# Supplementary material for: Mitochondrial Translation Inhibition Uncovers a Critical Metabolic–Epigenetic Interface in Renal Cell Carcinoma
Source: Metabolites. 2025 Jun 12;15(6):393. doi: 10.3390/metabo15060393 (PMC12195425; doi:10.3390/metabo15060393)
Supplement: Supplementary file 1 [file metabolites-15-00393-s001.zip]

Archive with 5 entries (3 files):
- metabolites-3659547-supplementary/
- metabolites-3659547-supplementary/Proteomics_Metabolomics/
- metabolites-3659547-supplementary/Proteomics_Metabolomics/Lipidomics_Tig.xlsx
- metabolites-3659547-supplementary/Proteomics_Metabolomics/Metabolomics_Tig.xlsx
- metabolites-3659547-supplementary/Proteomics_Metabolomics/Proteomics _Tig.xlsx
