# Supplementary material for: Mitochondrial Translation Inhibition Uncovers a Critical Metabolic–Epigenetic Interface in Renal Cell Carcinoma
Source: Metabolites. 2025 Jun 12;15(6):393. doi: 10.3390/metabo15060393 (PMC12195425; doi:10.3390/metabo15060393)
Supplement: Supplementary file 1 [file metabolites-15-00393-s001.zip › metabolites-3659547-supplementary/Proteomics_Metabolomics/Lipidomics_Tig.xlsx]

## Sheet: Important Info
	Important Information Regarding the Use of this File
General
To maximize coverage of the lipid classess/species observed in the lipidomic experiment, annotations were obtained using Lipid Annotator, Lipid Match, and MSDialv68 library. Given that each of these databases uses a slightly different nomenclature, please allow time for the CIT to look over any text, figures, and tables prior to submission in order to ensure cohesion and accuracy, and that report…
Peak areas, p-values (p), q-values (FDR or false discovery rate), and fold changes (FC) were calculated across requested pairwise comparisons.
Specific statistics are shown for each comparison to allow variable filtering depending on thresholds of interest. To enable quick filtering of the table, a tag was made that combines p<=0.05 AND FC>=2.
Annotation column (Column C)
Shorthand notation summary1,2
*The "Lipid Class" abbreviation (Example - DG) is followed by the "Number of C-atoms : Number of double bonds" (Example - 24:1)
*Lipid classes are detailed on sheet 2 of this workbook.
*When fatty acid-specific fragmentation is observed, chain information is provided.
*When the sn-position of the fatty acids is unknown, a "_" separator is used between chains. (Ex. DG 16:0_16:0)
*When fatty acid-specific fragmentation is NOT observed, lipid class and sum of lipid chains are provided (Ex. DG 32:0)
*When multiple candidate annotations exist and cannot be prioritized, pipes " | " separate the various lipid species (Ex. MGDG(20:4) | PI(17:1))
*Many compounds do not have any matches in the databases decribed above, and therefore may not be annotated. If desired, these unidentified features can be further interrogated using more extensive databases (lipids and/or small molecules) available in the CIT. Additional annotations are possible, but remain limited by database content. These requests require additional intellectual contributions…
Confidence column (Columnn B)
*Putative annotations - Level 2 (L2) - annotations supported by precursor mass and MS/MS data
*Tentative annotations - Level 3a/b (L3a or L3b) - annotations supported by precursor mass and possibly non-diagnostic MS2
*Level 3a annotated lipids support a single leading candidate or sum composition
*Level 3b have multiple candidates that cannot be proritized
It is suggested to focus your analysis primarily on Level 2 and Level 3a lipids; these are the most confident annotations
Addtl. Notes
False positive annotations are possible, particularly for the tentatively (L3a/b) assigned FAHFA species. In some instances, these features have been attributed to solvent/fatty acid cluster ions.
Please be mindful of very large (or infinity) fold change values. Some features or species were detected with low abundance/variable detection for certain sample groups yet have high/stable abundance for other sample groups. When this is the case, we did not filter out these species since these pairwise comparisons are appropriate. In general, the metabolomics community ensures that measurements …
References and Links
Lipid class descriptions	https://www.lipidmaps.org/resources/tutorials/lipid_tutorial.php
1Annotation of lipid species	https://www.ncbi.nlm.nih.gov/pmc/articles/PMC3646453/
2Annotation of fragment ions	https://pubmed.ncbi.nlm.nih.gov/29161304/
Lipid nomenclature and structure examples	http://prime.psc.riken.jp/compms/msdial/lipidnomenclature.html

## Sheet: Annotations
Compound	Accepted Annotation	Class	Confidence	Anova p-value <= 0.05 (1) ACHN DMSO vs ACHN Tig	Max fold change >= 2 (1) ACHN DMSO vs ACHN Tig	Anova p-value <= 0.05 (5) CAKI DMSO vs CAKI Tig	Max fold change >= 2 (5) CAKI DMSO vs CAKI Tig	Anova p-value <= 0.05 (8) 786-O DMSO vs 7896-O Tig	Max fold change >= 2 (8) 786-O DMSO vs 7896-O Tig	Neutral mass (Da)	m/z	Charge	Retention time (min)	ACHN + DMSO N2	ACHN + DMSO N3	ACHN + DMSO N1	ACHN + TIG N1	ACHN + TIG N2	ACHN + TIG N3	CAKI-1 + DMSO N3	CAKI-1 + DMSO N1	CAKI-1 + DMSO N2	CAKI-1 + TIG N1	CAKI-1 + TIG N3	CAKI-1 + TIG N2	786-O + DMSO N1	786-O + DMSO N3	786-O + DMSO N2	786-O + TIG N1	786-O + TIG N2	786-O + TIG N3	QC_1_r1	QC_1_r2	QC_1_r3	QC_1_r7	QC_1_r8	QC_2_r1	QC_2_r2	QC_2_r3	QC_2_r4	QC_2_r5	QC_3_r1	QC_3_r2	QC_3_r3	QC_3_r4	QC_4_r1	QC_4_r5	Anova (p).(1) ACHN DMSO vs ACHN Tig	q Value.(1) ACHN DMSO vs ACHN Tig
4.36_1020.5926n	Ac2PIM1(36:4)	Ac2PIM1	L3a			x	x			1020.59	1001.57	1	4.36158	3294.51	15266.8	14068.6	1294.26	37125.9	22224.4	661.762	592.401	924.429	7473.78	8461.44	10846.3	175.707	2004.27	1039.89	2483.7	850.745	972.911	4541.99	4645.09	4842.3	4985.6	5183.79	5019.86	4987.86	5219.16	5249.39	5639.49	5567.09	5448.04	5461.32	5682.56	5106.14	5708.06	0.911299	1
9.82_382.2633m/z	Cer(20:3;2O)	Cer	L3a								382.263	1	9.8156	3324.78	3959.66	3495.59	3396.84	3266.27	3013.99	3547.52	3383.13	3533.84	3344.06	4157.06	3623.47	3506.31	3566.79	3767.62	3709.89	3652.58	4315.81	3005.18	2959.22	3416.71	3415.81	3548.85	3359.23	3337.96	3416.17	3574.2	3421.16	3460.74	3626.16	3431.39	3068.42	3411.17	3063.54	0.165113	0.346239
8.52_446.3361m/z	Cer(25:1;2O)	Cer	L3a	x		x	x	x	x		446.336	1	8.52245	797.16	786.236	859.967	1423.48	1465.14	1371.75	88.9229	28.9428	38.7606	225.294	260.817	226.531	75.5142	94.6703	96.9789	386.498	397.304	213.013	321.773	400.917	386.464	475.502	452.492	307.17	466.979	353.394	343.493	364.666	414.279	437.91	414.249	370.988	448.078	332.664	7.94e-05	0.00559268
11.09_481.4560n	Cer(30:1;2O)	Cer	L3a	x						481.456	526.454	1	11.0919	32694.9	31348.5	30968.1	29916.7	28331	29387	32625.1	34569.8	33555.7	33143.9	33226.5	33688.8	33072.2	33400.7	32883.6	33231.2	33560.4	34299.5	31681	31454.9	31325.3	31013.3	31537.7	31876.4	32095.3	32137	32757.5	32402.1	32108.5	32707.7	32515.4	33287.4	32821.6	33160.6	0.0244524	0.0907461
6.00_475.3920n	Cer(30:4;2O)	Cer	L3a				x			475.392	520.39	1	6.00268	2348.74	1118.58	1020.54	4822.26	803.946	1206.79	4108.57	2920.41	401.944	715.478	833.523	632.246	1185.55	1896.3	406.639	877.871	780.079	1587.74	1673.76	1747.04	1832.56	1863.26	1756.34	1579.6	1766.1	1620.34	1804.68	1764.02	1476.8	1555.57	1566.72	1660.73	1856.98	1698.35	0.773663	0.908421
5.02_489.3727n	Cer(30:5;3O)	Cer	L3a					x		489.373	534.371	1	5.02472	46802.3	43426	42448.6	43067.4	39155.8	39314.7	49121.6	49703.9	46835.1	48152.4	46917.8	45587.1	47010.4	47052.4	46727.4	48830.6	50729.1	49161.9	51000.3	48902.3	46915.9	45868.8	45273.4	44965.2	45052.7	46078	45064.1	44953.4	43871.7	44669.8	44394.8	45942.5	44501.8	46602.2	0.109851	0.267072
11.69_495.4720n	Cer(31:1;2O)	Cer	L3a			x				495.472	540.47	1	11.6884	3215.34	3592.78	3688.75	3629.91	3995.54	3477.86	3886.25	3774.31	3956.85	3480.57	3591.94	3682.27	3323.56	3384	3425.74	3178.59	3381.99	3383.15	3796.39	4004.91	3814.84	3743.09	3791.34	3459.1	3827.47	3642.63	3947.99	3847.12	4173.71	4134.91	4087.73	3946.41	3879.62	3869.48	0.392968	0.588265
12.25_509.4885n	Cer(32:1;2O)	Cer	L3a	x		x		x		509.488	554.487	1	12.2523	31385.4	31185.4	35522.2	40182.9	41312.7	37230.9	20095.5	19583.7	19937.1	32143.1	30278.2	34022.1	14070.1	14389.9	13993.6	20389.4	19713.5	17946.9	30783.2	30321.5	30228.2	29471.7	30088.7	30409.7	30907.2	30524.8	31687.4	31199.1	30796.6	30635.3	31378.7	31737.2	30716.1	31069.8	0.0218085	0.0846001
12.78_523.5037n	Cer(33:1;2O)	Cer	L3a			x		x		523.504	568.502	1	12.7826	41564	38695.6	37918.3	41065.7	38775	40978.6	39498.4	40868.6	38443.5	52797.7	53778.1	51861.1	41611.2	39849.5	38830.4	45829.8	47737.2	50630.3	41374.9	39971.2	40873.9	39367.8	40600.7	40685	40709.5	40589	39918.7	39488	39596.6	40205.8	40422.1	41153.7	40419.3	41079.9	0.539006	0.713232
13.56_539.5358n	Cer(34:0;2O)	Cer	L3a			x	x	x	x	539.536	584.534	1	13.562	25741.4	26274.6	27204.5	27299.8	26582.5	26010.3	4107.42	3810.83	4151.48	25737	25399.9	26553.7	4844.08	5377.59	4991.5	10795	9824.81	10598.9	28449.2	27148.7	27790.3	26991.1	27301.3	27626.1	27048.7	26740.2	27708	27177.2	26884	26599.9	26891.1	26920.1	27831.6	27541.7	0.710523	0.859237
13.26_537.5237n	Cer(34:1;2O)	Cer	L3a	x		x	x	x		537.524	582.522	1	13.2637	424183	415202	462488	617993	614281	565899	230685	218993	229682	601407	583956	599906	143265	142394	141503	236365	226192	220807	423121	410701	415325	414737	410223	407714	408450	408475	408245	405526	403764	407834	406993	413462	410408	414409	0.00175314	0.0167565
12.32_535.5055n	Cer(34:2;2O)	Cer	L3a	x		x	x	x		535.506	580.504	1	12.3185	26638	26141.3	32387.5	54878	57469.1	48721.6	17490.8	16534.8	17424.7	35691.7	34399.6	38537.7	9293.86	10027	10094.6	13649.9	13276	11864.2	30567.9	30734.9	31013.8	30378.7	30751.7	30876.2	31619.1	30901.1	31353	31164.8	31805.8	30974.1	30934.9	31378	31862.5	30612.4	0.00162061	0.0161021
14.13_565.5516n	Cer(36:1;2O)	Cer	L3a			x		x		565.552	610.55	1	14.1255	76934.7	73560.6	73739.3	80597.8	76379.3	79185.8	78554.4	80877.3	77340.4	106850	101767	104098	87474.6	83544.3	84423.4	110339	111325	112057	97950.3	91450.9	92598.9	92752.7	91007	90171.6	90553	91493.4	91155.6	90007.3	89665.5	89655.5	91604.7	94100.2	91651.7	94627.6	0.0736473	0.200556
14.52_579.5651n	Cer(37:1;2O)	Cer	L3a					x		579.565	624.563	1	14.5236	137086	129939	126625	124258	116367	122213	137088	138251	133468	143954	138009	139900	132671	134562	134998	157160	155773	158349	135838	133745	133567	131592	133711	133692	132997	132336	132532	132344	132336	131057	131450	133598	130893	133971	0.056331	0.16547
14.89_593.5831n	Cer(38:1;2O)	Cer	L3a	x		x	x	x	x	593.583	638.581	1	14.8881	8540.1	8254.19	8574.33	12895.7	12401.8	12050.8	7370.21	6943.1	6742.11	19817.9	18991.3	19508.8	3370.94	3569.29	3175.32	7811.55	7219.5	7622.19	12951.3	12452.3	11801.4	12118.4	12266.2	11954.7	11955.5	12149.3	11865	11691.2	12096.6	12148.4	12582.5	13083.9	12464.9	12904.6	7.41e-05	0.00542481
15.22_607.5983n	Cer(39:1;2O)	Cer	L3a			x		x		607.598	652.596	1	15.2198	7259.88	6630.36	6805.31	8066.58	6821.12	7967.99	8853.32	9027.25	8330.74	11461.7	10251.4	11432.1	5462.29	5409.66	6991.87	7481.77	7917.57	9291.87	8974.74	8651.92	8965.7	8742.25	8005.73	7467.21	7851.01	9301.57	8455.56	6008.52	8426.92	8718.29	9689.73	10103.9	8820.44	9788.4	0.182603	0.370981
15.55_621.6144n	Cer(40:1;2O)	Cer	L3a	x		x	x	x	x	621.614	666.613	1	15.5512	57438.2	57698.7	65148	97956.8	93419.2	86294.5	52690.2	47762	54568.8	142694	137313	143629	21330.6	23639.2	23537.8	69314.1	65490.6	62932.3	80693.9	79220.5	80474.8	79808.6	80987.3	81130.9	80489.9	82675.5	82566.7	81238.5	81601.7	81701.5	82584.9	83544.2	83031.9	83500.1	0.0014555	0.0153195
15.93_652.6327m/z	Cer(41:0;3O)	Cer	L3a	x		x		x			652.633	1	15.9322	1426.95	1519.22	1661.29	1975.63	1956.68	1912.1	859.275	775.859	844.874	635.299	443.911	504.129	1192.14	1699.25	1389.42	863.183	770.743	758.459	2069.79	2099.77	2057.19	2028.8	1887.65	1875.8	1954.57	1766.7	1863.71	2214.56	2160.88	1859.02	1866.53	2045.19	2133.02	2038.06	0.00606367	0.0357438
15.34_669.6352n	Cer(41:0;4O)	Cer	L3a	x		x		x		669.635	650.617	1	15.3357	6849.54	6876.66	7713.95	14163.7	14019.6	12487.9	6410.5	6232.75	7017.52	11362.3	11097.6	11465.5	4827.53	5318.26	4543.1	8004.15	7961.2	6667.29	11023.8	9287.44	11018.8	10418.8	10093	10616.7	10752.8	10479.3	10748.9	11116	10766	10743.9	10726.9	10489	10611.6	10591	0.000336852	0.00782644
16.31_651.6608n	Cer(42:0;2O)	Cer	L3a			x	x	x	x	651.661	696.659	1	16.3136	10515.6	11090	11844.5	12905.9	13240.3	11603.9	3510.41	2703.55	3148.09	13112.2	13286	13398.8	2704.09	3731.6	4024.63	8523.17	7900.37	7370.36	10885.5	10826.6	10600	10480.4	10821.9	11128.5	10949.1	10991.9	10974.8	11426.1	10829.1	10593.5	10679.9	10946.6	10913.7	11041.4	0.0856473	0.223198
16.13_649.6466n	Cer(42:1;2O)	Cer	L3a	x		x		x		649.647	694.645	1	16.1312	204421	203788	226088	268552	264475	239030	212741	196462	214267	408463	395653	399851	108646	120501	119958	241556	226750	222778	237429	234972	236289	234901	237414	240977	240010	243948	239222	240659	238302	241189	243426	245637	240695	244779	0.0171142	0.071455
15.52_647.6306n	Cer(42:2;2O)	Cer	L3a	x		x	x	x	x	647.631	692.629	1	15.5181	357338	357473	407940	490516	492054	431997	196231	171942	196323	394399	372724	405041	96694.9	104707	112191	354148	332609	297416	366581	361623	367964	366444	368665	376513	376708	377416	380452	377701	378039	377424	378957	386404	380109	386856	0.0197823	0.0787684
14.87_645.6147n	Cer(42:3;2O)	Cer	L3a	x		x		x	x	645.615	690.613	1	14.8715	47287.7	44579.4	53017.1	66180.1	67867.5	61994.1	28673	24787.5	27547.9	52121.6	48101	52910.1	14814.7	15068.9	15590.2	60458.2	58698.2	50012.4	48592.9	48846.2	49218.7	48088.7	48701	48575.6	48166.5	48307.5	48681.7	48781.1	48562.9	47451.9	48309.3	49705	48525	49132.8	0.00615586	0.0360777
13.79_661.6089n	Cer(42:3;3O)	Cer	L3a	x						661.609	696.578	1	13.7941	12081	10948.8	10657.3	7619.32	8375.94	8969.67	11513	12352.7	11560.3	10414.4	11614.8	10615.3	10920	9630.08	8599.9	9611.37	9731.41	11746.4	10350	10050	9779.31	9190.88	9063.04	9200.56	9111.05	8842.4	9603.94	9705.59	9494.05	9317.81	8879.82	8789.2	9129.63	9467.58	0.0077853	0.0411991
16.48_680.6642m/z	Cer(43:0;3O)	Cer	L3a			x		x	x		680.664	1	16.4795	3260.02	3041.66	3481.84	3064.67	3170.31	3146.46	2196.98	1986.47	2412.01	1735.14	1667.54	1553.63	5034.33	5349.73	5295.75	1901.76	1818.06	1818.93	3795.32	3610.21	3640.37	3408.17	3319.54	3647.96	3504.03	3735.53	3751.12	3602.82	3657.5	3574.66	3390.73	3581.33	3622.96	3763.15	0.371787	0.57245
16.66_677.6774n	Cer(44:1;2O)	Cer	L3a	x		x		x		677.677	722.676	1	16.6616	8979.2	9216.28	9717.09	6566.78	6047.27	5623.41	10009.3	9491.87	10235.5	8986.72	8619.82	8477.45	7826.38	7746.23	7391.79	4092	3814.37	4037.09	8731.1	7773.12	8041.37	8385.26	8359.78	8446.24	8510.13	8755.8	8513.84	8300.6	8056.78	8587.85	8877.84	8473.94	8161.87	8702.25	0.00106845	0.0128216
18.25_713.5032m/z	CL(70:4)	CL	L2	x		x		x			713.503	2	18.2532	20896.5	20112.9	19901.2	19244.4	17337.3	16722.9	11648	11161.6	11471	7701.88	6992.4	6622.34	17283	17981.9	18586.8	13141.5	11476.4	11458.7	16551	16801.1	16740.5	16511.7	16600.1	16495.8	16275.2	15776.9	15555.2	15405.9	15997.7	15705.9	15075.3	15440.4	15484.3	15665	0.0390452	0.127298
17.23_1398.9711n	CL(68:5)	CL	L3a	x						1398.97	1397.96	1	17.2254	82672.2	81676.9	82579.6	75368.1	73985.8	68573.5	165234	158537	164500	177402	161696	169092	62740.5	65436.7	68210	74738.1	70048.6	63904.7	105811	103582	106348	102300	103766	104540	104073	103928	101773	100634	101841	101640	101828	101821	100923	104014	0.0125261	0.0572194
16.78_1396.9564n	CL(68:6)	CL	L3a			x		x		1396.96	1395.95	1	16.7778	12707.2	11958.6	12581.6	13410	11619	11908.8	41907.8	39719.9	41495.7	72826.7	66116.5	69093.5	14526.9	15019.8	14949.5	18374.8	16796.6	16716.1	25353	25128	25164.5	25010.9	24680.8	25330.7	24514.6	24631	23392.6	23737.5	23859.7	23790.4	24156.6	24239.9	23811.6	24291.5	0.845718	0.958509
17.67_1427.0023n	CL(70:5)	CL	L3a							1427	1426	1	17.6727	258241	256120	259309	292599	282534	259067	314251	298923	315283	309965	283925	294257	234162	235773	248304	280164	270619	237402	287177	281163	286317	276861	278764	283483	279110	278716	277044	273262	273929	278832	271177	277639	270661	279270	0.111405	0.268655
17.23_1424.9862n	CL(70:6)	CL	L3a	x		x		x		1424.99	1423.98	1	17.2254	80221	79608.3	79258.7	100306	97163.4	91830.5	187083	180461	189882	296026	272706	283390	81090.6	79757.7	83965.9	111649	104657	97158.4	130059	129744	131313	127090	127977	129674	129009	128183	125008	123959	127301	126653	126438	127047	125655	128808	0.00187996	0.0176106
18.25_1455.0335n	CL(72:5)	CL	L3a	x		x				1455.03	1454.03	1	18.2532	281228	283203	282795	421382	405895	367628	204070	193437	199214	183206	168725	172317	317732	315645	331474	348183	320069	298598	318660	315990	318781	309255	314296	315715	308717	310925	303288	299145	305512	307040	301873	303823	298255	307457	0.00110181	0.0129723
17.69_1453.0175n	CL(72:6)	CL	L3a	x		x		x		1453.02	1452.01	1	17.6896	131504	133012	134500	209144	200845	184873	195388	189312	198269	267386	246395	254877	163339	161185	167875	234941	227509	201440	195499	193533	195392	190700	192027	193213	190385	191588	187942	186711	188441	189229	186740	187653	185521	191067	0.000417868	0.00845022
13.56_1541.9088m/z	CL(82:22)	CL	L3a	x			x				1541.91	1	13.562	3621.03	3697.22	4064.62	4338.4	4394	4337.37	43.3893	417.444	334.027	1368.96	1201.14	1194.81	0	0	0	0	0	0	1143.14	1508.24	1374.42	1389.2	1373.75	796.973	1287.58	1110.09	1571.22	1155.86	924.273	1198.44	1448.72	1115.72	919.449	971.725	0.0176425	0.0728378
14.27_1611.9139m/z	CL(84:21)	CL	L3a	x					x		1611.91	1	14.2747	2238.09	2252.88	2224.61	1609.13	1267.5	1547.69	817.791	621.933	643.311	977.952	908.45	777.38	0	0	1.73679	0.0969045	0.119192	0.0816931	998.73	1048.68	734.207	752.18	787.173	634.669	628.577	842.735	644.687	693.661	697.416	653.489	586.913	694.54	457.824	689.343	0.00465035	0.0301376
11.44_1062.6643n	DLCL(46:5)	DLCL	L3a					x	x	1062.66	1043.65	1	11.4398	1528.59	941.733	1185.84	1815.91	1510.7	1553.5	1417.45	829.789	1440.78	832.746	736.025	1709.79	1113.52	1065.11	1300.95	714.817	543.411	425.461	1322.32	1350.15	1450.14	1612.11	1036.06	895.469	1044.96	990.855	1369.23	1484.5	931.016	1291.32	1463.92	1120.03	1561.48	1024.61	0.113793	0.273104
9.80_640.3776n	DGDG(O-15:0)	EtherDGDG	L3a							640.378	661.352	1	9.79905	1795.48	1477.26	1248.95	1780.24	1414.04	1707.58	2054.33	1692.48	2819.57	1934.23	2135.17	1948.04	1958.52	1761.84	842.243	1621.13	2247.62	2365.41	1824.8	1875.1	2172.49	2085.66	1182.86	2120.29	1560.26	1926.68	1768.89	2156.8	1492.94	2058.95	1366.16	1827.67	1631.67	1815.29	0.530348	0.707131
8.29_688.3798n	DGDG(O-19:4)	EtherDGDG	L3a							688.38	687.373	1	8.29037	803.999	1037.21	1059.69	883.57	1013.7	729.371	1322.32	1209.92	1154.3	1015.88	866.37	1406.45	1616.33	1364	761.057	1430.98	1067.28	1468.2	963.344	1508.42	1259.33	1151.75	799.325	934.003	1447.14	929.889	914.729	856.674	1227.68	1659.73	1448.52	889.385	1310.91	1159.47	0.482741	0.669342
5.32_1042.7095n	DGDG(O-45:9)	EtherDGDG	L3a		x					1042.71	1087.71	1	5.323	29.7157	107.09	214.553	197.245	1501.71	877.074	0	0	0	0	0	0	0	0	0	0	0	0	507.881	803.752	633.305	679.892	762.358	632.121	614.633	750.664	608.694	551.1	604.267	741.366	585.054	614.496	678.319	590.142	0.077613	0.208832
12.48_1162.7689n	DGDG(O-54:12)	EtherDGDG	L3a	x	x	x	x	x	x	1162.77	1197.74	1	12.4843	303.449	621.9	976.946	5559.61	6176.08	4989.43	3086.76	2905.64	3688.67	8976.61	8143.75	9124.09	984.856	1025.55	1485.67	9062.91	7685.29	6425.42	4063.16	4205.43	3905.7	3908.69	3966.44	4320.24	4482.14	3987.9	4512.83	4225.16	4427.38	4517.24	4568.34	4172.42	4178.92	4187.83	0.00275362	0.0216329
8.31_399.2144m/z	LPG(O-11:0)	EtherLPG	L3a								399.214	1	8.30693	3656.23	3324.88	3220.38	3324.49	3026.59	3302.82	3414.75	4195.17	3293.92	3599.17	3226.1	3540.83	3480.15	3572.59	3680.64	3579.34	3767.61	4603.24	4110.94	3908.97	3666.96	3682.74	3614.24	3265.22	3577.6	3311.75	3492.12	3182.17	3464.62	3472.36	3336.93	3637.24	3449.17	3261.86	0.324652	0.541872
9.80_426.2365n	LPG(O-13:1)	EtherLPG	L3a							426.236	447.228	1	9.79905	6899.81	6889.66	6606.44	6688.51	6074.73	6996.74	7086.71	7874.11	7986.27	7376.06	7525.99	7517.23	8178.42	7624.55	7595.9	7351.57	8044.9	8569.53	6229.51	5904.04	6832.79	6710.79	6735.21	6718.77	6582.24	6649.68	7246.17	7355.85	7231.75	7934.81	7562.32	7790.99	7696.51	7729.55	0.492941	0.677097
14.26_503.2623m/z	LPG(O-16:1)	EtherLPG	L3a								503.262	1	14.2582	652.387	603.686	650.775	443.835	570.13	573.456	604.478	842.652	541.746	726.276	442.324	683.96	552.858	574.151	598.579	634.653	369.383	838.89	621.141	556.752	575.108	514.403	649.212	663.273	666.784	607.405	405.982	371.22	442.473	553.511	625.389	434.313	493.787	493.317	0.0980228	0.246837
14.67_503.2627m/z	LPG(O-16:1)	EtherLPG	L3a	x							503.263	1	14.6725	1020.21	1374.75	1175.53	528.634	632.236	929.048	1847.71	1755.31	1779.74	1801.43	1738.73	1117.79	1630.15	1194.04	1598.36	1450.6	1603.14	2141.79	1463.65	1475.99	1502.21	1280.5	1044.87	1178.05	1189.35	1135.68	1385.68	1317.96	952.849	1327.72	983.835	1099.26	1379.29	1008.43	0.0411135	0.131467
15.39_503.2614m/z	LPG(O-16:1)	EtherLPG	L3a								503.261	1	15.3853	692.942	881.796	666.84	477.302	567.203	837.76	868.703	832.08	674.223	690.163	863.346	764.126	467.804	557.441	600.47	591.218	521.942	576.407	560.534	480.224	502.95	433.384	601.594	534.555	610.192	655.253	507.147	749.282	636.666	541.26	427.916	709.549	660.827	693.226	0.357525	0.57245
11.46_517.2707m/z	LPG(O-17:1)	EtherLPG	L3a			x					517.271	1	11.4567	5763.28	5342.9	5314.1	5803.94	5374.8	5701.61	5604.51	5790.03	5666.55	4800.62	4739.04	4974.52	5752.78	5803.71	6126.01	5749.89	5278.38	5217.32	5262	5280.76	5094.45	4902.83	4910.81	5207.34	5025.33	5159.17	5083.36	5010.78	5174.36	5314.64	5220.72	5137.4	5541.5	5336.29	0.471658	0.659898
12.25_517.2795m/z	LPG(O-17:1)	EtherLPG	L3a								517.28	1	12.2523	460.593	661.159	503.434	700.02	765.809	706.968	604.463	589.393	838.289	688.994	610.747	561.391	514.25	737.499	541.315	563.353	761.809	562.547	567.734	769.201	756.503	606.553	765.826	597.444	684.971	621.448	551.708	498.582	700.649	551.941	546.411	719.334	668.572	425.819	0.054998	0.162789
13.11_482.3095n	LPG(O-17:1)	EtherLPG	L3a							482.309	517.279	1	13.1144	1310.49	1135.39	1331.14	1206.33	886.705	960.017	981.501	1425.18	1163.94	1251.83	965.971	1085.76	944.8	1083.46	640.018	1032.6	754.985	1301.87	994.875	896.326	968.881	864.209	687.171	976.505	889.714	825.586	820.281	901.96	858.484	897.499	710.611	934.032	930.563	975.177	0.10595	0.260434
11.44_372.1959n	LPG(O-9:0)	EtherLPG	L3a			x		x		372.196	371.189	1	11.4398	14826.4	14574.7	14312.5	13749.4	14295.3	13866	15712.6	15697.8	15696.5	12265.3	12549.3	14317.1	15194.7	14790.3	15815.6	13392.4	13682	14039.6	13268.6	12453.7	13422.4	13695.2	12916.9	13257.1	13424.1	14058.8	14311.3	13794.6	14560.5	14268.2	14030.4	14125.5	15211.5	15069.4	0.0540369	0.160985
13.63_736.5543m/z	EtherPC(O-30:0)	EtherPC	L2	x		x		x			736.554	1	13.6282	234949	229837	234895	272615	256227	246579	93564.7	88822	92709	133966	132927	131825	126655	126426	121132	161415	156244	141949	149454	150643	150995	148734	151332	150604	148542	144399	146749	150697	146195	145544	144831	143265	148538	147274	0.0276949	0.0999763
16.35_792.6212m/z	EtherPC(O-34:0)	EtherPC	L2	x				x			792.621	1	16.3468	319276	319375	341846	438089	432951	396444	45791.2	43647.2	46226.3	48660.6	44598.3	48482.2	54340.4	60567.3	61896.5	85032.8	79928.5	71715.5	163851	161181	163015	162064	165637	165671	164006	164114	161471	160574	162026	161293	162662	163836	162525	165057	0.00273605	0.0216329
16.18_818.6377m/z	EtherPC(O-36:1)	EtherPC	L2	x		x		x			818.638	1	16.1809	1.83753e+06	1.83057e+06	1.99678e+06	2.73786e+06	2.75277e+06	2.48101e+06	165067	158150	168574	91664.6	84513.4	90713.2	212071	217433	225697	191303	176968	162481	886254	865963	880876	869629	880530	880102	874307	877947	863298	861613	865118	865431	864274	872739	861372	882970	0.00150217	0.0155118
13.46_812.5869m/z	EtherPC(O-36:4)	EtherPC	L2	x		x		x			812.587	1	13.4627	357971	363296	368175	507613	493266	463783	103413	98182.2	102337	175561	170865	172896	150466	147636	151979	246331	240323	219734	266078	266687	269598	263738	266460	262973	262572	261650	258716	257169	257620	260611	262145	260651	259293	264168	0.000447663	0.00876858
18.19_846.6698m/z	EtherPC(O-38:1)	EtherPC	L2	x		x		x			846.67	1	18.1867	263009	262154	283297	371682	375066	335886	42458.5	37975	42563.2	23452.7	20922.6	23891.8	34173	35837.9	37153.7	25510.6	23647.3	20712	130737	128047	129723	129354	131260	129909	127224	127973	126211	125171	127196	127440	126661	125738	126313	128925	0.00258215	0.0209621
14.56_840.6217m/z	EtherPC(O-38:4)	EtherPC	L2	x		x		x			840.622	1	14.5567	500647	505952	515789	689824	678055	636502	157626	151072	154983	233909	223130	229482	263748	263375	282125	504281	492955	442593	440084	433041	435343	425072	427295	432405	422504	417948	418721	415860	418440	418765	415307	419524	418595	425580	0.000452867	0.00879166
14.59_814.6061m/z	EtherPC(P-36:2)	EtherPC	L2			x		x			814.606	1	14.5898	148923	133666	140976	184127	161729	154082	39062.8	36988.8	39447.2	50031.1	49019.2	48527.7	61309.6	60500.6	59037.1	75142.8	72430.5	66098.9	95407	94575	97622.4	93397.1	95324.7	96375	92581.8	88499.8	91397.2	96019.6	92188.1	90799.9	87951.4	88469.9	90242.2	90171.3	0.0564976	0.165736
13.02_836.5716m/z	EtherPC(P-38:5)	EtherPC	L2	x		x		x			836.572	1	13.015	136267	136238	140403	209789	206662	192789	121722	117589	122517	186070	181175	184645	271469	269558	291123	428185	416006	367868	187660	189620	189955	183368	185245	185198	183032	178048	179837	182162	180530	179429	177194	176377	180406	180235	0.000154032	0.00611107
13.03_723.5283n	EtherPE(P-36:4)	EtherPE	L2	x		x				723.528	722.521	1	13.0316	1.34604e+06	1.1495e+06	1.27228e+06	2.04614e+06	1.71416e+06	1.65018e+06	1.64835e+06	1.58876e+06	1.67762e+06	2.67913e+06	2.52698e+06	2.63647e+06	1.00676e+06	1.00974e+06	1.09847e+06	1.12313e+06	1.0988e+06	973815	1395469	1.3796e+06	1.394e+06	1.38682e+06	1.38964e+06	1.38461e+06	1.39125e+06	1.38687e+06	1.3761e+06	1.35719e+06	1.36582e+06	1.36817e+06	1.37771e+06	1.38689e+06	1.37431e+06	1.4056e+06	0.011241	0.0533702
13.89_750.5550m/z	EtherPE(P-38:4)	EtherPE	L2	x		x	x	x			750.555	1	13.8934	583280	499027	547517	1.18033e+06	1.00521e+06	974637	600232	579470	620735	1.59646e+06	1.49351e+06	1.56503e+06	1.03819e+06	1.03589e+06	1.1436e+06	1.68735e+06	1.65544e+06	1.4169e+06	881414	872590	874707	887989	894236	898212	886988	889530	877369	862640	874556	881511	890478	899668	899439	903947	0.00090107	0.0118194
11.09_560.3750m/z	EtherPE(P-24:1)	EtherPE	L3a	x							560.375	2	11.0919	1712.92	1582.24	1543.66	1442.59	1424.01	1504.9	1787.27	1791.81	1694.09	1533.97	1696.64	1819.78	1830.28	1763.44	1689.53	1585.17	1894.81	1901.46	1776.76	1706.58	1517.78	1709.36	1401.52	1579.2	1483.67	1566.84	1570.04	1616.65	1570.28	1669.12	1564.3	1642.64	1687.1	1769.19	0.0469917	0.144957
13.26_595.4680n	EtherPE(P-28:1)	EtherPE	L3a	x		x		x		595.468	616.443	1	13.2637	15142.6	15474.3	16204.5	19362	19622.5	19208.6	13000	12584.7	12669.4	16308.6	15970.4	15317.6	12907.6	12084.7	12104.8	14797.8	14699.6	14675.1	15543	14968.2	15089.5	15684.8	15303.4	15221.6	15403	15345.8	15428.9	15695.6	15591.2	15572.4	15118.1	15219	15404.6	16106.2	0.00048168	0.009072
5.32_642.3929n	PG(O-28:5)	EtherPG	L3a			x		x		642.393	641.386	1	5.323	5076.84	5744.04	4976.42	5283.1	5975.59	5615.07	4890.06	5255.18	4768.56	5450.88	5405.59	5536.04	5155.35	5703.68	5224.43	8172.15	7869.03	7616.1	5637.07	6214.85	6164.79	5490.55	5601.1	5860.88	5427.27	5490.87	5261.34	5939.24	5291.53	5234.57	5988.6	5173.47	4978.32	5647.81	0.308706	0.524884
13.28_1444.0943m/z	PG(O-33:0)	EtherPG	L3a	x		x	x	x			1444.09	1	13.2802	1948.66	2092.93	1995.6	3139.37	2742.52	2537.66	5215.9	4639.54	5557.71	2663.43	2544.2	2395.38	2076.53	1978.29	1813.59	1538.73	1447.27	1481.83	2820.28	2650.47	2882.83	2656.32	2815.26	2815.76	2782.8	2573.68	2677.27	2823.01	2456.65	2582.14	2689.31	2579.29	2496.73	2661.09	0.00740456	0.0398314
13.53_1468.1038m/z	PG(O-34:1)	EtherPG	L3a			x		x			1468.1	1	13.5289	40794.8	39487.3	41090.4	45771.5	41776.8	39851.3	58307.2	56063.5	56465.3	32980.4	31828.3	32216.6	32930.8	33371.3	31350.4	23084.2	22649.8	22097.4	46111.8	45836.6	45312.2	43524	43743.5	42544.2	41460.8	41175.9	42073	43072.9	41558.9	40536.2	40459.3	40294.2	40310.5	42456.5	0.330847	0.55011
14.03_1496.1300m/z	PG(O-35:1)	EtherPG	L3a	x		x					1496.13	1	14.0261	19563.6	17944.3	18910.2	32931	28632.2	27359.3	30364.3	28374.3	30317.9	25985.1	23906.2	25411.7	21736.8	22482.1	24861	21019.7	19237.9	17047.3	27639	26829.5	26343	26356.4	26842.5	26911.3	26445.5	26543.4	26593.9	25523.9	26424.5	25824.7	26211	26685.4	26253.4	27109.9	0.00178222	0.0169602
13.53_1492.0957m/z	PG(O-35:2)	EtherPG	L3a	x		x		x			1492.1	1	13.5289	55903.7	51110.8	55354.6	68707.8	62087.9	58628.2	89340.2	84546.4	89393.5	62686.6	59242.3	62600.1	66444.3	69241	66485.9	55596.9	51801.6	45402.7	77376.4	77555.1	77549	75010.2	74770.3	73333.7	72827.3	72147.5	72540.6	74185.6	71004.1	70839.7	69989.5	69923	69783.5	72352.1	0.0483518	0.148187
14.85_1552.2057m/z	PG(O-37:1)	EtherPG	L3a	x		x					1552.21	1	14.855	35405	35485.4	38177.2	65972.9	65018.1	59667.3	20121.6	18904.4	19867.9	15947.7	14448.7	15778.9	18136	19740.6	20306.7	21308.3	20326.8	18960.5	40330.1	39196.6	40138.5	38703.9	38598.5	39169.2	38477.2	38494.9	38175.6	38263.1	37077.5	38055	37187.5	38845.5	36890.8	39204.2	0.000152086	0.00611107
14.82_1604.2302m/z	PG(O-39:2)	EtherPG	L3a	x							1604.23	1	14.8218	100570	101936	110941	164583	168172	150755	36016	33139.6	36131.4	34787	31818.6	34205.2	47930.9	50057.1	50576.4	56217.5	54218.4	48757.4	91676	90599.2	91419.4	88144	88772.2	88334	85120	86240.1	86701.6	88580.7	85636.2	85511.5	84166.5	85487.4	83020	87775.6	0.000673304	0.0104278
10.56_934.6272n	PG(O-50:13)	EtherPG	L3a							934.627	915.609	1	10.5615	3618.97	3149.36	4075.82	3165.49	2840.24	3603.69	3069.6	4037.8	3654.14	4288.06	4428.72	3726.51	3759.39	4544.64	4178.35	3895.95	3832.12	4131.14	3401.02	3438.37	3637.71	3679.19	3739.25	3926.52	3732.3	3726.62	3452.96	3607.54	3650.58	3641.01	3493.35	3649.16	3385.7	3530.5	0.30194	0.518036
4.03_240.2085n	FA(15:1)	FA	L3a							240.208	285.207	1	4.03018	13752.6	13328.1	13000.2	11875.7	13138.2	12935.9	14209	14557.3	14314.2	13415.1	13763	14402.4	14290.3	13668.9	14009.8	14138.6	13679.1	14580.3	13061.1	13078.4	13637.7	13450.8	13591.9	12598.4	12857	12558.2	12659.2	12200.7	12601.2	12270.6	12897.4	13433.9	13739	13853.7	0.192755	0.386448
7.54_255.2354m/z	FA(16:0)	FA	L3a								255.235	1	7.54447	14690.8	15452.3	15117.3	13334.4	15822.2	15559.1	14559	13142.6	14955.8	17103.3	13681.1	14899	9881.34	15246.4	10870.9	11682.8	12835.2	14469.1	19166.5	16765.9	17324.7	16153	15557.8	15040.5	15234.2	14866.1	14303.9	14308.7	13870.1	14219	13942.7	14023.9	13943.4	13115.9	0.805858	0.929247
6.32_253.2199m/z	FA(16:1)	FA	L3a								253.22	1	6.31787	237.567	172.263	477.138	214.693	307.083	285.909	487.07	165.632	238.499	155.797	168.687	269.489	56.8594	47.0294	26.8963	26.6687	87.1217	0	427.975	339.958	333.086	304.195	401.605	360.727	214.743	236.675	231.776	220.545	346.133	295.508	278.218	322.654	322.727	341.006	0.972442	1
9.07_283.2674m/z	FA(18:0)	FA	L3a								283.267	1	9.06937	35591.1	33064.1	32201	34362.4	32948.6	32649.7	34123.5	28821.8	31579.2	40306.6	32880.3	32523.9	27088.3	32581	25554.7	32364.6	32955.4	33853	53898.2	50952.5	47784	42348.5	41031.5	36359.8	35259.5	33307	30622.6	30013.7	29651.8	29677.3	29336.1	30337.1	28967.1	27217.9	0.819019	0.940203
7.76_281.2520m/z	FA(18:1)	FA	L3a								281.252	1	7.76	17577.2	17959.7	22104	16264.3	19933.2	17569.8	15543.3	12748	14071.9	17355.1	15910.8	15373.2	11261.2	12411.3	10984.6	10894.4	11115.3	9465.05	16639.4	17820.6	18281.1	15013.2	17216.6	16824.1	16942.1	16815.3	16121.9	16029.6	15928.6	15982.3	16181	16255.8	15898.1	16092.5	0.511914	0.691202
4.44_311.1724m/z	FA(18:4)	FA	L3a	x		x		x			311.172	1	4.44468	48512.3	47444	46537.1	43182.7	44395.5	44687.2	49799.3	50458.2	49293.5	47713.6	47839.8	47414.3	48340.8	47072.2	48422.7	49581.1	51155.2	51583.5	43930.6	43135.1	44037	44233.9	44927.4	43351.3	43872.2	44462.6	43932.2	43033.7	44288.5	44917.7	44883.8	45522	46716.3	46316.1	0.00953335	0.0473742
8.31_307.2680m/z	FA(20:2)	FA	L3a						x		307.268	1	8.30693	2238.64	1959.62	3247.86	2329.72	3089.57	2369.25	521.061	164.569	324.528	191.708	261.681	174.039	256.214	371.746	377.602	172.006	17.6848	48.1849	1263.31	1252.13	1184.51	1050.52	1217.56	1267.29	1199.76	1290.48	1228.38	1271.23	1210.64	1210.51	1289.66	1340.32	1191.09	1187.58	0.751594	0.89225
6.53_349.2459m/z	FA(20:4)	FA	L3a				x		x		349.246	1	6.53338	328.747	126.642	183.415	369.107	86.1671	306.519	266.477	75.2575	38.0001	275.67	401.613	175.205	477.428	234.329	191.3	797.509	1412.37	463.954	336.269	360.774	309.286	362.926	302.084	383.313	403.796	358.051	318.589	463.774	367.115	357.123	350.442	352.763	342.046	294.986	0.886369	0.985858
4.63_337.2094m/z	FA(21:5)	FA	L3a		x						337.209	1	4.62677	216.073	241.234	26.6936	730.915	243.013	425.249	623.55	729.563	60.5442	403.352	176.497	471.751	761.975	558.469	378.918	505.631	1388.61	775.161	512.441	549.112	574.434	602.606	482.893	583.56	480.309	467.914	438.675	571.891	597.631	476.172	476.256	440.289	427.353	559.724	0.164475	0.345066
11.85_339.3240m/z	FA(22:0)	FA	L3a	x							339.324	1	11.8543	396.374	548.669	532.709	705.948	894.332	784.434	307.796	254.085	347.813	208.586	368.556	410.431	190.933	338.213	185.237	202.809	168.335	121.386	399.992	433.08	447.135	398.42	397.17	515.18	461.67	485.634	382.189	399.624	429.883	508.304	386.913	326.073	532.244	444.753	0.0176159	0.072797
10.61_337.3152m/z	FA(22:1)	FA	L3a								337.315	1	10.6112	472.447	616.138	731.213	541.215	765.378	456.697	72.9474	37.7192	185.583	38.9161	145.997	66.9418	0	62.0872	0	48.837	0	0	323.616	364.925	285.873	273.082	286.596	345.311	330.957	283.198	349.173	300.365	343.324	314.277	307.665	320.104	401.409	246.018	0.852405	0.96309
13.05_367.3597m/z	FA(24:0)	FA	L3a	x							367.36	1	13.0481	584.461	647.942	720.968	980.77	1072.36	948.154	320.226	331.769	285.195	168.066	292.542	151.669	105.1	166.037	30.3425	30.0073	133.143	33.7784	608.588	478.698	773.807	584.117	552.864	439.509	407.795	343.52	477.177	485.386	514.453	362.815	448.232	335.924	434.34	437.879	0.00366681	0.0257502
11.87_365.3469m/z	FA(24:1)	FA	L3a	x							365.347	1	11.8709	1229.15	1417.03	1730.96	2536.97	2670.3	2455.89	320.036	132.46	249.175	408.177	451.512	509.828	24.989	118.863	64.5169	126.701	0	0	1111.09	1146.13	1083.87	1088.53	1424	1140.35	1167.97	1131.4	1202.89	1252.54	1211.96	1225.78	1294.35	1209.38	1295.14	1224.83	0.00509452	0.0320185
7.53_383.3010m/z	FA(26:6)	FA	L3a								383.301	1	7.52792	1206.32	1402.44	1324.82	974.218	1133.65	1344.41	1051	1191.7	1259.37	1168.92	1117.98	1162.26	904.239	1206.34	1127.98	1041.45	866.778	1101.46	1081.34	721.445	1027.66	800.735	1093.66	1191.42	1080.35	1055.53	1084.8	1212.24	1421.4	1024.58	1011.96	1174.17	1296.21	1301.16	0.253001	0.464527
8.29_539.4697m/z	FA(34:2)	FA	L3a								539.47	1	8.29037	946.109	1180.56	1118.03	956.686	1100.21	1232.56	1255.7	1300.44	1303.34	1200.12	1258.35	1163.66	1491.86	840.833	1183.81	1216.69	860.933	1565.02	680.16	1197.87	1145.48	404.644	1316.45	1040.76	1215.65	1046.42	1016.97	1234.98	1013.82	1054.62	1253.64	1153.93	1127.46	1003.62	0.903996	0.996129
9.80_567.4916m/z	FA(36:2)	FA	L3a								567.492	1	9.79905	967.869	1139.22	875.377	1034.65	971.978	1172.29	1283.79	1287.05	1429.26	1036.34	1522.09	1332.07	1323.01	1501.06	1602.66	1110.53	1368.19	1393.99	1055.4	1129.27	1018.59	974.781	1192.3	1064.87	961.005	1275.86	1133.34	1355.26	1153.61	1169.76	1218.99	1126.47	1035.67	1301.61	0.519324	0.698401
7.56_551.4717m/z	FA(36:3)	FA	L3a								551.472	1	7.56103	965.674	996.617	942.42	762.151	925.388	1115.48	804.58	716.305	792.146	625.87	868.687	912.844	601.425	775.079	745.033	690.481	763.373	901.643	461.856	566.366	676.976	388.427	907.703	786.074	1203.54	931.634	896.413	969.047	1022.21	851.257	933.603	984.524	790.535	870.538	0.691638	0.84608
16.53_591.6062m/z	FA(40:0)	FA	L3a								591.606	1	16.5292	623.507	389.015	569.995	724.648	655.655	650.224	634.107	793.689	433.458	476.043	457.596	702.267	512.806	498.591	718.079	678.547	492.24	415.156	627.955	604.379	532.992	720.05	397.212	515.703	561.972	823.75	659.939	622.071	549.57	612.613	589.654	716.834	642.404	577.792	0.145967	0.316575
11.46_649.5764m/z	FA(42:3)	FA	L3a	x							649.576	1	11.4567	3055.11	3063.71	2931.81	2558.69	2378.39	2696.89	3351.8	2350.74	3153.32	1948.61	1977.46	2359.97	2627.81	2542.1	2949.88	2613.39	2282.85	2270.98	3082.66	2240.09	2634.03	2754.73	2387.41	2361.67	2554.26	2781.62	2603.15	2383.29	2552.83	2621.21	2527.44	2741.88	2646.41	2973.05	0.0118717	0.0552241
12.43_663.5951m/z	FA(44:3)	FA	L3a								663.595	1	12.4344	771.328	463.88	417.808	387.199	438.646	597.038	755.626	713.669	719.194	747.255	570.029	474.831	515.508	633.371	920.463	587.295	637.672	896.527	632.865	584.853	587.798	830.682	549.034	531.351	607.076	636.179	747.619	561.446	680.258	671.226	492.99	676.903	566.122	657.042	0.602183	0.768879
12.57_677.6114m/z	FA(44:3)	FA	L3a			x					677.611	1	12.5671	5021.65	4825.05	5438.33	5339.73	4329.08	4758.05	5668.22	5412.27	5506.68	5280.85	5027.61	5216.32	5717.2	5376.36	4652.64	4916.36	4536.72	5285.95	5539.73	4725.11	4657.01	5635.92	4835.31	4830.69	5117.91	4734.53	5211.21	4692.13	4777.99	4797.84	5316.61	4890.48	5006.27	5084.83	0.438848	0.630141
11.42_636.5747n	FA(44:6)	FA	L3a			x		x		636.575	635.567	1	11.4233	31177	30122.4	30505.1	30154.6	28418	29719.3	32737.5	32222.8	33369.8	26252.4	27424.5	26928.9	30456.2	29812.2	31717.6	28192	28129.9	28883.4	30095.6	28849.1	26497	30215.2	28360.5	28583.8	28969.7	30490.6	29779.2	29324.1	29398.7	30236.5	30646.1	31456.4	30068	30897.1	0.128004	0.290906
14.01_1232.7952n	GM3(40:3;2O)	GM3	L3a	x		x	x	x		1232.8	1253.77	1	14.0096	8365.09	8547.54	8841.67	7028.32	7961.46	7296.57	0	0	0	596.005	437.558	742.669	111533	102147	113260	92397.3	88700	79402.9	31833.2	31881.9	31274.3	30672.4	31139.8	31429.1	31198	31031.6	30501.3	30783.8	30923.3	30057.4	31151	31786.2	30611	31098.2	0.022424	0.0860702
14.04_1280.8467n	GM3(43:0;2O)	GM3	L3a	x		x		x	x	1280.85	1261.83	1	14.0427	5534.88	6016.97	5856.07	7384.34	8513.28	8017.49	50646.8	48896.9	48367.1	95279.1	83425.4	96529.7	127704	104351	115605	264496	259507	240594	60210.3	58894.6	57795.4	58142.7	58442.7	59030.8	57716.3	57008.3	57300	56628.7	56659.4	57308.3	57095.7	57455.4	57288.5	59228.8	0.00274374	0.0216329
12.22_1505.0915n	GM3(59:0;2O)	GM3	L3a	x		x				1505.09	1504.08	1	12.2192	6340.95	6361.43	6337.67	7891.05	7207.97	7027.78	15578.2	14169.3	15090.5	16454.3	16287.7	17124.1	9968.58	10749	10136.6	11076.7	11602.5	10758.2	10515.2	10409.4	10702.2	10144.3	10617.3	10647.5	10633.7	10156.9	10533.8	10407.6	10131	10143.4	9792.81	9402.81	9757.86	9730.25	0.0133225	0.0594411
13.88_1503.1317n	GM3(59:1;2O)	GM3	L3a	x		x		x		1503.13	1502.12	1	13.8768	33319.9	30909.6	33533.1	52867.4	45813	43711.5	55022.2	50359.1	54783.1	102450	94262.8	100282	67747.9	69343.7	74233.4	96477.8	92795.2	76625.9	53738.4	53395	52782.7	51200.2	51472.6	51083	50846.5	50003	50071	51737.2	49820.2	49212.1	48948.6	48799.7	49405	50977.8	0.00403514	0.0276907
12.62_1573.1735n	GM3(64:1;2O)	GM3	L3a	x		x	x	x		1573.17	1608.14	1	12.6168	17638.6	17008.7	17669.6	26965.4	26289.7	24029.8	19483.3	17663.4	18808.5	44732.6	42317.1	43175.3	22758.9	23336.6	24677.7	29763.9	29246.1	25740.4	26708.9	26474.8	26107.8	25814.1	24495.4	24559.8	24945.3	25261.3	24956.7	24151.7	24511.6	24165.7	24417.1	24667.7	23833.3	25203.4	0.000467549	0.00895726
13.84_1643.2287n	GM3(69:1;2O)	GM3	L3a	x		x		x		1643.23	1624.21	1	13.8437	64470.5	64761.5	68578.8	98763.6	98046.2	91658.1	23697.1	23683.8	23526.9	36352	32833.2	34115.3	40665.6	41308.4	43065.9	62629.9	61515.2	55162.2	61563.5	62210.1	62494.8	59265.2	59988.6	60463.7	58361.9	57868.9	58408.4	57701.5	58313.8	57228.4	56744.5	57294.8	57061.9	58411.5	0.000261636	0.00696844
16.25_1011.7751m/z	HBMP(52:2)	HBMP	L2	x		x					1011.78	1	16.2474	22048.3	21754.7	23373.3	30817.7	30316	27390.6	17350.4	15604.2	16454.7	24421.7	22419.7	23887.7	4022.04	5054.81	5857.7	8963.37	7199.16	6204.56	19189.8	18237.3	17991.6	18371.5	18292.4	18428	18156.9	18575.9	18405.9	17992.6	18410.2	17906.3	18083.6	18093.2	17928	18343.5	0.00305095	0.0230963
16.23_1037.7914m/z	HBMP(54:3)	HBMP	L2	x		x	x	x			1037.79	1	16.2309	18007.1	17217.9	18659.4	30918.5	30166.4	27525.8	6099.61	4907.67	5751.06	12487.7	11628.2	12895.7	2285.81	2255.45	2700.26	5120.04	3825.27	3253.45	17291.3	16920	17585.5	17115.3	16867.7	16897.1	17437.8	17028.4	16019.4	16131.4	16713.5	16829.7	16931.9	17489.9	17207.4	17358.5	0.00030158	0.00754813
11.44_1024.6697n	HBMP(54:10)	HBMP	L3a					x		1024.67	1005.65	1	11.4398	2727.28	1420.22	1295.48	1880.84	1837.46	1500.38	1828.72	1066.99	1081.25	965.241	1269.63	2567.86	1571.19	1520.89	1913.32	1188.26	1063.4	1192.83	1761.92	2253.25	1591.18	1286.32	1637.3	1521.74	1473.25	1400.68	1438.9	1320.7	1361.42	1961.35	1833.36	1320.42	1343.14	1395.2	0.966534	1
11.44_1048.6723n	HBMP(56:12)	HBMP	L3a					x		1048.67	1029.65	1	11.4398	3374.63	1639.46	1625.52	2455.62	2491.39	1937.33	2376.82	1764.67	1909.77	1280.88	1657.52	3528.73	1650.54	2327.91	2295.46	1524.01	1246.08	1400.64	1835.18	2304.68	2070.39	2521.13	2102.7	2710.74	1916.75	1772.26	2035.04	2299.19	2484.74	2347.16	2532.44	1871.04	1458.64	1710.94	0.736893	0.87944
15.39_1216.7286m/z	Hex3Cer(46:6;2O)	Hex3Cer	L3a								1216.73	1	15.3853	1300.82	1433.79	1589.7	1156.26	1381.15	1067.31	2761.89	2670.14	3054.63	2594.54	2527.94	2682.04	475.452	803.113	931.7	305.713	419.325	532.105	1465.47	1440.13	1681.47	1539.47	1778.88	1646.4	1657.61	1549.56	1357.06	1479.53	1560.37	1307.23	1433.07	1422.42	1707.25	1480.11	0.126012	0.287275
15.39_1214.7279m/z	Hex3Cer(46:7;2O)	Hex3Cer	L3a								1214.73	1	15.3853	1311.81	1359.02	1399.4	1252.14	1290.93	1126.39	2425.97	2261.89	2222.94	2276.9	2140.26	2046.49	223.929	567.671	512.864	462.681	100.955	105.011	1234.58	1399.32	1182.09	1275.57	1501.26	1189.7	1237.82	1332.92	1357.55	1184.83	1242.85	1166.5	1213.82	1369.12	1207.34	1099.76	0.0815332	0.216234
14.71_1212.7137m/z	Hex3Cer(46:8;2O)	Hex3Cer	L3a	x	x				x		1212.71	1	14.706	379.149	309.951	405.478	52.1718	27.6736	66.266	1040.57	911.211	1071.78	1103.17	876.923	936.4	48.9622	146.949	0	64.095	0	0	861.915	967.457	1073.09	787.507	927.264	776.865	786.391	784.256	769.673	925.238	705.313	555.587	670.388	497.121	483.102	741.786	0.00161462	0.0161021
9.82_1270.7760m/z	Hex3Cer(50:7;2O)	Hex3Cer	L3a								1270.78	1	9.8156	1889.8	1847.81	2334.08	1951.57	1759.71	1963.52	1929.02	1939.27	1758.17	2371.16	2182.31	1837.57	1648	2336.59	2049.45	1750.63	1726.05	2190.2	2846.57	2515.52	2442.84	2388.88	2506.28	2084.97	2164.64	1830.53	1821.84	1962.81	1876.42	1631.69	2020.92	1789.01	1740.89	1761.59	0.486269	0.672585
15.22_1548.9815m/z	Hex3Cer(71:15;2O)	Hex3Cer	L3a			x					1548.98	1	15.2198	758.669	709.731	1083.7	957.558	892.961	1092.02	501.035	463.617	488.482	813.277	767.334	764.533	359.268	312.099	357.733	324.96	254.119	389.496	630.758	709.814	739.694	480.757	593.847	676.017	652.326	631.512	593.473	545.893	700.004	740.627	648.904	543.576	443.96	489.851	0.337732	0.557736
9.88_770.0701m/z	Hex3Cer(72:8;2O)	Hex3Cer	L3a								770.07	2	9.88182	812.069	750.62	770.067	729.837	773.697	758.871	977.188	776.872	934.361	830.987	1023.67	939.066	1030.24	903.545	877.203	853.969	902.595	863.652	578.188	852.558	767.813	808.964	791.509	650.037	778.818	766.938	810.506	774.103	793.433	793.023	819.988	847.044	898.004	775.902	0.351582	0.57245
11.62_1587.0769m/z	Hex3Cer(73:15;2O)	Hex3Cer	L3a	x		x	x	x			1587.08	1	11.6222	5451.12	5746.28	6034.62	6795.64	6811.36	6260.29	9222.17	8168.22	9252.37	4423.69	3811.91	4654.91	6220.13	6658.36	7332.14	4044.87	3968.32	3652.75	7795.21	8130.78	7625.59	7680.94	8102.11	7925.7	7983.77	7977.24	8024.81	7635.65	7969.8	7798.81	8104.48	8022.81	8227.69	8243.4	0.0243381	0.0905526
11.31_781.0590m/z	Hex3Cer(74:11;2O)	Hex3Cer	L3a	x		x		x			781.059	2	11.3074	42618.4	41529.4	40050.6	39660.3	37174	38284.8	43757.7	45976.7	45260.6	50637	49768.9	48272	44849.4	44977.1	45613.6	48193	48710.1	47681.6	44317.6	43236.1	44500.9	43766.9	43178.2	42710.7	42500.6	43340	43201.6	42196.7	42475.5	42322.4	43677.9	44219.1	44626.6	44710	0.043125	0.136204
13.13_781.0617m/z	Hex3Cer(74:11;2O)	Hex3Cer	L3a	x							781.062	2	13.1309	14493.4	14306.1	13772.7	12503.1	12510.4	12251.7	13905.9	13227.6	14054	12526.5	13147.4	11672.2	15872.2	15506	12558.6	14695.9	14495.4	15303.9	13275.5	13286.2	13917.6	12881.2	13184.8	13015.5	12445.8	11683.4	12225.9	13363.5	12098.8	12164.9	11321.5	11285.1	11546.3	11801.8	0.00137128	0.0146449
11.31_780.0700m/z	Hex3Cer(74:12;2O)	Hex3Cer	L3a			x					780.07	2	11.3074	11434.6	11636.2	11517.4	15079.7	12098.5	12023.6	15472.5	16775.1	16484.2	23674.3	24049.7	25304.7	19862.6	20309.6	21979.2	20054.3	20467.2	17913.7	18680.7	18491.1	17921.6	18549.6	18498.1	19186	18502.3	19307.5	19382.5	18709.8	19403.5	19204.3	19552.9	20252.8	19451.5	19858.3	0.18451	0.374197
17.74_789.0649m/z	Hex3Cer(75:10;2O)	Hex3Cer	L3a	x				x			789.065	2	17.7392	34759.8	33385.8	32804.3	32043.8	31380.3	31337.2	35824.1	35568.6	34509.9	34166.9	34410.3	32803.5	34795.7	34019.2	34752	36457.9	36859	36652.9	32512.1	32139.1	32015.3	31687.3	32407.7	31680.8	31618.7	31230	31536.6	31025.2	32546.3	31943.4	32226.7	32405.5	32450.9	33128.6	0.0275603	0.0995729
12.52_1625.1067m/z	Hex3Cer(76:12;2O)	Hex3Cer	L3a	x		x		x			1625.11	1	12.5175	43890.6	44474.8	47085.2	65602.9	65568	60298.2	77683.5	76993.9	81012.6	87808.5	83396.6	88715.5	62759.7	64744.4	65219.1	59548.3	60939.7	57276.7	75672.4	74583.6	74706.4	74117.3	71644.6	71315	72059.3	72650.3	73289.9	71977.6	71458.5	70482.3	71351	70551.6	68849.5	73161.1	0.000611963	0.0102025
17.81_1641.1314m/z	Hex3Cer(77:11;2O)	Hex3Cer	L3a								1641.13	1	17.8054	1920.45	1768.77	1595.21	1806.96	1423.75	1840.82	2274.85	1965.7	2076.49	2004.19	2030.94	1828.91	2122.24	1856.45	1706.6	1488.76	1742.77	1652.27	1743.94	2152.95	1919.24	1944.18	1801.81	1772.06	1925.64	1816.66	1720.61	1610.29	1754.02	1694.25	1797.27	1712.94	1902.43	1707.39	0.672484	0.828122
18.27_1641.1331m/z	Hex3Cer(77:11;2O)	Hex3Cer	L3a								1641.13	1	18.2697	5665.71	5249.49	5028.1	5143.22	5878.2	5377.12	5923.21	6224.75	5443.06	5822.45	5717.52	5816	7132.62	6355.32	5881.4	6323.97	5876.77	6266.29	6359.42	6790.13	5883.21	5886.73	6874.98	6576.11	5613.31	5015.84	5254.41	6042.12	5823.84	5903.9	5518.05	4970.94	5654.1	4766.2	0.624418	0.788097
12.88_1645.1423m/z	Hex3Cer(77:14;2O)	Hex3Cer	L3a	x		x					1645.14	1	12.8819	26459.8	27759.2	28922.5	38399.3	38528.3	35502.9	22699.3	22362.9	22722.4	20982.1	20411	20840.7	28904.8	29297.6	31226.4	31214.9	31017.3	27530.7	33436.1	32929.9	32342.7	32725.7	32865.1	32160.4	32942.5	33262.6	31912.9	31231	32131.5	32158.2	32925.5	33090.8	32602.2	33213.7	0.00124093	0.0137225
13.15_1645.1528m/z	Hex3Cer(77:14;2O)	Hex3Cer	L3a	x		x					1645.15	1	13.1475	15870.6	17167.7	17453.8	22178.4	22474.5	20533.4	13697.6	12936.2	13458.3	16851.6	15681.1	16158.8	32531.8	32957.1	32289.3	34940.8	33004	29422.3	22524.6	22993.1	22552.2	21649	22022.1	20858.5	20302.8	19923.6	20225.2	21136.8	20212.3	19558.1	19603.1	18768.9	19232.4	19769.7	0.00327632	0.0241696
12.60_1643.1247m/z	Hex3Cer(77:15;2O)	Hex3Cer	L3a	x		x					1643.12	1	12.6002	24035.6	24501.3	25863	45744	46544.7	40802	30018.7	28235.2	29580	36928.5	34545.2	35239.4	37481.5	38445.5	40107.4	38429.3	37194.2	34046.9	38342.3	39241.9	39204.5	39581.5	38800.4	39179.2	39002.5	38831.3	38966.6	37753.5	39810.7	38631	38170.3	38368	38136	39184.3	0.000242461	0.00670297
13.18_1655.1460m/z	Hex3Cer(78:11;2O)	Hex3Cer	L3a	x		x					1655.15	1	13.1806	4245.25	3949.48	4131.25	6428.71	6464	5637.19	3390.43	3561.54	3452.7	5204.15	4749.3	4788.82	6272.41	6038.11	6324.47	7565.19	7043.25	6198.92	6523.1	5940.62	5960.65	6060.36	5844.89	6096.22	5868.94	5997.18	6006.65	5853.51	5752.18	5917.93	5955.89	6274.38	5549.02	6250.98	0.00119711	0.013481
12.19_1651.1208m/z	Hex3Cer(78:13;2O)	Hex3Cer	L3a	x		x					1651.12	1	12.1857	4064.07	4150.44	4270.77	6634.59	5884.21	6514.94	5507.97	5440.59	5894.2	6723.05	6310.79	6574.22	9800.33	9428.72	9445.9	10694.8	10231.7	9266.2	7754.7	7733.18	7857.18	7645.07	7564.34	7709.93	7326.66	7561.17	7417.29	7097.12	7159.1	7646.97	7380.25	7524.56	7332.4	7738.49	0.000463844	0.00892541
13.45_1657.1525m/z	Hex3Cer(78:15;2O)	Hex3Cer	L3a	x							1657.15	1	13.4461	32924.5	34915.9	35363.5	56882.1	57744.4	50492.1	27906.5	24887.8	27620.6	27964.3	24366.4	27630.2	41537.5	41396.2	42025.3	42244.3	40461.5	36067.3	42502.1	43933.4	42908.6	43600.3	42426.2	42335.6	41564.9	41154.9	42142.3	41186.3	40919.2	40740.7	40033.5	40461.1	40279.8	41384.8	0.000607403	0.0101997
13.15_1671.1563m/z	Hex3Cer(79:15;2O)	Hex3Cer	L3a	x		x					1671.16	1	13.1475	15127.5	16656.3	16652.6	24746.5	26042.8	23439.5	12928.5	11995.4	12954.9	19836.2	18784.7	19066	30576.3	30687.3	31931.6	34098.3	33918.4	29274.1	24478.3	25291.6	25157.4	23729.6	22957.5	23961.6	23898.8	22942.4	23040	22830.2	22888.7	22514.8	22944.5	22996.6	21596.8	23738.8	0.000641325	0.0103752
13.45_1683.1734m/z	Hex3Cer(80:11;2O)	Hex3Cer	L3a	x		x					1683.17	1	13.4461	11503.6	11425.2	11441.5	14576.8	13044.3	13405.8	7945.64	7723.58	8595.1	4962.17	5581.15	5238.91	8788.16	8967.92	8797.3	9316.8	8704.03	8700.38	11025	11233	11120.1	11249	10859.6	10508.2	10136.6	10115.9	10091.4	10411.5	9475.67	10403.6	10025.4	9905.58	10064.5	10407.1	0.00627888	0.036617
13.51_1646.1999n	Hex3Cer(80:12;2O)	Hex3Cer	L3a	x		x		x		1646.2	1667.17	1	13.5123	8348.79	8281.96	8397.79	13023	12996.9	11880	5679.85	4772.71	5314.25	8927.83	9248.79	9065.17	10744.9	11111.5	10056.9	15846.4	14640.8	12937	11298.3	11191.8	11176.2	10615.2	11076.5	10956.8	10868.8	9586.18	10230	11451	9992.52	9550.92	10118.3	9321.23	9594.78	9650.75	0.000171754	0.00636292
13.63_1679.1480m/z	Hex3Cer(80:13;2O)	Hex3Cer	L3a	x							1679.15	1	13.6282	12162.2	13376.8	12895.5	17672.4	18171.3	16841.9	6342.08	6063.59	6574.63	6030.04	5375.08	5290.6	11372.4	10921.6	10613.2	9731.22	8531.39	6969.11	10865.7	11358.9	11545.1	10665.5	10712.7	11122.3	10722.4	9172.23	9986.95	10838.1	9439.16	9881.8	9278.71	8752.74	9440.19	9153.06	0.000884849	0.0117836
12.88_1675.1239m/z	Hex3Cer(80:15;2O)	Hex3Cer	L3a	x		x		x			1675.12	1	12.8819	6127.08	6721.49	6506.59	10115.5	10607.3	9572.78	4797.19	4789.93	4726.99	5403.01	5501.89	5076.29	6222.16	6308.93	6720.34	8017.27	7686.29	7279.78	7354.41	7634.45	7275.42	7219.49	6980.18	7640.74	7369.28	6975.71	7062.14	6814.71	6847.92	6770.19	6948.27	6620.53	6780.61	6816.13	0.000368745	0.00821775
12.00_1689.1257m/z	Hex3Cer(81:15;2O)	Hex3Cer	L3a	x				x			1689.13	1	12.0036	461.102	468.539	409.487	687.294	589.376	616.74	347.111	713.559	506.241	439.197	382.082	330.475	926.794	863.526	890.065	603.382	790.973	555.33	860.185	989.953	855.804	644.963	826.571	789.33	644.339	541.118	736.479	737.967	746.77	695.575	878.854	658.924	508.078	594.888	0.00514825	0.032129
15.70_1695.3995m/z	Hex3Cer(82:1;2O)	Hex3Cer	L3a								1695.4	1	15.7005	1048.35	1241.91	1482.88	1526.66	1493.66	1195.55	320.637	442.71	526.715	409.306	406.962	213.436	138.353	437.683	633.25	430.922	434.223	408.923	777.096	986.407	1081.77	1139.86	1052.97	1322.3	886.849	1287.07	1338.88	793.628	1181.31	1161.47	1512.87	1300.78	1197.11	1604.44	0.416235	0.610912
14.46_1674.2172n	Hex3Cer(82:12;2O)	Hex3Cer	L3a	x		x		x		1674.22	1655.2	1	14.4573	5907.68	5192.97	5725.02	9646.01	8376.33	8604.74	3628.72	3784.4	3656.36	7308.96	5925.08	6973.06	8762.08	9163.87	9197.4	14264.9	14353	12202.5	8806.12	8718.26	9014.72	8044.4	8129.94	8516.37	7915.06	7930.83	8006.64	7668.45	7982.11	8007.01	7949.44	7772.61	7727.75	7809.52	0.00139554	0.0148676
5.31_591.4087n	HexCer(24:1;4O)	HexCer	L3a							591.409	572.391	1	5.30645	33475.5	33957.7	33240.8	30676.6	34354.2	32936.8	33249.5	33929.2	32941	33028.8	31581.7	34256.7	33410.5	35790.1	35017.4	31276.1	34255.2	35369.1	33916	33258.5	33465	33578.9	33509.1	32839.9	32917.7	32803.4	33240.4	33002.3	32993.2	33174.3	32799.2	32833.9	33564.1	33597.4	0.447468	0.639264
4.00_597.4184n	HexCer(27:3;2O)	HexCer	L3a							597.418	632.409	1	3.99707	8497.7	8795.86	7978.67	8073	7814.66	8058.62	8600.02	9521.46	9337.97	8645.8	8952.36	8655.03	9916.14	9199.45	8231.46	8862.59	9362.89	9595.78	8483.03	7896.92	8326.11	8147.53	8075.86	8452.71	8209.56	8204.67	8701.42	8519.65	8612.22	8566.07	8959.29	8528.79	7887.08	8723.33	0.155442	0.331691
13.58_1506.0970m/z	HexCer(36:4;4O)	HexCer	L3a	x		x		x			1506.1	1	13.5785	98629	103585	108320	133900	127629	115749	135219	121716	132446	89401.7	81982.8	87365	107735	111514	118157	83992.7	78724.6	62227.1	127297	126734	126856	124968	125626	128073	126692	121391	123401	122844	121920	120645	118209	117867	118505	119663	0.018791	0.0760695
15.72_1077.8771n	HexCer(62:8;2O)	HexCer	L3a							1077.88	1122.88	1	15.7171	5299.02	4826.74	5364.21	4762.96	3449.7	3654.94	7898.69	7442.38	8750.34	6969.22	7125.46	7288.06	1120.69	1150.84	1800.9	1599.74	1649.95	1530.8	4113.99	3580.97	4209.08	4027.87	4144.67	4005.58	4090.93	3966.39	3791.48	4056.69	4205.61	4566.75	4522.5	4072.91	3732.1	4224.91	0.0582457	0.16828
11.74_599.0444m/z	HexCer(70:3;2O)	HexCer	L3a	x							599.044	2	11.7385	2467.33	2605.33	2345.36	2030	2108.21	2169.41	2357.6	2611.02	2673.18	2675.36	2560.64	2395.91	2594.49	2605.32	2453.93	2577.48	2524.1	2583.49	2234.05	2284.96	2281.24	2211.44	2335.6	2333.86	2190.98	2308.62	2394.72	2358.91	2366.2	2159.08	2380.91	2308.7	2392.79	2382.22	0.0108452	0.0521141
12.93_599.0429m/z	HexCer(70:3;2O)	HexCer	L3a								599.043	2	12.9316	3796.34	3362.5	3283.03	3052.63	2483.76	2997.48	3704.15	3932.16	3700.95	3540.51	3645.67	3392.33	3628.66	3256.65	3530.31	3636.88	3872.05	4311.26	3153.02	2882.31	3033.07	2944.9	2999.44	3171.57	2870.63	3070.31	2989.43	2969.48	3040.04	3055.31	3277.44	3336.45	3275.52	3238.45	0.0628824	0.178589
12.37_608.0545m/z	HexCer(71:1;2O)	HexCer	L3a	x							608.054	2	12.3681	4748.3	5079.68	4771.85	3831.99	3986.95	3955.36	5201.77	5420.05	5575.49	4359.45	5457.79	5575.07	5818.3	5600.32	5235.56	5072.63	5377.22	5901.94	4047.04	3848.32	4057	4818.54	3981.74	4536.33	4756.77	4142.59	4095.93	4942.13	5043.47	4754.39	4682.07	4767.35	5364.34	4435.77	0.000986995	0.0122501
17.74_607.0491m/z	HexCer(71:2;2O)	HexCer	L3a	x							607.049	2	17.7392	5446.88	5002.16	4878.96	4622.88	4385.69	4435.14	5673.77	5508.13	5444.71	5411.35	5296.68	5230.66	5288.35	5154.47	5067.04	5291.61	5679.78	5787.8	4947.47	4533.73	4842.7	4783.71	5032.69	4776.77	4812.77	4778.59	4541.25	4573.71	4754.03	5062.58	4704.44	4865.82	5032.4	4970.7	0.0243751	0.0906083
11.69_605.0467m/z	HexCer(71:4;2O)	HexCer	L3a	x		x					605.047	2	11.6884	22452.4	21243.1	20829.8	18762.2	18007.2	19248.2	22888.4	23220.5	22402.8	21709.4	21370.8	20469.8	23498.3	22310.6	21668.7	22849.4	22643.6	23460.6	19797.1	19354.5	19313.8	19710	19360.1	19311.9	19397.4	19375.3	19913.1	19402.6	20117.8	19747.9	19775.4	20073.9	20367.4	20126.1	0.00891438	0.0451916
12.93_605.0461m/z	HexCer(71:4;2O)	HexCer	L3a	x							605.046	2	12.9316	13738.3	12599.2	11492	9994.67	9793.31	9960.14	12809.3	13437.3	12532	11876.5	12700.6	11506.8	13183.4	11634	11643.5	12425.6	12727.7	13878.4	10715.9	10745.5	10418.3	10653.5	10356.2	11010.7	10634	10417.5	10205.2	10291.3	10488	10559.6	10469.3	10910.2	10938.2	10450.3	0.0102018	0.0496782
12.90_619.0466m/z	HexCer(73:4;2O)	HexCer	L3a	x		x					619.047	2	12.8985	7170.08	6777.27	6323.37	5143.12	4922.3	5578.06	6942.97	7399.94	6644.21	6333.2	6235.86	5585.58	6994.24	6130.36	6204.35	6609.09	6885.64	7784.55	5559.95	5748.63	5750.07	5799.94	5585.31	5840.27	5735.31	5740.09	5463.6	5197.11	5225.18	5664.34	5698.31	5794.7	5836.85	5920.94	0.00737372	0.0398075
9.85_619.0486m/z	HexCer(73:4;2O)	HexCer	L3a	x				x			619.049	2	9.8487	6369.11	6116.71	6118.51	5923	5698.3	5908.32	6955.16	7097.34	6667.59	6509.52	6658.23	6459.13	6877.18	6763.29	6902.2	7062.06	7447.94	7257.48	6067.46	5829.3	5991.15	6119.82	5766.41	5978.58	5967.4	6242.84	5977.98	6205.83	5973.53	6486.82	6345.26	6503.93	6596.65	6492.22	0.0316174	0.110219
11.31_625.0474m/z	HexCer(74:5;2O)	HexCer	L3a	x							625.047	2	11.3074	4073.11	4177.91	3920.45	3674.57	3742.3	3810.66	4579.76	4919.94	4590.84	4506.99	4531.49	4170.58	4500.7	4508.22	4826.37	4461.62	4586.37	5175.38	3545.58	3737.73	3508.79	3919.68	3907.64	3676.64	3912.43	4281.55	3976.56	3781.08	3668.07	3942.49	4263.43	3881.3	4155.95	4137.97	0.0193254	0.0773723
11.77_625.0463m/z	HexCer(74:5;2O)	HexCer	L3a	x		x					625.046	2	11.7715	23527.1	22806.6	23647.6	20103.5	19295	20879.7	25442.8	26016.1	25328	22904.3	23914.5	23780.5	26108.6	26393	25082.6	25194.8	25601.7	25231.2	19940.5	20038.2	20682.3	20014.9	20818.3	21647.4	22205.9	21613.8	21247.9	22083	23126.4	22870.7	22520.5	22788.4	23920.7	22813.5	0.00417764	0.0282069
17.18_625.0456m/z	HexCer(74:5;2O)	HexCer	L3a								625.046	2	17.1754	5492.22	5301.53	5018.95	5040.04	4882.18	5018.23	5852.83	5954.69	5768.52	5837.32	5736.18	5786.32	5582.15	5482.25	5772.21	5808.22	5619.54	6174.01	5167.03	4814.02	4980.8	5001.25	5098.24	4904.48	5446.96	5226.96	4927.19	4957.03	5150.15	5179.56	5642.5	5344.68	5308.16	5350.01	0.1158	0.275949
13.13_637.0495m/z	HexCer(76:7;2O)	HexCer	L3a	x				x			637.049	2	13.1309	16809.1	16379.1	14862.3	12448	12094.5	13018.5	16537.1	17082.3	15823.9	15246.2	16117.6	14482.1	15828.2	15504.2	14733.5	16463.9	16748.9	18194.1	13921.3	13590.5	13585.7	13723	13602.1	13637.6	13313.4	13109.1	12839.6	13544.8	14278.8	13736.5	13024.2	13344.9	13874.4	13390.1	0.00472584	0.0303566
9.85_637.0489m/z	HexCer(76:7;2O)	HexCer	L3a	x							637.049	2	9.8487	16086.9	15770.7	15254.4	14891.2	14715.8	15108.3	17203.5	18003.1	17174	15770.2	16864	17185.4	17129.7	16767.5	17099.7	16761.5	17065.5	17744.6	15231.6	14654.2	14588	14890.1	14275.3	14923	15236.1	15374.6	15474.7	15171.8	15202.7	15709.4	16109.1	15962.2	16525	16454.1	0.0394521	0.128219
12.40_650.0550m/z	HexCer(78:8;2O)	HexCer	L3a	x							650.055	2	12.4012	1669.83	1668.84	1601.48	1287.92	1204.08	1199.08	1349.79	1620.14	1547.68	993.325	1347.94	1335.18	1307.75	1483.64	1579.47	1291.13	1463.01	1434.46	1088.58	876.44	1097.63	1071.83	1140.44	1165.51	1132.66	946.43	1111.66	1141.44	1176.78	1150.17	1345.61	1152.81	1262.66	1295.88	0.000414382	0.00844258
14.67_434.2382n	LPA(18:2)	LPA	L3a	x		x				434.238	415.22	1	14.6725	2766.8	3113.24	2843.5	1680.33	1858.93	1912.1	4330.46	4342.66	4685.72	4068.99	3978.14	3832.56	4206.84	3358.96	3608.61	4070.9	3718.69	4741.7	3611.15	3535.33	3415.76	2827.96	3356.61	3261.88	3115.92	2970.65	3088.51	3414.67	3313.86	2783.24	2948.9	3003.08	3077.7	2965.3	0.000890618	0.0117885
15.73_415.2200m/z	LPA(18:2)	LPA	L3a								415.22	1	15.7336	2869.29	2662.78	2693.79	2454.71	2586.11	2666.68	3172.45	3176.64	2772.53	2936.72	3114.71	2897.86	2527.93	2859.43	2930.7	3080.4	2628.72	2580.7	2804.39	2584.52	2738.11	2618.06	2976.43	3044.24	2670.6	2675.13	2636.66	2966.81	2960.46	3149.54	2545.02	2981.14	2798.85	2962.81	0.123907	0.284258
11.97_457.2633m/z	LPA(21:2)	LPA	L3a					x			457.263	1	11.9705	2128.66	1805.17	1963.28	2186.03	1985.29	1986.39	1393.04	1448.87	1323.88	1666.88	1162.61	1501.19	865.951	1012.3	1376.38	721.361	615.157	617.928	1774.27	1797.14	2030.32	1439.23	1855.74	1880.96	1780.73	1438.39	1704.54	1774.26	1952.43	1724.44	1711.82	1680.35	1988.34	1351.12	0.481437	0.669293
5.14_540.3375m/z	LPC(16:0)	LPC	L2			x					540.337	1	5.14058	76906.9	124674	125633	113616	230251	188787	111977	106339	117793	74870.7	65015.1	75533.6	40990.4	48712.3	40514.1	42107.1	34414.7	31627.1	197613	194816	197343	195336	194898	193908	192492	193412	192882	193922	193552	193007	194296	197176	195327	199507	0.151393	0.325232
6.43_568.3689m/z	LPC(18:0)	LPC	L2	x	x	x					568.369	1	6.43373	12577.6	16535.5	17392.1	49830.6	66240.3	56305.8	32186.8	30941.1	34132.9	67475.7	59603.8	66775.1	27409.7	28575.7	24286.3	26202.6	22848.9	20820.1	74942	74037.1	75179.3	73978.7	74298.4	74062.1	73954.6	74289.2	72503.9	73760.4	73891.5	73048.3	73231.8	73717.5	74355.3	76371.5	0.000542687	0.00951991
5.11_585.3712n	LPC(18:1)	LPC	L2							585.371	566.353	1	5.10748	109714	181074	188817	78497.6	292466	235273	39539.4	32197.1	40157.1	33509.7	28670.7	38293.2	16488.1	27700.7	24791.4	26417.6	18464.4	15382.1	135164	117318	105235	102672	98680.6	97811.2	97611	103224	102264	92440.2	97345.2	96147.5	102696	104720	95556.3	105050	0.79733	0.923069
5.32_531.3841n	LPC(18:1)	LPC	L2					x		531.384	566.353	1	5.323	92736.8	132347	128303	109676	197560	166075	54428.9	46700.8	60137.5	43212	37135.7	45756.9	37415.5	41751.4	35687.9	31826.3	29071.1	31027	122076	134415	146617	145461	150807	150647	148698	145839	145933	156078	150346	149597	146199	147811	153682	151032	0.256675	0.468319
5.62_533.3627n	LPC(17:0)	LPC	L3a			x				533.363	554.337	1	5.6213	17554.5	24506.9	24504.6	15236.3	32297.8	27282.2	15911.2	15787.9	15797.9	16800.6	16835.6	17677	15847.6	19877.7	18471	19635.9	16829.4	16600.3	25505.4	23778.6	23355.5	23517.7	22963.3	22763.3	22166.6	23408.5	22222.2	22539.2	22264.6	23352	23019.4	22940.1	22455.2	23539.3	0.766262	0.90285
5.26_453.2910n	LPE(16:0)	LPE	L2			x	x	x		453.291	452.284	1	5.2568	10600.2	16884.8	17617.3	12105	21523.3	17280.3	56953.1	58957.1	61174.6	15678.5	15782.7	16867.6	8965.97	14029.9	12342.5	8362.31	5794.74	5186.93	36839.5	36258.6	36972.5	36974	36485.8	36290.5	36208	36099.7	36751.2	35910	35874.6	36263.9	37397.4	37590.2	36817.1	38215.8	0.638138	0.798985
4.18_450.2679m/z	LPE(16:1)	LPE	L2			x	x	x	x		450.268	1	4.17917	24396.1	47836.4	46868.5	10007.6	48245.3	36123	30267.6	28996.8	33342	12279.5	13260.4	15400.4	3430.41	6587.99	5751.03	3223.04	1852.68	1796.78	26324.5	25390.2	26087.2	26772.8	25839	26018.3	26039.8	26954.8	25949.8	26559.8	26625.5	26751.1	27728.4	27881	28062.4	28337.6	0.513138	0.692641
4.66_464.2837m/z	LPE(17:1)	LPE	L2			x	x		x		464.284	1	4.65987	2130.5	5542.34	5047.64	1139.27	6971.39	5300.22	4239.92	3793.3	4874.76	1751.31	1847.86	2409.28	296.725	931.169	690.956	565.343	84.3683	171.145	3758.56	3175.44	3653.21	3683.31	3415.69	3715.49	3641.43	3652.85	3702.66	3763.27	3560.09	3700.02	3739.7	3841.19	4033.37	3619.23	0.865206	0.972272
6.57_480.3155m/z	LPE(18:0)	LPE	L2	x	x	x	x	x	x		480.316	1	6.5665	24838.8	30023.9	34245.7	66456.6	75899.2	65678.2	126888	128709	135801	55258.8	53815.3	57328	38210.1	44535.1	40688.2	19757.1	17456.9	15433.9	104092	102157	100970	101843	102697	101619	101476	103590	102047	100377	101384	102417	100501	103270	104256	105827	0.00120216	0.013481
5.24_478.3000m/z	LPE(18:1)	LPE	L2			x					478.3	1	5.24023	258952	519247	510718	162750	696639	532745	222038	200380	236511	106894	106773	121469	56479.2	88718.4	78115.5	60373	41327.3	38967.1	296676	294751	298510	297984	300065	300660	303226	306972	304245	302738	304754	307187	309526	316730	316943	321490	0.936207	1
4.46_476.2840m/z	LPE(18:2)	LPE	L2			x					476.284	1	4.46123	25336.6	50860.9	49845.9	16599.5	74478.9	56161.1	40248.6	36605.4	43214.7	20015.2	21221.4	24382.1	5219.8	8695.16	7269.64	5821.72	4044.71	3443.77	31240	31486.5	32229.7	31546.1	31953	32512.5	32215.5	32873	32723.2	32921.8	33330.3	33698.4	33654.3	34628.3	34991.8	35599.4	0.962191	1
8.03_508.3471m/z	LPE(20:0)	LPE	L2	x	x	x		x			508.347	1	8.02518	1390.15	1789.22	1750.13	4066.99	4448	3874.12	2528.38	2588.43	2604.01	1284.39	1437.46	1351.8	594.783	670.239	531.494	290.189	364.269	304.288	2370.27	2303	2530.61	2284.38	2245.45	2375.62	2256.24	2370.82	2196.29	2213.06	2403.6	2194.27	2231.08	2357.4	2214.34	2373.9	0.000508518	0.00919387
6.48_507.3409n	LPE(20:1)	LPE	L2			x				507.341	506.334	1	6.48373	133401	248805	237971	87976.6	283269	222944	64973.9	59904.4	67029.2	54885.5	55183.9	56710.9	40940.1	49786.3	44190.1	41258	37508.1	36736.6	103981	103116	108249	109540	110765	108410	109387	108884	108560	110021	106942	107805	106612	110437	111674	110333	0.7887	0.916722
5.72_504.3151m/z	LPE(20:2)	LPE	L2			x					504.315	1	5.72095	21160.7	42889.2	41014.9	12347.5	59322.9	45681.6	6902.18	6382.35	7855.44	4879.72	5171.54	6140.65	4093.91	6807.37	6240.74	4597.68	2620.22	2517.96	20538.4	19464.9	19851.9	20180.1	19740.4	20258.5	19832	20399.8	20229.1	20329.3	21005.6	20908.7	20455.5	20701.3	21374.8	21729.6	0.9504	1
4.81_502.2997m/z	LPE(20:3)	LPE	L2								502.3	1	4.80918	54918	110089	104830	34736.8	159501	120578	40634.1	36799.7	42977	38319.8	39768.2	44321.8	19997.4	34705.4	29781.9	22575.7	15837.7	15175.3	50380.2	50901.1	52403.5	53675.6	53662.8	53797.3	53446	53536	54440.4	53994.5	54037.5	54462.5	54837	55631.9	55418.5	57054.9	0.97465	1
4.36_500.2845m/z	LPE(20:4)	LPE	L2			x	x				500.284	1	4.36158	235237	505671	486665	145941	783562	592207	129109	123541	141001	355292	374425	429286	100660	175363	152184	217522	139656	143165	278967	271270	278988	278362	276211	279128	280357	285696	284741	284561	289191	290142	293274	298063	299954	305886	0.932087	1
7.98_534.3628m/z	LPE(22:1)	LPE	L2					x	x		534.363	1	7.97553	19121.5	35936.9	34799.2	12684.7	41670	34628.1	11364.8	10505.6	12654.6	10518.6	10262.2	11433.8	3599.05	7361.98	6359.04	3543.2	1633.16	1997.29	16374.9	16908.2	16897.9	17068.1	17023.2	16736	17445.4	17507.9	17094.5	17893.8	17815.6	17661.9	17616.2	19090.5	18266.6	18659.3	0.843318	0.957031
6.86_532.3467m/z	LPE(22:2)	LPE	L2			x					532.347	1	6.86478	24314.8	44738.1	41778.9	18836.9	56161.1	43353.2	8687.3	6651.56	7732.18	6094.66	5111.25	5359.92	4577.35	7817.21	5938.02	4590.81	3164.44	2406.03	18165.7	19256.9	19962	19596.9	20698.1	20349.7	20499.5	19208	19303.5	19635.4	19020.8	19179.4	18305.3	18657.3	18183.5	18496.2	0.994033	1
6.05_530.3314m/z	LPE(22:3)	LPE	L2			x	x				530.331	1	6.05235	12793.3	23434.9	22339	10297.3	35124.5	27771.1	4893.28	4033.8	4541.08	9892.67	10213.1	11587.9	13842.1	24605.7	20729.7	27639.3	17428.5	17345.6	17565	16942.8	17524.3	17281	17704.1	17994.1	17702.1	18166.8	17960.3	17610.2	17691.8	17716.3	17250.3	17710.3	17760.1	18732.2	0.765551	0.902301
5.17_528.3169m/z	LPE(22:4)	LPE	L2			x	x				528.317	1	5.1737	42682.3	83312	79964.3	30243.3	117034	90620.4	30559.8	28796.5	32432	72415.4	73295.9	81220.4	42501	74430.6	64291.8	137657	88927.1	88191.9	67509.1	67685.6	68403.1	68678.2	69943.2	70375.3	69941.7	70087.5	70161.1	70349.1	70653.5	71672.7	72199.9	73689	72779.4	75286.4	0.935761	1
4.83_526.3009m/z	LPE(22:5)	LPE	L2			x					526.301	1	4.82573	21293.9	45619	41866.2	13374.5	69304	52480.9	10627.1	10508.2	12432.8	19615.8	22472.7	24039.6	18086.2	31334.2	26756.4	53497.6	34559	36151.5	22782.9	25076.4	26684.1	27964.2	29008.3	28279.1	29226.1	28760.3	28866	30637.1	30593	31037.1	30329.8	30695.3	32499	32224.2	0.920613	1
10.89_564.4104m/z	LPE(24:0)	LPE	L2	x		x	x	x	x		564.41	1	10.8929	9485.86	9885.17	10156.6	14056.6	13327.2	12647.1	7140.85	7388.13	7516.54	3517.39	3051.68	3354.96	1730.97	1702.73	1957.67	412.796	578.762	260.87	7008.92	7086.82	6836.36	6990.23	6995.59	7070.63	6945.89	6947.52	6985.93	6624.68	7008.59	6863.52	6983.66	7025.89	6913.51	7020.46	0.00112655	0.0130727
9.55_562.3947m/z	LPE(24:1)	LPE	L2	x		x	x	x	x		562.395	1	9.55008	3649.54	3853.63	4265.23	5465.48	5779.31	5432.44	1314.37	1427.29	1493.01	568.48	522.596	745.805	308.637	419.693	455.999	92.061	58.7276	28.4609	2954.52	2832	2816.78	3064.65	2881.1	2844.01	2758.93	2940.59	2728.19	2665.27	2936.22	2733.49	2879.7	2975.54	3112.68	2907.3	0.00214322	0.0188935
5.72_599.3275m/z	LPI(18:0)	LPI	L2	x	x	x	x	x			599.327	1	5.72095	16414.7	29095.9	28126.3	38403	79200.7	64667.1	6597.49	6800.6	6293.13	27352.3	22617	32837.1	6973.37	5100.11	4746.58	9321.45	9801.35	12904.1	34238.9	32655.6	32799.1	32224.2	31845.9	31516.2	31834.9	33062	32501.4	31194.9	31598	32079.4	32400.8	32701.8	31646.5	33929.1	0.0346415	0.117089
10.69_793.5141m/z	MGDG(34:5)	MGDG	L2	x		x					793.514	1	10.6943	13605.8	12658.1	13859.3	22169.5	21240.5	19426.5	21141.4	20638.9	21961.7	38889.1	37931	41560.6	16505.7	16208.9	19880.6	20683.8	20091.5	17017.2	20794.1	21131.4	20868.7	21073.5	21412.4	21520.3	21005.8	21053.3	21188.2	20730.2	20974.1	21271.4	20824.6	21692.4	20534.2	21253.6	0.000719308	0.0106869
10.81_819.5280m/z	MGDG(36:6)	MGDG	L3a	x		x	x	x			819.528	1	10.8101	55948.7	56557.2	60609.4	114562	114347	103353	53418.4	50511.8	56823.9	212506	203954	223822	27928.9	27980.9	30741.8	52542.4	49465.8	44174.4	91376.4	90973	91063.1	90884.8	90464.1	90598.1	89363	91296.7	90519.7	89850.3	90453.7	90240.9	90638.6	91520.5	89647.8	92140.1	0.000103236	0.0060854
14.74_1166.7894n	MLCL(52:2)	MLCL	L3a	x	x					1166.79	1187.76	1	14.7391	545.476	591.292	736.354	2061.96	3159.35	2605.73	4762.41	4117.22	4974.07	5431.21	5062.81	5494.02	462.1	555.354	214.373	329.995	153.698	234.25	2240.99	2111.23	2307.32	1890.02	2088.66	2292.9	2367.53	2292.95	1779.62	1778.05	1559.84	2011.56	1889.05	1869.37	1604.38	1523.4	0.0007342	0.0107649
12.48_1190.7796n	MLCL(54:4)	MLCL	L3a	x	x	x	x	x	x	1190.78	1211.75	1	12.4843	579.72	572.392	1025.27	4790.9	5600.66	4398.95	2913.81	2765.12	3392.55	8633.14	7758.16	9008.45	1165.13	1255.68	1270.47	7563.14	7235.68	5563.16	3755.49	3638.34	3909.94	3789.12	3758.33	3869.5	3990.52	3766.5	3998.15	4295.17	4026.75	4101.57	3982.4	4270.43	4089.98	3849.66	0.000679745	0.0104278
11.41_1212.7371n	MLCL(56:7)	MLCL	L3a						x	1212.74	1257.74	1	11.4067	3143.94	2649.25	4242.93	5411.86	4881.05	4399.09	1918.14	3450.63	3349.51	2107.17	2435.28	3080.79	368.503	1069.91	2369.06	492.996	280.409	352.904	2402.79	2015.51	1784.28	2151.17	2399.2	2923.79	3397.84	2785.12	2540.24	2277.15	2473.36	2476.38	3183.58	3493.64	3133.88	3405.31	0.0573444	0.166765
11.97_1261.7331m/z	MLCL(62:15)	MLCL	L3a	x		x					1261.73	1	11.9705	2709.17	2582.62	2856.24	4518.97	4153.13	3866.92	1490.61	1608.29	1514.19	2044.89	1804.48	2043.44	0	0	0	0	0	0	1633.46	1355.66	1744.97	1455.95	1534.61	1621.1	1510.14	1395.44	1440.03	1364.58	1236.34	1162.11	1167.6	1241.05	1219.66	1278.07	0.00131214	0.0142219
11.64_1388.8166n	MLCL(70:17)	MLCL	L3a			x			x	1388.82	1433.81	1	11.6388	55647	55702.4	56083.4	64020.3	61943.9	57073.9	24175.4	22410.5	23120.4	33423.8	29777.7	30374.1	181.686	158.061	218.048	401.63	211.225	644.436	33886.1	34441.4	33144.9	32562.7	32998.7	31925	32507.6	31862.1	32530.8	32650.5	31597	31623.5	31842.8	31204.9	30544.6	32178.7	0.062004	0.177015
14.29_1472.9114n	MLCL(76:17)	MLCL	L3a	x		x			x	1472.91	1517.91	1	14.2913	18699.5	18589.2	18918.8	15370.9	14072.9	14472.3	22161.5	19527.8	20467.9	30969.7	27081.4	27262.7	4.84195	0	0	80.9246	73.1477	1.87249	13043.5	12337.1	12436.8	12034.9	12667.5	12452.1	12261	11896.5	11857	12018.7	11446	11649.7	12041.4	11533.5	11740.4	11087.2	0.000736529	0.0107649
12.73_1493.0894n	MLCL(76:7)	MLCL	L3a			x		x		1493.09	1492.08	1	12.733	115074	114582	113729	117066	110341	107872	182135	178011	182582	114428	106626	114802	113915	118223	123896	101505	103944	92921.1	124577	124037	123398	122183	121280	121756	120360	119552	119905	118332	119775	117799	118792	116954	116780	120728	0.376509	0.574296
14.99_1500.9428n	MLCL(78:17)	MLCL	L3a	x		x				1500.94	1545.94	1	14.9877	58702.2	57066	58860.6	53950.5	49124.6	48881.7	75475.3	70734.9	71134.3	96544.4	89826.3	85679.7	4120.1	4834.42	4858.13	5015.74	4336.12	4973.76	46450.7	45338.2	44840.5	45232	45022.3	46562.1	44826.9	44592.8	44845.1	44140.1	43244.4	43262.4	44027.5	44770.9	43904.4	44792	0.0140478	0.06174
13.98_756.5645m/z	MMPE(36:2)	MMPE	L2	x		x	x	x	x		756.564	1	13.9765	30129.1	29410.7	31329	39844.7	39289.3	36656.7	38374.7	37096.6	39195.2	14246.9	13028.3	14126.6	41423.3	43772.5	49016.9	21188	19817.3	19061.7	43237.2	42208.9	42283.6	41858.2	41431.3	41353.3	42033.7	42142	41020.2	39023	41097.5	40673.8	41882.4	43890.3	42024.7	44220.7	0.00157585	0.0160538
12.65_1388.0738m/z	NAGlySer(35:1)	NAGlySer	L3a	x		x	x				1388.07	1	12.6499	7805.22	7393.11	7417.11	4498.75	4390.47	4046.91	7921.29	7278.18	8148.8	2275.6	2145.91	2020.01	994.874	1057.04	768.06	878.106	774.622	664.004	5025.3	5053.65	4739.12	4660.83	4743.43	4432.42	4509.97	4164.75	4404.18	4325.31	4479.9	4430.43	4172.2	3877.88	4152.17	4120.09	0.000105882	0.0060854
4.00_575.3346n	OxPE(23:2(CHO))	OxPE	L3a	x						575.335	574.327	1	3.99707	23297	22790.5	21853.9	20955.1	21231.8	21071.7	23144.3	24256.1	22629.4	23188.5	23904.9	22378.5	24610.1	22468.4	22542.6	23774.6	24231.7	26449	25258.2	23728.4	22617.5	22137.5	21360.9	21433	20906.1	20917.2	21087.7	21779.6	21859.4	20906.9	21353.6	20686.2	21026.2	22192.1	0.0205878	0.0813823
9.80_580.3121n	PA(28:6)	PA	L3a							580.312	561.294	1	9.79905	2929.45	3263.12	3111.4	3159.94	3381.76	3145.95	3019.35	3167.1	2563.36	1880.05	3300.57	3435.8	3613.29	3213.76	2601.64	3534.6	2800.63	4020.05	3770.9	3145.29	3401.8	3756.11	3493.72	3412.05	3475.98	3853.51	3462.03	3484.86	3321.35	3178.37	3655.03	3108.79	3003.88	3709.65	0.354233	0.57245
12.78_741.5878n	PC(32:1)	PC	L2			x				741.588	776.557	1	12.7826	3.60077e+06	3.54081e+06	3.66287e+06	3.52614e+06	3.4267e+06	3.22542e+06	4.95993e+06	4.86588e+06	4.97977e+06	2.93612e+06	2.76874e+06	2.89832e+06	4.2941e+06	4.37746e+06	4.56768e+06	4.14132e+06	4.03838e+06	3.60508e+06	3.65544e+06	3.60725e+06	3.6479e+06	3.6227e+06	3.63086e+06	3.60666e+06	3.58613e+06	3.58103e+06	3.56254e+06	3.54668e+06	3.54474e+06	3.54402e+06	3.5549e+06	3.57512e+06	3.54871e+06	3.63383e+06	0.0979446	0.246837
14.97_806.6039m/z	PC(34:0)	PC	L2	x		x		x			806.604	1	14.9712	235905	228782	236220	394032	365714	357355	370010	363620	371211	584288	549141	573571	413896	433407	438865	522915	520546	481796	423513	411091	414927	408762	411053	406323	398951	403047	400119	394856	398248	400293	402480	404028	398916	412265	0.000118833	0.00611107
12.19_755.5579n	PC(34:3)	PC	L2	x		x		x		755.558	800.556	1	12.1857	186320	190471	193093	231927	216671	202736	240252	234862	239580	266771	261612	277750	337186	358127	370931	292738	284246	256274	283636	277426	280009	278733	282188	276937	275465	278322	277877	280310	273171	274207	276957	278980	274735	281765	0.0302687	0.106883
13.38_816.5797m/z	PC(35:2)	PC	L2	x		x					816.58	1	13.3796	211229	204789	212643	249198	240381	225588	212546	206026	217358	189821	181935	189680	295584	297445	315806	326788	315056	289197	272689	271747	271152	269891	271020	269984	267659	268083	266626	261335	265355	264681	267206	267036	264918	273368	0.0149328	0.0644529
14.89_797.6497n	PC(36:1)	PC	L2	x		x				797.65	832.619	1	14.8881	1.51538e+06	1.48653e+06	1.58422e+06	3.12302e+06	3.05179e+06	2.88033e+06	2.80479e+06	2.68033e+06	2.83687e+06	3.71633e+06	3.47593e+06	3.69321e+06	4348359	4.43243e+06	4.56053e+06	5.00496e+06	4.89433e+06	4.39029e+06	3.16967e+06	3.10585e+06	3.15073e+06	3.11924e+06	3.13171e+06	3.10874e+06	3.07684e+06	3.09512e+06	3.06495e+06	3.0307e+06	3.04668e+06	3.04437e+06	3.05543e+06	3.0737e+06	3.04676e+06	3.13648e+06	2.41e-05	0.0049081
13.84_830.6024m/z	PC(36:2)	PC	L2			x					830.602	1	13.8437	3.81366e+06	3.75549e+06	3.86995e+06	4.08911e+06	4.07601e+06	3.86405e+06	2.65925e+06	2.55362e+06	2.65368e+06	2.48801e+06	2.37451e+06	2.46724e+06	3.60216e+06	3.63789e+06	3.73236e+06	3.75591e+06	3.6737e+06	3.41983e+06	4.01121e+06	3.97314e+06	3.99655e+06	3.95008e+06	3.97528e+06	3.93003e+06	3.88864e+06	3.88329e+06	3.87255e+06	3.84535e+06	3.84188e+06	3.84897e+06	3.84439e+06	3.86493e+06	3.84136e+06	3.93754e+06	0.0693466	0.191591
12.63_826.5710m/z	PC(36:4)	PC	L2	x		x	x	x			826.571	1	12.6333	179502	178385	185863	293726	279445	266058	307144	294874	309223	1.17992e+06	1.13573e+06	1.16216e+06	445008	456584	461761	740734	725878	659295	413793	406614	410520	406450	407308	403797	399385	397908	398809	397886	394139	393413	395748	395665	395573	404840	0.000157524	0.00612695
11.82_824.5559m/z	PC(36:5)	PC	L2	x		x	x	x			824.556	1	11.8212	19515.3	20304.8	20314.7	28011.3	28421.3	26011.7	38985	35784.7	39727.2	137360	132654	137637	60895	63469.1	63513	86609.4	81944.8	72079.4	55369.5	55264.6	56201.8	54505.6	55450	55331.5	55000.8	53187.1	54246.7	55738.2	53446.3	53106.7	51710.5	50576.9	51950.5	52068.9	0.000495327	0.00919387
14.85_858.6335m/z	PC(38:2)	PC	L2	x		x		x			858.633	1	14.855	840474	832441	868643	1.06003e+06	1.05327e+06	993303	424084	406214	421363	334271	313690	334860	553712	563918	590600	534167	515087	470967	784306	771969	775625	769489	767921	761659	749975	754821	752028	743508	748064	746425	748883	755725	743120	769081	0.00119114	0.013479
12.67_852.5858m/z	PC(38:5)	PC	L2	x		x	x	x			852.586	1	12.6664	229947	227224	233199	365210	355179	336318	276751	265934	276126	1.10874e+06	1.05776e+06	1.11088e+06	694668	710946	746132	1.22292e+06	1.18112e+06	1.06153e+06	600326	589061	595796	595717	592444	587895	582522	585197	582969	572990	573251	576504	581981	584719	578033	595019	7.4e-05	0.00542481
13.46_880.6166m/z	PC(40:5)	PC	L2	x		x	x	x			880.617	1	13.4627	57089.8	55778.7	55493.3	79089.8	75297.4	73066.8	53514.3	53162.2	52834.9	145163	139248	144968	140165	143862	149642	227800	219734	202623	127511	126049	126197	124359	126052	124610	123505	123457	122222	121247	120677	121174	123248	122489	121939	125443	0.000261556	0.00696844
11.66_651.5169n	PE(32:2)	PE	L2	x		x	x	x	x	651.517	686.486	1	11.6554	34701.5	33985.5	35693.8	24608.9	22510.3	20219.1	71901.4	68166.5	71478.7	11566.2	11024.8	12635.7	23235.6	25424.9	27945.4	9289.98	9329.08	6050.15	36572.1	36916.6	36511.8	36669.4	36433.4	36736.4	36258.7	36377.6	36253.2	35923	35976.6	36473.7	36443	35094.3	35167	36567.3	0.00165922	0.0163232
14.36_744.5651m/z	PE(36:1)	PE	L2			x		x			744.565	1	14.3575	1.34259e+06	1.32115e+06	1.42254e+06	1.46422e+06	1.38032e+06	1.29214e+06	1.96487e+06	1.90489e+06	1.96407e+06	1.25178e+06	1.15697e+06	1.20634e+06	2.32039e+06	2.45966e+06	2.49395e+06	1.88754e+06	1.82601e+06	1.61596e+06	1.90498e+06	1.87787e+06	1.90399e+06	1.88884e+06	1.90131e+06	1.91085e+06	1.88963e+06	1.88466e+06	1.87107e+06	1.86151e+06	1.84909e+06	1.85217e+06	1.85165e+06	1.87307e+06	1.87184e+06	1.90787e+06	0.800813	0.924891
13.58_743.5563n	PE(36:2)	PE	L2			x	x	x		743.556	742.549	1	13.5785	2.56237e+06	2.49962e+06	2.61618e+06	2.54471e+06	2.48979e+06	2.37441e+06	2.56006e+06	2.44657e+06	2.56594e+06	1.17623e+06	1.13427e+06	1.1563e+06	1.66644e+06	1.73338e+06	1.74607e+06	1.08647e+06	1.03381e+06	926335	2.41883e+06	2.40618e+06	2.44362e+06	2.38264e+06	2.40945e+06	2.37109e+06	2.35568e+06	2.31557e+06	2.33713e+06	2.36035e+06	2.31799e+06	2.32348e+06	2.29624e+06	2.30882e+06	2.31861e+06	2.35391e+06	0.213562	0.41441
12.83_740.5338m/z	PE(36:3)	PE	L2			x	x	x	x		740.534	1	12.8323	178234	177146	182947	185537	177520	168912	343246	328733	348270	121652	118205	121663	163960	174661	175475	73923.6	70320.7	61143.3	224513	221310	222880	224411	226335	224424	220996	219423	221215	218935	217020	217536	220219	220278	220421	222542	0.686858	0.841334
12.55_738.5176m/z	PE(36:4)	PE	L2	x		x		x	x		738.518	1	12.5505	140740	140817	138871	131109	123015	118044	539079	511554	540684	393745	372383	378816	195193	204413	199444	93500.5	92891.2	85903.2	231052	231379	231833	229526	230095	227503	223376	219614	224129	222471	220185	218621	215533	216494	218995	218669	0.0164097	0.0694548
11.62_736.5041m/z	PE(36:5)	PE	L2	x		x		x	x		736.504	1	11.6222	23346.4	23423.8	23596.7	21469.3	19448.7	18733.3	66422.5	62848.7	67670.2	41568.5	40030	41592	30455	32977.8	35916.7	15239.2	15260.2	11218.2	38234.4	37629.1	38248.6	37797.8	37861.1	37992.1	38425.9	37528.5	37767.8	36400.1	38355.5	37197.3	37915.8	37880	37814.9	39292.6	0.0149564	0.0644911
15.07_773.6030n	PE(38:1)	PE	L2	x		x				773.603	772.596	1	15.0705	166626	164268	177027	213413	196862	186956	148235	139036	146031	163411	151945	157011	139585	146501	147863	166058	160221	139039	179616	179174	181692	184214	186827	186371	183624	178760	180392	178613	178556	177514	176589	177072	180750	182761	0.0229169	0.0875775
13.84_768.5637m/z	PE(38:3)	PE	L2	x				x			768.564	1	13.8437	63082.5	59152	64340	80022.4	72938.4	70418.9	115950	117115	117191	120703	111411	119253	107563	113436	121565	70465	69001.6	61323.3	111974	110119	110127	110547	109957	109386	108089	111425	108097	102823	106628	108496	112862	115516	111595	114129	0.0173575	0.0721384
14.11_768.5650m/z	PE(38:3)	PE	L2	x		x		x			768.565	1	14.1089	94450	92378.8	94989.6	133810	128259	118904	139739	128112	140534	123231	119537	120465	217041	234816	233001	164842	155732	135736	143370	140220	141859	142152	145644	147359	142053	137022	138862	146564	137929	136987	134995	136381	139345	137002	0.00107815	0.0128321
13.45_767.5563n	PE(38:4)	PE	L2	x		x		x		767.556	766.549	1	13.4461	769906	762687	795439	1.03581e+06	980140	925859	1.99151e+06	1.88919e+06	2.00607e+06	2.66444e+06	2.51162e+06	2.64155e+06	1.56846e+06	1.63286e+06	1.71534e+06	1.177e+06	1.13522e+06	1.00234e+06	1.56165e+06	1.54345e+06	1.54995e+06	1.5454e+06	1.54915e+06	1.5373e+06	1.5407e+06	1.5426e+06	1.52114e+06	1.50496e+06	1.49625e+06	1.51419e+06	1.52314e+06	1.53023e+06	1.50818e+06	1.55582e+06	0.00258667	0.0209621
15.77_800.6271m/z	PE(40:1)	PE	L2	x		x		x			800.627	1	15.7667	81709.3	80019	86896.1	62498.8	57536.7	53830	63186.8	58829.4	60202.4	48905.3	45045.6	47182.1	48901.7	52265	51208.1	43488	41543.7	38669.6	62943.9	60457.5	61600.2	60118.7	59876.7	60033.5	59856.7	59503.2	59391.5	58281.3	58836.5	59071.2	58651.6	58730.8	59152.5	59762	0.00196115	0.0179964
14.03_794.5800m/z	PE(40:4)	PE	L2	x		x					794.58	1	14.0261	99466.9	96828.9	100411	120795	114429	112572	223151	216892	223276	333507	315669	325845	368555	386860	404939	440607	425368	372355	259893	252261	253538	254330	254394	255366	253172	253411	250993	241988	248576	249275	251509	253069	250713	255121	0.00268959	0.0214676
13.76_792.5654m/z	PE(40:5)	PE	L2			x		x			792.565	1	13.7609	22218.9	21184	21604.3	24189.1	22623.7	22229.7	43548.2	42895.3	43118.8	63189.7	60460.3	60649.7	103284	103373	104904	135456	131054	118950	51210.9	52131.3	52147.4	50761.2	51290.1	50830.6	49175.1	50294.6	49239.3	48558	48983.4	49650.6	50424.4	51575.9	50488.6	52198.8	0.110338	0.267307
16.36_828.6588m/z	PE(42:1)	PE	L2	x		x		x			828.659	1	16.3633	127148	128344	141258	90802.8	83469.3	78020.4	78627.8	74105.9	78164.2	52494.9	47452.2	49571.5	72476.2	80606.4	80794.7	46485.9	42681.2	37317.4	81537.6	80833.7	82199.4	81191.8	83161.7	83874	82544.2	81738.9	82439.7	79807.5	81792.2	81316.8	81825.5	81996.9	82869.4	83609.6	0.00120366	0.013481
15.62_850.6362m/z	PE(44:4)	PE	L2	x		x		x			850.636	1	15.6174	21645.4	21386.5	22843.6	19942.2	17795	16820.7	30597.7	28566.5	30747.4	24412.2	22109.9	22479.6	17441.1	18529.3	17938.7	12492.6	11658.8	9677.35	20702.2	20204.6	19761.2	20406.2	20021.6	20007.3	19822	19822.2	20003.5	19729.7	19899.9	19998.2	19836.4	20425.4	19426.5	20526.4	0.0242532	0.0904637
11.82_681.0423m/z	PE(82:14)	PE	L3a	x		x					681.042	2	11.8212	30127.4	28891.2	28082.6	26136.4	24158.9	25065.5	29987.9	29685.1	29421.7	27758.1	28845.1	27247.4	31188.5	30382.5	28728.5	29770.9	30265.8	30537.6	27310.3	26572.7	26730.7	27174.2	26591.2	27381.4	27339.2	25536.4	26072	25781.8	27042.3	26675.3	26708.3	25725.9	27943.4	26764.6	0.00902018	0.0454442
12.92_681.0432m/z	PE(82:14)	PE	L3a	x							681.043	2	12.9151	15711.1	14334	13283	10937.2	9904.73	11020.1	14315.4	16242.4	13917.8	13556.5	14277.7	12793	13551.7	12906.3	12437	13808.8	14804	16121.7	12757.7	12604.9	12702.9	12620.8	12963.2	11583.1	11655.2	12117.7	11546.7	11280.5	12007.6	12438.1	12204.6	12575.2	12969.2	12422.9	0.00675365	0.0379177
11.44_771.5278m/z	PG(36:3)	PG	L2	x		x	x				771.528	1	11.4398	178665	184187	214443	377332	406008	335587	83498.1	75137.5	88157.8	180950	167949	206323	58256.1	64208.1	76292.8	78056.1	75384.1	60767.7	193821	194029	190669	198514	198096	201640	206806	208036	207082	205524	206244	209488	208540	213243	209441	212185	0.00111791	0.0130214
11.47_821.5426m/z	PG(40:6)	PG	L2	x	x	x	x				821.543	1	11.4733	78771.9	79573.7	87296.5	173207	171041	150142	110076	102390	113101	331987	305277	361483	134296	142499	166905	221226	213106	163357	190612	189274	195010	191427	190699	189710	188822	191865	186984	188496	188842	187212	186927	188174	181860	187825	0.000240585	0.00670297
9.80_538.2910n	PG(19:1)	PG	L3a							538.291	519.273	1	9.79905	3967.36	3606.56	3397.38	3289.5	3808	3851.93	3749.25	4251.72	5036.33	3445.22	3650.39	3052.7	4153.43	3967.13	3626.11	3485	3825.28	4418.05	3876.13	3903.53	3557.33	3213.29	3567.09	3930.53	3603.76	3952.86	3721.24	4217.11	4070.98	4218.67	3739.55	4108.44	3333.02	3532.98	0.972613	1
9.78_550.2943n	PG(20:2)	PG	L3a							550.294	571.269	1	9.78248	2933.47	3800.54	3292.69	3341.32	3244.25	3269.1	3945.05	4080.23	3602.84	3374.52	3684.34	3327.88	4025.75	3777.89	3169.62	4010.45	3916.83	4563.28	3845.8	2966.48	3610.43	3504.3	3910.21	3734.19	4373.61	3759.14	4680.95	4581.49	3894.37	3918.14	3683.77	3823.69	3195.64	3662.19	0.883668	0.983736
11.62_833.5297m/z	PI(34:2)	PI	L2	x		x		x	x		833.53	1	11.6222	118481	124545	124744	112323	111662	104546	99411.5	95990.9	99823.3	51050.5	52036.9	56135.4	162020	154512	167583	71152.1	73870.2	62545.8	141231	144168	142794	143794	143908	144240	142143	142643	144802	141383	142012	141385	142818	144195	141062	145914	0.0166626	0.0701014
13.38_828.6077n	PI(36:1)	PI	L2	x		x	x	x		828.608	863.577	1	13.3796	870453	917066	928117	1.2636e+06	1.31363e+06	1.16165e+06	681357	654660	684796	226697	216815	220710	742184	729854	739590	502338	497900	457918	782102	779897	780624	775917	787331	786547	779668	774523	770550	771493	763527	766438	774508	766729	764560	777446	0.00151355	0.0155925
12.57_861.5611m/z	PI(36:2)	PI	L2	x		x	x	x			861.561	1	12.5671	1.24698e+06	1.31228e+06	1.32196e+06	1.4452e+06	1.50101e+06	1.36305e+06	599763	572568	603476	173455	163142	170852	869338	848060	908053	459844	452870	407845	1.02687e+06	1.01544e+06	1.03067e+06	1.02713e+06	1.02709e+06	1.02212e+06	1.01655e+06	1.01663e+06	1.01355e+06	1.00379e+06	1.00786e+06	1.00616e+06	1.00822e+06	1.01176e+06	1.00351e+06	1.022e+06	0.0359602	0.120363
11.82_859.5441m/z	PI(36:3)	PI	L2	x		x	x	x			859.544	1	11.8212	116105	119506	121363	142076	146910	135729	103015	100420	102315	50080	46924.5	50026.8	146724	142446	151561	88624.3	88552.9	78458.9	140472	138781	137249	137245	137687	137932	135669	136508	136434	135548	135051	135235	136259	135540	135525	139113	0.0027647	0.0216329
13.45_889.5919m/z	PI(38:2)	PI	L2	x		x	x	x	x		889.592	1	13.4461	491536	510088	507486	683818	698920	641511	244179	229404	240392	87335.3	80197	85732.2	258799	255173	268541	125386	122372	109773	350649	349096	351762	342229	345038	340262	338142	332899	334102	334106	328891	330091	329586	326694	324517	332719	0.000483923	0.009072
12.88_887.5765m/z	PI(38:3)	PI	L2	x		x					887.576	1	12.8819	387897	401751	412164	605713	621983	567518	284961	276704	289733	249367	232549	243346	381952	375525	390812	382113	379709	337109	442934	438917	442874	442936	440858	443300	438524	435608	432306	433394	432966	430064	430297	431899	432341	437505	0.000245688	0.00674947
12.48_885.5612m/z	PI(38:4)	PI	L2	x		x		x			885.561	1	12.4843	1.52574e+06	1.55949e+06	1.64628e+06	3.02864e+06	3.02165e+06	2.78448e+06	2.84892e+06	2.74744e+06	2.89504e+06	4.61792e+06	4.2548e+06	4.51218e+06	2.14037e+06	2.10922e+06	2.23683e+06	4360257	4.29465e+06	3.85634e+06	3.06037e+06	2.99967e+06	3.04672e+06	3.0333e+06	3.01825e+06	3.0262e+06	3.01661e+06	3.04418e+06	3.01636e+06	2.98156e+06	2.9692e+06	2.99094e+06	3.00302e+06	3.02833e+06	2.9742e+06	3.06462e+06	6.28e-05	0.00542481
14.23_917.6249m/z	PI(40:2)	PI	L2	x		x	x	x	x		917.625	1	14.2251	53529.2	55613.3	54516.1	71917.7	72451.8	67546.6	32187.6	29971.7	30715.7	10127.1	9085.23	9997.58	22974	22562.4	23082.6	11453.4	10687	10937.4	39204.4	37997.5	38203.7	36484.2	37422.2	37917.9	36805.6	35514.5	36362.9	35973.3	36246.2	36166.8	36130.3	36010.3	36120.2	36239	0.000483568	0.009072
13.10_913.5919m/z	PI(40:4)	PI	L2	x		x		x			913.592	1	13.0978	94074	97809.7	99353	168625	169859	156236	123016	119894	125542	195089	181711	189665	229816	231229	245664	372487	362435	318242	183653	180172	183469	179338	181130	179799	178290	179268	178288	175767	176583	177678	177057	177779	175903	180189	7.14e-05	0.00542481
11.71_732.4914m/z	PS(32:1)	PS	L2	x		x	x	x			732.491	1	11.7053	69114.7	76422.5	71261.4	47146.5	50139.5	44599.7	158869	157772	158301	59274.2	53937.5	60469.7	37049.1	35551.7	40182.8	20923.4	20360.5	18061.8	62328.7	59294.5	59799.6	59439.4	60224	60251.7	60296.6	60617.9	58624.2	58424.2	60249	59315.7	59758.7	59881.6	60454.9	61176.5	0.000708146	0.0106701
13.60_789.5619n	PS(36:1)	PS	L2	x		x				789.562	788.555	1	13.5951	1.87379e+06	2.02052e+06	1.93472e+06	2.60678e+06	2.55387e+06	2.40458e+06	1.98748e+06	1.89073e+06	1.94011e+06	2.2135e+06	2.03692e+06	2.12983e+06	2.83273e+06	2.79472e+06	2.92118e+06	3.37024e+06	3.27424e+06	2.86534e+06	2.31211e+06	2.30761e+06	2.34067e+06	2.27182e+06	2.29916e+06	2.32933e+06	2.28603e+06	2.24129e+06	2.22411e+06	2.23315e+06	2.25925e+06	2.23146e+06	2.20216e+06	2.18645e+06	2.21111e+06	2.21858e+06	0.00133154	0.0143255
13.08_812.5552m/z	PS(38:3)	PS	L2	x		x					812.555	1	13.0813	173456	181636	178975	255622	252615	238557	230147	221654	230974	389041	363164	384695	244079	242363	267560	258735	252756	227250	247224	242132	241916	240108	241623	243942	242128	242534	238712	234120	241427	240187	242022	243679	238988	245896	0.000187764	0.00636292
12.67_810.5407m/z	PS(38:4)	PS	L2	x		x					810.541	1	12.6664	76263.6	79485	77320.9	115593	115337	110695	140463	134486	141881	233699	220870	232885	101794	100030	108696	97462.5	95805.5	83717.1	114217	112712	114000	109378	109767	112823	111079	109986	109079	108881	110863	110259	109394	108837	109397	110458	3.31e-05	0.00490985
4.96_509.3239n	SL(28:5;O)	SL	L3a							509.324	530.299	1	4.9585	6523.49	5346.88	5901.64	8766.9	6673.12	5833.68	8287.82	5925.56	5825.3	9159.69	6841.99	7212.88	7470.01	11055.9	8972.47	13808.8	13697.8	7609.93	12234.5	12045.8	11562.3	11033.7	10661.8	9760.15	9578.81	8609.62	7949.71	7989.7	7264.33	6535.96	6147.3	5819.57	5497.81	5213.57	0.273494	0.485618
11.52_719.5419m/z	SM(32:1)	SM	L2	x		x		x			719.542	1	11.5229	119556	118989	126691	105694	105427	96686.5	105992	99429.1	106097	63105	58364.1	64173.6	94095	100755	107687	77531.7	72804.8	63000.9	114270	112093	114693	112425	113240	109922	111739	109705	112076	109994	111403	109350	109868	110173	108576	111877	0.00849509	0.0437062
12.15_733.5582m/z	SM(33:1)	SM	L2			x					733.558	1	12.1526	66990.5	67153.4	71587.8	75130.5	72738.5	68199.4	81604.3	78897.9	83401.9	69663.8	65961.7	71068.3	69616.9	73786.5	79360.8	69271.7	66308.5	57248.5	73424.3	71945.9	71565	71843.9	72825.3	71988	71959.2	71805.1	71472.3	71633.7	71881.7	71567.1	71623.7	72650.9	73310.4	73353.3	0.245377	0.454608
12.70_747.5736m/z	SM(34:1;2O)	SM	L2								747.574	1	12.6999	1.94656e+06	1.88115e+06	1.98045e+06	2.04704e+06	1.94706e+06	1.89529e+06	1.88439e+06	1.85063e+06	1.90564e+06	1.91373e+06	1.7969e+06	1.91138e+06	1.58932e+06	1.65473e+06	1.77614e+06	1.72006e+06	1.66635e+06	1.51116e+06	1.97903e+06	1.92698e+06	1.95117e+06	1.9588e+06	1.95334e+06	1.94692e+06	1.94303e+06	1.9802e+06	1.94839e+06	1.90613e+06	1.929e+06	1.93389e+06	1.96952e+06	1.98783e+06	1.95888e+06	2.0219e+06	0.642726	0.8035
17.29_859.7010m/z	SM(42:1)	SM	L2								859.701	1	17.2916	373720	375177	398761	398155	396651	365246	652369	631617	665267	669926	606935	635358	1.17718e+06	1.35156e+06	1.41672e+06	1.24448e+06	1.10993e+06	1.05393e+06	696891	690145	695963	689677	696552	695156	689870	692335	685954	682964	678641	684879	680547	687360	680055	696222	0.781833	0.912526
9.80_427.2342m/z	SM(16:3;2O)	SM	L3a	x				x			427.234	1	9.79905	3522.98	3512.72	3637.46	3417.73	3154.05	3208.8	3700.24	3554.3	3386.43	3644.31	3603.39	3621.84	3626.92	3422.87	3334.19	3896.3	3786.56	3818.85	4125.71	4253.76	4132.66	3945.41	3754.7	3912.96	3638.19	3770.35	3650.86	3483.98	3519.32	3443.48	3437.24	3257.76	3672.12	3830.84	0.0307561	0.107733
13.73_1295.1350n	SM(76:6;3O)	SM	L3a	x		x		x		1295.13	1330.1	1	13.7278	68655.1	65572.4	65773.5	89726.3	81304.4	82344.8	101773	102260	101274	113961	109809	111801	106968	106725	108687	100044	99352.3	98255.2	97734.7	96221.6	97246.1	92765.7	94510.1	94033	92726.3	91026.5	93475.8	93983	92024.9	91409.1	91341.5	91464.6	91507.6	94620.2	0.00235123	0.0199986
13.66_1295.0883n	SM(78:13;2O)	SM	L3a	x		x		x		1295.09	1294.08	1	13.6613	201189	194490	186582	144118	141192	149462	304987	313432	293507	171108	167142	161536	280930	272660	255660	175571	183801	208263	249897	237519	240886	217120	214790	207462	205587	205855	212424	215101	212377	211251	205239	207722	206031	216446	0.000441135	0.0087189
14.89_1376.1815m/z	SM(80:9;2O)	SM	L3a	x	x						1376.18	1	14.8881	1230.85	1068.99	1490.7	3233.11	3302.46	2862.44	591.128	522.968	616.533	611.399	558.437	544.791	670.297	654.592	319.004	515.783	452.356	595.324	1327.73	1116.75	1117.7	1149.12	1008.81	1269.69	1353.45	1208.87	1019.78	905.015	1363.58	1370.54	998.75	1082.33	1084.5	1172.22	0.00099466	0.0122501
13.74_1382.1336m/z	SM(81:13;2O)	SM	L3a			x					1382.13	1	13.7444	182333	180454	185664	177219	178807	170971	104027	99826.3	104259	73389.3	71131.7	74841.2	131187	130101	136655	140896	138727	130431	171514	166112	165167	163174	166808	168002	163911	166175	166697	170637	164250	161658	163705	166343	164094	171084	0.0669245	0.186314
13.74_1390.1497m/z	SM(81:9;2O)	SM	L3a	x		x		x			1390.15	1	13.7444	14760.6	13907.9	14474.9	17922.3	16832.2	16860.6	2863.9	3059.7	2584.35	4209.11	4373.85	3614.25	4171.29	3824.86	3442.64	6637.42	7066.46	7517.45	9091.08	9330.6	9284.38	8607.36	8539.72	8715.95	8660.56	8295.31	8701.59	8566.47	8782.53	8481.3	8456.87	8373.61	8413.16	8902.98	0.00270215	0.0214991
11.41_456.2610n	ST(24:1;O3;S)	ST	L3a			x		x		456.261	501.259	1	11.4067	20830.8	20006.7	20627.9	20213.4	20813.5	19528	20993.4	21058.5	21979.1	17175.9	16200.7	17741.7	20221.8	21365.1	21581.8	18579	19309.6	17978	19150.6	18478.9	17782.3	18312.2	18201.1	19471.7	18344.8	18433	19687.1	19782.3	19458.8	19723.5	19696.4	20922.3	19825.5	20342.7	0.531119	0.707942
8.31_456.2582n	ST(24:1;O3;S)	ST	L3a	x						456.258	501.256	1	8.30693	1583.85	1453.84	1526.35	1709.75	1684.49	1799.63	1707.66	1599.12	1587.35	1729.57	1606.52	1944.84	1882.94	1713.48	1802.77	1520.5	1744.82	2090.07	2249.39	1680.41	1927.27	1748.98	1723.32	1700.81	1468.97	1622.59	1829.92	1775.93	1890.58	1695.54	1720.4	1819.51	2029.86	1685.77	0.0153273	0.0658422
14.13_1396.1387m/z	ST(45:2;O4)	ST	L3a			x					1396.14	1	14.1255	1384.52	1765.91	1752.02	1755.34	1552.68	1710.06	1768.84	1836.16	1584.81	2000.04	2091.45	2111.66	1823.95	1696.22	2004.51	1952.27	1824.79	1992.79	2038.68	2214.22	1902.61	1896.43	2130.39	1732.74	1698.55	1694.52	1568.27	1817.68	1730.35	1871.68	1605.84	1910.12	1789.5	1525.19	0.765521	0.902301
13.60_568.5358m/z	15:0-18:1(d7) DG_IHL | Cer(35:0;3O) | Cer_NP(35:0;3O)		L3b					x			568.536	1	13.5951	274.998	198.279	245.67	175.778	80.4725	166.707	214.179	309.472	275.566	320.021	286.93	336.177	169.491	227.664	141.201	299.343	305.474	257.254	148.551	177.798	190.105	210.748	128.828	219.919	187.937	222.533	230.066	149.341	146.459	154.506	258.527	215.411	254.117	221.993	0.0983241	0.247254
13.86_568.5377m/z	15:0-18:1(d7) DG_IHL | Cer(35:0;3O) | Cer_NP(35:0;3O)		L3b	x	x	x	x	x	x		568.538	1	13.8603	1278.29	1120.06	1292.99	471.608	479.091	405.186	656.283	524.246	746.315	166.361	191.101	120.542	728.362	892.754	815.977	127.511	41.9181	82.4153	793.35	794.184	797.708	915.571	737.465	861.252	705.427	851.699	747.528	773.952	608.176	844.011	811.378	842.216	749.45	705.715	0.000142503	0.00611107
12.82_666.5179m/z	15:0-18:1(d7) PA_IHL | Cer_NS(46:11;2O) | Cer_NDS(41:8;2O) | Cer_NS(41:8;2O) | Cer(46:11;2O) | Cer(41:8;2O) | Cer(40:4;3O) | Cer(40:5;4O) | CerP(39:2;2O) | HexCer(33:1;2O) | LPC(O-26:0) | NAGly(38:3) | NAGly(40:6) | PA(33:1(d7)) | SL(37:0;O) | SL(39:2;2O) | SL(39:3;O) | ST(40:3;O3;G) | ST(40:2;O4;G)		L3b								666.518	1	12.8157	113999	110157	95451.4	97677.6	82982.5	90654.7	113799	115443	106105	111417	105537	116923	123501	118037	115348	121376	132276	140541	118067	111520	108701	103612	100499	102900	102090	100324	99000	94765.7	101642	99746.6	99225.1	98149	100764	99725.9	0.0860338	0.223954
11.62_745.5368m/z	15:0-18:1(d7) PE_IHL | MGDG(35:4) | MGDG(O-31:1) | MGDG(O-33:3) | MGDG(O-35:6) | NAGlySer(36:0) | PE(33:1(d7)) | PE-Cer(37:2;2O) | PE-Cer(39:4;2O) | PE-Cer(41:7;2O) | PG(35:0) | PG(O-35:2) | SM(34:2;2O) | SM(36:4;2O) | SM(38:7;2O) | SM(38:6;3O) | ST 28:2;O;Hex;FA 9:0 | ST 29:2;O;Hex;FA 8:0		L3b			x		x			745.537	1	11.6222	311952	311980	337111	340126	347861	309417	225568	211057	226182	181351	167232	188578	145807	156639	170052	124027	119636	99966.6	245808	241390	242231	243052	242955	242153	241531	244796	243619	241491	239618	241212	241948	241881	241674	246002	0.455079	0.646434
12.40_810.5389m/z	15:0-18:1(d7) PI_IHL | Hex2Cer(32:3;2O) | HexCer(37:5;4O) | LNAPE(38:5) | LNAPE(43:8) | LNAPS(36:1) | LNAPS(38:4) | LPC(38:7) | LPC(40:10) | PC(40:8) | PC(35:5) | PC(34:1;O) | PC(34:2;2O) | PC(36:4;3O) | PC(36:5;2O) | PC(O-38:7) | PC(O-34:2;2O) | PC(O-36:5;4O) | PC(O-40:10) | PE(38:5) | PE(43:8) | PE(O-41:7) | PE(O-38:6;O) | PI(33:1(d7)) | PI-Cer(35:0;3O) | PS(36:1) | PS(38:4) | PS(38:3;O) | PS(O…		L3b	x		x					810.539	1	12.4012	9452.82	10031.1	9652.72	14652.1	14683	13906.2	28862.3	27426	28713.5	24485.3	23938.9	24436.9	15572	15410.9	16788.6	15009.6	14484.8	12468.9	16312.2	16870.1	16746.1	16661.4	16476.9	16574.7	16863.3	15772.5	16770.8	16581.7	16903.1	16479.2	16078.5	16048.8	16212.4	16355.4	9.2e-05	0.00599954
13.60_810.5386m/z	15:0-18:1(d7) PI_IHL | Hex2Cer(32:3;2O) | HexCer(37:5;4O) | LNAPE(38:5) | LNAPE(43:8) | LNAPS(36:1) | LNAPS(38:4) | LPC(38:7) | LPC(40:10) | PC(40:8) | PC(35:5) | PC(34:1;O) | PC(34:2;2O) | PC(36:4;3O) | PC(36:5;2O) | PC(O-38:7) | PC(O-34:2;2O) | PC(O-36:5;4O) | PC(O-40:10) | PE(38:5) | PE(43:8) | PE(O-41:7) | PE(O-38:6;O) | PI(33:1(d7)) | PI-Cer(35:0;3O) | PS(36:1) | PS(38:4) | PS(38:3;O) | PS(O…		L3b	x		x					810.539	1	13.5951	46931.7	46664.7	43520.9	41829.3	38467	40500	51575.9	51151.6	49439.5	48750.7	47092.5	45078.7	54601.4	53120.4	50261.3	58299.6	56262.2	51591.7	50984.7	50954.4	51666.7	48783.2	48809.8	48109.5	47228.5	45467.7	45852.9	46923.9	46628.6	46104.1	44365.2	44647.4	46405.8	44663	0.0211334	0.0829387
11.47_874.5740m/z	15:0-18:1(d7) PI_IHL | Hex2Cer(37:6;2O) | LNAPE(43:8) | LNAPE(48:11) | LNAPS(39:2) | LNAPS(41:4) | LNAPS(43:7) | PC(40:8) | PC(38:3;4O) | PE(43:8) | PE(48:11) | PE(O-46:10) | PE(O-48:13) | PI(33:1(d7)) | PI-Cer(37:0;3O) | PI-Cer(38:0;3O) | PI-Cer(40:3;3O) | PS(39:2) | PS(41:4) | PS(43:7) | PS(O-41:4) | SHexCer(38:0;3O) | SHexCer(40:3;3O) | OxPC(37:2(COOH)) | OxPC(37:3(OO)) | OxPC(37:2(Ke,OH)) | O…		L3b	x		x	x	x			874.574	1	11.4733	6502.16	6397.42	6711.44	9398.59	8653.45	8426.92	8514.1	8021.54	8459.01	20961.9	18927	21560.4	17664.3	19403.7	19770.7	15025.5	13605.8	11932.2	15979.1	15878.7	16523.2	15362.7	15675	15145.4	15604.6	15917.8	15555.1	15204.2	16029.2	15603.4	15194.4	15361	15635.8	15561.2	0.00111179	0.0130214
11.17_735.5198m/z	15:0-18:1(d7) PS_IHL | DGGA(33:2) | FAHFA(48:10) | MGDG(33:4) | MGDG(O-31:1) | NAGlySer(35:3) | NAGlySer(40:6) | PA(35:0) | PA(40:3) | PE-Cer(35:1;3O) | PE-Cer(37:2;2O) | PE-Cer(37:3;3O) | PEtOH(33:0) | PEtOH(38:3) | PG(33:0) | PMeOH(34:0) | PMeOH(39:3) | PS(33:1(d7)) | SM(34:2;2O) | SM(32:1;3O) | SM(34:3;3O) | SM(36:6;3O) | ST 28:2;O;Hex;FA 10:0 | ST 29:2;O;Hex;FA 9:0		L3b	x	x			x			735.52	1	11.1746	693.364	641.461	568.023	2359.75	1460.62	1196.56	3448.63	2931.96	3367.01	3356.18	3390.54	3428.73	2698.17	3106.48	3169.61	2025.52	2084.85	1413.7	2779.08	2563.42	2892.04	2516.11	2818.85	2540.72	3085.44	3080.17	2814.57	2894.3	2704.84	2886.45	2884.88	3033.84	2547.11	2395.03	0.0113444	0.0536861
15.20_678.6135m/z	18:1(d7) Chol Ester_IHL | Cer_NDS(46:5;2O) | Cer(42:2;4O) | Cer_NS(46:5;2O) | Cer_NDS(41:2;2O) | Cer_NS(41:2;2O) | Cer(41:2;2O) | Cer(46:5;2O) | Cer(42:1;4O) | NAGly(40:0) | Cer_NS(41:2;2O) | Cer(41:2;2O)		L3b			x	x	x	x		678.613	1	15.2032	6062.32	5204.22	6690.45	9419.6	6437.66	8632.94	6149.35	6121.85	5560.03	14655.4	11651.3	15224.2	2429.59	2880.62	4344.54	9079.24	9483.69	11685	10081.5	10453.3	10162.6	9467.07	8258.12	7659.74	8820.98	10750.1	9787.72	6024.89	8987.09	9609.98	11095.4	11596.3	9599.64	11284.3	0.0905793	0.233698
6.52_549.3662m/z	18:1(d7) LPC_IHL | FAHFA(33:5) | LPC(18:1(d7)) | LPG(22:0) | LPG(O-22:2) | PA(25:0) | PE-Cer(25:1;3O) | PG(O-22:0) | PMeOH(24:0)		L3b				x		x		549.366	1	6.51683	2275	2440.47	2716.21	1817.49	2400.73	1826.87	295.757	274.807	326.772	21.8144	108.829	117.858	77.3545	17.9515	68.0086	41.7333	3.0858	0	824.841	799.698	884.998	850.628	977.872	620.563	843.407	931.247	687.171	735.178	748.465	582.76	509.8	729.27	745.505	790.662	0.113936	0.273297
15.50_782.6213m/z	18:1(d9) SM_IHL | Cer_NDS(50:8;2O) | Cer_NS(50:8;2O) | Cer(50:8;2O) | Cer(52:10;4O) | HexCer(39:1;4O) | HexCer(39:2;3O) | LNAPE(40:1) | LPE(40:3) | NAGly(50:9) | PC(37:1) | PC(O-37:3) | PE(40:1) | PE(O-40:3) | SL(46:2;2O) | SL(49:6;O) | ST(50:6;O3;G)		L3b	x		x		x			782.621	1	15.5015	249133	226370	245393	401620	354190	340699	168496	159758	169811	136829	125486	130738	121351	125210	131396	185064	179279	155463	231406	229306	233239	233319	236126	234483	232129	230988	228635	226342	227840	228808	228551	231316	231112	233359	0.00195274	0.0179949
13.60_772.6018m/z	18:1(d9) SM_IHL | Cer_NS(49:11;2O) | Cer(54:14;2O) | Cer(49:11;2O) | Cer(46:5;4O) | Cer(50:10;4O) | Cer_NDS(49:11;2O) | HexCer(36:1;2O) | HexCer(37:1;4O) | HexCer(41:4;2O) | NAGly(44:4) | NAGly(48:9) | PS(O-37:0) | SL(43:1;O) | SL(45:3;O) | SL(47:6;O) | SL(47:5;2O) | SM(36:2;2O(d9)) | ST(44:1;O3;G) | ST(48:6;O3;G) | ST(45:1;O3;T) | ST(48:5;O4;G)		L3b	x		x		x	x		772.602	1	13.5951	29027.5	28697.8	29347.2	32661.9	32188.2	31125.6	25075.4	23845.5	25502.4	33902.3	32111.4	32814.9	4573.06	4081.15	3862.75	10948.3	10773	11047.3	25566.9	25382.4	24941.3	24641.5	24802.5	24551.3	24102.3	23970.7	24664	24618.4	24091.1	23819	23605.1	23411.3	24011	24000	0.00342614	0.0247362
11.54_925.5282m/z	Ac2PIM1(30:0) | DGDG(32:6) | DGGA(44:11) | DLCL(34:0) | DLCL(36:3) | HBMP(44:7) | LPE(17:2) | PI(38:3;O) | PI(40:5;2O) | PI(40:5;O) | PI(40:6;O) | PI(O-39:7) | SMGDG(O-39:7) | SQDG(39:6) | SQDG(41:8)		L3b	x				x			925.528	1	11.5395	4771.36	4879.8	4933.82	6688.3	6486.85	6489.09	6943.53	7483.98	7909.11	6437.45	6301.68	7477.98	5744.55	5906.94	5927.01	6990.7	6688.62	6256.56	6330.46	6577.05	6474.16	6489.23	6032.79	6256.54	6643.43	6253.32	5888.46	6323.12	6528.67	6671.57	6191.72	6277.53	6456.62	6149.94	2.96e-05	0.0049081
12.48_953.5483m/z	Ac2PIM1(32:0) | DGDG(34:6) | DGDG(O-36:8) | DLCL(36:0) | DLCL(38:3) | LPE(18:2) | PE(O-18:2) | PI(40:7) | PI(O-42:9) | PI(O-43:9) | SMGDG(O-43:9) | SQDG(43:8)		L3b	x		x		x			953.548	1	12.4843	40377.3	40438.9	41101.6	60175.1	57056.8	55753.4	56320.7	55405	55524.6	81436.7	75295.3	74473	56271	54506	53402.6	84685.6	85246.1	84155.8	66762.8	65420.9	65208.3	63710.6	63267.4	61568.1	60904.3	60212.7	60133.9	59973.4	59165.7	59122	59173.1	59130.4	58920.7	59540	0.000115266	0.00611107
11.62_951.5359m/z	Ac2PIM1(32:1) | DGDG(34:7) | DGDG(O-36:9) | DLCL(36:1) | DLCL(38:4) | HBMP(46:8) | PI(40:8) | PI(38:3;4O) | SMGDG(O-41:8) | SQDG(41:7)		L3b	x		x		x			951.536	1	11.6222	9260.33	9747.77	9436.37	15730.9	15389.5	15013.1	12692.2	12563.9	12686.6	10020.2	9558.11	10861.1	12213.4	12317.6	12471.7	9286.6	8960.01	7952.22	16484.3	15970	15114.2	15614	15403	14865	14465.7	14589.9	14772.9	15099.5	15353.4	14847.7	15110.3	14513	14635.1	14716.5	1.79e-05	0.0043461
7.56_949.5437m/z	Ac2PIM1(32:2) | DLCL(34:0) | HBMP(46:9) | LPE(18:3) | PE(O-18:3) | PI(40:4) | PI(38:4;4O) | PI(O-46:12) | SMGDG(O-46:12) | SQDG(41:8)		L3b	x	x	x	x		x		949.544	1	7.56103	0	0	0	20.5226	25.6332	88.8772	74.1518	0	36.7332	2863.76	2462.13	3243.59	96.935	69.6484	64.6194	531.106	133.515	160.931	285.451	414.331	250.736	328.641	135.824	227.675	198.735	230.641	192.323	218.055	201.668	129.751	307.099	277.3	302.967	291.851	0.000718762	0.0106869
13.10_981.5810m/z	Ac2PIM1(34:0) | Ac2PIM1(33:0(methyl)(methyl)) | ADGGA(46:9) | ADGGA(48:11) | DGDG(36:6) | DGDG(O-39:8) | DGDG(O-38:8) | DLCL(38:0) | DLCL(40:3) | HBMP(48:7) | LPC(16:2) | LPE(19:2) | PE(O-19:2) | PG(O-52:14) | PI(42:7) | PI(O-44:9) | PI(O-45:9) | SMGDG(O-43:7) | SMGDG(O-45:9) | SQDG(43:6)		L3b	x		x		x			981.581	1	13.0978	1601.1	1736.81	1881.35	2519.28	2446.79	2715.53	2296.4	2513.83	2444.15	3722.82	3804.47	3526.23	4636.56	4362.83	4338.53	7133.68	6548.3	7053.13	3567.2	3607.29	3311.85	3339.26	3361.13	3394.06	2810.09	3288.1	3347.49	2969.03	3283.9	3112.01	3226.69	3234.76	2969.23	3191.49	0.00227906	0.0197518
4.31_993.6063m/z	Ac2PIM1(34:1(methyl)(methyl)) | Ac2PIM1(35:1) | ADGGA(52:13) | DGDG(42:10) | DGDG(O-38:7) | DGDG(O-40:9) | DLCL(42:2) | HBMP(50:8) | HBMP(52:11) | PI(43:3) | PI(O-44:8) | SMGDG(O-44:8) | SQDG(44:7)		L3b				x		x		993.606	1	4.31192	0	766.991	604.87	0	1528.67	858.335	0	0	36.4423	0	0	73.1052	0	21.8526	0	0	0	0	419.777	438.653	572.697	526.286	373.761	428.244	670.596	579.079	534.646	512.908	603.962	523.2	528.671	485.592	704.12	529.481	0.926545	1
12.45_979.5659m/z	Ac2PIM1(34:1) | ADGGA(48:12) | DGDG(36:7) | DGDG(O-38:9) | DLCL(38:1) | DLCL(40:4) | HBMP(48:8) | MGDG(15:1) | PI(42:8) | PI(O-44:10) | SMGDG(O-43:8) | SQDG(43:7)		L3b	x	x	x	x				979.566	1	12.4512	1066.31	1118.5	1203.34	2563.74	2786.3	2279.91	888.711	733.112	932.784	2087.69	1634.24	1909.75	2252.35	2392.24	2066.38	2317.53	2505.2	1511.98	3044.37	2971.32	2808.13	2344.14	2892.14	2715.48	2172.83	2234.63	2501.02	2214.05	2406.55	2352.65	2267.24	2249.02	2441.92	2115.49	0.000284558	0.00731655
12.17_977.5489m/z	Ac2PIM1(34:2) | DGDG(36:8) | DGDG(O-38:10) | DLCL(38:2) | DLCL(40:5) | LPC(16:3) | PE(O-19:3) | PI(42:9) | PI(O-44:11) | SMGDG(O-43:9) | SQDG(43:8)		L3b	x	x	x	x				977.549	1	12.1692	353.374	370.166	470.799	2013.85	1716.41	1837.85	783.652	699.612	647.854	1589.5	1444.55	1896	2610.49	2894.85	3053.14	3408.02	3352.73	2945.08	2092.86	1916.7	1899.21	1422.66	1540.45	1796.93	1965.05	1652.2	1861.41	1345.87	1352.84	1848.18	1789.61	1877.07	1400.52	1209.83	0.0001033	0.0060854
4.43_977.5744m/z	Ac2PIM1(34:2) | DLCL(36:0) | HBMP(48:9) | LPC(16:3) | PE(O-19:3) | PI(42:4) | PI(O-43:9) | PI(O-48:12) | SMGDG(O-43:9) | SMGDG(O-48:12) | SQDG(43:8)		L3b		x	x	x		x		977.574	1	4.4278	75.5756	1722.62	1602.08	0	4357.55	2527.48	73.024	27.6616	80.5913	201.848	304.32	543.308	0	0	23.4864	0	25.003	52.0759	255.68	350.699	435.54	350.868	317.368	384.883	506.393	396.781	363.428	433.183	516.614	596.14	480.977	336.585	351.619	376.91	0.716999	0.864569
11.42_1027.6490m/z	Ac2PIM1(36:0) | Ac2PIM1(35:0(methyl)(methyl)) | DGDG(39:4) | DGDG(41:6) | DGDG(O-41:6) | HBMP(56:13) | PI(45:5) | PI(50:8) | PI(O-47:7) | PI(O-48:7) | PI(O-50:10) | SMGDG(O-47:7) | SMGDG(O-48:7) | SMGDG(O-50:10) | SQDG(47:6) | SQDG(48:6)		L3b								1027.65	1	11.4233	1410.06	792.331	742.669	966.255	874.979	824.75	1045.89	496.474	959.824	572.332	709.019	1434.49	681.329	1107.37	1057.18	626.013	789.518	509.676	1028.7	937.786	926.25	734.063	1060.82	769.361	914.187	1028.77	709.583	735.419	753.025	941.531	877.826	1185.16	605.296	677.054	0.795199	0.921359
11.47_1073.6404m/z	Ac2PIM1(36:0) | Ac2PIM1(35:0(methyl)(methyl)) | DGDG(O-46:11) | DLCL(44:3) | MLCL(42:1) | PI(O-52:12) | SMGDG(O-50:10) | SMGDG(O-52:12)		L3b								1073.64	1	11.4733	921.032	273.264	158.863	392.977	247.335	408.761	52.5837	390.096	462.288	82.0344	126.679	594.496	336.189	185.245	352.233	183.762	159.779	96.6043	366.196	370.322	271.163	261.605	217.357	357.421	413.788	309.046	313.97	247.828	288.515	434.967	255.161	210.47	538.944	332.4	0.997078	1
5.16_1023.6530m/z	Ac2PIM1(37:0) | Ac2PIM1(36:0(methyl)(methyl)) | ADGGA(54:12) | DGDG(44:9) | DGDG(O-40:6) | DGDG(O-42:8) | DGDG(O-44:11) | DLCL(44:1) | HBMP(52:7) | HBMP(54:10) | PI(45:2) | PI(O-46:7) | PI(O-50:12) | SM(55:12;3O) | SMGDG(O-46:7) | SQDG(46:6)		L3b			x	x				1023.65	1	5.15713	358.481	1923.09	1978.17	76.303	5246.15	3120.75	156.537	71.3793	47.0511	227.623	270.381	663.511	0	172.194	87.6645	283.072	35.7426	0	1295.89	1272.18	1324.65	1423.15	1241.35	1479.41	1365.44	1284.87	1363.86	1400.61	1503.82	1495.45	1430.79	1341.16	1512.34	1503.15	0.984854	1
11.44_1037.6500m/z	Ac2PIM1(38:0) | Ac2PIM1(37:0(methyl)(methyl)) | ADGGA(50:9) | ADGGA(52:11) | ADGGA(54:14) | DGDG(40:6) | DGDG(O-42:8) | DGDG(O-43:8) | DLCL(42:0) | DLCL(44:3) | HBMP(52:7) | LPC(18:2) | LPE(21:2) | MLCL(44:1) | PC(O-18:2) | PE(O-21:2) | PI(46:7) | SMGDG(O-47:7) | SMGDG(O-49:9) | SQDG(47:6)		L3b						x		1037.65	1	11.4398	996.249	455.818	312.127	695.136	946.64	475.128	356.22	479.463	447.994	477.566	357.785	493.232	651.416	614.264	334.495	253.655	318.219	175	552.043	739.474	448.515	580.219	662.913	539.36	586.313	394.872	494.607	739.16	712.159	381.511	405.704	367.039	734.736	355.477	0.541521	0.716342
11.44_1051.6681m/z	Ac2PIM1(39:0) | Ac2PIM1(38:0(methyl)(methyl)) | ADGGA(56:12) | DGDG(41:6) | DGDG(46:9) | DGDG(O-43:8) | DGDG(O-44:8) | DGDG(O-46:11) | PI(O-48:7) | PI(O-50:9) | PI(O-52:12) | SMGDG(O-48:7) | SMGDG(O-50:9) | SMGDG(O-52:12) | SQDG(48:6) | SQDG(50:8)		L3b								1051.67	1	11.4398	613.761	564.068	142.444	336.418	419.185	608.849	147.636	457.895	581.668	184.568	518.56	843.979	240.387	590.15	458.365	370.952	422.96	518.709	469.395	503.403	676.696	542.967	427.913	662.685	322.251	485.475	322.148	482.948	611.088	700.821	442.775	311.06	468.332	198.878	0.732448	0.875331
12.40_1171.6899m/z	Ac2PIM2(36:0) | Ac2PIM2(35:0(methyl)) | GM3(32:0;2O) | GM3(34:2;2O) | GM3(37:3;2O) | HBMP(64:17) | MLCL(50:3)		L3b	x	x						1171.69	1	12.4012	0	0	0	171.117	123.581	70.4651	0	0	0	0	0	0	2582.45	1752.41	1852.02	2286.26	2311.48	1956.22	228.11	386.955	319.299	318.88	184	441.184	313.535	335.027	326.198	404.143	266.808	323.452	379.935	344.05	305.029	165.202	3.06e-05	0.0049081
14.03_1227.7544m/z	Ac2PIM2(40:0) | GM3(36:0;2O) | GM3(38:2;2O) | GM3(41:3;2O) | MLCL(54:3)		L3b	x							1227.75	1	14.0261	1493.8	1745.41	1525.69	1378.14	1314.25	1345.24	0	0	0	0	0	0	32317	30021.2	32812.5	30494.4	28885.2	26710.6	7717.1	7712.52	7589.65	7873.5	7607.52	8345.43	7913.94	8161.14	7778.83	7802.25	7966.12	7699.25	8104.92	8072.66	7446.16	7869.65	0.0320777	0.110675
10.94_1269.7456m/z	Ac3PIM2(42:0) | GM3(40:2;2O) | LNAPS(25:1) | PS(25:1)		L3b	x		x			x		1269.75	1	10.9429	9801.33	9824.91	11126.7	15533.2	15140.9	13733.7	3737.73	3491.77	3765.65	1997.05	1752.1	2072.22	0	0	0	0	38.8023	0	5001.96	5122.76	5244.83	5104.23	5070.89	5090.3	5150.23	5230.63	5152.81	5019.7	4888.74	5060.96	4934.24	4888.8	4773.01	5013.82	0.00282224	0.0219351
1.06_1309.7352m/z	Ac3PIM2(42:0) | PI-Cer(24:1;3O) | SHexCer(24:1;3O)		L3b								1309.74	1	1.06282	0	0	0	0	0	0	0	0	0	0	0	0	0	0	0	0	0	0	0	0	0	0	0	0	0	0	0	0	0	0	0	0	0	0	1	1
14.69_1323.7733m/z	Ac3PIM2(43:0) | Ac3PIM2(46:1) | MGDG(28:6) | MLCL(62:11) | PA(34:7) | PEtOH(32:7)		L3b					x			1323.77	1	14.6894	0	0	0	0	0	0	0	0	0	0	0	0	4708.19	4724.54	4440.81	2910.05	2706.44	2827.74	423.326	593.043	474.764	588.779	535.242	463.008	365.935	309.209	412.932	514.751	195.091	383.636	253.748	261.872	453.993	289.444	1	1
12.02_1297.7763m/z	Ac3PIM2(44:0) | GM3(42:2;2O) | LNAPS(26:1) | PS(26:1)		L3b	x							1297.78	1	12.0202	983.812	1030.89	1146.15	2155.16	2171.28	1611.53	286.353	226.009	490.852	557.435	351.077	485.668	0	0	0	0	0	0	547.245	544.688	483.899	352.562	328.161	232.429	575.036	387.177	450.128	511.418	162.911	547.098	487.837	357.512	397.194	310.585	0.0044842	0.029612
14.04_1329.8183m/z	Ac3PIM2(45:0) | CL(64:11) | LNAPE(31:6) | MLCL(62:8) | PE(31:6)		L3b	x	x	x	x	x	x		1329.82	1	14.0427	0	0	24.0419	55.5434	90.1048	92.8207	520.627	596.582	619.783	2628.31	2010.5	2333.46	3302.62	2409.24	2461.67	6951.15	6868.06	6671.66	1099.89	1102.62	969.927	839.236	1048.01	1207.96	979.51	1045.5	984.154	886.932	1059.86	1083.68	1051.23	903.037	1044.4	877.365	0.0449274	0.140274
13.81_1353.8406m/z	Ac3PIM2(48:0) | Ac3PIM2(47:0(methyl)) | GM3(46:2;2O) | LNAPS(28:1) | MLCL(68:11) | PS(28:1)		L3b	x		x					1353.84	1	13.8106	3564.9	3155.36	3671.97	5637.21	5554.13	5189.69	4118.58	4123.67	3899.7	4734.28	4507.42	4650.6	0	0	0	0	0	0	2882.99	2618.86	2448.84	2706.77	2526.42	2646.09	2475.4	2568.28	2501.54	2567.09	2692.7	2275.69	2282.15	2477.79	2482.79	2443.46	0.00099321	0.0122501
14.52_1371.8438m/z	Ac3PIM2(48:0) | Ac3PIM2(47:0(methyl)) | MLCL(70:16) | PG(30:4) | Ac3PIM2(48:0) | Ac3PIM2(methyl-47:0)		L3b								1371.84	1	14.5236	4330.18	3870.07	3588.8	3864.38	3528.2	3854.12	4774.57	4467.07	4525.77	4837.06	4585.99	4371.83	0	0	0	0	0	0	3179.36	2820.73	2921.55	2562.74	2969.79	2739.31	2679.14	2410.81	2717.64	2594.18	2622.09	2776.89	2570.11	2604.55	2682.83	2811.24	0.50963	0.689183
14.77_1385.8964m/z	Ac3PIM2(49:0) | Ac3PIM2(48:0(methyl)) | CL(64:6) | GM3(48:0;2O) | LNAPS(29:0) | PS(29:0) | ST(37:2;O4;T)		L3b	x	x	x	x		x		1385.9	1	14.7722	474.414	507.63	648.945	1114.71	1136.73	1046.25	13.4117	13.0971	11.2746	155.476	88.9655	52.6634	5.69296	4.32049	2.7485	0	0.752636	4.68765	525.038	335.257	389.525	399.857	418.56	439.796	443.979	303.455	298.893	342.521	372.095	334.929	312.834	195.966	228.538	354.75	0.00192932	0.0178544
14.18_1367.8562m/z	Ac3PIM2(49:0) | Ac3PIM2(48:0(methyl)) | CL(68:11) | DGGA(28:2) | GM3(47:2;2O) | LPI(24:0) | MLCL(64:8) | MLCL(66:10) | MLCL(68:13) | PG(O-31:5) | PI(O-24:0)		L3b	x					x		1367.86	1	14.1751	4795.65	4493.7	5046.26	6629.77	6361.46	6487.2	6628.23	5790.18	6476.62	7594.51	6724.84	7071.37	0	0	0	56.9667	0	0	4400.22	4293.37	4092.02	3760.9	3876.05	4262.3	3922.16	3768.07	4030.52	3896.9	4009.35	3961.76	4073.67	3912.55	3834.38	3883.9	0.000989307	0.0122501
15.22_1417.8073m/z	Ac3PIM2(49:2) | CL(68:13) | LNAPS(31:6) | PI-Cer(28:2;3O) | PS(31:6) | SHexCer(28:2;3O)		L3b			x					1417.81	1	15.2198	343.4	139.093	197.789	428.258	206.209	184.916	1472.77	1164.58	1200.9	1739.5	1588.78	1679.88	0	0	0	0	0	0	294.164	381.063	304.871	285.586	385.006	294.889	239.578	302.574	342.288	362.826	272.206	386.474	246.582	307.823	297.509	261.27	0.649888	0.809587
15.15_1409.9036m/z	Ac3PIM2(50:0(methyl)(methyl)) | Ac3PIM2(51:0(methyl)) | Ac3PIM2(52:0) | CL(66:3) | CL(66:8) | GM3(50:2;2O) | LNAPS(30:1) | MLCL(72:11) | PS(30:1)		L3b	x		x		x	x		1409.9	1	15.1532	9907.92	10105.7	9777.96	12476.9	11224.8	11344.1	14309.3	13745.5	14502.8	12590.6	11965.1	12514.7	525.189	535.153	513.349	133.467	72.5274	149.205	9827.13	9207.11	9502.45	9461.06	9277.17	9482.45	9119.22	8790.25	9031.76	9256.85	8908.2	8963.32	8924.78	9107.26	8682.77	8747.35	0.0099172	0.0488369
14.16_1399.8836m/z	Ac3PIM2(50:0) | Ac3PIM2(49:0(methyl)) | CL(70:9) | MGDG(O-32:8) | MLCL(68:8) | MLCL(70:11) | PE-Cer(38:9;2O) | PG(31:4) | Ac3PIM2(50:0) | Ac3PIM2(methyl-49:0)		L3b						x		1399.88	1	14.1585	1223.86	1653.95	1425.39	2062.85	1947.37	1606.08	1046.49	653.01	801.291	1165.54	1102.33	1300.58	0.519253	0.485154	0	2.33688	3.50408	0.0286884	874.412	956.751	948.488	1163.5	998.447	1049.4	945.773	956.834	956.962	981.918	969.264	836.047	800.994	1152.17	789.969	886.468	0.0804945	0.214783
13.83_1379.8560m/z	Ac3PIM2(50:1) | Ac3PIM2(49:1(methyl)) | CL(64:4) | CL(64:9) | GM3(48:3;2O) | MGDG(30:6) | MLCL(70:12) | PA(36:7) | PEtOH(34:7) | PMeOH(35:7)		L3b	x		x			x		1379.86	1	13.8271	8356.82	8017.49	8668.93	12569	12685.4	11888.8	4828.43	4246.78	4633.84	5747.19	5209.32	5504.03	0	0.188467	0	30.7374	20.2743	0	5091.08	5215.86	5093.31	4935.95	5098.75	5640.98	5150.72	4919.81	4915.09	5090.88	5100.07	4952.46	4612.28	4769.75	4976.39	4842.66	0.000201949	0.00648614
14.84_1395.8891m/z	Ac3PIM2(51:0) | Ac3PIM2(50:0(methyl)) | CL(70:11) | DGGA(29:2) | GM3(49:2;2O) | LPI(25:0) | MLCL(66:8) | MLCL(68:10) | MLCL(70:13) | PG(O-32:5) | PI(O-25:0)		L3b	x							1395.89	1	14.8384	1346.67	1325.97	1294.07	1426.99	1507.16	1501.3	3476.12	3345.91	3347.57	3824.48	3455.18	3730.77	51.3347	20.4924	26.2068	11.9943	33.3508	21.1331	1690.95	1504.01	1617.4	1397.78	1494.6	1396.79	1143.15	1369.92	970.584	1235.84	1201.68	1566.32	1559.51	1259.77	1369.33	1200.18	0.00612832	0.0360276
14.52_1449.8593m/z	Ac3PIM2(51:0) | Ac3PIM2(50:0(methyl)) | CL(70:11) | LNAPS(32:5) | PS(32:5) | SHexCer(29:1;3O)		L3b								1449.86	1	14.5236	13089.9	13129.6	14062.5	12563.9	11551.1	12489.9	12765.3	11784.9	12034.7	12896.2	11751.2	11582.5	240.999	123.394	106.863	154.694	42.9548	83.0543	9725.89	9709.81	9421.55	9584.95	9567.33	9123.98	9116.83	8856.48	8820.3	8936.81	8657.26	8736.85	8573.16	8788.48	8300.52	8661.87	0.0552811	0.163485
14.54_1407.8878m/z	Ac3PIM2(52:1) | Ac3PIM2(51:1(methyl)) | CL(66:4) | CL(66:9) | GM3(50:3;2O) | MGDG(31:6) | MLCL(72:12) | PA(37:7) | PEtOH(35:7) | PMeOH(36:7)		L3b	x							1407.89	1	14.5401	1386.99	1547.26	1579.78	2005.52	1766.41	1843.11	1954.49	1264.82	1865.7	1443.47	1002.75	1447.83	8.74802	0.142209	1.44857	3.98541	0.914722	1.01527	1074.46	1338.61	1227.59	1505.59	1230.8	1365.83	1319.96	1234.55	1223.03	1477.8	1220.18	869.849	1205.27	1020.91	998.608	971.898	0.0164776	0.0696075
15.20_1467.8766m/z	Ac3PIM2(52:3) | Ac3PIM2(54:5) | CL(76:17) | DGDG(O-22:2) | MLCL(72:14) | MLCL(74:16) | PI(O-28:3) | SMGDG(O-28:3) | SQDG(28:2)		L3b								1467.88	1	15.2032	570.653	553.511	381.948	509.018	497.004	486.397	2351.64	1723.66	2292.55	2810.09	2902.07	2347.83	131.885	75.8077	107.726	121.773	180.961	191.05	703.532	611.578	661.07	628.021	556.709	485.455	469.115	206.915	500.706	671.212	379.732	441.587	517.004	482.942	434.216	440.066	0.961934	1
14.23_1467.9309m/z	Ac3PIM2(54:1(methyl)) | Ac3PIM2(55:1) | Ac3PIM2(53:1(methyl)(methyl)) | CL(70:7) | CL(72:9) | CL(74:12) | DGGA(32:5) | MLCL(72:9)		L3b	x	x			x	x		1467.93	1	14.2251	2.39139	2.64952	3.39667	14.6361	116.854	34.3562	22.9212	55.7224	9.54148	33.3056	19.8341	36.2409	1428.24	899.262	904.47	5940.93	6429.97	5629.93	400.402	518.125	505.172	398.704	366.277	533.573	386.126	592.569	428.839	646.628	610.07	409.678	488.935	489.06	312.802	465.235	0.0129688	0.0584601
14.66_1531.9267m/z	Ac3PIM2(57:1) | Ac3PIM2(56:1(methyl)) | CL(76:12) | DGDG(23:0) | MGDG(36:10) | PA(42:11) | PEtOH(40:11) | PG(36:6) | PI(29:1)		L3b	x		x			x		1531.93	1	14.656	1996.23	1945.81	1932.88	1503.23	1211.19	1170.26	3980.02	3619.52	3498.52	5313.83	4793.01	4330.79	6.59833	8.15885	6.52372	3.3177	0.94547	5.68845	1866.37	2056	1918.54	1941.96	2107.2	1642.07	1839.93	1628.27	1769.13	1826.01	1783.78	1702.6	1512.04	1557.41	1527.85	1427.75	0.0060223	0.0355478
12.02_1634.0970m/z	Ac4PIM2(66:0(methyl)) | Ac4PIM2(67:0) | Ac4PIM2(66:2) | CL(84:10) | Hex2Cer(31:2;2O) | LNAPE(42:7) | MLCL(84:10) | MLCL(84:15) | PC(39:7) | PE(42:7) | PE(38:3;3O) | PE(O-38:4;4O) | SHexCer(37:3;2O)		L3b	x		x					1634.1	1	12.0202	4575.7	4630.73	4992.16	7277.58	7404.3	7060.81	2428.95	2111.15	2493.55	1668.14	1676.27	1781.25	1342.21	1343.65	1487.64	987.873	1352.22	1448.19	4076.79	3920.82	3985.38	4138.46	3824.72	3924.52	4165.51	4126.64	3893.89	4287.47	3896.2	3899.19	4187.31	3827.66	3878.57	4083.7	0.000153279	0.00611107
12.53_1698.1115m/z	Ac4PIM2(66:0(methyl)) | Ac4PIM2(67:0) | Ac4PIM2(68:2) | Ac4PIM2(68:2(methyl)) | Ac4PIM2(69:2) | LNAPS(41:6) | PE(O-46:12) | PI-Cer(38:2;3O) | PS(41:6) | SHexCer(38:2;3O) | Ac4PIM2(71:5) | Ac4PIM2(methyl-70:5)		L3b	x		x		x			1698.11	1	12.534	8180.63	9622.05	9411.69	12598.7	15040.3	12542.3	4972.38	4858.33	5329.35	2808.14	3171.43	3317.59	5535.56	5327.87	5904.06	3248.18	2897.92	2817.54	6955.94	6589.33	6881.31	6446.05	6267.79	6880.39	6912.74	6808.5	6581.04	7175.83	7081.41	6839.4	6973.44	6963.04	6586.74	6651.53	0.00775587	0.0411636
12.48_1660.1191m/z	Ac4PIM2(66:0) | Ac4PIM2(68:1(methyl)) | Ac4PIM2(69:1) | Ac4PIM2(68:3) | CL(84:9) | DGGA(39:6) | MLCL(86:11)		L3b	x	x	x	x	x			1660.12	1	12.4843	9332.4	9686.12	11570	26714.3	29382.1	23919.5	9263.09	8063.89	9552.86	19036.5	18276.2	19296.3	12545.6	12687.4	13019.7	18059.8	17396.1	16151.5	17645.8	17697.3	18095.3	17111.1	17001.2	17866.9	17472.8	17393.6	17026.6	16706.9	17146	16997.9	17405.6	16911.6	17012.6	17188.1	0.000415557	0.00844258
12.15_1684.1162m/z	Ac4PIM2(66:0) | Ac4PIM2(68:2) | Ac4PIM2(70:3(methyl)) | Ac4PIM2(71:3) | DGGA(40:7) | HBMP(40:3) | MLCL(88:13) | MLCL(88:18)		L3b	x	x	x					1684.12	1	12.1526	2684.46	2753	2795.42	6382.93	5511.47	5423.31	2797.49	2346.15	2604.29	3539.27	2891.15	3323.84	3847.41	3241	3417.44	4931.71	4128.42	4023.03	5053.83	5161.47	5455.62	4682.8	5010.6	5106.02	4510.15	4800.98	5205.27	4765.68	4512.51	4724.38	4808.9	4543.81	4335.98	4192.28	0.00015359	0.00611107
12.48_1686.1223m/z	Ac4PIM2(66:1(methyl)) | Ac4PIM2(67:1) | Ac4PIM2(68:1) | Ac4PIM2(70:2(methyl)) | Ac4PIM2(71:2) | Ac4PIM2(70:4) | Hex2Cer(33:3;2O) | LNAPE(44:8) | MLCL(88:12) | MLCL(88:17) | PC(41:8) | PE(44:8) | Ac4PIM2(70:4) | Ac4PIM2(methyl-69:4)		L3b	x	x	x	x	x			1686.12	1	12.4843	3841.61	4366.42	5735.88	17244	19481.6	15213.3	3369.58	2968.9	3181.47	9724.63	8844.25	10059.5	3767.87	3924.5	4029.67	6745.49	6141.98	5469.06	10092	10088.5	9748.77	10246.5	9517.8	10112.7	9788.34	10176.8	10158.8	9917.76	9996.6	9509.14	9103.56	9450.17	9034.14	9735.75	0.000660958	0.0104278
12.07_1672.1122m/z	Ac4PIM2(66:1(methyl)) | Ac4PIM2(67:1) | Ac4PIM2(70:2) | Ac4PIM2(68:2(methyl)(methyl)) | Ac4PIM2(69:2(methyl)) | DGDG(28:0) | PG(41:6) | SMGDG(O-35:1) | SQDG(35:0)		L3b	x							1672.11	1	12.0699	1653.45	1514.12	1749.78	3382.7	2794.86	2759.69	1641	1170.2	1375.61	1724.05	1596.34	1676.21	1725.66	1654.11	1546.84	1748.98	1855.4	1702.65	2140.45	2432.03	2369.61	2538.92	2338.27	2505.89	2656.94	2028.94	2097.74	2388.47	2269.08	2326.75	2167.06	2119.21	2140.82	2013.71	0.00159902	0.0160987
11.61_1682.0983m/z	Ac4PIM2(66:1) | Ac4PIM2(68:3) | Hex2Cer(33:4;2O) | LNAPE(44:9) | MLCL(88:14) | PC(41:9) | PE(44:9) | PE(O-40:6;4O)		L3b	x		x	x				1682.1	1	11.6057	829.869	681.248	493.624	1305.42	975.416	1077.02	434.761	499.107	447.326	1305.25	1330.42	859.221	638.455	534.641	570.798	838.594	581.075	739.58	1290.37	1361.65	1046.8	1079.95	1297.62	1254.61	1251.92	1356.82	1244.04	989.796	1196.85	945.912	1028.79	1079.29	958.971	1568.43	0.0379601	0.124614
12.05_1661.1171n	Ac4PIM2(68:3) | Ac4PIM2(methyl-67:3) | Ac4PIM2(68:3)		L3b	x				x		1661.12	1660.11	1	12.0533	7386.02	6922.81	7517.5	12980.7	12188.8	12034.4	3610.68	3349.07	2951.48	3276.62	2670.76	2801.7	2992.78	2906.07	2856.94	2256.73	2523.95	2200.5	7748.68	7992.04	7733.37	7726.88	7673.96	7734.92	7742.72	7577.68	7586.04	7577.61	7234.31	7842.28	7735.88	7717.1	7340.88	7257.36	9.96e-05	0.0060854
13.88_1690.2061m/z	Ac4PIM2(70:0(methyl)) | Ac4PIM2(71:0) | GM3(70:2;2O) | LNAPE(44:7) | LNAPS(40:1) | MLCL(88:10) | PC(41:7) | PC(O-38:3;3O) | PE(44:7) | PS(40:1) | ST(48:3;O4;T)		L3b	x				x			1690.21	1	13.8768	2084.04	2410.24	2412.44	2889.92	2750.52	2918.71	1392.57	1680.57	1137.43	1433.49	1508.88	1493.81	2119.9	2230.39	2284.24	2054.29	1887.35	1917.36	2324.7	2445.07	2462.44	2647.23	2356.57	2340.28	2275.68	2559.07	2430.1	2217.98	2411.46	2003.89	2404.25	1781.55	1935.26	2052.71	0.014084	0.0618279
12.97_849.5651m/z	ADGGA(36:0) | DGDG(29:0) | DGGA(42:8) | HBMP(42:4) | LPC(O-12:0) | LPE(O-15:0) | MGDG(38:5) | MGDG(40:7) | MGDG(42:10) | MGDG(O-40:7) | NAGlySer(44:9) | PA(44:6) | PE-Cer(46:8;2O) | PEtOH(42:6) | PG(40:3) | PG(42:6) | PG(O-40:3) | PI(35:1) | PMeOH(43:6) | PMeOH(48:9) | SM(43:8;2O) | SMGDG(O-36:1) | SQDG(36:0) | MGDG(38:5) | PG(42:6) | SQDG(36:0)		L3b	x		x					849.565	1	12.9654	36942.3	38885.5	37470.2	55888	56225.3	52021.8	36246.9	34784	36841.7	25646.7	25025.5	24763	47461.9	46101.9	43493.1	44419.1	44353.7	40785.8	45602.1	45449.4	46232.2	45101.7	46202.1	45041.1	44495.4	43568.6	44410	44644.6	43918.9	43714.7	43001.5	43144.4	42697.7	43424.7	0.000224692	0.00668323
13.26_875.5777m/z	ADGGA(38:1) | DGDG(31:1) | DGGA(44:9) | HBMP(44:5) | MGDG(40:6) | MGDG(42:8) | MGDG(44:11) | MGDG(O-42:8) | NAGlySer(46:10) | PA(46:7) | PE-Cer(48:9;2O) | PEtOH(44:7) | PG(42:4) | PG(44:7) | PG(O-42:4) | PI(37:2) | SM(15:0;2O) | SM(45:9;2O) | SMGDG(O-38:2) | SQDG(38:1) | MGDG(40:6) | PG(44:7) | PI(37:2)		L3b	x		x		x			875.578	1	13.2637	31870	33149.7	35083.2	49643	52719.9	47403.9	24945.1	22107.7	25211.1	14670.2	13946.2	14337.5	19732.9	20120.2	18115.5	14909.3	14690.1	11890.5	25280.9	25738.5	25907.9	24602	25629.9	26013.9	25262.8	23726.7	24273	25811.6	24542.7	23871.3	23567.6	23304	24435.3	23992.2	0.000632608	0.0102776
13.02_875.5764m/z	ADGGA(38:1) | DGDG(31:1) | DGGA(44:9) | HBMP(44:5) | MGDG(40:6) | MGDG(42:8) | MGDG(44:11) | MGDG(O-42:8) | NAGlySer(46:10) | PA(46:7) | PE-Cer(48:9;2O) | PEtOH(44:7) | PG(42:4) | PG(44:7) | PI(37:2) | SM(15:0;2O) | SM(45:9;2O) | SMGDG(O-38:2) | SQDG(38:1) | PG(44:7) | PI(37:2)		L3b	x		x	x	x			875.576	1	13.015	40015.3	39872.8	41164.5	56773.1	56527.3	53076.3	30521.3	30717.3	30094.1	11479.7	10962.8	11266	36092.2	34978.8	38537.5	23433.6	23651.3	21131.3	39553.8	38608.5	38933.9	37931.5	39164	38271.3	37761.1	38639.2	37867.3	36314.2	37341.5	36916.3	37724.3	38899.7	37292.4	38774.8	0.000187677	0.00636292
13.03_821.5687m/z	ADGGA(38:1) | DGDG(O-28:0) | DGGA(35:0) | DGGA(36:0) | DGGA(38:3) | MGDG(41:8) | MGDG(O-37:5) | MGDG(O-39:7) | NAGlySer(42:4) | PA(42:1) | PE-Cer(43:6;2O) | PE-Cer(45:8;2O) | PEtOH(40:1) | PG(36:1) | PG(41:4) | PG(O-39:3) | PG(O-41:6) | PI(O-34:1) | PMeOH(41:1) | SM(40:6;2O) | SM(42:8;2O) | SM(44:11;2O) | SM(44:10;3O)		L3b	x		x					821.569	1	13.0316	35271.8	37271.7	37894.7	43487.9	44297.2	41058.3	10495.1	10754.7	10863.9	7955.64	7492.37	7882.16	13143.9	13077.6	13786.1	13661	13827	12889.4	23436.9	23656.2	23312.1	23282.9	23307.5	22572.8	23259.3	22585.4	22437.8	22395	22498	22832	22137.9	21748.1	21835.7	22307.8	0.00810038	0.0423235
14.92_915.6318m/z	ADGGA(40:0) | ADGGA(42:2) | ADGGA(44:5) | DGDG(35:0) | DGDG(O-35:2) | DGGA(42:2) | MGDG(43:7) | MGDG(48:10) | MGDG(O-46:9) | MGDG(O-48:12) | PE-Cer(51:10;2O) | PE-Cer(52:10;2O) | PG(43:3) | PG(48:6) | PG(O-45:5) | PG(O-46:5) | PG(O-48:8) | PI(41:1) | PI(O-39:0) | PI(O-41:3) | SM(48:10;2O) | SM(49:10;2O) | SM(51:13;2O) | SM(46:9;3O) | SMGDG(O-39:0) | SMGDG(O-41:3) | SQDG(41:2) | ST 28:2;O;Hex;FA 2…		L3b	x		x					915.632	1	14.9212	9140.78	8804.86	9073.56	11189.1	10296.7	10620.3	11404.3	10950.1	10516.9	13789.6	13316.1	13327.6	20455.8	21497.5	22091.9	20968.3	20755.3	19572.1	13492.6	14081.7	13563.4	13475.8	13510.8	13504.7	13022.4	13111.5	13199.7	12880.4	13409.9	13423.4	13340.5	13757.3	12924.3	13949	0.00303547	0.0230189
13.86_868.6300n	ADGGA(40:1) | MGDG(O-44:8) | PE-Cer(50:9;2O) | PG(43:4) | SM(47:9;2O) | SM (42:6;2O) | SQDG(O-37:0)		L3b	x		x				868.63	849.612	1	13.8603	47037.6	48594.5	48596	57808.2	58087.8	56809.4	28954.3	28092.5	27467.9	21900.8	21761.2	20893.1	33070	31602.7	31735	33250.8	31164.8	30453.6	41017.3	40143.3	41078.7	38710.6	40429.5	40080.1	38820.2	38805.2	38602.2	38971.2	38003.6	37903.6	38192	38665.3	38175.6	38751.2	0.000147111	0.00611107
13.16_887.5771m/z	ADGGA(40:2) | ADGGA(42:5) | DGDG(32:2) | HBMP(40:3) | MGDG(41:7) | MGDG(O-43:9) | PE-Cer(49:10;2O) | PG(43:5) | PG(O-43:5) | PG(O-48:13) | PI(36:0) | PI(38:3) | PI(O-36:0) | PMeOH(46:8) | SM(46:10;2O) | SM(44:9;3O) | SMGDG(O-36:0) | SMGDG(O-37:0) | SMGDG(O-39:3) | SQDG(39:2)		L3b	x		x					887.577	1	13.164	367221	380836	395439	520570	536017	476076	209945	194030	206515	258448	236295	253667	791152	810443	883214	843305	802971	698888	432532	429279	432602	424645	430150	423772	423720	417701	418870	424803	414345	417522	415512	415562	409920	418690	0.00216296	0.0189715
13.35_901.5927m/z	ADGGA(40:2) | DGDG(33:2) | DGGA(46:10) | HBMP(46:6) | LPC(O-14:1) | LPE(O-17:1) | MGDG(42:7) | MGDG(44:9) | MGDG(O-44:9) | NAGlySer(48:11) | PA(48:8) | PE-Cer(50:10;2O) | PEtOH(46:8) | PG(44:5) | PG(46:8) | PG(O-44:5) | PI(37:0) | PI(39:3) | PI(O-37:0) | SL(22:0;2O) | SM(47:10;2O) | SMGDG(O-37:0) | SMGDG(O-38:0) | SMGDG(O-40:3) | SQDG(40:2) | MGDG(42:7) | PI(39:3)		L3b	x		x					901.593	1	13.3464	41649.6	42535.3	42953.3	67929.2	66642.5	61877.5	37206.6	34677.3	37272.3	56515.4	52330.5	55592.6	73648.1	72833.3	77990	81387.2	80282.7	72330.1	57978.1	58361.6	57038.3	57366.2	58881.2	58165.2	56912.6	56987.9	56561.7	55792.2	55096.1	56358.7	56710.5	56444.2	55655.1	56640.6	0.000130065	0.00611107
4.13_911.6078m/z	ADGGA(40:2) | DGDG(35:2) | DGDG(O-33:1) | DGDG(O-35:4) | DGGA(42:4) | DGGA(43:4) | HBMP(42:0) | MGDG(O-46:11) | PG(43:5) | PG(48:8) | PG(O-45:7) | PG(O-46:7) | PG(O-48:10) | PI(41:3) | PI(O-37:0) | PI(O-39:2) | PI(O-41:5) | SM(49:12;2O) | SMGDG(O-37:0) | SMGDG(O-41:5) | SQDG(41:4)		L3b			x	x		x		911.608	1	4.1295	2767.62	6407.2	5995.79	838.398	6591.41	5016.42	3329.86	3310.75	3726.56	1275.36	1202.94	1614.48	0	169.642	112.045	80.1761	0	0	2854.56	2590.02	2782.18	2395.61	2573.31	2569.66	2859.71	2810.92	2459.61	2700.3	2777.74	2349.71	2527.02	2483.28	2230.02	2494.27	0.557214	0.729757
13.08_847.5834m/z	ADGGA(40:2) | DGDG(O-30:1) | DGGA(38:1) | DGGA(37:1) | DGGA(40:4) | MGDG(O-39:6) | MGDG(O-41:8) | NAGlySer(44:5) | PA(44:2) | PE-Cer(45:7;2O) | PE-Cer(47:9;2O) | PEtOH(42:2) | PG(38:2) | PG(43:5) | PG(O-41:4) | PG(O-43:7) | PI(36:0) | PI(O-36:2) | PMeOH(43:2) | SM(42:7;2O) | SM(44:9;2O) | SM(46:12;2O) | SMGDG(O-37:0)		L3b	x		x					847.583	1	13.0813	28121.1	28506	30507.3	40619.3	41084.8	36891.3	8798.96	8228.73	9010.37	7658.39	6862.73	7114.12	10158.7	9349.92	9997.02	10962.9	10760.6	10297.4	20918.6	21030.6	21200.5	20865.3	20697.2	20801.3	20536.9	20850.3	20458	20043.2	20669.9	20483.5	20428.4	20437.6	20283.7	20568.5	0.0019189	0.0177957
13.93_847.5913m/z	ADGGA(40:2) | DGDG(O-30:1) | DGGA(38:1) | DGGA(40:4) | HBMP(40:0) | MGDG(38:1) | MGDG(O-39:6) | NAGlySer(44:5) | PA(44:2) | PE-Cer(45:7;2O) | PEtOH(42:2) | PG(43:5) | PG(O-39:2) | PG(O-41:4) | PG(O-43:7) | PI(O-37:0) | PMeOH(43:2) | SM(42:7;2O) | SM(46:12;2O) | SMGDG(O-37:0) | SM (42:7;2O) | SQDG(O-37:1) | SQDG(P-37:0)		L3b			x					847.591	1	13.9265	26835.1	26405.1	26117.6	26374.3	25108.4	25317.2	23355.7	22855.3	22521.7	25420.4	23817.1	24313.5	28702.3	27996.1	28334.3	29536	29505.8	28273.6	30261.4	29364.8	28778.4	28616.2	28611.6	27722.2	27432.4	27195	26741.9	26505.1	27519.2	27206.5	26613	26625.1	27224.7	28759.3	0.126753	0.288815
12.57_899.5778m/z	ADGGA(40:3) | DGDG(31:0) | DGDG(33:3) | DGDG(O-31:0) | HBMP(46:7) | MGDG(42:8) | MGDG(44:10) | MGDG(O-44:10) | NAGlySer(48:12) | PA(48:9) | PEtOH(46:9) | PG(44:6) | PG(46:9) | PG(O-44:6) | PI(37:1) | PI(39:4) | PI(O-37:1) | SM(16:1;2O) | SM(47:11;2O) | SMGDG(O-38:1) | SMGDG(O-37:1) | SMGDG(O-40:4) | SQDG(37:0) | SQDG(38:0) | SQDG(40:3) | MGDG(42:8) | PI(39:4)		L3b	x		x		x			899.578	1	12.5671	19096.9	18519	19421.2	30921.3	31075.6	29412.8	19082.4	18156.9	19405.7	21456.3	21054.6	20997.7	34111.6	34264.6	36052.5	32027.4	30904.5	28552.8	28987.7	28836.1	27987	28240.4	27876.7	28255	28025.3	27521.6	27554.7	27299.2	27209.9	27524.4	27698.5	28024.1	27492.5	27823.9	3.02e-05	0.0049081
12.09_843.5478m/z	ADGGA(40:4) | DGDG(30:1) | DGDG(O-28:0) | DGDG(O-30:3) | DGGA(37:3) | DGGA(38:3) | DGGA(40:6) | MGDG(O-39:8) | PG(38:4) | PG(43:7) | PG(O-41:6) | PG(O-43:9) | PI(36:2) | PI(O-34:1) | PI(O-36:4) | SM(44:11;2O)		L3b	x							843.548	1	12.0864	36156.1	37317.5	38229.4	55886.2	55433.4	52312.6	10527.3	10268.4	11099.6	11535.4	10689.9	11328.4	14241.1	13969.6	14029	13276.3	13383.5	11359.9	26222.7	26338.4	25989	25973.1	25795.2	25820.7	25416.6	25012.7	25615.9	26093.1	25585.9	25586.1	24637.5	24642.7	25094.5	25459	0.000131851	0.00611107
12.07_897.5618m/z	ADGGA(40:4) | DGDG(31:1) | DGDG(33:4) | DGDG(O-31:1) | HBMP(46:8) | LPE(O-17:2) | MGDG(42:9) | MGDG(44:11) | MGDG(O-44:11) | PA(48:10) | PEtOH(46:10) | PG(44:7) | PG(46:10) | PG(O-44:7) | PI(35:0) | PI(37:2) | PI(39:5) | PI(36:0;2O) | PI(O-37:2) | SL(22:1;2O) | SM(47:12;2O) | SMGDG(O-38:2) | SMGDG(O-37:2) | SMGDG(O-40:5) | SQDG(38:1) | SQDG(37:1) | SQDG(40:4) | MGDG(42:9) | PI(39:5)		L3b	x		x		x			897.562	1	12.0699	12708.8	13474.2	13809.8	25764.5	25697.4	24587.9	17910.7	16874.9	18849.1	15152.2	14738.2	15647.9	26936	26708.2	27802.8	22044.1	21288.5	19703.8	26586.5	26641.5	26883.2	26179.9	26122.9	26145.7	25825.1	25677.8	25773	25390.3	25814.3	25551	25794.8	25293.9	24691	25515.7	2.43e-05	0.0049081
16.03_879.6674m/z	ADGGA(42:0) | DGGA(42:2) | MGDG(O-41:4) | MGDG(O-46:7) | NAGlySer(46:3) | NAGlySer(47:3) | NAGlySer(49:6) | PA(46:0) | PA(47:0) | PA(49:3) | PE-Cer(46:1;3O) | PE-Cer(47:5;2O) | PE-Cer(52:8;2O) | PEtOH(44:0) | PEtOH(45:0) | PEtOH(47:3) | PG(O-41:0) | PG(O-46:3) | PMeOH(45:0) | PMeOH(46:0) | PMeOH(48:3) | SM(44:5;2O) | SM(49:8;2O) | SM(43:1;3O) | ST 28:2;O;Hex;FA 24:6		L3b	x		x	x	x	x		879.667	1	16.0319	754.656	513.752	813.306	1308.71	1070.56	1020.29	2105.43	2017.08	1964.23	535.578	666.491	686.469	680.499	948.083	866.849	191.605	141.958	44.3035	830.413	1237.24	987.701	937.423	1051.42	1071.2	856.434	1090.05	911.878	1181.75	1030.96	941.505	1079.8	1054.22	1035.41	1040.23	0.0354966	0.118903
16.21_879.6740m/z	ADGGA(42:0) | DGGA(42:2) | MGDG(O-46:7) | NAGlySer(46:3) | NAGlySer(47:3) | NAGlySer(49:6) | PA(46:0) | PA(47:0) | PA(49:3) | PE-Cer(46:1;3O) | PE-Cer(47:5;2O) | PE-Cer(52:8;2O) | PEtOH(44:0) | PEtOH(45:0) | PEtOH(47:3) | PG(O-41:0) | PG(O-46:3) | PMeOH(45:0) | PMeOH(46:0) | PMeOH(48:3) | SM(44:5;2O) | SM(49:8;2O) | SM(43:1;3O)		L3b			x	x		x		879.674	1	16.2143	1285.46	1287.41	1629.69	2013.34	1572.59	1346.4	1507.05	1238.64	1279.49	46.8088	166.646	197.506	493.93	598.658	671.602	118.209	112.393	0	1352.46	1092.01	1167.25	1110.46	1066.72	1408.82	1113.9	1288.77	1309.33	1282.2	1169.32	1227.06	1044.5	1047.22	926.408	1131.66	0.340638	0.560628
8.57_915.6058m/z	ADGGA(42:2) | ADGGA(44:5) | DGDG(34:2) | HBMP(42:3) | MGDG(43:7) | MGDG(O-45:9) | PE-Cer(51:10;2O) | PG(44:5) | PG(45:5) | PG(O-50:13) | PI(38:0) | PI(40:3) | PI(O-38:0) | PMeOH(48:8) | SM(48:10;2O) | SM(48:11;3O) | SMGDG(O-38:0) | SMGDG(O-39:0) | SMGDG(O-41:3) | SQDG(41:2)		L3b			x					915.606	1	8.57212	3132.14	2579.5	3655.97	2666.56	2348.19	2836.22	2597.71	3571.15	3119.55	3892.27	4146.83	4159.64	2718.55	3604.15	3282.27	2885.1	3119.98	3666.77	3100.8	3265.66	3176.59	3338.13	3242.89	3371.47	3432.29	3144.97	3451.62	3398.29	3479.49	3398.26	3177.9	3290.09	3443.77	3539.03	0.214951	0.416063
13.56_915.6076m/z	ADGGA(42:2) | ADGGA(44:5) | DGDG(34:2) | HBMP(42:3) | MGDG(43:7) | MGDG(O-45:9) | PE-Cer(51:10;2O) | PG(45:5) | PG(O-45:5) | PG(O-50:13) | PI(38:0) | PI(40:3) | PI(O-38:0) | PMeOH(48:8) | SM(48:10;2O) | SM(46:9;3O) | SM(48:11;3O) | SMGDG(O-38:0) | SMGDG(O-39:0) | SMGDG(O-41:3) | SQDG(41:2)		L3b	x		x		x			915.608	1	13.562	42441.7	42471.3	42926.4	60206.3	60921.7	57166.3	22308.4	21802.6	22347.7	19812.9	17840.3	18477.6	40856.4	38710	41269.9	36135.7	35759.5	36925.2	39818.2	40093.5	39773.5	39375.9	39153.2	37649.7	37609.9	37303.8	37183.5	36480.6	36300.7	37007.7	36773.7	37113.1	36434.2	37683.7	7.51e-05	0.00542481
13.26_927.5945m/z	ADGGA(42:3) | DGDG(32:0) | DGDG(33:0) | DGDG(35:3) | DGDG(O-38:8) | DGGA(43:8) | HBMP(48:7) | MGDG(46:10) | MGDG(O-14:0) | MGDG(O-46:10) | PEtOH(48:9) | PG(45:6) | PG(46:6) | PG(48:9) | PI(39:1) | PI(41:4) | PI(36:0;O) | PI(O-39:1) | PI(O-44:9) | SM(17:1;2O) | SMGDG(O-39:1) | SQDG(39:0)		L3b								927.594	1	13.2637	5129.21	4746.66	4560.45	5789.99	4652.84	4675.85	4957.21	4279.51	4303.23	5667.76	4077.06	4210.56	6592.99	6074.06	5904.78	6212.29	6004.9	5694.14	6745.44	7318.86	7099.17	5777.3	5896.18	5844.07	5310.62	4812	4845.86	4976.51	4546.18	4839.49	4498.92	4952.52	4603.07	4408.54	0.626413	0.789331
13.41_937.6298m/z	ADGGA(42:3) | DGDG(37:3) | DGDG(O-33:0) | DGDG(O-35:2) | DGDG(O-37:5) | DGGA(44:5) | DGGA(45:5) | HBMP(44:1) | MGDG(O-46:10) | MGDG(O-48:12) | PEtOH(49:6) | PG(45:6) | PG(O-48:8) | PG(O-50:11) | PI(43:4) | PI(O-39:1) | PI(O-41:3) | PI(O-43:6) | PMeOH(50:6) | SM(49:11;2O) | SM(51:13;2O) | SMGDG(O-39:1) | SMGDG(O-44:4) | SQDG(39:0) | SQDG(44:3)		L3b			x					937.63	1	13.4126	20648.1	20290.7	20405.4	21699.8	21680.3	20325.4	18991.4	19290	19765.9	15033.2	16451	16054.8	17719.7	18409	17818.5	17455.5	17423.1	17528.2	19904.2	20162.7	20236.1	19019.5	19393.4	19985.8	18760.1	17784.4	18897	20810.8	18517.4	18995	17895.4	17165.9	17593.1	18058	0.1689	0.351521
12.57_935.6030m/z	ADGGA(42:4) | ADGGA(44:6) | ADGGA(46:9) | DGDG(32:1) | DGDG(37:4) | DGDG(O-34:3) | DGDG(O-35:3) | DGDG(O-37:6) | DGGA(44:6) | HBMP(44:2) | MGDG(O-48:13) | PG(O-47:9) | PG(O-48:9) | PG(O-50:12) | PI(38:2) | PI(43:5) | PI(O-41:4) | PI(O-43:7) | SMGDG(O-39:2) | SMGDG(O-41:4) | SMGDG(O-43:7) | SQDG(39:1) | SQDG(41:3) | SQDG(43:6) | DGDG(32:1) | SQDG(43:6)		L3b					x			935.603	1	12.5671	9832.45	9038.47	9646.62	9890.21	9931.58	9229.7	4839.92	5560.71	5704.87	4888.81	3604.22	3800.2	9390.07	10526.4	10116	7570.69	7044.52	6339.28	10716.1	10927.6	10374.6	9687.92	9868.54	10128.4	10055	9962.12	9896.21	10085.7	9392.96	9670.41	9647.8	9380.15	9123.23	9621.03	0.621172	0.785093
12.82_911.5791m/z	ADGGA(42:4) | ADGGA(44:7) | DGDG(32:1) | DGDG(34:4) | DGDG(O-32:1) | HBMP(42:5) | LPG(O-15:0) | PG(O-45:7) | PI(36:0) | PI(38:2) | PI(40:5) | PI(O-38:2) | PMeOH(48:10) | SM(48:12;2O) | SMGDG(O-38:2) | SMGDG(O-39:2) | SMGDG(O-41:5) | SQDG(38:1) | SQDG(39:1) | SQDG(41:4)		L3b	x		x		x			911.579	1	12.8157	29623.5	29989.8	28797.8	50742.4	48728.8	47003.1	31717.5	30898.5	32968	36500.2	34460.1	35396.6	73132	73121.6	74255.1	84631.1	84072.8	77875.2	48049.5	47946.5	47560.5	47848.5	46842.5	47681.5	45725.7	45292	44890.7	45705.1	45663.3	44051.5	43986	44161.9	45071.2	44193.6	3.65e-05	0.00498294
12.50_911.5763m/z	ADGGA(42:4) | ADGGA(44:7) | DGDG(32:1) | DGDG(34:4) | DGDG(O-32:1) | HBMP(42:5) | LPG(O-15:0) | PG(O-45:7) | PI(36:0) | PI(38:2) | PI(40:5) | PI(O-38:2) | PMeOH(48:10) | SM(48:12;2O) | SMGDG(O-38:2) | SMGDG(O-39:2) | SMGDG(O-41:5) | SQDG(38:1) | SQDG(39:1) | SQDG(41:4)		L3b	x		x					911.576	1	12.5009	53781	55570.3	56909.3	103691	106440	97170.5	60436.3	57354.1	61210.6	91668.5	88428.7	91065	82972.2	83065.4	81299	90323.7	87115.4	81102.7	95257	95805.6	96455.7	93784.1	95003.5	95182.4	93231.8	91508	94120.5	96126.2	92422.1	91288.9	90791.6	90178.6	91927.3	93218.8	4.17e-05	0.00521981
12.17_909.5604m/z	ADGGA(42:5) | ADGGA(44:8) | DGDG(32:2) | DGDG(34:5) | DGDG(O-32:2) | PI(36:1) | PI(38:3) | PI(40:6) | PI(O-38:3) | SMGDG(O-38:3) | SMGDG(O-39:3) | SMGDG(O-41:6) | SQDG(38:2) | SQDG(39:2) | SQDG(41:5)		L3b	x		x					909.56	1	12.1692	63339.5	64420.7	67658.3	119280	115672	110561	83693.7	80422.5	84604.8	99956.2	90020.7	99571.8	163936	161176	175674	160300	157645	141056	140603	136437	137612	133897	133564	132010	132372	136849	131377	126704	132019	130806	135755	136016	130520	137007	4.3e-05	0.00521981
12.14_869.5646m/z	ADGGA(42:5) | DGDG(32:2) | DGDG(O-30:1) | DGDG(O-32:4) | DGGA(39:4) | DGGA(40:4) | DGGA(42:7) | HexCer(15:0;2O) | PG(40:5) | PG(O-43:7) | PI(38:3) | PI(O-34:0) | PI(O-36:2) | PI(O-38:5) | SM(46:12;2O) | SMGDG(O-34:0) | SMGDG(O-39:3) | SQDG(39:2)		L3b	x		x		x			869.565	1	12.136	43011.1	44760.2	45712.1	83006.9	84410.5	77066.8	15812.1	13372.2	17834.2	20678.4	23011.9	20419.5	27758.7	28280.4	24222.8	41064.5	37199.7	35136.8	42744.5	45625.7	45660.2	42807.6	44560	45612.3	43465.2	39871.8	43057.9	46781.2	42804.4	42066.5	39794.6	39383.1	41938.8	40055.7	5.33e-05	0.00542481
9.80_888.5819n	ADGGA(42:5) | DGDG(32:2) | PI(38:3) | SMGDG(O-39:3) | SQDG(39:2)		L3b		x		x			888.582	933.58	1	9.79905	35.3437	76.3378	136.422	324.564	172.341	206.042	288.761	244.862	72.4718	683.425	549.216	427.058	380.247	436.759	305.309	573.911	330.592	172.506	499.083	488.236	503.084	670.124	496.453	505.09	448.867	593.756	671.134	334.482	327.232	258.463	466.605	683.142	235.494	581.01	0.0573316	0.166765
15.32_947.6719m/z	ADGGA(44:0) | ADGGA(46:3) | DGDG(36:0) | HBMP(44:1) | MGDG(45:5) | MGDG(O-47:7) | PEtOH(49:6) | PG(47:3) | PG(49:6) | PG(O-47:3) | PG(O-52:11) | PI(42:1) | PMeOH(50:6) | SM(50:8;2O) | SM(50:8;3O) | SM(48:6;3O) | SM(48:7;3O) | SM(50:9;3O) | SM(52:12;3O) | SMGDG(O-43:1) | SQDG(43:0) | ST 27:1;O;Hex;FA 26:7 | ST 28:1;O;Hex;FA 26:7 | ST 28:2;O;Hex;FA 26:6 | ST 29:2;O;Hex;FA 24:6 | MGDG(45:5) | PI(42:…		L3b	x	x	x	x	x	x		947.672	1	15.3191	1456.65	1734.67	1657.94	5099.38	4458.16	4092.83	823.654	831.729	770.218	0	0	0	1100.12	1131.2	742.42	0	105.661	0	1245.56	1408.59	1470.77	1396.17	1299.9	1380.9	1262.54	1358.9	1418.09	1424.94	1258.66	1301.62	1158.31	1257.76	1124.05	1410.26	0.00023553	0.00670297
15.19_905.6634m/z	ADGGA(44:1) | DGDG(O-34:0) | DGGA(41:0) | DGGA(42:0) | DGGA(44:3) | MGDG(O-43:5) | MGDG(O-45:7) | NAGlySer(48:4) | PA(48:1) | PE-Cer(49:6;2O) | PE-Cer(51:8;2O) | PEtOH(46:1) | PG(42:1) | PG(47:4) | PG(O-45:3) | PG(O-47:6) | PI(O-40:1) | PMeOH(47:1) | SM(46:6;2O) | SM(48:8;2O) | SM(50:11;2O) | SM(50:10;3O) | ST 27:1;O;Hex;FA 22:5 | ST 28:2;O;Hex;FA 26:7 | ST 29:1;O;Hex;FA 20:5 | ST 29:2;O;Hex;FA 2…		L3b	x				x	x		905.663	1	15.1863	868.016	1085.01	1088.15	1718.09	1960.85	1931.58	53.1071	55.7816	368.824	116.897	142.157	75.6487	905.499	786.063	603.068	98.4924	111.56	63.4968	866.228	944.207	693.175	779.911	861.083	954.054	773.506	619.228	751.489	1132.05	1049.61	412.011	742.407	605.268	654.664	655.129	0.00198582	0.0180709
14.27_943.6482m/z	ADGGA(44:2) | ADGGA(46:5) | DGDG(36:2) | DGGA(44:2) | MGDG(O-47:9) | MGDG(O-48:9) | MGDG(O-50:12) | PG(45:3) | PG(47:5) | PG(O-47:5) | PI(43:1) | PI(O-40:0) | PI(O-41:0) | PI(O-43:3) | PMeOH(50:8) | SM(50:10;2O) | SM(48:9;3O) | SM(50:11;3O) | SMGDG(O-40:0) | SMGDG(O-41:0) | SMGDG(O-43:3) | SQDG(43:2)		L3b	x		x		x			943.648	1	14.2747	8537.84	9304.39	8734.78	10769.9	10802.4	10313.7	5119.61	4279.82	5111.3	3263.67	3209.29	2862.21	6905.87	7409.18	6378.91	4377.68	4081.28	3997.84	7825.42	8264.92	7953.54	7448.5	7556.19	7401.74	7151.1	6836.31	7087.25	7554.37	7067.26	6682.55	6625.35	6802.48	6660.01	7095.56	0.00357369	0.0252996
4.01_967.6793m/z	ADGGA(44:2) | DGDG(39:2) | DGDG(O-37:1) | DGDG(O-39:4) | DGGA(46:4) | DGGA(47:4) | HBMP(46:0) | MGDG(O-48:9) | MGDG(O-50:11) | MGDG(O-52:14) | PG(47:5) | PG(52:8) | PG(O-50:7) | PG(O-52:10) | PI(45:3) | PI(O-41:0) | PI(O-43:2) | PI(O-45:5) | PMeOH(52:5) | SM(51:10;2O) | SM(53:12;2O) | SMGDG(O-41:0) | SMGDG(O-46:3) | SQDG(46:2)		L3b			x					967.679	1	4.01363	17953.8	17572.5	16609.9	16722.5	17553.9	16507.2	19214.8	19487.4	18842.5	18125.2	18348.8	17744.7	20926	20530.5	17542.6	18977.6	19220.1	22464.5	19855.5	20693.2	20340.3	16381.9	18089.6	17917.9	17794.9	18239.8	18623.5	20915.9	18767.8	17870.8	18124.5	17748.8	16802.2	18244.1	0.430585	0.623192
14.64_903.6429m/z	ADGGA(44:2) | DGDG(O-34:1) | DGGA(41:1) | DGGA(42:1) | DGGA(44:4) | MGDG(O-43:6) | MGDG(O-45:8) | NAGlySer(48:5) | PE-Cer(49:7;2O) | PE-Cer(51:9;2O) | PG(42:2) | PG(47:5) | PG(O-45:4) | PG(O-47:7) | PI(40:0) | PI(O-40:2) | SM(46:7;2O) | SM(48:9;2O) | SM(50:12;2O) | SM(50:11;3O) | SMGDG(O-41:0) | ST 27:1;O;Hex;FA 22:6 | ST 29:2;O;Hex;FA 20:5		L3b	x		x	x				903.643	1	14.6394	10034.8	9906.34	10754.9	14996.9	14886.6	13701.8	2704.44	1935.39	1993.31	1064.11	591.706	1124.41	5548.9	5663.07	6377.87	5598.84	5235.07	4231.68	8975.28	8495.37	8755.64	8379.07	8210.85	8573.12	8746.81	8910.8	7785.03	8426.66	8481.98	7951.08	8447.31	8668.48	8420.98	8004.63	0.000815834	0.0113435
14.21_965.6533m/z	ADGGA(44:3) | ADGGA(48:8) | DGDG(34:0) | DGDG(39:3) | DGDG(O-37:2) | DGDG(O-39:5) | DGGA(46:5) | DGGA(47:5) | HBMP(46:1) | MGDG(O-50:12) | PG(47:6) | PG(O-50:8) | PG(O-52:11) | PI(45:4) | PI(O-41:1) | PI(O-43:3) | PI(O-45:6) | SM(53:13;2O) | SM(50:12;3O) | SMGDG(O-41:1) | SMGDG(O-43:3) | SMGDG(O-45:6) | SQDG(41:0) | SQDG(43:2) | SQDG(45:5)		L3b	x		x		x			965.653	1	14.2086	4548.12	4518.4	4763.36	3472.15	3117.07	3287.04	6351.36	5995.96	6477.83	3705.63	3773.88	3479.48	3074.43	3032.42	3181.13	2527.19	1867.1	2053.71	3396.54	3951.2	3819.24	3652.24	3771.29	4107.22	3696.83	3557.37	3796.64	3969.34	3394.27	3666.07	3653.49	3304.42	3392.73	3309.97	0.000669245	0.0104278
13.45_963.6376m/z	ADGGA(44:4) | ADGGA(48:9) | DGDG(34:1) | DGDG(39:4) | DGDG(O-37:3) | DGDG(O-39:6) | DGGA(46:6) | DGGA(47:6) | HBMP(46:2) | MGDG(O-50:13) | PG(O-50:9) | PG(O-52:12) | PI(45:5) | PI(O-41:2) | PI(O-43:4) | PI(O-45:7) | SMGDG(O-41:2) | SMGDG(O-43:4) | SMGDG(O-45:7) | SQDG(41:1) | SQDG(43:3) | SQDG(45:6)		L3b	x	x	x	x	x			963.638	1	13.4461	8867.31	9153.26	9351.7	4434.28	4844.79	4292.17	3326.57	3484.09	3699.48	325.629	403.981	229.451	2463.62	2456.27	2677.85	1629.06	1485.57	998.727	4069.74	3874.92	4175.66	3572.99	3726.82	3691.21	3805.34	3835.1	4074.47	4110.68	3623.97	3644.51	3744.04	3836.31	3738.12	3608.36	5.78e-05	0.00542481
13.56_899.6116m/z	ADGGA(44:4) | DGDG(34:1) | DGDG(O-32:0) | DGDG(O-34:3) | DGGA(41:3) | DGGA(42:3) | DGGA(44:6) | MGDG(O-43:8) | NAGlySer(48:7) | PE-Cer(49:9;2O) | PG(42:4) | PG(O-45:6) | PG(O-47:9) | PI(40:2) | PI(O-38:1) | PI(O-40:4) | SM(46:9;2O) | SM(48:11;2O) | SMGDG(O-41:2) | SQDG(41:1)		L3b	x	x	x	x	x	x		899.612	1	13.562	2822.36	3011.03	2915.66	6119.45	5836.65	5696.92	1359.32	1130.61	1239.52	6000.9	5429.95	5657.51	10353.7	10414.9	9892.93	23094.3	22494.9	18458.1	7601.57	7805.92	7850.89	7880.21	7589.42	7726	7781.28	7224.81	7442.46	7341.09	7344.73	7408.64	7370.01	7219.45	7556.08	7540.38	1.53e-05	0.00417106
12.77_897.5967m/z	ADGGA(44:5) | DGDG(34:2) | DGDG(O-32:1) | DGDG(O-34:4) | DGGA(41:4) | DGGA(42:4) | DGGA(44:7) | HexCer(16:0;2O) | MGDG(O-43:9) | NAGlySer(48:8) | PE-Cer(49:10;2O) | PG(42:5) | PG(O-45:7) | PI(40:3) | PI(O-36:0) | PI(O-38:2) | PI(O-40:5) | SM(46:10;2O) | SM(48:12;2O) | SMGDG(O-36:0) | SMGDG(O-41:3) | SQDG(41:2)		L3b	x		x	x	x			897.597	1	12.7661	3826.46	3558.27	3363.89	6641.45	6318.21	6089.67	1077.33	1413.53	1255.04	4525.17	4153.11	4267.53	7910.48	8150.8	8580.35	15179.7	15008	13427.4	8414.52	7687.11	8021.89	8361.67	7697.32	7679.08	7485.37	7945.55	7748.73	7259.35	7476.91	7868.63	7700.11	8208.22	7423.51	8296.89	0.000218605	0.00668323
11.44_959.6006m/z	ADGGA(44:6) | ADGGA(46:8) | ADGGA(48:11) | DGDG(34:3) | DGDG(39:6) | DGDG(O-36:5) | DGDG(O-37:5) | DGDG(O-39:8) | DGGA(46:8) | DLCL(38:0) | HBMP(46:4) | PG(O-50:11) | PG(O-52:14) | PI(40:4) | PI(O-43:6) | PI(O-45:9) | SMGDG(O-41:4) | SMGDG(O-43:6) | SMGDG(O-45:9) | SQDG(41:3) | SQDG(43:5)		L3b								959.601	1	11.4398	2118.86	1778.6	1915.33	2147.19	2445.89	1828.3	1929.58	2003.19	2024.15	1642.03	1779.5	1967.77	2206.3	2532.66	2562.05	2372.21	1826.82	1829.34	2278.3	2209.92	2542.77	1994.72	2365.03	2246.05	2354.56	2217.25	2037.43	2064.28	2002.68	2042.87	2250.4	2231.02	1915.9	2387.13	0.387893	0.583241
12.10_895.5797m/z	ADGGA(44:6) | DGDG(29:0) | DGDG(34:3) | DGDG(O-32:2) | DGDG(O-34:5) | DGGA(41:5) | DGGA(42:5) | DGGA(44:8) | PG(42:6) | PG(O-44:8) | PG(O-45:8) | PI(40:4) | PI(O-36:1) | PI(O-38:3) | PI(O-40:6) | SMGDG(O-36:1) | SMGDG(O-41:4) | SQDG(36:0) | SQDG(41:3)		L3b	x		x		x			895.58	1	12.1029	2631.95	2237.96	1946.82	3595.3	2807.41	3128.54	2344.6	2323.01	2264.02	3389.88	3248.98	3715.03	5139.97	5043.65	4895.46	6302.26	7261.37	5963.82	4432.85	4182.29	4031.14	4132.14	4651.42	4439	4217.91	4145.72	4142.19	3992.79	4252.32	4175.11	4120.62	3818.29	4028.34	4682.62	0.0401681	0.129582
13.45_957.5819m/z	ADGGA(44:7) | ADGGA(46:9) | ADGGA(48:12) | DGDG(34:4) | DGDG(39:7) | DGDG(O-36:6) | DGDG(O-37:6) | DGGA(46:9) | DLCL(38:1) | HBMP(46:5) | LPC(15:1) | LPE(18:1) | PC(O-15:1) | PE(O-18:1) | PG(O-50:12) | PI(40:5) | PI(O-43:7) | SMGDG(O-41:5) | SMGDG(O-43:7) | SQDG(41:4) | SQDG(43:6)		L3b			x	x	x			957.582	1	13.4461	11004.4	10739.2	10385.8	10899	11073.8	10637.5	4801.86	4289.66	4025.84	1139.86	989.506	1416.67	5710.57	5131.56	5214.35	2649.55	2545.57	3258.79	7804.19	7217.31	6999.36	6493.05	7287.12	6757.79	6400.75	6095.05	6458.14	6553.41	5868.52	6316.86	6125.59	6357.7	6324.22	6080.64	0.503843	0.685177
13.38_931.5648m/z	ADGGA(44:8) | DGDG(32:3) | DGDG(37:6) | DGDG(O-34:5) | DGDG(O-35:5) | DGGA(44:8) | DLCL(36:0) | PI(38:4) | PI(43:7) | PI(O-40:6) | PI(O-41:6) | PI(O-43:9) | SMGDG(O-39:4) | SMGDG(O-41:6) | SMGDG(O-43:9) | SQDG(39:3) | SQDG(41:5) | SQDG(43:8)		L3b			x	x	x			931.565	1	13.3796	20396.5	21260.2	21087.3	22294	21257.7	20692.8	15156.8	15036.7	14723.2	5662.24	5961.61	5367.31	16233.4	15424.1	14482.1	11056.9	11236.8	11549	17200.5	16089.8	17013.2	16161.9	16276.1	16452.6	15896.7	15139.2	15342.2	15648.2	15028.8	15259.9	15262.9	14988.8	15419.3	15533.9	0.40737	0.602384
13.16_955.5659m/z	ADGGA(44:8) | DGDG(34:5) | DGDG(39:8) | DGDG(O-36:7) | DGDG(O-37:7) | DGGA(46:10) | DLCL(38:2) | HBMP(46:6) | MGDG(14:0) | PG(O-50:13) | PI(40:6) | PI(O-43:8) | SMGDG(O-41:6) | SMGDG(O-43:8) | SQDG(41:5) | SQDG(43:7)		L3b			x					955.566	1	13.164	9618.32	10336.5	9980.97	10449.8	10461	10059.9	5501.81	5001.19	5454.29	6790.62	6571.18	6254.83	17542.7	15912.6	15734.9	15165.9	15699.1	15857.3	10712.6	10671	10666.8	9936.25	10179.7	9643.34	9596.14	9003.23	9215.76	9622.53	8930.55	8891.13	9034.16	8726.89	9010.07	9109.44	0.233708	0.440396
12.88_955.5650m/z	ADGGA(44:8) | DGDG(34:5) | DGDG(39:8) | DGDG(O-36:7) | DGDG(O-37:7) | DGGA(46:10) | DLCL(38:2) | MGDG(14:0) | PG(O-50:13) | PI(40:6) | PI(O-42:8) | PI(O-43:8) | SMGDG(O-41:6) | SMGDG(O-43:8) | SQDG(41:5) | SQDG(43:7)		L3b	x				x			955.565	1	12.8819	8992.54	8719.11	8344.57	11276.3	11045.3	11046.7	5415.1	5896.23	5644.16	6614	6061.53	5767.99	8040.21	7910.52	7155.84	8881.84	9036.37	9030.49	9349.64	9451.67	9787.14	9064.52	9306.51	8730.02	9027.8	8910.16	8810.44	8581.11	8456.13	8643.55	8601.26	8786.48	9060.55	8978.15	0.000404329	0.00841004
12.09_955.5883m/z	ADGGA(44:8) | DGDG(39:8) | DGDG(O-35:5) | DGDG(O-37:7) | DGGA(46:10) | HBMP(46:6) | LPA(21:1) | PG(O-50:13) | PI(40:1) | PI(O-41:6) | PI(O-46:9) | SMGDG(O-41:6) | SMGDG(O-46:9) | SQDG(41:5) | SQDG(46:8)		L3b		x			x			955.588	1	12.0864	214.559	151.218	0	499.323	430.627	360.53	38.2543	0	0	30.8518	0	0	3124.01	2916.05	3232.67	2433.89	2546.95	2303.82	1272.54	1060.32	1211.35	1349.77	1123.45	1053.79	1176.32	1157.66	1135.51	1262.96	1199	1147.75	1071.73	1048.06	1197.31	970.326	0.224456	0.427946
7.18_973.7143m/z	ADGGA(46:1) | ADGGA(48:4) | DGDG(O-39:1) | DGGA(46:1) | DGGA(47:1) | MGDG(47:6) | MGDG(O-50:8) | MGDG(O-52:11) | PG(47:2) | PG(52:5) | PG(O-49:4) | PG(O-50:4) | PG(O-52:7) | PI(45:0) | PI(O-45:2) | SM(53:9;2O) | SM(55:12;2O) | SM(50:7;3O) | SM(55:10;3O) | SM(50:8;3O) | SMGDG(O-45:2) | SQDG(45:1) | ST 28:1;O;Hex;FA 26:6 | ST 28:2;O;Hex;FA 26:5		L3b		x						973.714	1	7.17963	0	0	0	0	0	25.3489	0	0	0	0	0	0	0	0	0	0	0	0	0	0	0	0	0	0	0	0	0	0	0	0	0	0	0	0	0.373901	0.57245
3.90_929.6602m/z	ADGGA(46:3) | DGDG(36:0) | DGDG(O-36:2) | DGGA(43:2) | DGGA(44:2) | DGGA(46:5) | MGDG(O-45:7) | MGDG(O-47:9) | NAGlySer(50:6) | PA(50:3) | PE-Cer(51:8;2O) | PEtOH(48:3) | PG(44:3) | PG(49:6) | PG(O-47:5) | PI(42:1) | PI(O-40:0) | PI(O-42:3) | PMeOH(49:3) | SM(48:8;2O) | SM(50:10;2O) | SM(52:13;2O) | SM(52:12;3O) | SMGDG(O-43:1) | SQDG(43:0) | ST 29:2;O;Hex;FA 22:6		L3b					x			929.66	1	3.89742	12469.5	11051.6	9976.83	11824.2	9020.7	9325.64	12234.3	12079.5	11854.6	12522.1	11721.9	10751.9	11283.1	10822.8	11158.2	12673	12431	11663	11141.7	11765.1	12040.8	10991.7	11675.5	11246.9	10834.3	10373.9	9129.61	8683.08	10279	9789.46	10100.9	9730.06	10334.8	10274.9	0.369693	0.57245
13.26_925.6586m/z	ADGGA(46:5) | DGDG(O-37:2) | DGGA(42:2) | DGGA(46:7) | DGGA(47:5) | HBMP(44:0) | HBMP(46:3) | MGDG(44:4) | MGDG(45:4) | MGDG(O-45:9) | MGDG(O-50:12) | NAGlySer(50:8) | PA(50:5) | PE-Cer(51:10;2O) | PEtOH(48:5) | PEtOH(49:5) | PG(44:0) | PG(O-45:5) | PG(O-50:8) | PI(O-43:3) | PMeOH(50:5) | PMeOH(52:8) | PMeOH(49:5) | SL(24:0;O) | SM(48:10;2O) | SM(53:13;2O) | SM(47:5;3O) | SMGDG(O-43:3) | SQDG(43:…		L3b					x			925.659	1	13.2637	5432.31	5303.9	4589.02	5218.94	4547.11	5522.13	4415.26	4893.12	4370.12	4868.38	5070.41	4730.84	4790.18	4665.3	4438.77	6171.49	5935.7	5805.34	5484.03	5315.59	5513.33	5065.03	4965.8	5487.09	4717.39	4965.14	5055.74	5344.29	4631.37	5133.8	4745.51	4831.56	5001.77	4908.8	0.971458	1
13.99_923.6421m/z	ADGGA(46:6) | DGDG(O-32:0) | DGDG(O-37:3) | DGGA(42:3) | DGGA(46:8) | HBMP(44:1) | HBMP(46:4) | MGDG(44:5) | MGDG(45:5) | MGDG(O-50:13) | NAGlySer(50:9) | PA(50:6) | PEtOH(48:6) | PEtOH(49:6) | PG(44:1) | PG(O-45:6) | PG(O-50:9) | PI(O-43:4) | PMeOH(50:6) | PMeOH(49:6) | SM(48:11;2O) | SMGDG(O-43:4) | SQDG(43:3) | ST 27:1;O;Hex;FA 24:5 | ST 29:1;O;Hex;FA 22:5 | ST 29:2;O;Hex;FA 22:4		L3b			x					923.642	1	13.993	58342.9	58014	59428.4	60902.8	59295.6	57200.4	16043.1	16447.3	16142.7	20965.4	19627	19576.2	12906.5	12722.3	14400.4	14800.5	14586.4	14314.3	32593.8	31799.9	31202.4	30580.5	31207.6	30899	30997.1	31073.9	30358.6	29406.6	30417.6	30524.9	30628.1	31019.2	30842.7	31283.7	0.674242	0.829135
4.15_985.6243m/z	ADGGA(46:7) | ADGGA(50:12) | DGDG(36:4) | DGDG(41:7) | DGDG(O-39:6) | DGGA(48:9) | DLCL(40:1) | HBMP(48:5) | LPC(16:1) | LPE(19:1) | PC(O-16:1) | PE(O-19:1) | PG(O-52:12) | PI(O-43:5) | PI(O-45:7) | SMGDG(O-43:5) | SMGDG(O-45:7) | SMGDG(O-48:8) | SQDG(43:4) | SQDG(45:6) | SQDG(48:7)		L3b			x	x		x		985.624	1	4.14605	3281.51	7616.86	7081.21	2402.69	13263.4	9866.68	989.052	1307.94	1337.78	3656.44	3861.97	4337.23	1169.62	2809.25	1928.04	5375.81	3522.13	3509.7	4984.22	4589.58	5085.19	4252.49	4379.82	4434.35	4423.28	4541.85	4269.27	4842.46	4512.59	4613.77	4420.04	4228.05	4134.24	4096.72	0.762464	0.900363
14.23_985.6227m/z	ADGGA(46:7) | ADGGA(50:12) | DGDG(36:4) | DGDG(41:7) | DGDG(O-39:6) | DGGA(48:9) | DLCL(40:1) | HBMP(48:5) | LPC(16:1) | LPE(19:1) | PC(O-16:1) | PE(O-19:1) | PG(O-52:12) | PI(O-43:5) | PI(O-45:7) | SMGDG(O-43:5) | SMGDG(O-45:7) | SQDG(43:4) | SQDG(45:6)		L3b	x		x	x	x	x		985.623	1	14.2251	1570.5	1841.91	1770.28	2289.85	1953.52	2026.55	542.486	689.884	623.161	197.026	106.742	220.752	667.425	730.174	663.558	56.0851	199.338	282.103	1395.37	1500.52	1190.35	1020.08	1188.31	1353.4	977.374	893.981	1162.25	1003.31	1098.7	971.873	1204.88	933.702	879.909	934.096	0.0484888	0.148422
11.42_936.6021n	ADGGA(46:9) | DGDG(O-37:6) | PI(O-43:7) | SMGDG(O-43:7) | SQDG(43:6) | DGDG(32:1) | SQDG(43:6)		L3b	x						936.602	935.595	1	11.4233	12711.6	12502.3	12113.5	14601.5	14027.2	14260.5	13530.1	12883.4	13814.7	10557.3	10498.5	12844.3	15245.5	16818.1	18484.2	15128.6	14765.3	11547.4	14193.9	13434	13674.4	14169	14070.5	13797.1	13729.8	14059.7	14273.1	14426.9	14556.7	14081.4	14060.6	13103.5	14400.6	14038.1	0.00161885	0.0161021
4.31_962.6308n	ADGGA(48:10) | DGDG(O-39:7) | PG(O-52:13) | PI(O-45:8) | SMGDG(O-45:8)		L3b			x	x			962.631	961.624	1	4.31192	2721.97	5117.36	5198.98	1603.26	8503.74	6741.06	1266.21	1325.73	1409.34	3749.84	4740.96	5182.17	885.544	2108.85	1573.1	2069.83	1472.58	1738.9	3313.41	2917.98	3414.4	3745.56	3227.6	2845.14	3640.19	3284.78	3037.18	3466.46	3566.49	3022.14	3392.97	2957	3086.86	3064.19	0.894731	0.990149
17.29_995.6769m/z	ADGGA(48:4) | ADGGA(50:7) | DGDG(38:1) | DGDG(40:4) | DGDG(O-38:1) | DGGA(48:4) | HBMP(48:5) | LPG(O-18:0) | MGDG(O-52:11) | PG(49:5) | PG(O-51:7) | PI(42:0) | PI(46:5) | PI(47:3) | PI(O-44:2) | PI(O-45:2) | PI(O-47:5) | SM(54:12;2O) | SM(52:10;3O) | SM(52:11;3O) | SM(54:13;3O) | SMGDG(O-44:2) | SMGDG(O-45:2) | SMGDG(O-47:5) | SQDG(44:1) | SQDG(45:1) | SQDG(47:4)		L3b								995.677	1	17.2916	110.211	52.7796	76.2878	64.2056	92.4967	49.8448	931.084	945.098	1135.37	1734.99	922.541	1900.39	4883.84	6996.86	6738.93	6853.59	6371.16	5330.78	2366.85	2127.04	1987.02	1863.36	1648.85	1798.89	1484.75	1699.58	1950.86	1389.65	1374.36	1568.98	1446.01	1594.01	1543.27	773.327	0.652938	0.810467
15.85_993.6625m/z	ADGGA(48:5) | ADGGA(50:8) | DGDG(36:0) | DGDG(38:2) | DGDG(40:5) | DGDG(O-38:2) | DGGA(48:5) | HBMP(48:6) | MGDG(O-52:12) | PG(49:6) | PI(42:1) | PI(46:6) | PI(47:4) | PI(O-44:3) | PI(O-45:3) | PI(O-47:6) | SM(54:13;2O) | SM(52:12;3O) | SMGDG(O-44:3) | SMGDG(O-45:3) | SMGDG(O-47:6) | SQDG(44:2) | SQDG(45:2) | SQDG(47:5) | DGDG(36:0) | SQDG(47:5)		L3b	x							993.663	1	15.8495	2555.54	2729.17	2657.7	1487.02	1846.11	1932.69	3562.99	3036.32	3162.84	2944.11	2692.54	2868.7	7185.16	7525.48	5812.92	7748.75	6967.41	6487.13	5792.09	5986.76	5521.58	4811.36	4928.26	4485.42	4302.42	3768.51	4331.7	5265.82	4206.91	4049.51	3680.47	3460.59	3746.03	3736.2	0.007382	0.0398075
11.46_1007.6483m/z	ADGGA(48:5) | DGDG(38:2) | DGDG(39:2) | DGDG(41:5) | DGDG(O-39:7) | DGDG(O-44:10) | MGDG(O-17:1) | PG(O-52:13) | PI(44:3) | PI(45:3) | PI(47:6) | PI(O-50:11) | SM(20:2;2O) | SMGDG(O-45:3) | SMGDG(O-50:11) | SQDG(45:2)		L3b					x			1007.65	1	11.4567	1708.8	1049.5	1009.13	1078.18	1115.17	1443.61	1301.97	732.71	933.207	912.247	666.935	1789.25	1055.76	1502.53	1108.78	851.359	569.087	695.135	1015.38	913.358	920.25	1200.77	948.411	1351.26	1204.84	1257.32	1305.84	1476.75	1233.25	1120.79	991.553	1149.62	1005.32	1285.27	0.94593	1
11.47_1015.6628m/z	ADGGA(48:6) | ADGGA(50:8) | ADGGA(52:11) | DGDG(38:3) | DGDG(43:6) | DGDG(O-40:5) | DGDG(O-41:5) | DGDG(O-43:8) | DGGA(50:8) | DLCL(42:0) | HBMP(50:4) | PI(44:4) | PI(O-47:6) | SMGDG(O-45:4) | SMGDG(O-47:6) | SMGDG(O-49:9) | SQDG(45:3) | SQDG(47:5)		L3b					x			1015.66	1	11.4733	2943.22	2446.23	2248	2471.86	2704.07	3125.58	2700.29	2296.71	2614.87	1535.69	1541.23	3002.83	2549.01	2760.68	2800.19	2004.19	1586.33	1244.57	2324.14	2063.87	2492.5	2313.93	2815.96	2558.28	2486.46	2525.96	2367.06	2584.35	2978.03	2648.42	2428.9	2666.61	2455.07	2843.59	0.462802	0.654214
14.72_951.6712m/z	ADGGA(48:6) | DGDG(O-34:0) | DGDG(O-39:3) | DGGA(44:3) | DGGA(46:5) | DGGA(48:8) | HBMP(46:1) | HBMP(48:4) | MGDG(46:5) | MGDG(O-52:13) | NAGlySer(52:9) | PA(52:6) | PEtOH(50:6) | PG(46:1) | PG(O-47:6) | PG(O-52:9) | PI(O-40:1) | PI(O-45:4) | PMeOH(52:6) | SM(50:11;2O) | SM(55:14;2O) | SM(49:6;3O) | SMGDG(O-45:4) | SQDG(45:3) | ST 27:1;O;Hex;FA 26:5 | ST 29:1;O;Hex;FA 24:5 | ST 29:2;O;Hex;FA 24:4		L3b								951.671	1	14.7225	6915.42	5849.9	6586.5	5791.61	5933.52	5785.45	804.378	521.823	1010.64	1116.14	739.49	881.626	602.973	359.51	445.081	885.737	536.901	581.319	3639.59	3488.09	3515.92	3084.1	3464.02	3380.88	3104.12	2936.62	3048.44	3237.03	2993.16	3038.55	3279.08	2923.5	3171.86	2606.37	0.124677	0.284975
14.01_949.6580m/z	ADGGA(48:7) | DGDG(O-34:1) | DGDG(O-39:4) | DGGA(44:4) | DGGA(48:9) | HBMP(44:0) | HBMP(46:2) | HBMP(48:5) | MGDG(46:6) | MGDG(47:6) | MGDG(O-52:14) | NAGly(26:4) | NAGlySer(52:10) | PG(46:2) | PG(O-47:7) | PG(O-52:10) | PI(42:0) | PI(O-45:5) | SL(25:1;O) | SM(50:12;2O) | SM(49:7;3O) | SMGDG(O-45:5) | SQDG(45:4) | ST 27:1;O;Hex;FA 26:6 | ST 29:1;O;Hex;FA 24:6 | ST 29:2;O;Hex;FA 24:5		L3b	x					x		949.658	1	14.0096	11134.4	11092.8	11336.1	10334.3	9695.24	9442.54	113.734	211.454	69.5673	216.983	197.015	194.694	152.083	211.827	311.795	793.326	365.267	342.856	4195.84	4560.3	4393.46	4072.41	3796.59	4042.27	4610.41	4118.01	3930.52	4142.54	4022.86	3912.29	4127.42	4208.37	4073.7	3836.46	0.00909016	0.045744
4.79_1029.6061m/z	ADGGA(50:13) | DLCL(40:2) | HBMP(52:11) | LPC(18:4) | PC(O-18:4) | PE(O-21:4) | PI(46:6) | PI(O-52:14) | SMGDG(O-52:14)		L3b		x						1029.61	1	4.79263	0	81.9687	0	0	203.18	125.853	0	0	0	0	0	0	0	0	0	0	0	0	0	0	0	0	0	0	0	0	0	0	0	0	0	0	0	0	0.450809	0.641829
5.14_1035.6749m/z	ADGGA(50:5) | DGDG(40:2) | DGDG(O-41:7) | DGDG(O-46:10) | LPA(24:2) | MGDG(O-18:1) | PE-Cer(24:2;2O) | PI(46:3) | PI(47:3) | PI(49:6) | PI(O-52:11) | SM(21:2;2O) | SM(56:13;3O) | SM(57:13;3O) | SMGDG(O-47:3) | SMGDG(O-52:11) | SQDG(47:2)		L3b		x		x				1035.67	1	5.14058	29.871	145.447	370.264	434.706	2000.98	1020.06	500.469	486.044	594.344	62.5697	0	28.9853	0	0	0	0	0	0	2368.76	1823.26	1983.32	1790.34	1927.86	1922.51	1957.89	1987.77	2078.56	1895.91	1953.96	2035.93	1847.13	1993.13	1905.52	1862	0.0700876	0.19315
15.35_979.7046m/z	ADGGA(50:6) | DGDG(O-36:0) | DGDG(O-41:3) | DGGA(46:3) | DGGA(48:5) | DGGA(50:8) | HBMP(48:1) | HBMP(50:4) | MGDG(48:5) | MGDG(49:5) | MGDG(O-54:13) | PEtOH(52:6) | PG(48:1) | PG(O-49:6) | PI(O-47:4) | SM(52:11;2O) | SM(57:14;2O) | SM(51:6;3O) | SMGDG(O-47:4) | SQDG(47:3) | ST 29:1;O;Hex;FA 26:5 | ST 29:2;O;Hex;FA 26:4		L3b				x		x		979.705	1	15.3522	8760.32	8373.13	9087.96	9397.73	8431.4	7692.39	255.728	60.4834	60.2755	236.84	341.23	507.073	0	67.8774	111.713	162.453	34.9512	178.857	3102.57	3269.9	3040.71	3626.57	3039.13	3485.3	3200.21	2759.25	3070.21	3214.15	3238.78	3540.73	2949.88	2767.36	3147.48	3055.12	0.658029	0.815627
14.72_977.6907m/z	ADGGA(50:7) | DGDG(O-36:1) | DGDG(O-41:4) | DGGA(46:4) | HBMP(46:0) | HBMP(48:2) | HBMP(50:5) | MGDG(48:6) | MGDG(49:6) | MGDG(O-54:14) | NAGly(27:4) | PG(48:2) | PG(O-49:7) | PI(44:0) | PI(O-47:5) | SL(26:1;O) | SM(52:12;2O) | SM(57:15;2O) | SM(52:7;3O) | SM(51:7;3O) | SM(52:8;3O) | SMGDG(O-47:5) | SQDG(47:4) | ST 29:1;O;Hex;FA 26:6 | ST 29:2;O;Hex;FA 26:5		L3b	x			x				977.691	1	14.7225	5496.34	5211.92	5683.13	4398.24	4691.73	4436.16	0	0	0	19.5148	0	31.9307	39.8976	87.9317	0	53.4633	61.2852	52.4928	1906.65	1766.82	1871.93	1871.89	1866.34	2031.18	1592.88	2054.58	1657.45	1621.23	1662.59	1538.57	1542.08	1553.05	1895.1	1829.39	0.00403823	0.0276907
5.19_973.6374m/z	ADGGA(50:9) | DGDG(40:6) | DGDG(O-36:3) | DGDG(O-38:5) | DGDG(O-40:8) | DGGA(48:8) | HBMP(48:4) | HBMP(50:7) | HexCer(19:2;2O) | MGDG(48:8) | PI(46:7) | PI(O-42:4) | PI(O-47:7) | SMGDG(O-42:4) | SMGDG(O-47:7) | SQDG(42:3) | SQDG(47:6)		L3b			x	x		x		973.637	1	5.19058	1190.37	3538.41	3773.07	1115.03	8384.64	5543.49	1610.87	1132.43	1818.11	246.806	137.415	356.314	0	34.0753	0	0	0	0	3349.45	3366.74	3193.77	3433.98	3224.2	3526.39	3356.56	3241.27	3337.8	3503.98	3300.26	3367.19	3639.07	3468.91	3488.18	3438.36	0.613381	0.776819
4.05_973.6454m/z	ADGGA(50:9) | DGDG(40:6) | DGDG(O-36:3) | DGDG(O-41:6) | DGGA(46:6) | DGGA(48:8) | HBMP(48:4) | HBMP(50:7) | MGDG(48:8) | PI(O-42:4) | PI(O-47:7) | SL(26:2;O) | SM(51:9;3O) | SMGDG(O-42:4) | SMGDG(O-47:7) | SQDG(42:3) | SQDG(47:6)		L3b			x	x				973.645	1	4.04673	3072.82	5371.46	5734.85	2573.07	9517.48	6999.94	1739.39	1037.95	1418.51	575.746	201.177	431.609	396.082	497.016	147.709	379.379	65.9476	75.1417	5695.21	5140.14	5010.12	4693.18	5032.24	4810.54	4804.8	4665.44	4400.31	4755	4348.77	3990.29	4257.27	4176.59	3864.51	4219.11	0.677261	0.831912
5.27_999.6534m/z	ADGGA(52:10) | DGDG(42:7) | DGDG(O-38:4) | DGDG(O-40:6) | DGDG(O-42:9) | HBMP(50:5) | HBMP(52:8) | PI(43:0) | PI(48:8) | PI(O-44:5) | SMGDG(O-44:5) | SMGDG(O-49:8) | SQDG(44:4)		L3b				x		x		999.653	1	5.27335	2782.37	8998.43	9085.85	1074.46	17694.9	11965	346.354	62.3613	403.404	0	28.73	104.648	0	0	0	0	0	14.0066	3191.64	3267.65	3585.43	3246.07	3567.3	4011.71	3593.42	3571.28	3752.77	3894.74	3616.99	3655.18	4130.21	3714.52	3793.48	4144.5	0.999997	1
4.08_999.6613m/z	ADGGA(52:10) | DGDG(42:7) | DGDG(O-38:4) | DGDG(O-43:7) | DGDG(O-42:9) | DGGA(48:7) | HBMP(50:5) | HBMP(52:8) | PI(43:0) | PI(O-44:5) | SM(53:10;3O) | SMGDG(O-44:5) | SMGDG(O-49:8) | SQDG(44:4)		L3b			x	x		x		999.661	1	4.07983	5168.87	9178.19	9283.33	2264.37	10322.5	8122.69	2253.53	1387.34	2599.79	539.688	652.085	865.584	174.908	802.036	380.367	413.187	78.736	35.9646	5390.81	4686.79	4807.98	4691.17	4631.22	4547.21	4503.41	4771.28	4252.85	4641.9	4721.43	4658.34	4729.34	4342.61	4246.62	4743.05	0.610932	0.775291
11.46_1018.6769n	ADGGA(52:10) | DGDG(42:7) | DGDG(O-43:7) | SMGDG(O-49:8)		L3b					x		1018.68	999.659	1	11.4567	2562.6	1998.4	1346.23	1977.39	1993.7	2123.05	2009.02	1533.26	1851.47	1229.66	1137.54	2411.36	1791.82	2161.29	2039.7	1407.15	1484.34	1252.05	2160.93	1933.02	2102.23	1908.65	2192.9	1478.76	1830.78	2264.3	1885.45	1484.44	2061.83	1901.93	1846.6	1837.84	1767.3	2071.13	0.74922	0.890501
11.44_997.6438m/z	ADGGA(52:11) | DGDG(37:0) | DGDG(42:8) | DGDG(O-38:5) | DGDG(O-43:8) | DGDG(O-42:10) | DGGA(48:8) | DLCL(42:0) | HBMP(50:6) | HBMP(52:9) | PI(43:1) | PI(O-44:6) | SL(27:3;O) | SMGDG(O-44:6) | SMGDG(O-49:9) | SQDG(44:5)		L3b					x			997.644	1	11.4398	1499.4	1343.4	1147.71	1463.06	1294.72	1311.06	1124.11	1034.66	1347.08	549.263	530.826	1272.93	1603.22	1585.93	1590.91	826.917	803.011	845.272	1274.25	1037.99	1088.13	1197.02	1446.42	1202.69	1350.22	1221.01	1178.17	1320.44	1479.72	981.093	1240.23	1047.28	1415.11	1228.54	0.796778	0.922674
11.44_1014.6562n	ADGGA(52:12) | DGDG(O-43:9) | DLCL(42:1)		L3b							1014.66	1013.65	1	11.4398	3636.94	1968.78	2106.06	2713.35	2340.45	2114.21	2281.87	2325.96	2367.82	1249.95	1659.79	2790.79	1931.84	2801.13	2551.98	2178.01	1349.51	1085.09	2165.31	2630.27	2445.5	2427.87	2292.16	2206.34	1678.61	2626.6	2322.61	1814.74	2564.29	2941.24	2306.04	2358.34	2314.71	1817.09	0.86097	0.970653
12.19_1063.7020m/z	ADGGA(52:5) | DGDG(42:2) | DGDG(O-43:7) | DGDG(O-48:10) | MGDG(O-19:1) | PE-Cer(25:2;2O) | PI(48:3) | PI(49:3) | SM(22:2;2O) | SM(58:13;3O) | SM(58:14;3O) | SMGDG(O-54:11)		L3b	x		x	x				1063.7	1	12.1857	4118.34	4436.27	4337.29	7842.78	6748.76	6213.85	577.774	820.631	587.393	1715.02	1518.84	1468.7	535.825	646.058	460.663	598.207	637.643	834.078	3367.32	3381.18	3086.6	2858.3	3134.84	2760.42	2828.31	3021.53	3107.39	3112.97	2839.01	3079.5	3143.15	2833.04	2575.47	2999.5	0.00269328	0.0214676
5.74_1007.7181m/z	ADGGA(52:6) | DGDG(42:3) | DGDG(O-38:0) | DGDG(O-40:2) | DGDG(O-42:5) | DGGA(50:5) | DGGA(52:8) | HBMP(50:1) | HBMP(52:4) | MGDG(50:5) | MGDG(O-56:13) | PG(O-51:6) | PI(O-44:1) | PI(O-49:4) | SM(54:11;2O) | SM(56:13;2O) | SM(59:14;2O) | SM(53:6;3O) | SMGDG(O-44:1) | SMGDG(O-49:4) | SQDG(44:0) | SQDG(49:3)		L3b		x						1007.72	1	5.7375	0	0	0	0	268.238	79.1224	0	0	0	0	0	0	0	0	0	0	0	0	0	0	0	0	0	0	0	0	0	0	0	0	0	0	0	0	0.120699	0.279855
5.11_1061.6910m/z	ADGGA(52:6) | DGDG(42:3) | DGDG(O-43:8) | DGDG(O-48:11) | PI(48:4) | PI(49:4) | SL(28:2;2O) | SMGDG(O-49:4) | SMGDG(O-54:12) | SQDG(49:3)		L3b		x		x		x		1061.69	1	5.10748	690.271	2136.69	2228.29	1074.67	7024.17	4738.26	118.395	35.5077	281.557	0	0	95.9325	0	0	12.2161	0	0	0	2272.55	2321.06	2346.83	2347.31	2505.93	2701.95	2374.08	2328.91	2497.04	2530.41	2344.97	2441.98	2466.52	2581.18	2262.6	2486.63	0.312111	0.528002
15.35_1007.7346m/z	ADGGA(52:6) | DGDG(O-38:0) | DGDG(O-43:3) | DGGA(48:3) | DGGA(50:5) | DGGA(52:8) | HBMP(50:1) | HBMP(52:4) | MGDG(50:5) | MGDG(O-56:13) | PG(50:1) | PG(O-51:6) | PI(O-44:1) | PI(O-49:4) | SM(54:11;2O) | SM(59:14;2O) | SM(53:6;3O) | SMGDG(O-49:4) | SQDG(49:3)		L3b	x			x		x		1007.73	1	15.3522	1279.02	1352.31	1491.57	1831.85	1552.05	1679.55	336.321	155.182	549.03	760.408	805.624	866.929	0	0	0	0	314.246	0	689.108	689.804	780.635	492.209	425.085	616.16	1056.77	731.308	818.499	439.255	559.602	781.055	672.25	567.43	462.445	564.557	0.0353234	0.118504
15.92_1026.7559n	ADGGA(52:6) | DGDG(O-43:3) | MGDG(O-56:13) | PI(O-49:4) | SM(59:14;2O) | SMGDG(O-49:4) | SQDG(49:3)		L3b	x		x	x			1026.76	1007.74	1	15.9157	2322.81	2247.06	2392.6	2913.51	2563.86	2535.89	0	36.7637	0	1747.21	934.159	991.585	0	0	89.7152	62.2702	41.2951	0	1060.07	956.033	1022.18	1063.5	858.015	701.137	764.017	1002.83	1075.95	923.675	725.149	771.086	909.985	635.893	756.053	794.218	0.0446895	0.139831
11.46_1042.6825n	ADGGA(54:12) | DGDG(O-45:9) | DLCL(44:1)		L3b							1042.68	1023.66	1	11.4567	3265.95	1564.82	1600.76	2010.23	2000.77	2209.01	1659	818.474	1580.13	1077.74	711.337	3302.21	1615.68	1971.06	2201.71	1636.27	1431.84	1035.5	2021.5	2003.22	1836.13	2002.64	1938.57	2152.68	1971.96	1599.1	1772.9	1493.14	1859.31	2061.66	1403.21	1964.68	2353.43	1194.6	0.91557	1
11.44_1021.6548m/z	ADGGA(54:13) | DGDG(39:2) | DGDG(O-40:7) | DLCL(44:2) | HBMP(52:8) | HBMP(54:11) | PG(52:8) | PI(45:3) | PI(46:3) | PI(48:6) | PI(O-46:8) | SL(28:4;O)		L3b								1021.65	1	11.4398	1461.93	703.272	962.564	846.524	734.069	1059.1	299.584	899.675	417.687	228.591	343.396	1268.95	763.035	1105.97	819.976	890.097	601.494	744.461	865.239	774.522	571.207	724.809	825.123	668.892	799.084	730.627	1044.98	960.364	780.672	910.311	928.212	539.169	880.59	733.945	0.597282	0.764436
12.22_1085.6746m/z	ADGGA(54:13) | DGDG(44:5) | DGDG(O-50:13) | DLCL(44:2) | HBMP(56:11) | LPC(20:4) | PC(O-20:4) | PE(O-23:4) | PI(50:6) | SMGDG(O-56:14)		L3b			x					1085.67	1	12.2192	5060.03	5433.77	5588.85	6007.31	5890.82	5389.44	2605.79	2835.04	3122.39	2255.22	2475.11	2283.39	172.478	317.81	319.902	123.486	189.318	96.1945	3415.32	3363.38	3348.09	2959.24	3286.31	3383.81	3037.06	3377.73	3676.41	3188.53	3273.34	3272.18	3333.16	3529.67	3248.38	3017.86	0.181802	0.370041
12.48_1071.6002m/z	ADGGA(54:15) | DGDG(44:12) | DLCL(44:4) | LPG(20:2) | MLCL(42:2) | MLCL(44:4)		L3b	x	x	x	x	x	x		1071.6	1	12.4843	316.081	317.777	627.856	2331.47	2029.15	2085.72	1412.63	1424.24	1834.08	3915.18	3443.91	4114.53	311.122	297.406	559.574	2948.86	2742.76	3105.31	2308.61	1934.36	1598.02	1966.17	1725.16	1667.8	2015.24	2093.77	1950.98	1474.13	1958.58	2220.65	2320.48	2573.37	2077.75	2332.48	0.00190567	0.0177337
5.31_1101.7941m/z	ADGGA(54:5) | DGDG(49:5) | DGDG(O-45:2) | DGDG(O-47:4) | DGDG(O-49:7) | HBMP(56:3) | LPC(20:0) | LPE(23:0) | PC(O-20:0) | PE(O-23:0) | PI(O-51:3) | SM(61:13;2O) | SM(63:15;2O) | SM(60:8;3O) | SM(60:9;3O) | SMGDG(O-51:3) | SMGDG(O-56:6) | SQDG(51:2)		L3b								1101.79	1	5.30645	19801.1	17236.6	16495.7	18658	13413	15395.4	21072.9	22425.8	21090.1	20183.3	18955.1	22508.5	23111.2	25678.8	24134.7	19949.2	23526.9	23558	19754	19444.7	19586.6	19356.1	19262.4	19456.3	19191.1	19039.2	19348.9	19876.5	19346.8	19136.1	18842.5	19312.5	18555.1	19858	0.315986	0.533111
5.09_1087.7060m/z	ADGGA(54:7) | DGDG(44:4) | DGDG(O-45:9) | DGDG(O-50:12) | MGDG(O-20:2) | PE-Cer(26:3;2O) | PI(50:5) | SM(23:3;2O) | SMGDG(O-51:5) | SMGDG(O-56:13) | SQDG(51:4)		L3b		x						1087.71	1	5.09093	553.065	2575	2494.95	239.541	6857.74	4210.39	0	0	0	0	0	0	0	0	0	0	0	0	314.322	356.622	294.934	453.614	431.964	468.603	406.766	636.79	364.508	543.835	374.085	361.858	407.468	436.355	436.62	326.337	0.857891	0.968037
6.45_1029.7000m/z	ADGGA(54:9) | DGDG(44:6) | DGDG(O-40:3) | DGDG(O-42:5) | DGDG(O-44:8) | DGGA(52:8) | HBMP(52:4) | HBMP(54:7) | HexCer(21:2;2O) | MGDG(52:8) | NAGly(29:5) | PI(O-46:4) | PI(O-50:9) | PI(O-51:7) | SM(56:14;2O) | SM(55:9;3O) | SMGDG(O-46:4) | SMGDG(O-51:7) | SQDG(46:3)		L3b		x						1029.7	1	6.45062	0	144.112	104.664	73.2743	2338.55	1269.27	0	0	0	0	0	0	0	0	0	0	0	0	228.821	434.357	349.651	450.387	203.66	354.26	445.746	390.109	373.164	374.968	485.217	267.233	467.933	280.316	393.299	325.45	0.182398	0.370736
12.14_1109.7082m/z	ADGGA(56:10) | DGDG(46:7) | DGDG(O-47:7) | HBMP(62:14) | MLCL(48:2) | SL(30:4;2O)		L3b	x					x		1109.71	1	12.136	2775.74	3115.57	3474.64	5129.23	4818.3	4815.77	0	35.3974	35.5622	53.0927	41.5749	0	0	0	37.6587	0	0	0	1660.89	1383.34	1748.2	1553.07	1391.67	1408.75	1295.61	1334.57	1283.81	1409.69	1255.23	1220.52	1269.44	1279.32	1196.88	1049	0.00253353	0.020685
14.31_1053.7078m/z	ADGGA(56:11) | DGDG(41:0) | DGDG(46:8) | DGDG(O-42:5) | DGDG(O-46:10) | DGDG(O-47:8) | DGGA(52:8) | DLCL(46:0) | HBMP(54:6) | HBMP(56:9) | PI(47:1) | PI(O-48:6) | SL(29:3;O) | SM(57:11;3O) | SMGDG(O-48:6) | SQDG(48:5)		L3b	x	x			x			1053.71	1	14.3079	162.302	75.8778	109.738	197.226	302.815	258.265	0	0	0	0	0	0	3833.93	3726.29	3552.82	7236.3	6671.03	6144.35	2491.45	2736.63	2536.62	2566.1	2159.63	2586.47	2795.83	2512.33	2594.88	2864.38	2767.36	2381.31	2607.58	2456.71	2578.67	2490.16	0.0325294	0.111881
5.14_1049.6681m/z	ADGGA(56:13) | DGDG(46:10) | DGDG(O-42:7) | DGDG(O-44:9) | DGDG(O-46:12) | DLCL(46:2) | HBMP(54:8) | HBMP(56:11) | PI(47:3) | PI(O-48:8) | PI(O-52:13) | SM(57:13;3O) | SMGDG(O-48:8) | SQDG(48:7)		L3b		x		x		x		1049.67	1	5.14058	73.1206	1334.62	1298.15	0	3667.47	2145.85	0	0	0	0	0	64.5014	0	0	0	32.0656	0	0	280.222	292.931	595.439	444.639	311.71	416.959	362.122	654.9	553.253	551.636	425.604	467.018	442.94	544.757	606.929	538.862	0.722656	0.86838
14.61_1135.7336m/z	ADGGA(58:11) | DGDG(47:6) | DGDG(O-49:8) | DLCL(48:0) | GM3(34:0;2O) | HBMP(64:15) | LPG(22:0) | MGDG(O-22:4) | MLCL(50:3) | MLCL(48:0) | PE-Cer(28:5;2O) | PG(O-22:0) | SM(25:5;2O) | SMGDG(O-56:9)		L3b			x	x	x	x		1135.73	1	14.6063	1617.16	2429.5	2650.03	982.373	1724.65	1627.63	3840.07	3951.67	4019.29	1523.85	1218.43	1511.78	124.566	33.6219	255.285	0	0	0	2001.71	1793.12	1664.68	1863.44	1677.68	1630.58	1533.19	1673.77	1741.56	1291.04	1375.02	1361.55	1705.22	1751.5	1535.2	1355.34	0.132319	0.295636
9.87_1135.7216m/z	ADGGA(58:11) | DGDG(48:8) | DGDG(O-49:8) | DLCL(48:0) | GM3(34:0;2O) | HBMP(64:15) | LPG(22:0) | MGDG(O-22:4) | MLCL(50:3) | MLCL(48:0) | PE-Cer(28:5;2O) | PG(O-22:0) | SM(25:5;2O)		L3b								1135.72	1	9.86525	885.99	1175.5	1474.12	1207.11	860.101	1386.85	817.313	1446.26	1156.23	1612.98	1652.94	1317.84	1548.83	2086.63	1190.72	1220.22	1390.68	2377.66	1496.65	1544.94	1759.86	1450.78	1236.35	1297.93	1346.17	1361.78	1164.44	1471.4	1295.05	1283.76	997.233	1091.01	853.92	1041.12	0.921759	1
14.76_1137.6763m/z	ADGGA(58:15) | GM3(33:1;2O) | HBMP(60:13) | LPC(22:5) | MLCL(52:7) | PC(O-22:5) | PE(O-25:5)		L3b					x	x		1137.68	1	14.7556	0	0	0	0	0	0	0	0	0	0	0	0	516.344	525.067	130.615	50.9107	75.9195	67.3271	0	0	0	0	0	0	0	0	0	0	0	0	0	0	0	0	1	1
11.44_1071.6731m/z	ADGGA(58:16) | DGDG(43:5) | DGDG(O-44:10) | DLCL(48:5) | HBMP(54:9) | HBMP(56:11) | HBMP(58:14) | LPG(O-21:2) | PA(24:0) | PI(50:6) | PI(49:6) | PI(O-50:11)		L3b								1071.67	1	11.4398	610.574	167.396	433.799	453.774	568.425	542.183	368.915	0	164.17	244.938	125.811	598.314	459.968	489.921	395.535	399.886	230.612	169.783	284.325	432.547	407.803	424.903	578.919	380.675	258.889	408.726	213.109	507.377	419.124	432.819	684.566	538.763	387.786	297.363	0.385273	0.581229
11.31_1175.7890m/z	ADGGA(60:10) | ADGGA(62:12) | ADGGA(64:15) | DGDG(O-52:9) | HBMP(62:8) | MGDG(22:1) | MLCL(54:2) | PE-Cer(28:3;3O)		L3b								1175.79	1	11.3074	35622.3	27308.1	47059.7	31148	25194.2	34035.5	21409.5	39412.9	33072.8	42827	41924.7	41801.1	25341.8	37905.8	35212.8	31576.7	27829	35707.8	33561.2	33269.3	32262.4	31936.6	33117.8	33327.6	33612.1	32775.9	33126	32325.9	32313.6	32579	33516.1	34218.2	33470.4	34655.5	0.376502	0.574296
11.19_1173.7736m/z	ADGGA(60:11) | ADGGA(62:13) | ADGGA(64:16) | DGDG(50:8) | DGDG(O-52:10) | HBMP(62:9) | LPE(26:3) | MLCL(54:3) | PC(O-23:3) | PE(O-26:3)		L3b						x		1173.77	1	11.1915	4394.99	1948.31	4847.86	6006.25	2698.31	3731.75	2740.27	4649.26	3849.69	2844.28	2678.93	2423.09	769.728	2978.46	2341.27	1501.23	425.436	723.087	2781.08	2826.6	3135.38	2884.4	2807.03	2991.89	2990.87	3048.83	2954.52	2881.96	2696.15	2838.46	2793.35	2922.53	2723.17	2779.2	0.752115	0.892485
11.42_1173.7780m/z	ADGGA(60:11) | ADGGA(62:13) | ADGGA(64:16) | DGDG(50:8) | DGDG(O-52:10) | HBMP(62:9) | LPE(26:3) | MLCL(54:3) | PC(O-23:3) | PE(O-26:3)		L3b				x		x		1173.78	1	11.4233	1752.78	862.924	2470.95	2627.53	1410.65	1837.19	722.138	1588.36	1459.47	241.513	344.036	735.133	307.893	991.541	1031.87	415.957	461.296	283.988	977.284	997.938	1016.73	962.7	960.329	1007.95	1080.35	749.888	863.196	847.003	1189.57	934.139	1414.03	1391.8	1026.84	1222.15	0.606561	0.772355
15.17_1163.7645m/z	ADGGA(60:11) | DGDG(49:6) | GM3(36:0;2O) | HBMP(66:15) | LPG(23:0) | MGDG(O-23:4) | MLCL(52:3) | MLCL(50:0) | PE-Cer(29:5;2O) | PG(O-23:0) | SM(26:5;2O)		L3b			x	x	x	x		1163.76	1	15.1698	9980.69	12189.7	12721.1	10774.4	15232.2	12902.8	7182.8	7453.7	8016.27	2572.25	2166.81	2488.99	3223.2	3782.01	3083.67	1686.11	953.409	616.205	7692.08	7205.17	7045.44	7483.55	7503.59	7506.7	7307.58	7435.99	6893.18	7082.37	7267.42	7681.88	6908.92	7588.5	7381.43	7465.5	0.449649	0.640641
14.66_1161.7494m/z	ADGGA(60:12) | GM3(36:1;2O) | HBMP(66:16) | LPS(22:0) | MLCL(52:4) | MLCL(50:1) | PS(O-22:0) | SL(32:5;2O)		L3b			x					1161.75	1	14.656	2022.34	3390.22	3107.17	3090.75	4944.97	4396.52	8747.62	8465.34	9431.51	6152.16	4976.73	5966.87	147.809	56.2307	108.632	72.0564	106.839	0	3904.02	3720.02	3850.56	3928.1	3537.86	3686.46	3807	4024.74	3663.59	3469.08	3635.81	3559.74	3216.96	3663.9	3476.08	3503.95	0.14685	0.318017
15.37_1175.8288m/z	ADGGA(60:5) | DGDG(50:2) | DGDG(O-51:7) | DGDG(O-56:10) | MGDG(O-23:1) | PE-Cer(29:2;2O) | SM(26:2;2O) | SM(66:13;3O) | SM(67:13;3O)		L3b	x		x	x				1175.83	1	15.3688	2985.1	2836.97	2987.95	4688.86	4395.03	4567.66	1305.08	989.45	1485.45	2797.05	2544.89	2318.98	938.814	1262.87	1608.18	1300.41	1003.38	1394.41	2375.39	2610.66	2654.79	2203.85	2673.16	2696.29	2755.62	2698.49	2766.2	2665.2	2754.01	2215.38	2884.12	2030.04	2273.38	2620.49	6.67e-05	0.00542481
10.56_1191.7839m/z	ADGGA(62:11) | DGDG(52:8) | GM3(38:0;2O) | LPG(24:0) | MGDG(O-24:4) | MLCL(54:3) | MLCL(52:0) | PE-Cer(30:5;2O) | PG(O-24:0) | SM(27:5;2O)		L3b								1191.78	1	10.5615	2153.42	1781.23	2818.2	1678.04	1988.99	2389.09	1678.44	2803.26	2025.21	2454.22	2426.75	1918.57	2296.83	2974.74	2511.48	1929.19	1958.92	3083.14	2500.13	2113.68	1983.68	1857.91	2134.83	2039.9	2251.19	1827.04	2232.78	2225.71	1976.25	2228.01	2101.58	2022.22	1895	1925.98	0.577912	0.747725
15.62_1191.7961m/z	ADGGA(62:11) | GM3(38:0;2O) | LPG(24:0) | MGDG(O-24:4) | MLCL(54:3) | MLCL(52:0) | PE-Cer(30:5;2O) | PG(O-24:0) | SM(27:5;2O)		L3b	x		x	x	x	x		1191.8	1	15.6174	10271	12332.5	12715.4	15823.7	21116.2	17802.3	2426.22	2359.34	2795.41	239.184	269.527	505.361	3677.65	4667.54	3933.88	1497.34	784.061	467.758	8178.72	8160.43	8078.75	7153.47	8178.59	8372.71	7365.38	8016.47	7586.44	7587.15	7606.92	7451.16	7632	7515.8	7377.81	7356.23	0.0152415	0.0655908
15.14_1189.7804m/z	ADGGA(62:12) | GM3(38:1;2O) | LPS(23:0) | MLCL(54:4) | MLCL(52:1) | PS(O-23:0) | SL(33:5;2O)		L3b	x		x					1189.78	1	15.1367	6618.08	9520.58	9013.59	12510.1	16877.6	13834.4	7172.46	7286.33	8259.45	4825.47	3642.63	4580.72	2096.62	2755.29	2119.57	1957.2	1096.29	904.584	7100.26	7310.15	7806.47	6944.67	7269.18	7548.63	7209.65	7140.24	7167.06	6735.19	7415.26	7606.8	7213.39	7548.09	7773.51	7698.63	0.0189798	0.0763385
15.39_1197.7976m/z	ADGGA(62:13) | DGDG(52:5) | HBMP(64:11) | LPC(24:4) | PC(O-24:4) | PE(O-27:4)		L3b								1197.8	1	15.3853	3330.97	3516.9	3359.07	3131.08	2479.88	2877.57	5914.64	5520.42	5926.72	5712.56	5660.16	5750.3	1379.91	1345.46	1425.51	1655.21	966.403	916.872	3722.22	3690.76	3000.88	3277.06	3431.05	3741.61	3367.96	3610.36	3341.23	3371.45	3156.16	3531.39	3297.12	3371.97	3411.58	3409.11	0.0548386	0.162507
15.58_1183.8258m/z	ADGGA(62:8) | ADGGA(64:11) | DGDG(50:3) | DGDG(52:5) | DGDG(O-52:5) | HBMP(62:9) | NAGlySer(28:3) | PA(28:0) | PE-Cer(28:1;3O) | PEtOH(26:0) | PMeOH(27:0)		L3b	x		x	x	x	x		1183.83	1	15.5843	2723.33	2748.94	3080.96	3979.95	3625.63	3640.75	915.477	915.332	1022.69	2389.97	1861.11	1917.66	69.4368	170.322	133.146	1543.52	1434.42	1690.74	2551.74	2564.79	3041.55	2575.39	2683.92	2896.82	2771.85	2476.88	2556.19	2334.37	2392.47	2595.82	2560.68	2402.43	2503.79	2350.19	0.0053621	0.0331282
14.95_1181.8105m/z	ADGGA(62:9) | ADGGA(64:12) | DGDG(50:4) | DGDG(52:6) | DGDG(O-52:6) | HBMP(62:10) | HexCer(24:1;4O)		L3b	x				x	x		1181.81	1	14.9546	5394.56	5350.43	5578.58	7796.62	7735.26	6990.75	643.871	492.553	567.252	602.037	723.764	615.901	299.95	265.222	246.013	2129.4	2401.12	1830.38	4736.53	4718.64	4777.84	4693.69	4574.3	4880.58	4701.42	4145.93	4181.12	4678.95	4319.34	4834.05	4048.15	4440.98	4155.77	4255.57	0.00101142	0.0123404
15.34_1221.8347m/z	ADGGA(64:10) | DGDG(O-55:7) | SL(34:4;2O)		L3b	x			x				1221.83	1	15.3357	2565.19	2870.57	3188.27	3889.17	3884.19	3850.38	455.631	321.156	106.504	355.91	693.719	747.071	319.367	277.444	322.787	361.38	256.32	176.443	1642.32	1955.58	1769.21	1579.23	1950.38	2000.95	1596.61	1890.72	1737.27	1992.3	2082.14	1928.73	1759.41	1780.54	1610.38	1642.95	0.00858057	0.0439389
14.66_1219.8190m/z	ADGGA(64:11) | GM3(40:0;2O) | LPG(25:0) | MGDG(O-25:4) | MLCL(56:3) | MLCL(54:0) | PE-Cer(31:5;2O) | PG(O-25:0) | SM(28:5;2O)		L3b	x			x				1219.82	1	14.656	1885.6	1951.58	2031.97	2452.87	2424.63	2358.71	55.1329	68.9067	51.4991	214.614	152.258	4.30521	1.80647	66.0655	63.5583	155.215	5.45221	87.3174	1866.01	1699.49	1793.25	1462.25	1477.45	1415.67	1433.04	1396.63	1468.84	1506.83	1456.31	1264.47	1365.39	1115.64	1517.96	1222.12	0.00102691	0.0124946
11.80_1153.7339m/z	ADGGA(64:17) | DGDG(49:6) | DGDG(O-50:11) | DGDG(O-52:13) | GM3(34:0;2O) | HBMP(62:12) | HBMP(64:15) | HexCer(26:6;2O) | LNAPE(24:1) | PC(21:1) | PE(24:1) | SL(33:6;O) | SMGDG(O-56:12)		L3b		x		x	x	x		1153.73	1	11.8047	0	0	0	46.7078	70.3856	0	82.6792	100.277	0	861.602	548.423	972.645	1732.01	976.494	946.819	11203.8	12004	11462.1	1333.97	1418.66	1456.52	1448.77	1728.5	1433.05	1371.91	1304.72	1412.33	1546.5	1344.66	1439.43	1325.92	1399.44	1356.15	1424.41	0.116859	0.275949
14.61_1251.8437m/z	ADGGA(66:14) | GM3(41:0;2O) | MLCL(60:6)		L3b		x		x	x	x		1251.84	1	14.6063	0	0	0	0.0118814	0	0	0	0	0	0	0	0.0438892	0	0	1.23429	764.251	782.695	512.518	0	0	0	0	0	0	0	0	0	0	0	0	0	0	0	0	0.373901	0.57245
14.41_1249.8287m/z	ADGGA(66:15) | GM3(41:1;2O) | HexCer(28:4;3O) | LPC(26:5) | PC(O-26:5) | PE(O-29:5)		L3b		x	x		x			1249.83	1	14.4072	53.1738	52.0942	0	65.2476	147.645	112.512	6332.8	5840.85	5950.01	12094.9	11099.4	11644.4	13058.8	10606	11116.6	21597.8	22256	21479	5221.66	4603.66	5141.71	5181.96	4886.74	5111.59	5098.29	5182.41	4962.04	4963.54	4958.95	4782.2	5041.11	4880.09	4905.91	4868.05	0.230269	0.436363
13.66_1247.8128m/z	ADGGA(66:16) | GM3(41:2;2O) | GM3(42:0;2O) | PG(25:0)		L3b			x	x	x	x		1247.81	1	13.6613	0	0	0	0	0	0	364.426	367.082	308.096	1339.41	1050.47	1283.47	2250.61	1374.68	1543.53	5218.59	5478.74	5764.51	637.055	649.276	642.225	407.03	645.619	509.692	554.9	420.385	502.451	337.064	489.548	481.772	353.481	518.652	516.322	352.76	1	1
12.42_1179.7499m/z	ADGGA(66:18) | DGDG(O-52:12) | DGDG(O-54:14) | GM3(36:1;2O) | HBMP(64:13) | HBMP(66:16)		L3b	x	x	x	x	x	x		1179.75	1	12.4178	0	0	47.8126	364.657	591.38	309.997	2293.78	2233.71	1794.02	4594.92	3799.3	4732.05	3506.15	1647.62	2233.34	9546.74	9807.3	9618.71	2561.91	2425.59	2419.54	2396.48	2617.48	2491.78	2200.32	2266.53	2277.03	2162.11	2113.59	2427.55	2335.61	2670.3	2296.22	2632.3	0.0278009	0.100111
20.23_1207.9882m/z	ADGGA(66:4) | HBMP(66:2) | SM(68:9;2O) | SM(73:12;2O) | SM(67:4;3O) | SM(68:4;3O) | SM(70:7;3O)		L3b			x					1207.99	1	20.2257	3670.17	3533.17	3179.92	3011.69	2705.92	3092.54	3950.1	3702.82	3927.08	3452.74	3668.93	3302.49	3274.03	3641.25	3569.1	3687.51	3680.91	3751.36	2463.19	2640.86	2989.93	3238.35	3316.92	3286.37	3339.68	3304.13	3167.23	3013.84	3382.78	3282.27	3258.71	2960.79	3102.66	3275.71	0.0502352	0.152911
16.10_888.6686m/z	AHexCer(44:2;3O) | AHexCer(46:5;3O) | Cer(55:10;4O) | HexCer(50:9;2O) | HexCer(42:1;4O) | HexCer(45:6;2O) | HexCer(44:3;4O) | HexCer(44:2;3O) | HexCer(44:2;4O) | HexCer(46:5;4O) | LNAPE(43:1) | LNAPE(48:4) | LNAPS(43:0) | LPC(42:3) | PC(40:1) | PC(45:4) | PC(O-42:3) | PC(O-43:3) | PC(O-45:6) | PE(48:4) | PE(43:1) | PE(O-45:3) | PE(O-46:3) | PE(O-48:6) | PS(43:0) | SHexCer(43:0;2O) | SL(52:6;O) | …		L3b	x		x		x	x		888.669	1	16.0981	20073.6	19804.3	21155.3	29041.8	27820	25637.7	9236.23	9261.97	9781.91	5715.99	5306.62	6220.43	9109.2	9839.02	10751.1	5109.98	4929.29	3907.55	16798	16280.8	15958.6	16662.4	17178	16883.1	17370.3	16760.6	16179.6	16346.5	16187.6	16019.1	16256.9	16572.5	16047.8	16222	0.00197356	0.0180311
18.19_866.6741m/z	AHexCer(44:2;3O) | Cer_NS(56:13;2O) | Cer(56:13;2O) | Cer(53:7;4O) | Cer(55:9;4O) | Cer(57:12;4O) | HexCer(48:6;2O) | HexCer(42:0;4O) | HexCer(43:3;2O) | HexCer(44:3;4O) | HexCer(44:2;4O) | LNAPE(43:0) | LNAPE(45:3) | LPC(40:0) | LPE(43:0) | NAGly(51:6) | PC(40:0) | PC(42:3) | PC(O-40:0) | PE(43:0) | PE(45:3) | PE(O-43:0) | PS(O-44:2) | SL(52:5;O) | DMPE(43:3) | MMPE(44:3) | PE(45:3)		L3b	x				x			866.674	1	18.1867	12214.9	12650	13658.6	18558.3	19731.7	17181.7	8673.63	8378.27	9251.9	8491.2	7723.1	8965.58	7389.03	8219.14	8423.74	5404.95	4639.71	3776.65	11503.4	10791.9	11479.3	11432.9	10835.7	11090.2	10543.1	11457.9	11197.9	11325.5	10869.4	11408.1	11768.3	11035.9	10736.7	11267.9	0.00216993	0.0189945
15.25_918.6747m/z	AHexCer(45:1;3O) | Cer(58:11;4O) | Hex2Cer(38:0;2O) | HexCer(48:7;2O) | HexCer(49:7;2O) | HexCer(51:10;2O) | HexCer(45:2;4O) | HexCer(45:1;4O) | LNAPE(46:2) | LNAPS(47:4) | LPC(44:7) | PC(43:2) | PC(O-44:7) | PE(46:2) | PE(O-47:7) | PE(O-52:10) | PI-Cer(44:0;3O) | PS(47:4) | PS(O-43:1) | PS(O-45:3) | PS(O-47:6) | SHexCer(44:0;3O) | SHexCer(44:1;2O) | OxPC(41:0(CHO)) | OxPC(41:1O) | OxPE(45:1(OOO)…		L3b	x		x	x	x			918.675	1	15.2529	31915.3	32759.3	32464.7	46738.6	45387.2	42459.3	16674.7	15330	16894.8	8514.4	7469.85	7527.18	27168.5	26995.2	27247.3	20359.8	18747.4	16933.9	30071	29937.2	29995	28856.8	28175.3	29702	28499.3	29037.2	27927.9	27164.3	27694.3	27964.1	27582.1	27245.8	26910.5	27402.9	0.000380531	0.00829897
15.67_882.7139m/z	AHexCer(45:1;3O) | Cer_NDS(57:12;2O) | Cer_NS(57:12;2O) | Cer(57:12;2O) | Cer(54:6;4O) | Cer(58:11;4O) | Cer(62:15;2O) | HexCer(44:2;2O) | HexCer(49:5;2O) | HexCer(45:2;4O) | HexCer(45:1;4O) | NAGly(52:5) | SL(51:2;O)		L3b	x		x					882.714	1	15.6671	80156.9	80153.6	80655.6	49844.6	44532	43276.1	69671.1	63734.7	71041.4	38093.8	35626.3	37207.2	30999.6	33338.3	34652.3	33763.5	31813.9	28614.3	64256.5	63030.7	63037.4	63024.6	61978.2	62415.7	62076.2	62132	61453.3	60899.2	62366.2	62121.7	61594.4	61962.6	61741.4	63749.7	0.00020145	0.00648614
15.07_880.6964m/z	AHexCer(45:2;3O) | Cer_NS(57:13;2O) | Cer(57:13;2O) | Cer(54:7;4O) | Cer(56:9;4O) | Cer(58:12;4O) | HexCer(44:3;2O) | HexCer(43:0;4O) | HexCer(49:6;2O) | HexCer(45:3;4O) | HexCer(45:2;4O) | LNAPE(46:3) | LPC(41:0) | LPE(44:0) | NAGly(52:6) | PC(43:3) | PC(O-41:0) | PE(46:3) | PE(O-44:0) | PS(O-45:2) | SL(51:3;O)		L3b	x		x		x			880.696	1	15.0705	6496.98	6772.5	6990.37	4389.25	4252.5	3687.05	5802.04	5687.77	5959.33	3716.78	3263.59	3716.97	3832.72	4417.93	4583.78	6300.25	6248.65	5433.3	7519.65	7402.03	7653.59	7020.3	7205.68	7524.17	7713.38	7092.63	7341.46	7761.12	7488.15	7124.68	7244.59	7606.13	6745.34	6933.99	0.000979841	0.0122501
19.25_942.7269m/z	AHexCer(46:1;3O) | AHexCer(51:4;3O) | Cer(59:11;4O) | Hex2Cer(41:0;2O) | HexCer(54:10;2O) | HexCer(46:2;4O) | HexCer(48:3;3O) | HexCer(49:3;3O) | HexCer(51:5;4O) | HexCer(46:1;4O) | HexCer(51:4;4O) | LNAPE(47:2) | LNAPE(52:5) | LNAPS(47:1) | PC(44:2) | PC(49:5) | PC(O-46:4) | PC(O-47:4) | PC(O-49:7) | PE(52:5) | PE(47:2) | PE(O-49:4) | PE(O-50:4) | PE(O-52:7) | PS(47:1) | OxPE(48:2(OO)) | OxPE(48…		L3b	x		x	x	x	x		942.727	1	19.2477	24640.2	25225.3	28196	20547	20720.6	17957.9	27884.3	25653.5	29071.6	4271.5	3590.22	5105.52	41223.8	43979.8	47924.2	387.937	245.192	35.2006	27178.3	26341.6	26962.4	26107.2	26132.4	26137.6	25819.8	25724.2	26053.6	26071.9	24738.6	26508.4	25514.8	25228.8	24495.4	26159	0.0113316	0.0536837
17.41_940.7088m/z	AHexCer(46:2;3O) | AHexCer(51:5;3O) | Cer(59:12;4O) | Hex2Cer(41:1;2O) | HexCer(54:11;2O) | HexCer(46:3;4O) | HexCer(48:4;3O) | HexCer(49:4;3O) | HexCer(46:2;4O) | HexCer(51:5;4O) | LNAPE(47:3) | LNAPE(52:6) | LNAPS(47:2) | PC(44:3) | PC(49:6) | PC(O-46:5) | PC(O-47:5) | PC(O-49:8) | PE(52:6) | PE(47:3) | PE(O-49:5) | PE(O-50:5) | PE(O-52:8) | PS(47:2) | SHexCer(47:2;2O) | OxPE(48:2(Ke,OH)) | OxP…		L3b			x		x	x		940.709	1	17.4075	12057.9	12175	14124.2	15337.2	15077.4	13265.2	7912.09	5765.65	8976.08	4385.51	3290.3	4764.91	26867.5	31668.9	33744.8	8690.01	7943.03	6736.02	17126.4	17191.9	16747	16715.5	16990.9	17054.4	17305.5	16804.1	16914.1	15652.7	16337.4	16401.1	17462.7	16619.8	16138.9	15999.1	0.130149	0.293341
17.16_876.6904m/z	AHexCer(46:2;3O) | Cer_NDS(57:10;2O) | Cer_NS(57:10;2O) | Cer(57:10;2O) | Cer(59:12;4O) | HexCer(44:0;2O) | HexCer(41:0;4O) | HexCer(46:3;4O) | HexCer(44:1;3O) | HexCer(46:4;3O) | HexCer(46:2;4O) | LNAPE(47:3) | LPC(40:0) | LPC(42:2) | LPC(44:5) | LPE(43:0) | PC(44:3) | PC(O-40:0) | PC(O-42:2) | PC(O-44:5) | PE(47:3) | PE(O-43:0) | PE(O-45:2) | PE(O-47:5) | SL(50:1;2O) | SL(51:5;O) | ST(50:1;O4;T)		L3b								876.69	1	17.1589	955.965	1492.21	1347.38	1649.95	2463.56	1567.71	3555.29	3459.86	4111.96	4174.97	3346.65	3877.74	10190.3	11888	13017.2	11527.6	10558.3	9124.66	5032.39	4715.7	4803.25	5128.03	4891.43	5346.23	5393.51	5166.51	4742.42	4750.43	5406.72	4938.72	4909.61	4809.77	5016.62	4457.28	0.111632	0.268655
16.31_938.6951m/z	AHexCer(46:3;3O) | AHexCer(51:6;3O) | Hex2Cer(41:2;2O) | HexCer(54:12;2O) | HexCer(46:4;4O) | HexCer(48:5;3O) | HexCer(49:5;3O) | HexCer(46:3;4O) | HexCer(51:6;4O) | LNAPE(47:4) | LNAPE(52:7) | LNAPS(45:0) | LNAPS(47:3) | PC(44:4) | PC(49:7) | PC(O-46:6) | PC(O-47:6) | PC(O-49:9) | PE(52:7) | PE(47:4) | PE(O-49:6) | PE(O-50:6) | PE(O-52:9) | PS(45:0) | PS(47:3) | PS(O-45:0) | SHexCer(47:3;2O) | O…		L3b	x	x	x	x	x	x		938.695	1	16.3136	741.884	1007.69	1507.31	3143.15	2903.69	2515.66	283.538	63.0925	396.334	1693.53	1887.32	2477.31	8228.35	8864.09	10918.1	2659.96	2253.58	1688.09	6326.33	6228.04	6095.48	6236.14	6820.99	6025.18	6470.41	6905.99	6078.88	6431.49	6703.32	6285.07	6172.64	6732.49	6420.5	6347.32	0.00955088	0.0474071
15.37_936.6752m/z	AHexCer(46:4;3O) | AHexCer(51:7;3O) | AHexCer(50:9;3O) | Hex2Cer(36:0;2O) | Hex2Cer(41:3;2O) | HexCer(54:13;2O) | HexCer(46:5;4O) | HexCer(46:4;4O) | HexCer(51:7;4O) | LNAPE(47:5) | LNAPE(52:8) | LNAPS(45:1) | LNAPS(47:4) | PC(44:5) | PC(49:8) | PC(O-46:7) | PC(O-47:7) | PE(52:8) | PE(47:5) | PE(O-49:7) | PE(O-50:7) | PE(O-52:10) | PI-Cer(44:0;3O) | PS(45:1) | PS(47:4) | PS(O-45:1) | SHexCer(44:0…		L3b	x	x	x	x	x			936.675	1	15.3688	5123.06	4494.5	5425.37	13084.6	11649.4	11061.9	1941.66	1751.26	2321.65	13338.2	12759.5	13430.6	15933.2	17042.5	19053	14528.2	14512.8	11907.9	15405.4	15793.7	15449.8	15217.6	14453.7	15205.6	14829	15235.7	14616.3	14705.9	15125.6	14939.8	14856.9	14387.9	14185	14776.8	0.000312895	0.00759293
15.98_872.6535m/z	AHexCer(46:4;3O) | Cer_NDS(57:12;2O) | Cer_NS(57:12;2O) | Cer(57:12;2O) | Cer(54:11;4O) | Hex2Cer(36:0;2O) | HexCer(49:10;2O) | HexCer(41:2;4O) | HexCer(44:3;3O) | HexCer(43:3;3O) | HexCer(46:5;4O) | HexCer(46:4;4O) | LNAPE(42:2) | LNAPE(47:5) | LNAPS(42:1) | LPC(42:4) | LPC(44:7) | NAGly(52:10) | PC(44:5) | PC(39:2) | PC(O-42:4) | PC(O-44:7) | PE(42:2) | PE(47:5) | PE(O-45:4) | PE(O-47:7) | PS(4…		L3b			x		x			872.653	1	15.9822	136770	150069	142364	143778	137181	128316	89133.1	84138.5	87698.3	67407.6	63197.4	62912.8	131398	131449	139267	88077.7	82743.1	75023.2	106887	105646	107071	104463	105822	108799	106417	105543	104108	104213	105845	104486	102526	102154	101978	104361	0.323339	0.540715
14.52_934.6551m/z	AHexCer(46:5;3O) | AHexCer(48:7;3O) | AHexCer(50:10;3O) | Hex2Cer(36:1;2O) | Hex2Cer(41:4;2O) | HexCer(49:11;2O) | HexCer(54:14;2O) | HexCer(46:5;4O) | HexCer(48:7;4O) | LNAPE(47:6) | LNAPE(52:9) | LNAPS(45:2) | LNAPS(47:5) | PC(44:6) | PC(49:9) | PC(O-46:8) | PC(O-47:8) | PE(52:9) | PE(47:6) | PE(O-49:8) | PE(O-50:8) | PE(O-52:11) | PS(45:2) | PS(47:5) | PS(O-45:2) | SHexCer(44:1;3O) | OxPE(48:6…		L3b	x		x	x				934.655	1	14.5236	8073.07	7151.14	8973.21	13606.6	12715.9	12344.9	1582.95	2018.5	1602.21	7482.82	6046.68	6906.44	15172.1	16173.6	15554.1	14480.7	15049.7	13785.2	16730.1	16953.7	17198.6	14929.9	15932.9	15414.7	15101.3	15417.7	15473.4	15111	14937.6	15297.4	14087	13985.3	14031	13947.2	0.00274106	0.0216329
12.77_908.6364m/z	AHexCer(46:6;3O) | AHexCer(48:9;3O) | Hex2Cer(34:0;2O) | Hex2Cer(39:3;2O) | HexCer(52:13;2O) | HexCer(47:10;2O) | HexCer(44:5;4O) | HexCer(44:4;4O) | HexCer(46:6;4O) | LNAPE(45:5) | LNAPE(50:8) | LNAPS(43:1) | LNAPS(45:4) | LPC(44:7) | PC(42:5) | PC(47:8) | PC(O-44:7) | PC(O-45:7) | PE(50:8) | PE(45:5) | PE(O-47:7) | PE(O-48:7) | PE(O-50:10) | PS(43:1) | PS(45:4) | PS(O-43:1) | SHexCer(42:0;3O) |…		L3b	x		x	x	x			908.636	1	12.7661	4337.87	4265.02	4564.47	7674.81	7679.36	6960.06	2158.4	1609.17	1722.1	5235	5309.79	4558.63	2960.06	2915.75	2722.33	5312.84	5713.39	5702.77	6022.2	6373.11	5980.7	5665.03	6244.57	5161.75	5287.74	4685.28	4858.92	6118.07	5302.56	5293.77	4659.81	4700.94	4895.04	4434.47	0.000165569	0.00623454
12.14_922.6204m/z	AHexCer(46:6;3O) | Hex2Cer(36:2;2O) | Hex2Cer(37:2;2O) | Hex2Cer(39:5;2O) | HexCer(50:12;2O) | HexCer(46:6;4O) | LNAPE(47:7) | LNAPE(48:7) | LNAPE(50:10) | LNAPS(43:1) | PC(44:7) | PC(45:7) | PC(47:10) | PE(48:7) | PE(50:10) | PE(47:7) | PI-Cer(45:5;3O) | PS(43:1) | PS(O-44:6) | SHexCer(41:1;2O) | SHexCer(43:3;2O) | SHexCer(45:5;3O) | OxPC(42:5(CHO)) | OxPC(42:6O) | OxPC(42:5(Ke)) | OxPE(46:6(OOO…		L3b	x	x	x	x	x	x		922.62	1	12.136	140.052	127.62	283.756	589.018	497.003	365.925	0	0	0	248.144	274.833	204.411	0	0	0	142.547	215.298	57.8012	231.203	255.055	270.466	119.188	305.373	221.102	175.612	283.082	190.409	176.981	148.952	323.61	241.452	170.404	182.748	159.136	0.0242702	0.0904637
15.72_956.7435m/z	AHexCer(47:1;3O) | AHexCer(52:4;3O) | Cer(60:11;4O) | Hex2Cer(42:0;2O) | HexCer(55:10;2O) | HexCer(47:2;4O) | HexCer(50:3;3O) | HexCer(49:3;3O) | HexCer(52:5;4O) | HexCer(47:1;4O) | HexCer(52:4;4O) | LNAPE(48:2) | LNAPE(53:5) | LNAPS(48:1) | PC(50:5) | PC(45:2) | PC(O-48:4) | PC(O-50:7) | PE(48:2) | PE(53:5) | PE(O-51:4) | PE(O-53:7) | PS(48:1) | OxPE(49:1(Ke,OH)) | PC(45:2) | PS(48:1)		L3b	x							956.743	1	15.7171	5054.2	5001.79	4814.96	4518.51	4054.07	4490.95	6973.08	7057.2	7458.86	6386.75	5699.72	6735.32	623.287	902.565	1560.89	1633.07	1092.8	1220.95	4313.81	3690.9	4164.51	4458.56	4131.27	3952.02	4131.38	4770.33	4452.67	4012.64	4312.56	4902.17	4819.1	4770.01	3898.38	4377.45	0.026684	0.097292
16.18_910.7432m/z	AHexCer(47:1;3O) | Cer(56:6;4O) | Cer(58:8;4O) | Cer_NDS(59:12;2O) | Cer_NS(59:12;2O) | Cer(59:12;2O) | Cer(60:11;4O) | Cer(64:15;2O) | HexCer(46:2;2O) | HexCer(51:5;2O) | HexCer(47:2;4O) | HexCer(47:1;4O) | LNAPE(48:2) | PC(45:2) | PE(48:2) | PS(O-47:1)		L3b	x	x						910.743	1	16.1809	739.379	904.452	903.737	295.99	316.985	307.054	836.239	317.916	589.442	385.084	575.845	627.993	125.602	164.163	35.0612	171.214	229.746	188.554	808.957	931.681	583.771	663.748	730.426	490.443	625.9	792.369	905.428	499.396	586.788	668.244	639.334	367.359	358.01	452.465	0.000131082	0.00611107
16.23_946.7036m/z	AHexCer(47:1;3O) | Cer(60:11;4O) | Hex2Cer(40:0;2O) | HexCer(50:7;2O) | HexCer(51:7;2O) | HexCer(53:10;2O) | HexCer(47:2;4O) | HexCer(47:1;4O) | LNAPE(48:2) | LNAPS(49:4) | PC(45:2) | PC(O-46:7) | PE(48:2) | PE(O-49:7) | PE(O-54:10) | PI-Cer(46:0;3O) | PS(49:4) | PS(O-45:1) | PS(O-47:3) | PS(O-49:6) | SHexCer(46:0;3O) | SHexCer(46:1;2O) | OxPC(43:1O) | OxPE(47:1(OOO))		L3b	x			x		x		946.704	1	16.2309	7998.98	7968.95	8700.81	16406.1	16182	14377.5	0	0	53.1037	65.052	204.316	0	48.582	0	46.9197	0	0	0	4128.59	4509.95	4144.55	4357.01	5039.03	4104.84	4905.89	4911.85	4628.68	3953.93	4517.2	4564.71	4231.9	4736.35	5440.61	4607.72	0.000223845	0.00668323
15.07_954.7254m/z	AHexCer(47:2;3O) | AHexCer(52:5;3O) | Cer(60:12;4O) | Hex2Cer(42:1;2O) | HexCer(55:11;2O) | HexCer(47:3;4O) | HexCer(50:4;3O) | HexCer(49:4;3O) | HexCer(47:2;4O) | HexCer(52:5;4O) | LNAPE(48:3) | LNAPE(53:6) | LNAPS(48:2) | PC(50:6) | PC(45:3) | PC(O-47:5) | PC(O-48:5) | PC(O-50:8) | PE(53:6) | PE(48:3) | PE(O-50:5) | PE(O-51:5) | PS(48:2) | SHexCer(48:2;2O) | PC(45:3) | PS(48:2)		L3b	x					x		954.725	1	15.0705	3459.65	3118.79	3467.16	2751.98	2650.84	2501.86	2573.28	2388.29	2642.17	2051.34	2107.9	2463.71	66.4676	97.1313	0	382.081	185.13	195.144	2466.12	2712.8	2421.66	2395.86	2260.61	2605.96	2414.94	2389.6	2423.71	2447.62	2530.39	2577.7	2446.49	2582.72	2504.1	2647.82	0.00582979	0.0347401
15.39_942.6861m/z	AHexCer(47:3;3O) | AHexCer(48:3;3O) | AHexCer(50:6;3O) | Hex2Cer(40:2;2O) | HexCer(49:7;2O) | HexCer(51:9;2O) | HexCer(53:12;2O) | HexCer(48:4;4O) | HexCer(47:4;4O) | HexCer(47:3;4O) | HexCer(48:3;4O) | HexCer(50:6;4O) | LNAPE(48:4) | LNAPE(49:4) | LNAPE(51:7) | PC(46:4) | PC(48:7) | PC(45:4) | PE(48:4) | PE(49:4) | PE(51:7) | PE(O-54:12) | PI-Cer(46:2;3O) | PS(O-45:3) | PS(O-50:6) | SHexCer(44:0…		L3b								942.686	1	15.3853	1589.79	1234.4	1923.24	2372.92	2373.84	2021.53	1623.06	1517.53	1783.55	2218.08	1501.39	1908.7	433.039	563.532	450.045	235.107	367.741	679.939	1490.36	2051.44	1880.43	1558.5	1590.27	1419.46	1565.18	1717.23	1665.75	1659.09	1516.72	1598.06	1424.43	1472.58	1310.38	1384.19	0.0572293	0.166763
15.09_928.6843m/z	AHexCer(47:3;3O) | AHexCer(49:6;3O) | Hex2Cer(39:2;2O) | HexCer(48:7;2O) | HexCer(52:12;2O) | HexCer(47:4;4O) | HexCer(47:3;3O) | HexCer(47:3;4O) | HexCer(49:6;4O) | LNAPE(46:2) | LNAPE(48:4) | LNAPE(50:7) | LNAPS(46:1) | PC(43:2) | PC(45:4) | PC(47:7) | PC(O-45:4) | PE(46:2) | PE(48:4) | PE(50:7) | PE(O-48:4) | PS(46:1) | PS(O-49:6) | SHexCer(46:1;2O)		L3b								928.684	1	15.087	5179.78	4979.51	6313.05	5854.29	5732.22	5712.21	2246.78	2014.76	1877.39	1977.11	1906.49	1790.23	1390.62	2038.81	1680.5	1527.41	1199.9	832.75	3821.88	3741.37	3418.98	3768.88	3547.46	3099.74	3216.82	3173.96	3256.96	3884.41	3184.73	3014.67	3000.1	3193.76	3443.4	2990.91	0.502077	0.683839
16.26_952.7181m/z	AHexCer(47:3;3O) | AHexCer(52:6;3O) | Cer(63:14;2O) | Hex2Cer(42:2;2O) | HexCer(55:12;2O) | HexCer(47:4;4O) | HexCer(50:5;3O) | HexCer(49:5;3O) | HexCer(47:3;4O) | HexCer(52:6;4O) | LNAPE(48:4) | LNAPE(53:7) | LNAPS(48:3) | PC(50:7) | PC(45:4) | PC(O-48:6) | PC(O-50:9) | PE(48:4) | PE(53:7) | PE(O-51:6) | PS(48:3) | PS(O-46:0) | PS(O-47:0)		L3b	x	x	x	x	x	x		952.718	1	16.264	1948.27	1914.96	1939.13	656.94	808.434	681.281	3005.6	2783.78	3112.66	1560.43	1389.48	1156.52	176.236	499.73	207.8	0	0	0	1509.8	1492.26	1238.2	1719.36	1509.04	1354.56	1391.7	1157.59	1475.33	1412.88	1419.13	1454.68	1277.17	1581.47	1410.48	1391.16	9.97e-05	0.0060854
17.89_888.6805m/z	AHexCer(47:3;3O) | Cer(55:10;4O) | HexCer(50:9;2O) | HexCer(42:1;4O) | HexCer(47:4;4O) | HexCer(44:2;3O) | HexCer(45:2;3O) | HexCer(47:5;3O) | HexCer(47:3;4O) | LNAPE(43:1) | LNAPE(48:4) | LNAPS(43:0) | PC(40:1) | PC(45:4) | PC(O-43:3) | PC(O-45:6) | PE(48:4) | PE(43:1) | PE(O-46:3) | PE(O-48:6) | PS(43:0) | SL(51:2;2O) | SL(52:6;O) | OxPE(44:1(OO)) | PC(40:1) | PS(43:0)		L3b	x		x		x	x		888.68	1	17.8882	24897.7	24576.2	27598.3	43369	42868.7	39025.1	38301.6	36230.1	39753.2	24604.5	20989.4	24537.6	36428.7	39645.6	41728.7	10409.3	9830.18	6762.52	30353.9	30525.7	30750	29938	30984.7	30119.3	30052.7	29926.6	29123.4	29894.7	28969.6	29775.9	30022.9	29646.4	29555.9	29386.7	0.000609462	0.0101997
15.67_950.7030m/z	AHexCer(47:4;3O) | AHexCer(52:7;3O) | Cer(63:15;2O) | Hex2Cer(42:3;2O) | HexCer(55:13;2O) | HexCer(47:5;4O) | HexCer(47:4;4O) | HexCer(52:7;4O) | LNAPE(48:5) | LNAPS(48:4) | LNAPS(49:2) | PC(50:8) | PC(45:5) | PC(O-48:7) | PC(O-50:10) | PE(48:5) | PE(53:8) | PE(O-51:7) | PI-Cer(45:0;3O) | PS(48:4) | PS(49:2) | PS(O-46:1) | PS(O-47:1) | PS(O-49:4) | SHexCer(45:0;3O)		L3b	x		x	x				950.703	1	15.6671	3284.4	3831.95	3936.68	2208.93	1712.48	2143.39	3185.07	3170.67	3192.22	1486.67	1247.52	1756.7	138.846	458.782	628.407	256.511	471.824	136.049	2758.43	2676.6	3116.87	3036.66	2735.72	2717.02	2846.28	2567.45	2452.22	2348.15	2851.54	2585.76	2709.67	2586.96	2683.42	2621.2	0.00355194	0.0251994
13.84_946.6488m/z	AHexCer(47:6;3O) | AHexCer(49:8;3O) | AHexCer(51:11;3O) | Hex2Cer(37:2;2O) | Hex2Cer(42:5;2O) | HexCer(50:12;2O) | HexCer(47:6;4O) | LNAPE(48:7) | LNAPE(50:9) | LNAPE(52:12) | LNAPS(45:3) | LNAPS(46:3) | LNAPS(48:6) | PC(45:7) | PC(47:9) | PC(O-47:9) | PC(O-48:9) | PE(48:7) | PE(50:9) | PE(52:12) | PE(O-50:9) | PS(45:3) | PS(46:3) | PS(48:6) | SHexCer(45:2;3O) | OxPC(41:3(OOO)) | OxPC(41:2O(Ke,OH…		L3b	x		x					946.649	1	13.8437	3407.22	3381.31	3333.04	2401.65	2329.85	2604.41	3562.33	3755.52	3675.29	2893.8	3193.71	3138.94	3024.67	2864.12	3062.94	2838.76	2778.29	3224.91	3061.09	3333.45	2903.92	2465.43	2740.36	2463.65	2777.18	2807.31	2543.83	2788.31	2816.7	2583.1	2425.19	2817.61	2915.62	2611.88	0.000675576	0.0104278
14.08_880.6176m/z	AHexCer(47:7;3O) | Hex2Cer(37:3;2O) | HexCer(50:13;2O) | HexCer(42:5;4O) | HexCer(42:4;4O) | HexCer(47:7;4O) | LNAPE(43:5) | LNAPE(48:8) | LNAPS(41:1) | LNAPS(43:4) | PC(40:5) | PC(45:8) | PC(O-43:7) | PC(O-40:5;O) | PC(O-40:6;O) | PE(48:8) | PE(43:5) | PE(O-46:7) | PE(O-48:10) | PI-Cer(40:0;3O) | PS(41:1) | PS(43:4) | PS(O-41:1) | SHexCer(40:0;3O) | SL(52:10;O) | ST(47:1;O4;T) | OxPE(44:4(COOH))…		L3b	x		x	x	x			880.618	1	14.0758	8440.31	8301.69	8652.78	14618.1	14124.5	13486.1	10089.9	10865.8	10263.1	37032.8	35180.9	35841.9	37282.9	37440.8	37466.8	64266.6	61661.4	57731	26304.5	25574.1	26059.3	25423.5	25022.1	24891	24406.5	24535.3	24198	24384.9	24206.5	23792.8	23842.2	24117.5	24452.5	24969.9	4.21e-05	0.00521981
11.94_942.5936m/z	AHexCer(48:10;3O) | AHexCer(49:10;3O) | Hex2Cer(39:6;2O) | Hex2Cer(41:9;2O) | LNAPE(50:11) | LNAPE(52:14) | LNAPS(45:5) | PC(46:11) | PE(50:11) | PE(49:11) | PE(52:14) | PS(45:5) | PS(O-46:10) | SHexCer(42:1;3O) | OxPC(44:10O) | OxPC(44:9(Ke))		L3b	x				x			942.594	1	11.9371	1132.2	1085.82	1009.45	1751.31	1765.69	1316.46	37.9738	28.6876	0	0	33.5306	0	8235.94	7711.11	8241.55	15555.6	15303.5	13022.6	5740.59	6204.76	5517.38	6109.72	6010.42	5558.47	5992.29	5699.77	5557.57	5895.1	5457.99	5810.4	5785.69	5605.95	5194.06	5502.16	0.0179179	0.073627
11.61_940.5786m/z	AHexCer(48:11;3O) | AHexCer(49:11;3O) | Hex2Cer(39:7;2O) | Hex2Cer(41:10;2O) | Hex3Cer(28:0;2O) | LNAPE(50:12) | LNAPS(45:6) | PC(46:12) | PE(50:12) | PS(45:6) | PS(O-46:11) | SHexCer(42:2;3O) | OxPC(44:11O) | OxPC(44:10(Ke)) | OxPC(37:2(OO)(OOOO)) | OxPC(37:2(OOO)(OOO)) | OxPC(37:1(OOOO)(COOH)) | OxPE(41:2(OOOO)(OOOO))		L3b					x			940.579	1	11.6057	21597.3	21786.2	22870.9	22575.7	24551.4	23060.3	6014.2	5631.14	5757.93	4843.26	5044.1	5897.13	122618	112976	118154	71119.5	69068.7	61461.6	49272.8	47510.8	47261	47720.1	47513.8	45994.5	46813.3	46885	45913.4	45567.7	46828.4	46460.1	47176.9	45959.6	45904.5	47765.7	0.136596	0.301797
11.29_904.6070m/z	AHexCer(48:11;3O) | Hex2Cer(34:2;2O) | Hex2Cer(39:5;2O) | HexCer(47:12;2O) | HexCer(44:6;4O) | LNAPE(45:7) | LNAPE(50:10) | LNAPS(43:3) | LNAPS(45:6) | LPC(44:9) | PC(42:7) | PC(47:10) | PC(38:3;3O) | PC(O-44:9) | PC(O-45:9) | PC(O-38:4;4O) | PE(50:10) | PE(45:7) | PE(O-47:9) | PE(O-48:9) | PE(O-50:12) | PS(43:3) | PS(45:6) | PS(O-43:3) | SHexCer(42:2;3O) | ST(50:5;O4;T) | OxPE(46:7(OO)) | OxPE(4…		L3b	x				x			904.607	1	11.2909	7634.16	7334.43	8609.86	11219.1	11358.5	10483	7164.33	6899.32	7446.42	6291.21	6595	7177.86	5684.48	6134.64	5943.29	4798.39	4629.76	4368.26	8430.02	8861.34	8095.29	8561.7	8507.32	8284.05	8029.39	8062.56	7900.59	8536.67	8333.59	8653.01	8079.33	8101.11	7897.26	7931.28	0.00331598	0.024302
11.06_926.5621m/z	AHexCer(48:11;3O) | Hex2Cer(38:7;2O) | Hex2Cer(40:10;2O) | Hex3Cer(27:0;2O) | LNAPE(48:12) | LNAPS(44:6) | PC(46:12) | PC(40:6;3O) | PC(O-40:7;4O) | PE(48:12) | PS(44:6) | SHexCer(41:2;3O) | OxPC(36:2(OO)(OOOO)) | OxPC(36:2(OOO)(OOO)) | OxPC(36:1(OOOO)(COOH)) | OxPE(40:2(OOOO)(OOOO))		L3b				x	x	x		926.562	1	11.0588	0	31.9145	110.033	0	137.606	0	0	0	0	54.5742	0	0	1468.2	992.093	1462.41	571.406	647.748	439.459	443.925	451.053	441.376	334.349	453.473	506.302	350.486	414.852	503.323	491.184	569.888	372.064	345.276	555.075	399.479	401.99	0.625514	0.788527
19.70_944.7324m/z	AHexCer(48:2;3O) | AHexCer(50:5;3O) | Cer(59:10;4O) | HexCer(54:9;2O) | HexCer(46:1;4O) | HexCer(49:6;2O) | HexCer(48:3;4O) | HexCer(48:2;3O) | HexCer(48:2;4O) | HexCer(50:5;4O) | LNAPE(47:1) | LNAPE(52:4) | LNAPS(47:0) | PC(44:1) | PC(49:4) | PC(O-46:3) | PC(O-47:3) | PC(O-49:6) | PE(52:4) | PE(47:1) | PE(O-49:3) | PE(O-50:3) | PE(O-52:6) | PS(47:0) | SHexCer(47:0;2O) | OxPE(48:1(OO)) | PC(44:1)…		L3b						x		944.732	1	19.6953	0	0	0	0	0	0	0	0	0	0	0	0	0	252.392	129.093	0	0	0	0	0	0	0	0	0	0	0	0	0	0	0	0	0	0	0	1	1
15.83_958.7050m/z	AHexCer(48:2;3O) | Cer(61:12;4O) | Hex2Cer(41:1;2O) | HexCer(52:8;2O) | HexCer(54:11;2O) | HexCer(51:8;2O) | HexCer(48:3;4O) | HexCer(48:2;4O) | LNAPE(49:3) | LNAPS(50:5) | PC(46:3) | PC(O-47:8) | PC(O-52:11) | PE(49:3) | PE(O-50:8) | PI-Cer(47:1;3O) | PS(50:5) | PS(O-46:2) | PS(O-48:4) | PS(O-50:7) | SHexCer(47:1;3O) | SHexCer(47:2;2O) | OxPC(44:2O) | OxPC(44:1(Ke)) | OxPE(48:2(OOO)) | OxPE(48:2…		L3b	x		x					958.705	1	15.8329	2590.18	3364.14	4065.34	5855.17	5812.97	5147.09	798.126	648.52	607.524	307.301	327.727	477.35	544.475	361.064	378.791	760.38	518.989	487.101	1711.33	2153.71	1910.56	1398.17	1639.13	1737.73	1628.48	1868.49	1635.79	1722.69	1229.51	1551.06	1444.11	1658.91	1696.23	1225.42	0.017791	0.0733125
14.74_956.6786m/z	AHexCer(48:3;3O) | AHexCer(53:11;3O) | HexCer(52:9;2O) | HexCer(51:9;2O) | HexCer(48:4;4O) | HexCer(48:3;4O) | LNAPE(49:4) | LNAPS(50:6) | PC(46:4) | PC(O-47:9) | PC(O-52:12) | PE(49:4) | PE(O-50:9) | PI-Cer(46:4;3O) | PI-Cer(47:2;3O) | PS(50:6) | PS(O-46:3) | PS(O-48:5) | PS(O-50:8) | SHexCer(44:0;2O) | SHexCer(45:0;2O) | SHexCer(47:2;3O) | SHexCer(47:3;2O)		L3b				x				956.679	1	14.7391	397.586	140.206	138.503	229.902	344.829	466.121	0	0	0	56.3678	47.3695	0	0	122.764	151.94	139.676	227.38	0	332.471	211.526	407.024	187.61	181.395	223.125	168.899	248.085	210.654	122.667	212.745	180.313	256.494	271.558	196.368	209.196	0.267054	0.478266
15.07_966.7329m/z	AHexCer(48:3;3O) | AHexCer(53:6;3O) | Cer(64:14;2O) | Hex2Cer(43:2;2O) | HexCer(56:12;2O) | HexCer(48:4;4O) | HexCer(50:5;3O) | HexCer(51:5;3O) | HexCer(48:3;4O) | HexCer(53:6;4O) | LNAPE(49:4) | LNAPS(47:0) | LNAPS(49:3) | PC(46:4) | PC(51:7) | PC(O-49:6) | PE(54:7) | PE(49:4) | PE(O-52:6) | PE(O-54:9) | PS(47:0) | PS(49:3) | PS(O-47:0) | PS(O-48:0)		L3b						x		966.733	1	15.0705	694.62	998.914	1080.37	611.919	839.622	822.233	99.0244	230.681	454.678	134.353	141.897	156.151	0	0	2.49681	31.0488	0	21.938	550.637	279.238	360.568	483.115	506.029	504.075	520.707	558.246	491.792	450.195	497.041	843.893	448.649	452.713	319.36	248.537	0.324032	0.541045
14.16_962.6883m/z	AHexCer(48:5;3O) | AHexCer(50:7;3O) | AHexCer(52:10;3O) | Hex2Cer(38:1;2O) | Hex2Cer(43:4;2O) | HexCer(51:11;2O) | HexCer(56:14;2O) | HexCer(48:5;4O) | HexCer(50:7;4O) | LNAPE(49:6) | LNAPS(47:2) | LNAPS(49:5) | PC(46:6) | PC(51:9) | PC(O-48:8) | PC(O-49:8) | PE(54:9) | PE(49:6) | PE(O-52:8) | PE(O-54:11) | PI-Cer(46:1;3O) | PS(47:2) | PS(49:5) | PS(O-47:2) | SHexCer(46:1;3O)		L3b	x				x	x		962.688	1	14.1585	1323.13	1219.79	1569.62	2363.35	2272.17	2084.46	1851.22	1611.55	1718.05	2014.58	1578.63	2137.8	85.177	126.767	202.144	688.532	411.884	596.93	2257.73	2148.56	2124.49	2097.1	2173.54	1857.91	1916.13	1985.27	1709.52	2095.41	1850.18	1992.13	2054.83	2005.16	1742.84	1791.84	0.00396906	0.0273884
15.68_962.6929m/z	AHexCer(48:5;3O) | AHexCer(53:8;3O) | Hex2Cer(38:1;2O) | Hex2Cer(43:4;2O) | HexCer(56:14;2O) | HexCer(48:5;4O) | LNAPE(49:6) | LNAPS(45:0) | LNAPS(47:2) | LNAPS(49:5) | PC(46:6) | PC(51:9) | PC(O-48:8) | PC(O-49:8) | PE(54:9) | PE(49:6) | PE(O-52:8) | PE(O-54:11) | PI-Cer(46:1;3O) | PS(45:0) | PS(47:2) | PS(49:5) | PS(O-47:2) | SHexCer(46:1;3O)		L3b	x	x	x	x	x	x		962.693	1	15.6836	185.411	267.752	254.308	1320.35	1106.77	866.037	0	30.8693	31.2528	971.303	728.181	1071.63	3739.89	4490.79	4566.03	676.498	322.045	197.17	1446.11	1897.74	1555.31	1931.07	1332.61	1850.31	1548.38	1288.2	1261.91	2164.95	1492.11	1425.69	1435.49	968.743	1150.57	1579.49	0.000790471	0.011174
16.36_896.6616m/z	AHexCer(48:6;3O) | Cer(59:14;2O) | Hex2Cer(38:2;2O) | HexCer(46:4;2O) | HexCer(43:4;4O) | HexCer(46:5;3O) | HexCer(43:3;4O) | HexCer(48:6;4O) | LNAPE(49:7) | LNAPS(45:1) | LPC(42:4) | LPC(44:6) | PC(46:7) | PC(O-42:4) | PC(O-44:6) | PC(O-46:9) | PE(49:7) | PE(O-45:4) | PE(O-47:6) | PE(O-49:9) | PS(45:1) | PS(O-42:0) | PS(O-43:0) | PS(O-45:3) | SL(52:5;2O) | ST(50:1;O3;T)		L3b			x					896.662	1	16.3633	8887.85	9060.08	9616.79	11062.8	10121.2	9798.07	4539.5	4238.69	4355.77	3202.5	3118.96	3447.49	4490.95	4779.17	5113.53	4587.12	4471.55	3767.2	6835.69	6712.86	6696.44	7269.86	6694.24	6996.23	7330.6	7453.74	6827.12	6160.59	7034.87	6679.7	7231.43	7293.05	7551.86	7619.98	0.0553518	0.163584
15.10_896.6577m/z	AHexCer(48:6;3O) | Cer(59:14;2O) | Hex2Cer(38:2;2O) | HexCer(51:12;2O) | HexCer(43:4;4O) | HexCer(46:5;3O) | HexCer(43:3;4O) | HexCer(48:6;4O) | LNAPE(49:7) | LNAPS(45:1) | LPC(44:6) | PC(46:7) | PC(O-44:6) | PC(O-46:9) | PE(49:7) | PE(O-47:6) | PE(O-49:9) | PS(45:1) | PS(O-42:0) | PS(O-43:0) | PS(O-45:3) | SL(52:5;2O) | ST(50:1;O3;T) | ST(50:2;O4;T)		L3b								896.658	1	15.1036	27078.2	26526.2	27040.7	30355.5	28249.3	27292.4	25204.3	23882.4	26301.3	27060.4	25611.2	25609.3	17765.5	18343.1	18948.5	22451.4	20545	18861.6	28948.4	28875	28647.9	28256.7	28305.2	29075.8	27844.8	27597.8	27646.1	27119.5	27068.9	26683.9	27662.5	26751.5	26350	27533	0.12433	0.284723
4.01_934.6218m/z	AHexCer(48:7;3O) | AHexCer(47:7;3O) | Hex2Cer(38:3;2O) | Hex2Cer(40:6;2O) | HexCer(51:13;2O) | HexCer(47:7;4O) | HexCer(48:7;4O) | LNAPE(48:8) | LNAPS(44:2) | PC(46:8) | PC(45:8) | PC(48:11) | PE(48:8) | PE(49:8) | PE(51:11) | PS(44:2) | PS(O-45:7) | PS(O-50:10) | SHexCer(42:2;2O) | OxPC(43:6(CHO)) | OxPC(43:6(Ke))		L3b								934.622	1	4.01363	583.975	1172.16	963.945	609.518	1111.23	930.91	842.202	921.264	913.98	802.946	769.223	996.167	582.985	802.781	864.488	507.277	722.888	852.859	895.244	1054.01	876.832	944.146	904.451	804.45	806.988	1298.38	990.24	1114.36	894.819	788.579	656.851	833.976	889.756	671.015	0.958489	1
14.67_958.6460m/z	AHexCer(48:7;3O) | AHexCer(50:9;3O) | AHexCer(52:12;3O) | Hex2Cer(38:3;2O) | Hex2Cer(43:6;2O) | HexCer(51:13;2O) | HexCer(48:7;4O) | LNAPS(46:4) | LNAPS(47:4) | LNAPS(49:7) | PC(46:8) | PC(48:10) | PC(50:13) | PC(O-48:10) | PE(49:8) | PE(51:10) | PI-Cer(43:0;3O) | PS(46:4) | PS(47:4) | PS(O-52:12) | SHexCer(43:0;3O) | SHexCer(44:0;3O) | OxPC(42:4(OOO)) | OxPC(42:3(OOH)(Ke)) | OxPC(42:3O(Ke,OH)) |…		L3b	x							958.646	1	14.6725	1775.08	1651.06	1970.74	2493.5	2292.45	2072.69	404.924	363.591	330.52	749.988	396.778	525.09	5797.46	7028.18	6710.79	6568.73	5960.72	6466.19	3565.77	3484.25	2967.65	3186.4	3015.42	2897.35	3011.58	2751.62	2886.6	2901.68	2623.14	3077.38	2656.54	2734.33	2729.56	2942.68	0.0319437	0.110667
12.67_958.6562m/z	AHexCer(48:7;3O) | AHexCer(50:9;3O) | AHexCer(52:12;3O) | Hex2Cer(38:3;2O) | Hex2Cer(43:6;2O) | HexCer(51:13;2O) | HexCer(48:7;4O) | LNAPS(47:4) | LNAPS(49:7) | PC(46:8) | PC(51:11) | PC(O-48:10) | PE(54:11) | PE(49:8) | PE(O-52:10) | PE(O-54:13) | PI-Cer(43:0;3O) | PI-Cer(44:0;3O) | PI-Cer(46:3;3O) | PS(47:4) | PS(O-47:4) | SHexCer(43:0;3O) | SHexCer(44:0;3O) | SHexCer(46:3;3O)		L3b								958.656	1	12.6664	1826.98	1132.26	1027.73	1105.89	880.635	1274.13	525.98	522.075	439.084	534.317	163.673	464.087	208.34	163.245	182.057	215.509	66.5765	290.823	758.986	627.02	684.661	553.426	620.569	662.432	879.005	680.422	979.905	703.25	633.062	621.84	697.728	710.839	580.476	739	0.436572	0.627595
13.35_913.6552n	AHexCer(48:7;3O) | Hex2Cer(38:3;2O) | HexCer(51:13;2O) | HexCer(48:7;4O) | PC(46:8) | PE(49:8) | OxPC(43:6(CHO)) | OxPC(40:2(OOO)) | OxPC(43:6(Ke)) | OxPC(40:2O(OO)) | OxPE(44:2O(OOOO)) | OxPE(44:2(OO)(OOO))		L3b	x				x		913.655	934.63	1	13.3464	4363.9	4203.65	4227.43	5276.63	4813.43	4653.77	5154.28	4518.57	4536.98	5646.45	4889.97	4746.62	2872.77	2568.42	2411.18	3551.45	3820.91	4819.85	5296.57	5415.28	5213.19	5244.38	4966.64	4894.69	4837.38	4332.98	4787.66	4242.42	4119.74	4539.49	4468.6	4255.17	4459.25	4595.16	0.023274	0.0884777
14.06_956.6312m/z	AHexCer(48:8;3O) | AHexCer(50:10;3O) | Hex2Cer(38:4;2O) | Hex2Cer(43:7;2O) | LNAPS(46:5) | LNAPS(47:5) | PC(46:9) | PC(48:11) | PC(50:14) | PC(O-48:11) | PE(49:9) | PE(51:11) | PI-Cer(43:1;3O) | PS(46:5) | PS(47:5) | PS(O-52:13) | SHexCer(43:1;3O) | SHexCer(44:1;3O) | SHexCer(46:4;3O) | OxPC(42:5(OOO)) | OxPC(42:5(OOH)O) | OxPC(42:5O(OO)) | OxPC(42:4O(Ke,OH)) | OxPC(42:4(OO)(Ke)) | OxPC(42:3(Ke)(…		L3b					x			956.631	1	14.0592	965.372	1398.54	1424.54	1148.92	1078.91	871.842	787.182	535.354	137.559	489.881	421.303	696.694	3148.15	3210.79	3191.5	3442.84	3932.61	3599.55	2326.27	1996.86	2245.47	2083.03	2181.9	1733.61	1709.32	1812.88	1458.82	2110.14	1640.01	1491.33	2086.51	1593.8	1652.17	1375.39	0.27425	0.485827
15.72_892.6217m/z	AHexCer(48:8;3O) | Hex2Cer(38:4;2O) | HexCer(43:5;4O) | LNAPE(44:6) | LNAPS(40:0) | LNAPS(42:2) | LNAPS(44:5) | LPC(44:8) | PC(46:9) | PC(41:6) | PC(O-44:8) | PC(O-46:11) | PE(44:6) | PE(49:9) | PE(O-47:8) | PI-Cer(41:1;3O) | PS(40:0) | PS(42:2) | PS(44:5) | PS(O-42:2) | SHexCer(41:1;3O) | ST(50:3;O3;T) | ST(48:2;O4;T) | ST(50:4;O4;T) | OxPC(38:0(COOH)) | OxPC(38:1(OO)) | OxPE(42:1(OOOO))		L3b	x		x		x			892.622	1	15.7171	46855.1	46754.7	47048.4	55259	54227.9	50837.4	31867.7	30630.7	32148.3	36483.2	33534.3	34487.3	29024.3	30180.7	30279.5	40585.9	39272.5	36884.7	44863	44152.6	44552.7	43527.4	43445.2	43538.1	41918.5	41660.9	42307.4	41584.3	42663.5	41389.3	40216.4	40978.8	39926.5	41580.2	0.00677389	0.0379825
16.15_954.6403m/z	AHexCer(48:9;3O) | AHexCer(53:12;3O) | Hex2Cer(43:8;2O) | LNAPS(45:4) | LNAPS(50:7) | PC(46:10) | PE(49:10) | PE(54:13) | PE(O-52:12) | PI-Cer(44:2;3O) | PI-Cer(46:5;3O) | PS(45:4) | PS(O-47:6) | PS(O-48:6) | PS(O-50:9) | SHexCer(42:0;3O) | SHexCer(44:1;2O) | SHexCer(44:2;3O) | SHexCer(46:5;3O) | OxPC(43:4(COOH)) | OxPC(43:5(OO)) | OxPC(43:4(Ke,OH)) | OxPE(47:5(OOOO))		L3b	x		x	x	x	x		954.64	1	16.1478	10418.7	10485.6	10966.3	15528.6	14085.1	13460.6	2000.82	2312.31	2657.32	1153.38	1093.79	1124.77	2022.61	1875.67	3159.89	912.885	439.127	437.877	6952.21	7296.91	6723.56	6713.32	7331.32	6731.39	7335.92	7404.84	7182.58	6168.13	6749.87	7317.73	7866	7317.86	6753.81	7282.67	0.00267002	0.0213994
15.72_890.6206m/z	AHexCer(48:9;3O) | HexCer(46:7;2O) | LNAPS(40:1) | LNAPS(45:4) | LPC(42:7) | LPC(44:9) | PC(46:10) | PC(O-42:7) | PC(O-44:9) | PC(O-38:3;3O) | PC(O-46:12) | PE(49:10) | PE(O-45:7) | PE(O-47:9) | PI-Cer(41:2;3O) | PS(40:1) | PS(45:4) | PS(O-42:3) | PS(O-43:3) | PS(O-45:6) | SHexCer(41:2;3O) | ST(50:4;O3;T) | ST(48:3;O4;T) | OxPC(38:1(COOH)) | OxPC(38:2(OOH)) | OxPC(38:2(OO)) | OxPC(38:1(Ke,OH)) | …		L3b	x		x		x			890.621	1	15.7171	13385.5	13135.6	13175.5	10998.7	10336	10611.8	16517.7	16739.8	16598.1	15245.8	14439.4	14578.1	6394.76	6797.11	6899.4	7566.17	7591.3	7481.75	11862.9	11626.3	11790.2	11302.3	11242.6	11425.9	11137.7	11109.4	11170.9	10618.9	11393.1	11334.5	11047.8	10850.9	11037.6	11760.6	0.000327782	0.00769758
16.10_960.7531m/z	AHexCer(49:1;3O) | AHexCer(51:4;3O) | Cer(60:9;4O) | Cer(62:11;4O) | Cer(63:15;2O) | Hex2Cer(41:0;2O) | HexCer(50:5;2O) | HexCer(55:8;2O) | HexCer(49:2;4O) | HexCer(49:1;3O) | HexCer(51:5;4O) | HexCer(49:1;4O) | HexCer(51:4;4O) | LNAPE(48:0) | LNAPE(50:2) | LNAPE(52:5) | PC(45:0) | PC(47:2) | PC(49:5) | PC(O-47:2) | PE(48:0) | PE(50:2) | PE(52:5) | PE(O-50:2) | PS(O-51:4)		L3b	x		x	x	x	x		960.753	1	16.0981	2194.88	1832.2	2432.14	4737.76	3891.99	3681.72	1854.8	1822.53	1633.37	12008.3	12308.8	12052.4	800.725	1085.95	1177.11	2711.21	2371.81	1764.78	2736.4	3041.93	2846.44	3052.85	3180.15	2882.55	3135.63	3199.22	3158.33	3118.49	2798.86	2502.56	2804.61	2782.8	2918.03	3222.56	0.00459635	0.029978
12.97_942.6086m/z	AHexCer(49:10;3O) | Hex2Cer(37:4;2O) | Hex2Cer(39:6;2O) | Hex2Cer(41:9;2O) | LNAPE(48:9) | LNAPE(50:11) | LNAPE(52:14) | LNAPS(45:5) | LNAPS(46:5) | LNAPS(48:8) | PC(45:9) | PE(48:9) | PE(50:11) | PE(52:14) | PE(O-50:11) | PI-Cer(42:1;3O) | PS(45:5) | PS(46:5) | PS(48:8) | SHexCer(42:1;3O) | OxPC(41:5(OOO)) | OxPC(41:3(Ke)(Ke,OH))		L3b								942.609	1	12.9654	2912.12	3184.32	3122.05	2763.89	3121.54	3013.86	1806.48	1590.7	1958.26	1941.09	1575.06	1237.9	2230.31	1841.85	2338.52	1464.07	1902.41	2217.4	3021.56	2717.35	3142.13	3397.75	2789.23	2762.66	2940.11	3165.9	2607.34	2741.32	2599.05	2874.48	2996.79	2536.1	2541.99	2857.95	0.47248	0.660836
14.92_900.6061m/z	AHexCer(49:11;3O) | HexCer(47:9;2O) | LNAPE(50:12) | LNAPS(41:3) | LNAPS(46:6) | PC(O-43:9) | PE(50:12) | PE(O-46:9) | PE(O-48:11) | PI-Cer(40:1;3O) | PI-Cer(42:4;3O) | PS(41:3) | PS(46:6) | PS(O-43:5) | PS(O-44:5) | PS(O-46:8) | SHexCer(40:0;2O) | SHexCer(41:0;2O) | SHexCer(43:2;3O) | SHexCer(43:3;2O) | OxPC(39:3(COOH)) | OxPC(39:4(OOH)) | OxPC(39:4(OO)) | OxPC(39:3(Ke,OH)) | OxPC(39:4OO) | OxPC…		L3b	x		x					900.606	1	14.9212	61859.1	60122.1	61337	90200.4	87615.5	85983.9	106909	101901	105567	134466	127363	129961	156045	153836	153173	165875	165362	156680	113614	111038	111197	107650	108493	107467	103245	102203	103115	101935	103219	101820	101809	101341	102767	104167	2.38e-05	0.0049081
15.09_956.7165m/z	AHexCer(49:3;3O) | AHexCer(51:6;3O) | Hex2Cer(41:2;2O) | HexCer(50:7;2O) | HexCer(54:12;2O) | HexCer(55:10;2O) | HexCer(49:4;4O) | HexCer(49:3;3O) | HexCer(49:3;4O) | HexCer(51:6;4O) | LNAPE(48:2) | LNAPE(50:4) | LNAPE(52:7) | LNAPS(48:1) | PC(45:2) | PC(47:4) | PC(49:7) | PC(O-47:4) | PE(48:2) | PE(50:4) | PE(52:7) | PE(O-50:4) | PS(48:1) | PS(O-51:6) | SHexCer(48:1;2O)		L3b								956.716	1	15.087	5007.77	4728.5	5269.76	5221.63	4415.28	4531.89	6145.84	5363.05	6060.59	6056.67	5788.98	5832.64	1134.65	1531.41	955.781	2662.24	1759.1	1650.83	4722.29	4750.61	5059.25	4446.46	4762.63	4496.17	4552.85	4951.97	4207.74	4320.52	4433.76	4476.7	4760.64	4337.11	4870.98	4568.24	0.38539	0.581229
19.43_916.7113m/z	AHexCer(49:3;3O) | Cer(57:10;4O) | HexCer(52:9;2O) | HexCer(44:1;4O) | HexCer(49:4;4O) | HexCer(46:2;3O) | HexCer(47:2;3O) | HexCer(49:5;3O) | HexCer(49:3;4O) | LNAPE(45:1) | LNAPE(50:4) | LNAPS(45:0) | PC(42:1) | PC(47:4) | PC(O-45:3) | PC(O-47:6) | PE(50:4) | PE(45:1) | PE(O-48:3) | PE(O-50:6) | PS(45:0) | OxPE(46:1(OO)) | PC(42:1) | PS(45:0)		L3b	x		x		x	x		916.711	1	19.4298	19448.6	20188.8	22249.5	31929.1	30179.4	27479.8	32719	31693	33016.5	17741.2	15058.7	16846.4	40662.1	43559.2	48161.5	3280.03	2607.39	2311.43	24912.2	24185.7	24545	24662.3	24830.2	25808.9	24542.1	24816.7	24660.6	24066.1	24125.8	24274.2	24570	24570.7	24310.2	25453.2	0.00338656	0.0246541
5.46_964.6495m/z	AHexCer(49:6;3O) | Hex2Cer(39:2;2O) | HexCer(52:12;2O) | HexCer(53:12;2O) | HexCer(49:6;4O) | LNAPE(50:7) | PC(47:7) | PC(O-48:12) | PE(50:7) | PI-Cer(43:2;3O) | PI-Cer(48:5;3O) | PS(O-47:6) | SHexCer(43:2;3O) | SHexCer(45:3;2O) | SHexCer(46:3;2O) | SHexCer(48:5;3O) | OxPC(41:2(OOOO)) | OxPC(41:2O(OOO)) | OxPC(41:2(OO)(OO))		L3b			x	x	x	x		964.65	1	5.45577	814.866	2000.64	2040.25	544.079	2719.67	2506	1205.25	1088.13	1466.12	155.304	234.296	388.456	131.604	439.277	201.257	0	44.2143	0	1661.83	1790.03	1825.19	1866.41	1767.97	1854.21	2011.36	1928.15	2010.82	2303.26	2029.95	2253.55	2184.84	2150.42	2210.37	2245.75	0.955069	1
14.57_908.6460m/z	AHexCer(49:7;3O) | Hex2Cer(34:0;2O) | Hex2Cer(39:3;2O) | HexCer(52:13;2O) | HexCer(44:5;4O) | HexCer(44:4;4O) | HexCer(49:7;4O) | LNAPE(45:5) | LNAPE(50:8) | LNAPS(43:1) | LNAPS(45:4) | LPC(44:7) | PC(42:5) | PC(47:8) | PC(O-44:7) | PC(O-45:7) | PE(50:8) | PE(45:5) | PE(O-47:7) | PE(O-48:7) | PE(O-50:10) | PI-Cer(42:0;3O) | PS(43:1) | PS(45:4) | PS(O-43:1) | SHexCer(42:0;3O) | OxPE(46:5(OO)) | Ox…		L3b	x		x	x	x			908.646	1	14.5732	25207.4	23334.1	23350.7	38073.5	34338.7	35664.4	12576.8	12259.3	13182.4	46021.6	44534.6	45975.3	42949.3	43365.5	43585.6	67594.3	63671.6	60111.3	47838.4	48062.8	48611.1	46552.8	46857	47118.1	46042.5	45071.6	45868	45928.6	44330.4	44043.5	44493	45011.2	43762.3	44893	0.000501886	0.00919387
12.70_927.6761n	AHexCer(49:7;3O) | Hex2Cer(39:3;2O) | HexCer(52:13;2O) | HexCer(49:7;4O) | LNAPE(50:8) | LNAPS(46:2) | PC(47:8) | PE(50:8) | PS(46:2)		L3b			x				927.676	972.674	1	12.6999	2654.86	2509.05	2921.12	2425.64	1656.43	2276.97	554.586	839.766	878.105	1551.96	1285.27	1448.21	791.169	598.896	701.35	688.138	639.807	924.807	2100.34	1668.11	1750.94	1711.66	1455.45	1831.75	1683.99	1918.33	1747.93	1657.75	1864.27	1863.69	1670.8	1786.17	1807.2	1804.99	0.116778	0.275949
14.57_906.6433m/z	AHexCer(49:8;3O) | Hex2Cer(39:4;2O) | HexCer(47:6;2O) | HexCer(44:5;4O) | LNAPE(50:9) | LNAPS(41:0) | LNAPS(46:3) | PC(47:9) | PC(O-43:6) | PC(O-45:8) | PE(50:9) | PE(O-46:6) | PE(O-48:8) | PE(O-50:11) | PI-Cer(42:1;3O) | PS(41:0) | PS(46:3) | PS(O-43:2) | PS(O-44:2) | PS(O-46:5) | SHexCer(42:1;3O) | OxPC(39:0(COOH)) | OxPC(39:1(OO)) | OxPE(43:1(OOOO)) | Sulfatide(d42:1O)		L3b	x		x					906.643	1	14.5732	12859.1	12792.1	12867	11109.4	11141.2	10391.7	631.801	609.638	789.228	1049.66	1252.57	875.282	2924.71	3095.9	2180.94	3239.78	2810.98	2691.83	9844.2	9580.01	9532.5	9273.44	10405	9846.41	9534.1	9114.26	9371.02	9618.36	8874.66	9088.73	9033.8	9181.89	9647.36	9253.36	0.00189822	0.0177167
13.84_944.6250m/z	AHexCer(49:9;3O) | Hex2Cer(37:3;2O) | Hex2Cer(39:5;2O) | Hex2Cer(41:8;2O) | HexCer(50:13;2O) | LNAPE(48:8) | LNAPE(50:10) | LNAPE(52:13) | LNAPS(45:4) | LNAPS(46:4) | LNAPS(48:7) | PC(45:8) | PC(47:10) | PE(48:8) | PE(50:10) | PE(52:13) | PE(O-50:10) | PI-Cer(42:0;3O) | PS(45:4) | PS(46:4) | PS(48:7) | SHexCer(42:0;3O) | OxPC(41:4(OOO)) | OxPC(41:3O(Ke,OH)) | OxPC(41:3(OO)(Ke)) | OxPC(41:2(Ke)(Ke…		L3b	x		x					944.625	1	13.8437	4146.13	3561.32	3552.38	3207.02	2772.73	3131.83	3576.3	4137.26	3422.62	3120.61	2656.73	2713.4	3552.63	3238.61	3375.66	3569.1	3352.67	3795.28	3948.2	3495.63	3951.49	3582.52	3618.53	3256.32	3218.55	3469.76	3168.87	3595.7	3344.73	3159.87	3291.41	3287.3	3659.28	3184.18	0.0363207	0.121191
12.53_968.6105m/z	AHexCer(50:11;3O) | AHexCer(51:11;3O) | Hex2Cer(41:7;2O) | Hex2Cer(43:10;2O) | Hex3Cer(30:0;2O) | LNAPE(52:12) | LNAPS(47:6) | PC(48:12) | PE(52:12) | PE(54:15) | PE(51:12) | PS(47:6) | PS(O-48:11) | SHexCer(44:2;3O) | OxPC(39:2(OO)(OOOO)) | OxPC(39:2(OOO)(OOO)) | OxPC(39:1(OOOO)(COOH))		L3b	x		x	x				968.61	1	12.534	1760.56	1874.67	1673.93	2217.11	2365.77	2055.68	508.211	304.796	794.617	1520.64	1348.51	1450.72	10553.6	10163.7	9771.36	12354.5	12028.6	10450.1	4600.24	5203.76	5176.09	5004.85	5168.49	5215.19	5252.06	4805.73	4891.63	5283.33	4813.44	4851.21	4310.81	4261	4550.83	4418.81	0.012922	0.0583093
14.95_968.5964m/z	AHexCer(50:11;3O) | Hex2Cer(40:7;2O) | Hex2Cer(41:7;2O) | Hex2Cer(43:10;2O) | LNAPE(52:12) | LNAPS(52:14) | PC(48:12) | PE(52:12) | PE(51:12) | PS(O-48:11) | PS(O-50:13) | OxPC(42:7(OOOO)) | OxPC(42:6(Ke)(OOO)) | OxPC(42:7(OOH)(OO)) | OxPC(42:6(OOH)(Ke,OH)) | OxPC(42:7O(OOO)) | OxPC(39:2(OO)(OOOO)) | OxPC(42:7(OO)(OO)) | OxPC(42:6(OO)(Ke,OH)) | OxPC(42:6(OO)(COOH)) | OxPC(39:2(OOO)(OOO)) | OxPC(4…		L3b	x		x		x			968.596	1	14.9546	5266.19	5611.64	5646.11	7615.34	7129.86	6834.98	11058.2	10084.2	11191.2	13515.8	12403.5	13027.9	14335	13818.1	13368.4	15236.3	15070.4	14993.5	10369.4	10696.9	10770.3	9859.26	10156.7	9492.77	9443.36	9451.19	9128.31	9523.08	9446.07	9503.75	9329.47	9224.93	9593.91	9715.45	0.00229635	0.0197692
15.52_972.7463m/z	AHexCer(50:2;3O) | AHexCer(52:5;3O) | AHexCer(49:2;3O) | Cer(63:12;4O) | Hex2Cer(42:1;2O) | HexCer(51:6;2O) | HexCer(53:8;2O) | HexCer(55:11;2O) | HexCer(50:3;4O) | HexCer(49:3;4O) | HexCer(50:2;3O) | HexCer(49:2;4O) | HexCer(50:2;4O) | HexCer(52:5;4O) | LNAPE(49:1) | LNAPE(51:3) | LNAPE(53:6) | LNAPS(49:0) | PC(46:1) | PC(50:6) | PC(48:3) | PC(O-48:3) | PE(49:1) | PE(51:3) | PE(53:6) | PE(O-51:3…		L3b	x		x					972.746	1	15.5181	10653.3	11090	11173	15825	14398	13991.9	12993.7	12254.4	13381.8	18679.4	17760.6	17751.5	5778.8	6632.94	7564.02	10077.7	8974.64	7699.26	13711.2	13526	13590.1	13864.5	13659.2	13869.4	14070	14190.8	13760.8	13776.6	13408.8	13908.9	13364	14850.1	14203.7	14723.8	0.00183237	0.0173243
15.09_970.7264m/z	AHexCer(50:3;3O) | AHexCer(52:6;3O) | AHexCer(49:3;3O) | Hex2Cer(42:2;2O) | HexCer(51:7;2O) | HexCer(53:9;2O) | HexCer(55:12;2O) | HexCer(50:4;4O) | HexCer(49:4;4O) | HexCer(49:3;4O) | HexCer(50:3;4O) | HexCer(52:6;4O) | LNAPE(51:4) | LNAPE(53:7) | PC(48:4) | PC(50:7) | PC(O-48:4) | PE(51:4) | PE(53:7) | PE(O-51:4) | PI-Cer(48:2;3O) | PS(O-47:3) | PS(O-52:6) | SHexCer(49:1;2O)		L3b	x							970.726	1	15.087	3175.33	3039.02	3352.47	3466.76	3681.12	3612.4	3006.88	2651.86	3097.49	2979.87	2777.99	2883.59	1990.47	2227	1530.44	1824.88	1858.85	1665.49	3016.1	3469.27	3196.28	3085.55	3019.76	2356.99	2945.58	2849.74	3110.64	3167.16	3087.77	2570.46	2958.02	2550.86	2918.55	2737.19	0.024276	0.0904637
15.10_992.7316m/z	AHexCer(50:4;3O) | AHexCer(52:6;3O) | AHexCer(54:9;3O) | Hex2Cer(40:0;2O) | Hex2Cer(45:3;2O) | HexCer(53:10;2O) | HexCer(58:13;2O) | HexCer(50:5;4O) | HexCer(50:4;4O) | HexCer(52:6;4O) | LNAPE(51:5) | LNAPS(49:1) | LNAPS(51:4) | PC(48:5) | PC(53:8) | PC(O-50:7) | PC(O-51:7) | PE(51:5) | PE(56:8) | PE(O-53:7) | PE(O-54:7) | PE(O-56:10) | PS(49:1) | PS(51:4) | PS(O-49:1) | SHexCer(48:0;3O)		L3b	x	x	x	x	x	x		992.732	1	15.1036	499.424	779.075	686.58	1483.73	1584.57	1277.52	81.3747	62.3529	50.3046	270.187	242.363	287.274	0	0	0	502.948	651.369	360.119	837.81	864.628	881.526	1078	872.734	1012.93	928.634	1054.58	833.72	1003.06	1129.11	1203.66	698.973	942.041	1058.03	1015.56	0.00535209	0.0331132
14.18_968.7061m/z	AHexCer(50:4;3O) | AHexCer(52:7;3O) | AHexCer(49:4;3O) | Hex2Cer(40:0;2O) | Hex2Cer(42:3;2O) | HexCer(51:8;2O) | HexCer(53:10;2O) | HexCer(55:13;2O) | HexCer(50:5;4O) | HexCer(49:5;4O) | HexCer(49:4;4O) | HexCer(50:4;4O) | HexCer(52:7;4O) | LNAPE(50:5) | LNAPE(51:5) | PC(48:5) | PC(50:8) | PC(47:5) | PC(O-48:5) | PE(50:5) | PE(51:5) | PE(53:8) | PE(O-51:5) | PE(O-56:13) | PI-Cer(48:3;3O) | PS(O-4…		L3b	x	x		x		x		968.706	1	14.1751	576.104	542.679	467.547	1268.52	1166.57	1029.73	75.8678	79.0292	191.762	369.574	168.192	450.957	220.974	34.9743	109.152	429.378	446.652	145.928	619.403	615.205	667.861	1009.34	911.326	791.935	910.117	787.761	891.708	828.756	635.459	732.987	354.454	650.341	736.007	873.679	0.000841143	0.0114518
14.89_945.7184n	AHexCer(50:5;3O) | Hex2Cer(40:1;2O) | HexCer(53:11;2O) | HexCer(50:5;4O) | LNAPE(51:6) | PC(48:6) | PE(51:6)		L3b	x				x		945.718	990.717	1	14.8881	27087.2	27403.1	27784.2	36926.9	35063.1	34553.2	31851.8	29108.1	31977.9	33983.1	32067.2	31251	16221.3	16379	16435.1	22333.9	20939.2	19559.2	31863.3	32734.9	31858.8	31537.7	30648.6	31093.1	29275	29550.7	29175.3	29609.4	29921.6	29188.4	29923.8	29099.9	29958.7	29924.7	0.000273397	0.0071509
5.27_980.6807m/z	AHexCer(50:5;3O) | Hex2Cer(40:1;2O) | HexCer(54:11;2O) | HexCer(53:11;2O) | HexCer(56:14;2O) | HexCer(50:5;4O) | LNAPE(51:6) | LNAPS(52:8) | PC(48:6) | PC(O-54:14) | PE(51:6) | PE(O-52:11) | PI-Cer(44:1;3O) | PI-Cer(49:4;3O) | PS(52:8) | PS(O-48:5) | PS(O-50:7) | PS(O-52:10) | SHexCer(44:1;3O) | SHexCer(46:2;2O) | SHexCer(47:2;2O) | SHexCer(49:4;3O)		L3b		x	x	x		x		980.681	1	5.27335	74.8563	456.854	519.374	347.697	1215.49	898.08	3330.81	3572.18	3956.38	41.7603	171.354	294.83	22.9748	150.775	92.5929	0	0	22.9526	1133.83	1446.73	1615.55	1672.97	1754.08	1852.11	1714.05	1842.15	1904.13	1950.04	1786.59	1916.1	1793.96	1852.99	2066.05	2122.68	0.234748	0.441403
15.29_924.6839m/z	AHexCer(50:6;3O) | AHexCer(45:3;3O) | Cer(61:14;2O) | Hex2Cer(40:2;2O) | HexCer(53:12;2O) | HexCer(45:4;4O) | HexCer(48:5;3O) | HexCer(47:5;3O) | HexCer(45:3;4O) | HexCer(50:6;4O) | LNAPE(46:4) | LNAPE(51:7) | LNAPS(44:0) | LNAPS(46:3) | PC(48:7) | PC(43:4) | PC(O-46:6) | PC(O-48:9) | PE(46:4) | PE(51:7) | PE(O-49:6) | PS(44:0) | PS(46:3) | PS(O-44:0)		L3b	x			x	x	x		924.684	1	15.286	2074.94	2224.55	2416.9	4106.94	3511.63	3470.51	212.223	42.8965	0	535.884	373.205	868.074	111.547	207.864	204.815	1527.66	1276.3	724.92	2653.25	2489.95	2312.32	2611.05	2282.28	2332.59	2365.18	1987.28	2521.78	2727.19	2115.66	2322.1	2317.49	2312.23	1996.46	2154.98	0.00201837	0.0181526
15.72_924.6865m/z	AHexCer(50:6;3O) | AHexCer(45:3;3O) | Cer(61:14;2O) | Hex2Cer(40:2;2O) | HexCer(53:12;2O) | HexCer(45:4;4O) | HexCer(48:5;3O) | HexCer(47:5;3O) | HexCer(45:3;4O) | HexCer(50:6;4O) | LNAPE(46:4) | LNAPE(51:7) | LNAPS(46:3) | PC(48:7) | PC(43:4) | PC(O-46:6) | PC(O-48:9) | PE(46:4) | PE(51:7) | PE(O-49:6) | PS(46:3) | PS(O-44:0) | PS(O-45:0)		L3b	x		x					924.686	1	15.7171	70328.5	68997.7	71427.5	65630.3	59838.6	58237.5	84020.7	83595.3	84293.1	79481.3	72005.3	76533.1	40056.5	45527.8	61598.5	60428.3	56544.9	49833.1	73985.5	69520.9	70495.8	72710.8	71202.3	70116.3	71338.9	75314	71100.4	64693.8	71357.7	72764.7	75349.9	76444.6	73274.6	77171.4	0.0209804	0.0826351
14.16_988.7045m/z	AHexCer(50:6;3O) | AHexCer(52:8;3O) | AHexCer(54:11;3O) | Hex2Cer(40:2;2O) | Hex2Cer(45:5;2O) | HexCer(53:12;2O) | HexCer(58:15;2O) | HexCer(50:6;4O) | LNAPE(51:7) | LNAPS(47:1) | LNAPS(49:3) | LNAPS(51:6) | PC(48:7) | PC(53:10) | PC(O-50:9) | PE(51:7) | PE(56:10) | PE(O-54:9) | PE(O-56:12) | PI-Cer(48:2;3O) | PS(47:1) | PS(49:3) | PS(O-49:3) | SHexCer(48:2;3O)		L3b	x							988.704	1	14.1585	5912.12	5953.3	6314.76	7176.87	7183.61	6614.27	4093.15	3479.84	3970.21	3920.66	3847.14	3668.54	1253.56	891.066	1328.91	2179.68	1843.71	1463.49	5661.33	5195.69	5784.19	5525.81	5092.78	5379.18	5050.21	5489.71	5069.78	5517.81	5353.02	5196.2	5510.25	5310.06	5388.6	5136.54	0.0143381	0.0624546
16.28_922.6707m/z	AHexCer(50:7;3O) | Cer(61:15;2O) | Hex2Cer(40:3;2O) | HexCer(53:13;2O) | HexCer(45:5;4O) | HexCer(45:4;4O) | HexCer(50:7;4O) | LNAPE(46:5) | LNAPS(46:4) | PC(48:8) | PC(43:5) | PC(O-46:7) | PC(O-48:10) | PE(46:5) | PE(51:8) | PE(O-49:7) | PI-Cer(43:0;3O) | PS(46:4) | PS(O-44:1) | PS(O-45:1) | SHexCer(43:0;3O) | ST(50:1;O4;T)		L3b				x	x	x		922.671	1	16.2805	1732.77	1487.9	1432.94	1216.29	1102.55	1406.25	143.608	162.347	243.368	27.2949	50.6395	0	229.125	342.073	289.51	0	39.8339	0	733.992	935.813	846.009	969.938	747.106	877.242	706.837	935.196	598.74	1026.36	815.96	801.846	690.498	937.747	802.056	738.061	0.070417	0.193691
15.07_941.6888n	AHexCer(50:7;3O) | Hex2Cer(40:3;2O) | HexCer(53:13;2O) | HexCer(50:7;4O) | PC(48:8) | PE(51:8)		L3b	x		x		x		941.689	922.671	1	15.0705	38297.6	38161.1	37683.1	31644.7	29640	29673.5	26521.8	24788.7	26924.6	22773.3	21832.4	22337.3	8333.27	9526.28	8537.51	14982.2	13962	13012.6	29625.2	28683.8	28585.1	29483	28886.1	29609.1	27812.8	27663.8	28029.8	27514.2	29173.3	28165.9	28362.1	27848.2	28634.4	28592.7	0.000509367	0.00919387
14.41_920.6532m/z	AHexCer(50:8;3O) | Hex2Cer(40:4;2O) | HexCer(45:5;4O) | LNAPE(46:6) | LNAPS(42:0) | LNAPS(44:2) | LNAPS(46:5) | PC(48:9) | PC(43:6) | PC(O-46:8) | PC(O-48:11) | PE(46:6) | PE(51:9) | PE(O-49:8) | PI-Cer(43:1;3O) | PS(42:0) | PS(44:2) | PS(46:5) | PS(O-44:2) | SHexCer(43:1;3O) | ST(50:2;O4;T) | OxPC(40:0(COOH)) | OxPC(40:1(OO)) | OxPE(44:1(OOOO))		L3b					x	x		920.653	1	14.4072	1463.83	1527.76	1728.43	1508.77	1344.52	1535.99	686.609	375.563	628.823	583.834	455.994	754.415	57.592	0	0	152.847	384.458	340.221	1237.51	1358.08	833.364	947.517	1085.43	763.696	860.675	451.507	1045.47	688.61	901.084	610.067	508.704	812.334	664.107	783.539	0.330814	0.55011
14.92_939.6971n	AHexCer(50:8;3O) | LNAPS(47:3) | PC(O-49:9) | PE(O-52:9) | PS(47:3)		L3b	x		x				939.697	960.672	1	14.9212	12079.5	10413.6	12232.9	18399.4	16996.5	16919.5	9322.89	8974.18	10558.9	15823.8	13535	13668.8	18865.8	19418.6	19479.8	20505.4	19524	18550.9	17116.2	17263.2	17630.4	16118.4	16534	16228.4	15177.9	14965.5	14836.6	14984	14661.8	15428.2	15343.5	15476.6	14516.3	14659	0.00213877	0.0188935
15.63_918.6425m/z	AHexCer(50:9;3O) | Hex2Cer(40:5;2O) | HexCer(48:7;2O) | HexCer(45:6;4O) | LNAPS(42:1) | LNAPS(47:4) | LPC(44:7) | PC(48:10) | PC(O-44:7) | PC(O-46:9) | PC(O-48:12) | PE(51:10) | PE(O-47:7) | PE(O-49:9) | PI-Cer(43:2;3O) | PS(42:1) | PS(47:4) | PS(O-44:3) | PS(O-45:3) | PS(O-47:6) | SHexCer(43:2;3O) | ST(50:3;O4;T) | OxPC(40:1(COOH)) | OxPC(40:2(OOH)) | OxPC(40:2(OO)) | OxPC(40:1(Ke,OH)) | OxPC(40…		L3b			x			x		918.642	1	15.634	2481.73	2566.98	2928.54	2665.14	2543.54	2101.96	2640.93	2097.35	2269.43	1496.36	1364.99	1349.66	999.978	1226.92	1030.75	730.172	593.49	298.137	2251.11	2394.95	2475.96	2034.45	1981.1	2228.11	2096.18	1964.41	2249.35	2303.52	2198.42	1895.07	2171.51	1984.97	2105.81	1830.59	0.367205	0.57245
16.26_918.6554m/z	AHexCer(50:9;3O) | HexCer(48:7;2O) | LNAPE(46:2) | LNAPS(42:1) | LNAPS(47:4) | LPC(44:7) | PC(48:10) | PC(43:2) | PC(O-44:7) | PC(O-48:12) | PE(46:2) | PE(51:10) | PE(O-47:7) | PI-Cer(43:2;3O) | PS(42:1) | PS(47:4) | PS(O-45:3) | PS(O-47:6) | SHexCer(44:0;3O) | SHexCer(44:1;2O) | ST(50:3;O4;T) | OxPC(40:1(COOH)) | OxPC(40:2(OOH)) | OxPC(40:2(OO)) | OxPC(40:1(Ke,OH)) | OxPC(40:2OO) | OxPE(44:2(OOO…		L3b			x	x	x	x		918.655	1	16.264	1234.42	1175.5	962.625	1120.33	1069.86	1063.48	1355.25	1102.03	1521.42	549.925	610.92	547.19	220.408	272.497	230.994	0	0	0	639.099	887.834	778.503	972.107	591.731	761.197	631.77	727.489	753.848	771.236	740.756	711.267	530.993	650.211	629.491	615.68	0.715095	0.863243
16.56_988.7853m/z	AHexCer(51:1;3O) | AHexCer(53:4;3O) | Cer(62:9;4O) | Cer(64:11;4O) | Cer(65:15;2O) | Hex2Cer(43:0;2O) | HexCer(52:5;2O) | HexCer(49:0;4O) | HexCer(51:2;4O) | HexCer(57:8;2O) | HexCer(51:1;3O) | HexCer(53:5;4O) | HexCer(51:1;4O) | HexCer(53:4;4O) | LNAPE(50:0) | LNAPE(52:2) | PC(47:0) | PC(49:2) | PC(51:5) | PC(O-49:2) | PE(50:0) | PE(52:2) | PE(54:5) | PE(O-52:2)		L3b		x	x	x	x	x		988.785	1	16.5623	524.302	0	317.322	1750.93	1043.95	769.381	1027.51	1088.58	744.087	17395.1	17770.9	16934.5	2686	3646.66	4055.88	8826.29	8035.62	5650.03	4293.79	3821.42	3688.46	3839.05	4296.62	4099.97	3809.83	4374.86	4380.99	4024.3	3827.98	4056.18	3982.15	4008.98	4039.26	3672.19	0.223062	0.425846
17.31_966.8007m/z	AHexCer(51:1;3O) | Cer(60:6;4O) | Cer(62:8;4O) | Cer_NDS(63:12;2O) | Cer_NS(63:12;2O) | Cer(63:12;2O) | Cer(64:11;4O) | Cer(68:15;2O) | HexCer(50:2;2O) | HexCer(55:5;2O) | HexCer(51:2;4O) | HexCer(51:1;4O) | LNAPE(52:2) | PC(49:2) | PE(52:2) | PS(O-51:1)		L3b		x	x		x			966.801	1	17.3082	623.254	74.5335	57.5358	182.867	0	57.3617	1155.36	1520.09	815.867	2066.21	1920	1824.18	331.677	360.773	353.23	448.801	503.692	510.674	794.199	912.278	751.531	856.302	940.081	761.725	836.084	958.037	893.532	895.868	938.615	866.643	823.526	935.39	843.319	1002	0.348145	0.569337
13.89_970.6388m/z	AHexCer(51:10;3O) | Hex2Cer(39:4;2O) | Hex2Cer(41:6;2O) | Hex2Cer(43:9;2O) | LNAPE(50:9) | LNAPE(52:11) | LNAPS(47:5) | LNAPS(48:5) | LNAPS(50:8) | PC(47:9) | PC(49:11) | PE(50:9) | PE(52:11) | PE(54:14) | PE(O-52:11) | PI-Cer(44:1;3O) | PS(47:5) | PS(48:5) | PS(50:8) | SHexCer(44:1;3O)		L3b								970.639	1	13.8934	1360.95	1585.15	1201.68	1400.52	1311.83	1114.93	463.955	761.094	528.108	787.767	637.936	1036.9	1681.12	1325.93	1290.94	1692.37	1414.87	1368.63	1415.12	1470.94	1652.27	1529.79	1734.59	1638.73	1413.51	1477.55	1508.69	1754.71	1387.65	1462.5	1142.28	1277.43	1474.74	1442.5	0.495942	0.679296
16.07_965.7893n	AHexCer(51:2;3O) | Cer(64:12;4O) | HexCer(51:3;4O) | HexCer(51:2;4O) | LNAPE(52:3) | PC(49:3) | PE(52:3)		L3b	x		x	x			965.789	986.764	1	16.065	1529.44	1292.12	1969.34	3419.3	2750.83	2522.47	1396.21	1220.55	1378.54	6623.57	6393.82	6068.68	2079.87	2514.85	2466.73	4644.99	4265.07	2127.91	2581.87	3198.72	3415.92	2919	3242.57	3341.65	2649.63	2943.26	2719.93	3334	3121	2292.9	2955.32	2863.99	2705.03	2433.84	0.0167131	0.0701948
15.72_984.7479m/z	AHexCer(51:3;3O) | AHexCer(53:6;3O) | Cer(62:11;4O) | Hex2Cer(43:2;2O) | HexCer(52:7;2O) | HexCer(56:12;2O) | HexCer(57:10;2O) | HexCer(51:4;4O) | HexCer(51:3;3O) | HexCer(51:3;4O) | HexCer(53:6;4O) | LNAPE(50:2) | LNAPE(52:4) | LNAPS(50:1) | PC(47:2) | PC(49:4) | PC(51:7) | PC(O-49:4) | PE(50:2) | PE(52:4) | PE(54:7) | PE(O-52:4) | PS(50:1) | SHexCer(50:1;2O)		L3b								984.748	1	15.7171	16549.3	16826.2	16874.2	17157.2	14471.3	15353.1	21709.2	20323.7	21263.3	22251.1	20207.7	21067.2	6500.85	7919.22	9581.92	11377.9	10077.3	8885.84	16561.3	16934.8	16769.5	16504.2	16779.1	16106.4	16575	17224.1	16450.1	15035.3	16536.6	15479.3	16753.9	17030.6	15541.9	17093.6	0.237736	0.445345
21.42_944.7424m/z	AHexCer(51:3;3O) | Cer(59:10;4O) | HexCer(54:9;2O) | HexCer(46:1;4O) | HexCer(51:4;4O) | HexCer(48:2;3O) | HexCer(49:2;3O) | HexCer(51:5;3O) | HexCer(51:3;4O) | LNAPE(47:1) | LNAPE(52:4) | LNAPS(47:0) | PC(44:1) | PC(49:4) | PC(O-46:3) | PC(O-47:3) | PC(O-49:6) | PE(52:4) | PE(47:1) | PE(O-49:3) | PE(O-50:3) | PE(O-52:6) | PS(47:0) | OxPE(48:1(OO)) | PC(44:1) | PS(47:0)		L3b			x	x	x	x		944.742	1	21.4189	7318.69	8150.97	9804.4	7204.87	7645.58	5724.28	17839.9	16433.6	19352.6	137.311	48.9237	109.117	23852.5	26131.5	28046.8	0	0	0	9385.86	7897.78	8353.62	8237.4	9092.18	9195.59	8847.93	7848.36	8439.43	7895.73	7291.85	8556.19	9098.7	8574.28	7788.04	8162.34	0.168838	0.351521
15.07_982.7319m/z	AHexCer(51:4;3O) | AHexCer(53:7;3O) | Cer(62:12;4O) | Hex2Cer(41:0;2O) | Hex2Cer(43:3;2O) | HexCer(52:8;2O) | HexCer(56:13;2O) | HexCer(57:11;2O) | HexCer(51:4;3O) | HexCer(51:5;4O) | HexCer(51:4;4O) | HexCer(53:7;4O) | LNAPE(50:3) | LNAPE(52:5) | LNAPS(50:2) | PC(47:3) | PC(49:5) | PC(51:8) | PC(O-49:5) | PE(50:3) | PE(52:5) | PE(54:8) | PE(O-52:5) | PS(50:2) | SHexCer(50:2;2O)		L3b	x				x	x		982.732	1	15.0705	8284.04	8380.47	8511.94	7124.62	6917.94	6883.77	5870.06	5717.39	6302.69	5817.52	5004.97	5256.68	793.034	606.55	433.153	2213.88	1350.25	1391.57	6025.78	6103.25	5957.1	6028.67	6003.28	6556.93	5896.83	6068.27	5960.22	6091.9	6438	6619.05	6120.55	6105.08	6106.57	5761.73	0.000155295	0.00611107
12.67_996.7287m/z	AHexCer(51:4;3O) | Hex2Cer(41:0;2O) | Hex2Cer(42:0;2O) | Hex2Cer(44:3;2O) | HexCer(55:10;2O) | HexCer(57:13;2O) | HexCer(51:5;4O) | HexCer(51:4;4O) | LNAPE(52:5) | LNAPE(53:5) | PC(50:5) | PC(52:8) | PC(49:5) | PE(52:5) | PE(53:5) | PE(55:8) | PI-Cer(45:0;3O) | PI-Cer(50:3;3O) | PS(O-49:4) | SHexCer(48:1;2O) | SHexCer(50:3;3O) | OxPC(47:4O) | OxPC(47:3(Ke))		L3b						x		996.729	1	12.6664	5003.25	4961.02	5103.29	5159.67	5291.19	4727.77	1502.06	1696.35	1407.11	1821.16	1560.47	2013.23	55.6871	1.93379	135.859	128.322	172.518	329.553	2282.56	2377.01	2260.13	2430.85	2589.88	2585.8	2389.5	2470.69	2745.92	2808.55	2663.96	2659.28	2816.13	2609.17	2706.91	2564.01	0.867199	0.973009
15.22_1004.7357m/z	AHexCer(51:5;3O) | AHexCer(53:7;3O) | AHexCer(56:8;3O) | AHexCer(55:10;3O) | Hex2Cer(41:1;2O) | Hex2Cer(46:4;2O) | HexCer(54:11;2O) | HexCer(59:14;2O) | HexCer(51:5;4O) | HexCer(53:7;4O) | LNAPE(52:6) | LNAPS(48:0) | LNAPS(50:2) | LNAPS(52:5) | PC(54:9) | PC(49:6) | PC(O-52:8) | PC(O-54:11) | PE(52:6) | PE(57:9) | PE(O-54:8) | PI-Cer(49:1;3O) | PS(48:0) | PS(50:2) | PS(52:5) | PS(O-50:2) | SHexCe…		L3b	x		x		x	x		1004.74	1	15.2198	6802.96	6206.19	6970.79	9585.13	8102.8	8434.13	2879.25	2645.91	3219.12	4379.7	4277.46	3866.32	783.916	981.474	882.987	2048.18	1824.13	1845.89	6099.03	5348.64	5906.02	5511.64	5186.61	5095.9	5123.65	5660.32	5370.48	5061.05	5319.09	5516.21	5640.22	6000.4	5149.42	5836.64	0.012484	0.0572194
14.84_1002.7078m/z	AHexCer(51:6;3O) | AHexCer(53:8;3O) | AHexCer(55:11;3O) | Hex2Cer(41:2;2O) | Hex2Cer(45:7;2O) | Hex2Cer(46:5;2O) | HexCer(54:12;2O) | HexCer(59:15;2O) | HexCer(51:6;4O) | LNAPE(52:7) | LNAPS(49:3) | LNAPS(50:3) | LNAPS(52:6) | PC(49:7) | PC(51:9) | PC(53:12) | PE(52:7) | PE(54:9) | PE(56:12) | PE(O-54:9) | PS(50:3) | PS(52:6) | PS(49:3) | SHexCer(47:3;2O)		L3b	x		x	x				1002.71	1	14.8384	2309.24	2031.73	2718.91	3541.04	3438.68	3319.89	578.693	361.67	716.809	1319.13	1214.27	1223.27	1298.34	1039.99	1714.19	1462.8	1756.27	1885.65	1902.42	1808.94	1763.93	2116.52	1635.28	1842.01	1898.41	1939.87	1659.49	1782.27	1889.83	1747.41	1854.55	2042.75	1755.22	1931.34	0.0112231	0.0533702
14.51_1002.7191m/z	AHexCer(51:6;3O) | AHexCer(53:8;3O) | AHexCer(55:11;3O) | Hex2Cer(41:2;2O) | Hex2Cer(46:5;2O) | HexCer(54:12;2O) | HexCer(59:15;2O) | HexCer(51:6;4O) | LNAPE(52:7) | LNAPS(48:1) | LNAPS(50:3) | LNAPS(52:6) | PC(54:10) | PC(49:7) | PC(O-52:9) | PC(O-54:12) | PE(52:7) | PE(57:10) | PE(O-54:9) | PI-Cer(49:2;3O) | PS(48:1) | PS(50:3) | PS(52:6) | PS(O-50:3) | SHexCer(49:2;3O)		L3b	x	x	x					1002.72	1	14.507	1372.98	930.147	1303.83	2431.54	2494.17	2461.56	1204.98	953.05	910.376	1571.69	1496.89	1395.31	403.206	563.505	531.401	1199.99	710.157	733.217	2090.45	2096.64	1980.87	1889.62	2021.48	1823.92	2018.24	1916.21	2080.11	2028.99	2027.72	2095.28	1894.08	1757.89	1658.7	1825.87	0.00393724	0.0272118
16.79_938.7255m/z	AHexCer(51:6;3O) | Cer(59:8;4O) | Cer(62:14;2O) | Cer(63:14;2O) | HexCer(50:4;2O) | HexCer(49:4;2O) | HexCer(47:3;3O) | HexCer(51:6;4O) | LNAPS(48:1) | PC(O-45:4) | PC(O-50:7) | PE(O-48:4) | PE(O-53:7) | PS(48:1) | PS(O-46:0) | PS(O-48:3)		L3b	x	x	x	x	x	x		938.726	1	16.7944	531.393	139.798	177.255	2798.37	2422.71	2248.07	2010.33	2206.06	2013.55	7286.57	6558.23	7133.72	5738.89	6326.18	5629.71	1473.14	836.344	784.002	3765.55	4210.93	4070	4205.62	3477.76	3841.37	3705.76	3487.72	3653.61	4111.18	3604.63	3629.35	3491.24	3259.7	3012.26	3204.99	0.00483847	0.0307946
13.93_974.6711m/z	AHexCer(51:8;3O) | AHexCer(53:11;3O) | Hex2Cer(39:2;2O) | Hex2Cer(41:4;2O) | Hex2Cer(43:7;2O) | HexCer(52:12;2O) | HexCer(57:15;2O) | LNAPE(50:7) | LNAPE(52:9) | LNAPS(47:3) | LNAPS(48:3) | LNAPS(50:6) | PC(47:7) | PC(49:9) | PC(51:12) | PC(O-49:9) | PE(50:7) | PE(52:9) | PE(54:12) | PE(O-52:9) | PS(47:3) | PS(48:3) | PS(50:6) | SHexCer(45:3;2O)		L3b					x			974.671	1	13.9265	1424.41	1409.18	1437.67	1332.3	1002.57	1078.88	1506.3	1497.35	1246.41	997.24	1186.93	603.661	1363.84	1320.93	1182.79	777.773	903.682	1082.1	877.383	1356.54	1209.4	1117.62	1221.56	959.839	1085.37	785.46	1123.93	1121.75	1097.53	1165.19	1035.51	935.597	1004.82	844.515	0.053559	0.160127
14.87_932.6693m/z	AHexCer(51:9;3O) | HexCer(49:7;2O) | LNAPE(52:10) | LNAPS(43:1) | LNAPS(48:4) | PC(49:10) | PC(O-45:7) | PC(O-47:9) | PE(52:10) | PE(O-48:7) | PE(O-50:9) | PE(O-52:12) | PI-Cer(44:2;3O) | PS(43:1) | PS(48:4) | PS(O-45:3) | PS(O-46:3) | PS(O-48:6) | SHexCer(45:0;3O) | SHexCer(45:1;2O) | OxPC(41:1(COOH)) | OxPC(41:2(OOH)) | OxPC(41:2(OO)) | OxPC(41:1(Ke,OH)) | OxPC(41:2OO) | OxPE(45:2(OOOO))		L3b	x		x					932.669	1	14.8715	5030.18	5334.08	5806.97	6724.45	6584.58	6727.94	2810.59	3109.98	3250.61	3773.41	4048.1	3548.73	5682.07	5656.73	5096.26	6275.49	5936.67	5714.89	5606.08	5913.81	5572.87	5021.88	4928.95	5089.31	4551.14	5084.97	5191.35	5165.2	5154.64	4904.03	5294	4764.49	5491.61	4916.35	0.00693849	0.038461
13.61_998.6571m/z	AHexCer(52:10;3O) | AHexCer(53:10;3O) | Hex2Cer(43:6;2O) | Hex2Cer(45:9;2O) | HexCer(54:14;2O) | LNAPS(49:5) | PC(50:11) | PC(51:11) | PE(54:11) | PE(53:11) | PE(56:14) | PS(49:5) | PS(O-50:10) | SHexCer(46:1;3O)		L3b		x			x	x		998.657	1	13.6116	0	0	0	0	32.6771	0	0	0	0	0	0	0	368.31	260.617	304.806	1614.92	1512.06	1467.39	294.987	335.832	313.123	139.215	234.99	292.161	369.274	171.991	220.094	293.242	230.51	251.848	134.263	205.024	276.83	292.316	0.373901	0.57245
13.38_996.6429m/z	AHexCer(52:11;3O) | AHexCer(53:11;3O) | Hex2Cer(43:7;2O) | Hex2Cer(45:10;2O) | Hex3Cer(32:0;2O) | LNAPS(49:6) | PC(50:12) | PC(51:12) | PE(54:12) | PE(53:12) | PE(56:15) | PE(O-54:12) | PS(49:6) | PS(O-50:11) | SHexCer(46:2;3O) | OxPC(45:6(OOO)) | OxPC(41:2(OO)(OOOO)) | OxPC(41:2(OOO)(OOO))		L3b								996.643	1	13.3796	585.335	940.215	850.536	644.995	706.309	791.972	147.391	28.8227	53.6719	38.0511	98.6045	159.582	6152.78	6220.17	6112	7108.08	6662.66	6220.74	3504.08	3192.8	3004.97	3146.21	3385.94	3217.71	2942.62	3003.61	3413.17	3071.3	2815.84	2830.26	2942.4	2960.98	2585.41	2905.36	0.607565	0.772911
13.93_959.6597n	AHexCer(52:12;3O) | LNAPS(49:7) | PE(O-54:13) | SHexCer(46:3;3O)		L3b							959.66	958.652	1	13.9265	18631.5	17381.7	18105.3	17825.2	16877.7	17496.4	17423.2	15501.4	15845.8	16557.6	16021.8	14586.1	18301.2	18242.9	16800.8	16707.3	16061.7	19698.8	20421.9	20676.7	21314.1	18557	19537.1	18680.3	18173.4	16835.7	16106.3	17014.9	16874	17465	16761.8	15793.5	16444.4	16483.5	0.235042	0.441577
13.64_1024.8203m/z	AHexCer(52:2;3O) | AHexCer(57:5;3O) | Cer_NS(68:13;2O) | Cer(68:13;2O) | Hex2Cer(47:1;2O) | HexCer(55:3;2O) | HexCer(52:3;4O) | HexCer(53:2;3O) | HexCer(55:4;3O) | HexCer(52:2;4O) | HexCer(57:5;4O) | LNAPS(54:0) | PC(55:6) | PC(O-51:3) | PC(O-53:5) | PE(58:6) | PE(O-54:3) | PE(O-56:5) | PS(54:0)		L3b								1024.82	1	13.6447	2132.11	1706.93	1157.54	1009.45	1028.7	1037.97	1826.64	2118.31	1744.19	2017.03	2171.85	2213.29	1847.37	1481.44	1303.09	1277.69	1691.07	2079.02	997.195	1383.12	1516.41	1031.58	1048.21	1213.95	981.523	1282.9	1370.07	1260.43	1068.07	1146.64	1378.36	1584.02	836.607	1539.35	0.0637723	0.180389
15.09_1018.7484m/z	AHexCer(52:5;3O) | AHexCer(54:7;3O) | AHexCer(56:10;3O) | Hex2Cer(42:1;2O) | Hex2Cer(47:4;2O) | HexCer(55:11;2O) | HexCer(60:14;2O) | HexCer(52:5;4O) | HexCer(54:7;4O) | LNAPE(53:6) | LNAPS(51:2) | LNAPS(53:5) | PC(50:6) | PC(55:9) | PC(O-52:8) | PE(53:6) | PE(58:9) | PE(O-56:8) | PS(51:2) | PS(O-51:2) | SHexCer(50:1;3O)		L3b	x		x		x	x		1018.75	1	15.087	2740.05	3322.26	3356.23	5560.94	6055.51	5195.7	389.231	276.255	267.429	565.688	416.938	616.81	472.196	684.297	301.377	1673.09	1607.26	1382.34	3216.06	3448.83	3736.9	3317.68	3588.72	3538.47	3266.12	3247.44	3438.1	3722.04	3180.59	3369.25	2818.75	2727.86	3144.91	3177.98	0.00185379	0.0174293
14.71_1006.7169m/z	AHexCer(52:6;3O) | AHexCer(53:6;3O) | AHexCer(55:9;3O) | Hex2Cer(43:2;2O) | Hex2Cer(45:5;2O) | HexCer(54:10;2O) | HexCer(56:12;2O) | HexCer(58:15;2O) | HexCer(52:6;4O) | HexCer(53:6;4O) | LNAPE(53:7) | LNAPS(49:1) | PC(50:7) | PC(51:7) | PC(53:10) | PE(54:7) | PE(53:7) | PE(56:10) | PI-Cer(51:5;3O) | PS(49:1) | PS(O-50:6) | SHexCer(47:1;2O) | SHexCer(49:3;2O) | SHexCer(51:5;3O) | OxPC(48:6O) | Ox…		L3b				x				1006.72	1	14.706	2908.87	3316.08	3391.18	3477.42	3098.31	3001.47	0	0	0	94.3081	38.0346	0	0	0	0	0	0	0	2385.95	2142.07	2085.81	1832.37	1850.81	1907.7	1851.32	1886	1995.76	1767.61	1966.15	1624.97	1944.26	1861.55	1868.28	1637.17	0.956223	1
14.85_971.7388n	AHexCer(52:6;3O) | Hex2Cer(42:2;2O) | HexCer(55:12;2O) | HexCer(52:6;4O) | LNAPE(53:7) | LNAPS(49:1) | PC(50:7) | PE(53:7) | PS(49:1)		L3b	x		x		x		971.739	1016.74	1	14.855	50753.3	50741.8	52815.5	66863.7	64772.8	63851.1	44446.8	41483.1	44015.8	51876.9	50253.7	49229.3	19840.2	20105.6	20530.2	35134.3	33783.2	32282.3	60622	59291.6	59693.9	58173.7	57250.3	57467.7	56129	57647.7	56497.5	55982.7	56638.7	57399.1	57351.6	57186.3	56356.2	59581	0.000241842	0.00670297
5.27_1006.6968m/z	AHexCer(52:6;3O) | Hex2Cer(42:2;2O) | HexCer(55:12;2O) | HexCer(56:12;2O) | HexCer(58:15;2O) | HexCer(52:6;4O) | LNAPE(53:7) | PC(50:7) | PE(53:7) | PE(O-54:12) | PI-Cer(46:2;3O) | PI-Cer(51:5;3O) | PS(O-50:6) | PS(O-52:8) | SHexCer(46:2;3O) | SHexCer(48:3;2O) | SHexCer(49:3;2O) | SHexCer(51:5;3O) | OxPC(44:2(OOOO)) | OxPC(44:2O(OOO)) | OxPC(44:2(OO)(OO)) | OxPE(48:2(OO)(OOOO)) | OxPE(48:2(OOO)(O…		L3b			x			x		1006.7	1	5.27335	14132.6	27996.8	24803.2	8755.24	34515.9	27101.2	10727.3	9939.42	11528.1	4875.2	5078.43	6152.76	2393.45	4864.81	4030.65	2608.56	1147.87	1604.7	12283.1	12994.1	14540.4	13975.6	14901.4	15150.8	15129.4	15148.2	15485.2	16220.3	15644.4	15745.1	15775	15412.7	15430.9	15487.8	0.904574	0.996281
13.98_1004.6992m/z	AHexCer(52:7;3O) | AHexCer(53:7;3O) | Hex2Cer(42:3;2O) | Hex2Cer(43:3;2O) | Hex2Cer(45:6;2O) | HexCer(56:13;2O) | HexCer(52:7;4O) | HexCer(53:7;4O) | LNAPS(49:2) | PC(50:8) | PC(51:8) | PC(53:11) | PE(54:8) | PE(53:8) | PE(56:11) | PI-Cer(46:3;3O) | PS(49:2) | PS(O-50:7) | SHexCer(47:2;2O)		L3b	x							1004.7	1	13.9765	1261.6	1308.29	1427.57	1863.77	1977.37	1940.47	50.4331	36.8261	80.6377	0	60.6861	27.9641	0	56.1374	0	0	0	41.2689	694.835	827.198	631.299	543.416	544	581.195	445.435	577.562	748.051	633.941	588.372	497.793	599.214	463.31	481.921	500.052	0.00080468	0.0112295
14.16_1014.7208m/z	AHexCer(52:7;3O) | AHexCer(54:9;3O) | AHexCer(57:10;3O) | AHexCer(56:12;3O) | Hex2Cer(42:3;2O) | Hex2Cer(47:6;2O) | HexCer(55:13;2O) | HexCer(52:7;4O) | LNAPS(49:2) | LNAPS(51:4) | LNAPS(53:7) | PC(50:8) | PC(55:11) | PC(O-52:10) | PE(53:8) | PE(58:11) | PE(O-56:10) | PI-Cer(47:0;3O) | PI-Cer(48:0;3O) | PI-Cer(50:3;3O) | PS(49:2) | PS(51:4) | PS(O-51:4) | SHexCer(47:0;3O) | SHexCer(48:0;3O) | SHe…		L3b	x		x		x	x		1014.72	1	14.1585	7004.02	6960.79	6945.02	11558.7	11381.6	10586.5	4503.85	4140.89	4272.92	5083.62	4587.74	4758.45	915.484	969.186	1002.36	3498.7	3369.53	2954.17	7267.21	7328.9	7065.51	6958.8	7297.81	7596.05	7495.13	7217.62	7162.03	7667.3	7241.4	6904.01	7082.86	7076.69	7080.15	7330.28	6.5e-05	0.00542481
17.03_1016.8161m/z	AHexCer(53:1;3O) | AHexCer(55:4;3O) | Cer(64:9;4O) | Cer(66:11;4O) | Cer(67:15;2O) | Hex2Cer(45:0;2O) | HexCer(54:5;2O) | HexCer(51:0;4O) | HexCer(53:2;4O) | HexCer(59:8;2O) | HexCer(53:1;3O) | HexCer(55:5;4O) | HexCer(53:1;4O) | HexCer(55:4;4O) | LNAPE(52:0) | PC(49:0) | PC(51:2) | PC(53:5) | PC(O-51:2) | PE(52:0) | PE(54:2) | PE(56:5) | PE(O-54:2)		L3b			x	x	x	x		1016.82	1	17.0264	0	0	0	0	0	0	0	0	0	4786.88	4962.88	4391.66	997.725	1568.21	1745.01	4974.25	4071.67	3442.76	796.893	607.054	882.635	829.895	850.623	799.12	844.417	949.331	927.879	1086.79	660.821	694.317	948.911	769.974	928.885	802.908	1	1
16.51_1014.8007m/z	AHexCer(53:2;3O) | AHexCer(55:5;3O) | Cer(64:10;4O) | Cer(66:12;4O) | Hex2Cer(45:1;2O) | HexCer(54:6;2O) | HexCer(51:1;4O) | HexCer(53:3;4O) | HexCer(59:9;2O) | HexCer(53:2;3O) | HexCer(53:2;4O) | HexCer(55:5;4O) | LNAPE(52:1) | LNAPS(52:0) | PC(49:1) | PC(51:3) | PC(53:6) | PC(O-51:3) | PE(52:1) | PE(54:3) | PE(56:6) | PE(O-54:3) | PS(52:0) | SHexCer(52:0;2O) | PC(49:1) | PS(52:0)		L3b	x	x	x	x	x	x		1014.8	1	16.5126	82.8198	44.2171	16.6762	699.811	330.944	176.037	151.986	227.573	127.479	6498.83	6016.15	6352.13	1421.05	2465.69	2646.84	8067.8	7020.92	4442.66	2149.2	2450.8	2379.73	2072.39	2431.78	2448.41	2113.07	2491.77	2207.1	2544.73	2606.72	2538.32	2404.36	2507.58	2263.18	2119.91	0.024152	0.0904637
12.67_989.7885n	AHexCer(53:4;3O) | Hex2Cer(43:0;2O) | HexCer(53:5;4O) | HexCer(53:4;4O) | PC(51:5) | PE(54:5)		L3b			x				989.789	1024.76	1	12.6664	26140.1	27236.3	28087.8	28168.1	28205.3	27269.7	10886.3	10350.7	10943	9957.04	9177.87	8845.35	793.389	943.855	1028.68	1750.08	1526.11	1079.6	14629	14895.1	15762.6	14243.3	14912.9	14743.1	14856.9	14038.5	14043.3	14560.9	15327.6	15004.6	15604.2	15344.3	15635.2	15435.5	0.320292	0.537709
15.80_1032.7686m/z	AHexCer(53:5;3O) | AHexCer(55:7;3O) | AHexCer(58:8;3O) | AHexCer(57:10;3O) | Hex2Cer(43:1;2O) | Hex2Cer(48:4;2O) | HexCer(56:11;2O) | HexCer(61:14;2O) | HexCer(53:5;4O) | HexCer(55:7;4O) | LNAPS(50:0) | LNAPS(52:2) | PC(51:6) | PC(56:9) | PC(O-54:8) | PC(O-56:11) | PE(54:6) | PE(59:9) | PE(O-56:8) | PI-Cer(51:1;3O) | PS(50:0) | PS(52:2) | PS(O-52:2) | SHexCer(51:1;3O)		L3b	x		x	x		x		1032.77	1	15.7998	999.912	833.056	1007.73	1646.59	1898.19	1399.71	549.353	496.763	583.722	1739.39	1707.31	1831.26	142.832	112.052	0	167.507	394.192	159.527	952.937	777.938	888.341	547.969	1273.25	835.549	970.842	731.686	1049.8	702.539	923.804	609.859	801.378	747.225	676.147	840.082	0.00695104	0.0384722
14.32_1026.6889m/z	AHexCer(54:10;3O) | AHexCer(55:10;3O) | AHexCer(57:13;3O) | Hex2Cer(45:6;2O) | Hex2Cer(47:9;2O) | HexCer(56:14;2O) | LNAPS(51:5) | PC(52:11) | PC(53:11) | PE(55:11) | PE(56:11) | PE(58:14) | PS(O-52:10) | SHexCer(48:1;3O)		L3b				x	x	x		1026.69	1	14.3244	135.231	42.9667	36.5028	70.5915	175.301	130.508	0	0	0	0	0	39.1462	4999.4	5632.95	4400.07	10835.6	10985.6	10148.3	3362.67	3259.96	3498.28	3148.56	3413.26	3401.51	3237.77	2854.86	3480.17	3040.85	3283.38	3010.6	2763.69	3066.91	2813.55	2885.77	0.24063	0.4486
14.11_1024.6736m/z	AHexCer(54:11;3O) | AHexCer(55:11;3O) | Hex2Cer(45:7;2O) | Hex2Cer(47:10;2O) | Hex3Cer(34:0;2O) | HexCer(56:15;2O) | LNAPS(51:6) | PC(52:12) | PC(53:12) | PE(55:12) | PE(56:12) | PE(58:15) | PE(O-56:12) | PS(O-52:11) | SHexCer(48:2;3O)		L3b	x			x	x			1024.67	1	14.1089	7780.76	7500.94	7626.94	6100.53	6308.3	6251.13	1172.14	613.356	1276.32	324	448.509	637.907	112707	118146	119820	106088	101965	92486.6	35387.1	35172.1	35776.3	34724.3	35431.1	35670.6	34767.7	34869.7	33726.9	34513.2	33951.9	33764.2	34641.1	34233.1	34288.2	34302.3	0.000147406	0.00611107
13.38_1022.6580m/z	AHexCer(54:12;3O) | AHexCer(55:12;3O) | Hex2Cer(45:8;2O) | Hex2Cer(47:11;2O) | Hex3Cer(34:1;2O) | LNAPS(51:7) | PC(52:13) | PE(55:13) | PE(56:13) | PE(58:16) | PE(O-56:13) | PS(O-52:12) | SHexCer(48:3;3O)		L3b								1022.66	1	13.3796	1202.19	1340.91	1304.99	1219.02	1197.19	867.144	0	16.0223	24.3569	0	0	34.0874	11045.4	11240.9	11972.9	12622.1	12088.8	10777	5226.6	5189	5149.16	5192.58	5074.95	5247.45	4999.17	5461.48	4720.52	5129.61	4855.91	5421.08	5026.32	4495.68	4852.61	5134.56	0.216065	0.417471
15.07_1040.7735m/z	AHexCer(54:3;3O) | AHexCer(59:11;3O) | HexCer(57:9;2O) | HexCer(58:9;2O) | HexCer(54:4;4O) | HexCer(60:12;2O) | HexCer(54:3;4O) | LNAPS(51:3) | PC(52:4) | PE(55:4) | PE(O-56:9) | PI-Cer(52:4;3O) | PS(O-52:3) | SHexCer(50:0;2O) | SHexCer(51:0;2O) | SHexCer(53:3;2O)		L3b	x							1040.77	1	15.0705	1702.5	1555.98	1792.73	1421.28	1309.44	1516.53	930.269	981.312	1384.04	1076.56	994.523	1086.17	34.2925	18.4706	55.0809	40.2353	0	40.4407	714.418	912.049	888.051	770.157	1188.77	1100.21	1180.14	1455.73	872.695	1081.06	1264.22	1104.58	1364.17	1253.75	839.615	984.312	0.0430359	0.136119
15.72_1005.8096n	AHexCer(54:3;3O) | HexCer(57:9;2O) | HexCer(54:4;4O) | HexCer(54:3;4O) | PC(52:4) | PE(55:4)		L3b							1005.81	1026.78	1	15.7171	3041.27	2683.54	3402.15	2641.39	2785.94	2416.13	4937.34	5142.17	5490.02	5479.89	4705.75	5371.68	281.076	492.879	764.121	521.813	205.893	533.533	2373.21	2780.31	2424.53	3032.79	2890.47	2844.38	3076.93	3529.39	3289.14	2718	3149.38	3110.93	3225.27	3375.57	3155.23	3474.51	0.137332	0.302963
15.07_1024.7658m/z	AHexCer(54:4;3O) | AHexCer(56:7;3O) | AHexCer(53:4;3O) | Hex2Cer(44:0;2O) | Hex2Cer(46:3;2O) | HexCer(55:8;2O) | HexCer(57:10;2O) | HexCer(59:13;2O) | HexCer(54:5;4O) | HexCer(53:5;4O) | HexCer(53:4;4O) | HexCer(54:4;4O) | HexCer(56:7;4O) | PC(52:5) | PC(54:8) | PC(51:5) | PE(54:5) | PE(55:5) | PE(57:8) | PI-Cer(52:3;3O) | PS(O-51:4) | SHexCer(50:1;2O) | SHexCer(52:3;3O) | SHexCer(53:2;2O)		L3b						x		1024.77	1	15.0705	2044.57	1845.59	2347.59	2182.43	1964.61	1727.65	2248.46	1441.34	1644.13	1773.03	1268.04	2078.61	120.518	37.0445	102.608	92.8112	130.281	388.996	1277.49	1436.46	1452.63	1427.04	1163.38	1646.68	2047.49	1728.68	1785.58	1901.43	1824.08	1761.91	1611.68	1818.26	1559.12	1676.56	0.57229	0.74265
15.72_982.7583m/z	AHexCer(54:5;3O) | AHexCer(49:2;3O) | Cer(62:12;4O) | Hex2Cer(44:1;2O) | HexCer(57:11;2O) | HexCer(49:3;4O) | HexCer(52:4;3O) | HexCer(51:4;3O) | HexCer(49:2;4O) | HexCer(54:5;4O) | LNAPE(50:3) | LNAPS(50:2) | PC(52:6) | PC(47:3) | PC(O-49:5) | PC(O-50:5) | PC(O-52:8) | PE(50:3) | PE(55:6) | PE(O-52:5) | PE(O-53:5) | PS(50:2) | SHexCer(50:2;2O)		L3b								982.758	1	15.7171	2016.13	1943.54	2089.74	2244.64	1508.51	1429.62	2897.5	2918.56	2565.61	2741.74	2161.63	2435.27	103.441	170.791	445.68	386.528	469.956	196.772	2017.99	1955.34	1790.06	1957.37	1850.69	1614.73	1750.99	2242.37	1884.24	1267.66	1822.3	1593.96	2143.26	2037.57	1399.34	1646.91	0.290007	0.504079
16.08_1046.7842m/z	AHexCer(54:5;3O) | AHexCer(56:7;3O) | AHexCer(59:8;3O) | AHexCer(58:10;3O) | Hex2Cer(44:1;2O) | Hex2Cer(49:4;2O) | HexCer(57:11;2O) | HexCer(62:14;2O) | HexCer(54:5;4O) | HexCer(56:7;4O) | LNAPS(51:0) | LNAPS(53:2) | PC(52:6) | PC(57:9) | PC(O-54:8) | PE(55:6) | PE(60:9) | PI-Cer(52:1;3O) | PS(51:0) | PS(53:2) | SHexCer(52:1;3O)		L3b			x					1046.78	1	16.0816	1308.22	1536.87	1381.13	1880.8	1505.35	1689.31	1978.15	1701.21	2023.9	2467.06	2177.95	2303.53	318.596	469.529	327.052	301.059	97.1684	450.996	1974.69	2102.09	1794.63	1673.2	2004.95	2019.43	1882.17	1951.29	2084.47	2179.29	1630.79	1802.18	1957.77	1969.08	1947.45	2094.32	0.0856922	0.223198
15.47_999.7704n	AHexCer(54:6;3O) | Hex2Cer(44:2;2O) | HexCer(57:12;2O) | HexCer(54:6;4O) | LNAPS(51:1) | PC(52:7) | PE(55:7) | PS(51:1)		L3b							999.77	1044.77	1	15.4684	2347.4	2537.25	2876.89	2946.65	3160.34	2959.73	2454.9	1875.6	2586.46	1951.74	1728.4	2099.31	293.013	706.756	921.664	490.218	784.694	763.311	3580.54	3599.48	3927.25	3128.66	3544.35	4091.25	3740.66	4113.39	4059.85	3291.32	3974.53	4082.62	3507.04	3851.21	3782.15	3974.14	0.0669155	0.186314
14.85_1042.7526m/z	AHexCer(54:7;3O) | AHexCer(56:9;3O) | AHexCer(59:10;3O) | AHexCer(58:12;3O) | Hex2Cer(44:3;2O) | Hex2Cer(49:6;2O) | HexCer(57:13;2O) | HexCer(54:7;4O) | LNAPS(51:2) | LNAPS(53:4) | PC(52:8) | PC(57:11) | PC(O-54:10) | PE(55:8) | PE(60:11) | PI-Cer(49:0;3O) | PI-Cer(50:0;3O) | PI-Cer(52:3;3O) | PS(51:2) | PS(53:4) | SHexCer(49:0;3O) | SHexCer(50:0;3O) | SHexCer(52:3;3O)		L3b								1042.75	1	14.855	1013.04	1094.61	1474.67	1369.25	2007.94	1135.98	249.355	385.881	363.902	241.803	214.274	388.123	138.685	178.092	176.062	110.912	251.723	40.8782	1078.76	976.904	696.796	844.48	932.381	902.14	767.25	1183.63	939.441	1074.45	810.037	1052.26	904.565	836.911	944.735	1027.84	0.347872	0.569297
15.07_997.7507n	AHexCer(54:7;3O) | Hex2Cer(44:3;2O) | HexCer(57:13;2O) | HexCer(54:7;4O) | PC(52:8) | PE(55:8)		L3b							997.751	996.743	1	15.0705	4099.32	4022.01	4653.81	4143.78	3708.82	3385.24	3296.84	2809.4	3630.6	2800.01	2464.95	2646.77	352.225	591.621	157.695	292.365	171.473	90.695	2770.04	2767.63	2986.84	3246.63	3102.81	2821.64	3219.26	2826.42	2987.59	3325.09	3026.52	2667.23	2775.26	3258.21	2889.26	2754.18	0.156083	0.332896
15.72_997.7404n	AHexCer(54:7;3O) | Hex2Cer(44:3;2O) | HexCer(57:13;2O) | HexCer(54:7;4O) | PC(52:8) | PE(55:8) | OxPC(47:4O) | OxPC(47:3(Ke))		L3b	x						997.74	996.733	1	15.7171	10337.4	10887	11473.4	9161.14	8702.57	8942.7	15336.2	15362.2	15641.3	15488	13718.2	14238.7	2221.32	3256.35	4810.5	4962.67	4246.14	3476.6	9224.5	9494.13	9386.76	9828.43	9477.86	9739.22	10529.4	10306.8	10249.9	9294.64	9936.78	10384.8	11175.2	11064.1	10362.9	10832.8	0.00412759	0.0279959
13.98_1030.7145m/z	AHexCer(54:8;3O) | AHexCer(55:8;3O) | Hex2Cer(44:4;2O) | Hex2Cer(45:4;2O) | Hex2Cer(47:7;2O) | HexCer(58:14;2O) | LNAPS(51:3) | PC(52:9) | PC(53:9) | PC(55:12) | PE(55:9) | PE(56:9) | PE(58:12) | PI-Cer(48:4;3O) | PS(O-52:8) | SHexCer(49:3;2O)		L3b						x		1030.71	1	13.9765	1056.54	1059.8	1514.64	1518.79	1571.78	1665.5	338.6	256.627	107.602	109.663	230.849	108.539	67.1062	62.6132	164.324	79.4035	0	0	497.42	394.053	347.821	379.804	366.848	538.667	437.842	696.548	397.263	422.268	575.58	467.071	287.506	420.77	586.674	585.779	0.0813547	0.215891
12.22_1052.7329m/z	AHexCer(55:9;3O) | AHexCer(57:11;3O) | Hex2Cer(45:5;2O) | Hex2Cer(50:8;2O) | HexCer(58:15;2O) | PC(53:10) | PC(58:13) | PC(O-56:12) | PE(56:10) | PE(61:13) | PI-Cer(50:2;3O) | PI-Cer(51:2;3O) | SHexCer(50:2;3O) | SHexCer(51:2;3O)		L3b								1052.73	1	12.2192	391.463	487.326	344.09	591.684	298.447	381.014	357.269	519.236	178.912	269.114	116.471	149.938	406.008	423.353	247.113	315.056	377.778	386.223	329.218	296.99	413.184	436.575	415.785	334.922	405.275	416.037	347.295	373.242	519.661	265.081	475.679	370.847	540.087	392.724	0.972533	1
19.73_1058.8634m/z	AHexCer(56:1;3O) | AHexCer(58:4;3O) | Cer(70:15;2O) | Hex2Cer(48:0;2O) | HexCer(54:0;4O) | HexCer(57:5;2O) | HexCer(56:2;4O) | HexCer(56:1;3O) | HexCer(62:8;2O) | HexCer(58:5;4O) | HexCer(56:1;4O) | HexCer(58:4;4O) | PC(52:0) | PC(54:2) | PC(56:5) | PC(O-54:2) | PE(55:0) | PE(57:2) | PE(59:5)		L3b								1058.86	1	19.7284	0	0	0	0	0	0	0	0	0	0	0	0	0	0	0	0	0	0	0	0	0	0	0	0	0	0	0	0	0	0	0	0	0	0	1	1
15.52_1019.7601n	AHexCer(56:10;3O) | LNAPS(53:5) | PI-Cer(50:1;3O) | SHexCer(50:1;3O)		L3b	x		x		x		1019.76	1018.75	1	15.5181	43221.4	44424.9	44852.9	58193.1	55844.3	54498	64799.8	61070.6	65859.9	90406.4	86724.1	84157	24449.5	27379.8	25443.1	37070	32807.1	34095.6	59936.4	58014.7	58600.7	57387	57849.5	58066.6	57185.7	58555.9	57225.4	56939.8	57462.5	56286.6	57012.2	57589.1	57017	56784.2	0.000408102	0.00844258
14.44_1038.6892m/z	AHexCer(56:11;3O) | AHexCer(55:11;3O) | Hex2Cer(46:7;2O) | Hex2Cer(48:10;2O) | Hex3Cer(35:0;2O) | HexCer(57:15;2O) | LNAPS(52:6) | PC(54:12) | PC(53:12) | PC(56:15) | PC(O-54:12) | PE(56:12) | PE(57:12) | PS(52:6) | SHexCer(49:2;3O) | OxPC(48:6(OOO)) | OxPC(44:2(OO)(OOOO)) | OxPC(44:2(OOO)(OOO)) | OxPE(48:2(OOOO)(OOOO))		L3b					x			1038.69	1	14.4403	918.439	753.964	1050.74	753.851	805.079	715.148	0	0	101.701	0	57.1	0	24906.8	26115.5	26771.7	19741.9	19636.8	17906.1	7287.4	7217.3	7284.43	6926.7	6925.08	6822.59	7151.46	6621.69	7145.33	6681.73	7079.76	7139.41	6540.68	6798.78	7027.48	6979.5	0.16755	0.350003
14.76_1052.7056m/z	AHexCer(56:11;3O) | AHexCer(57:11;3O) | Hex2Cer(45:5;2O) | Hex2Cer(47:7;2O) | Hex2Cer(49:10;2O) | Hex3Cer(36:0;2O) | HexCer(58:15;2O) | LNAPS(53:6) | PC(54:12) | PC(55:12) | PE(57:12) | PE(58:12) | PE(60:15) | SHexCer(50:2;3O)		L3b	x		x		x			1052.71	1	14.7556	19710.8	19863.3	19947.9	14870	14669.9	14321.1	5917.93	5648.06	5565.33	4295.31	3806.92	4055.79	530436	559447	537285	356624	346852	347265	121065	117726	121112	110892	112456	107914	106097	105461	106586	106282	103583	103671	101845	101166	99160.2	104060	1.21e-05	0.00395354
13.74_1036.6732m/z	AHexCer(56:12;3O) | AHexCer(55:12;3O) | Hex2Cer(46:8;2O) | Hex2Cer(48:11;2O) | Hex3Cer(35:1;2O) | LNAPS(52:7) | PC(54:13) | PC(O-54:13) | PE(57:13) | PE(56:13) | SHexCer(49:3;3O) | OxPC(44:3(OO)(OOOO)) | OxPC(44:3(OOO)(OOO)) | OxPC(44:2(OOOO)(Ke,OH))		L3b		x						1036.67	1	13.7444	0	0	0	0	25.2969	30.7254	0	0	0	0	0	0	4047.56	3657.54	3375.97	2946.19	3221.82	3414.09	781.946	576.752	713.803	708.625	559.744	413.458	538.915	661.137	612.649	754.562	563.914	719.577	631.64	666.956	597.312	580.563	0.116349	0.275949
14.09_1050.6896m/z	AHexCer(56:12;3O) | AHexCer(57:12;3O) | Hex2Cer(47:8;2O) | Hex2Cer(49:11;2O) | Hex3Cer(36:1;2O) | LNAPS(53:7) | PC(55:13) | PC(54:13) | PE(57:13) | PE(58:13) | PE(60:16) | SHexCer(50:3;3O)		L3b	x		x		x			1050.69	1	14.0923	27431.2	28188.1	28190.6	24018.9	24132.7	23557.8	1590.98	1596.51	1498.24	909.924	817.318	1035.14	271128	280843	297256	237501	226752	196843	103366	101315	101869	101502	102352	102230	102262	100672	100121	100551	99001.5	99707.2	101217	100603	100750	104058	0.0001836	0.00636292
13.41_1048.6737m/z	AHexCer(56:13;3O) | AHexCer(57:13;3O) | Hex2Cer(47:9;2O) | Hex2Cer(49:12;2O) | Hex3Cer(36:2;2O) | PC(54:14) | PE(58:14) | PE(60:17) | SHexCer(50:4;3O)		L3b				x				1048.67	1	13.4126	1644.21	2071.14	2026.97	2278.32	2124.74	1854.69	0	0	33.0821	0	11.7693	0	16130.1	16489.3	17464.8	16020.3	15162.1	13534.9	7210.89	7348.77	7508.56	6640.45	7233.7	6954.71	6862.75	7046	6829.56	6985.32	6844.56	6534.64	6993.52	6963.1	6881.91	6841.81	0.409491	0.604185
16.76_1076.8218m/z	AHexCer(56:4;3O) | AHexCer(58:6;3O) | AHexCer(60:9;3O) | Hex2Cer(46:0;2O) | Hex2Cer(51:3;2O) | HexCer(59:10;2O) | HexCer(56:5;4O) | HexCer(64:13;2O) | HexCer(56:4;4O) | HexCer(58:6;4O) | PC(54:5) | PC(56:7) | PC(58:10) | PC(59:8) | PC(O-56:7) | PE(57:5) | PE(59:7) | PE(61:10) | PE(62:8) | SHexCer(52:1;2O)		L3b				x				1076.82	1	16.7613	0	0	0	0	0	0	0	0	0	0	0.056274	0	0	0	0	0	0	0	0	0	0	0	0	0	0	0	0	0	0	0	0	0	0	0	1	1
14.36_1056.7405m/z	AHexCer(56:9;3O) | AHexCer(57:9;3O) | AHexCer(59:12;3O) | Hex2Cer(45:3;2O) | Hex2Cer(47:5;2O) | Hex2Cer(49:8;2O) | HexCer(58:13;2O) | HexCer(60:15;2O) | LNAPS(53:4) | PC(55:10) | PC(57:13) | PE(58:10) | PE(60:13) | PS(53:4) | SHexCer(50:0;3O)		L3b			x		x			1056.74	1	14.3575	550.717	750.75	874.512	716.179	641.832	669.389	1004.49	1106.54	1152.26	657.111	646.294	729.277	1468.24	1478.44	1293.97	941.725	764.426	939.383	1009.32	1087	1132.36	850.016	772.437	1066.83	904.47	1090.3	1115.4	1201.78	1011.37	1134.08	1032.61	950.992	1114.73	994.502	0.719936	0.866303
5.26_1056.7127m/z	AHexCer(56:9;3O) | Hex2Cer(46:5;2O) | Hex2Cer(47:5;2O) | HexCer(59:15;2O) | HexCer(60:15;2O) | PC(54:10) | PE(57:10) | PI-Cer(50:5;3O) | SHexCer(50:5;3O)		L3b			x	x		x		1056.71	1	5.2568	606.824	1706.03	1273.76	140.185	2586.41	1818.12	320.474	115.567	328.907	1618.59	1751.34	2382.55	632.231	2455.63	1774.25	4224.96	2703.03	2940.25	989.897	978.96	1231.57	1293.02	1180.35	1513.58	1574.72	1607.4	1723.16	1708.1	1584.96	1797.28	1965.1	1726.43	1730.19	1857.82	0.823165	0.943228
15.07_1082.7961m/z	AHexCer(57:8;3O) | AHexCer(62:11;3O) | Hex2Cer(52:7;2O) | HexCer(60:9;2O) | PC(55:9) | PC(60:12) | PC(O-56:9) | PE(58:9) | PE(63:12) | PI-Cer(52:1;3O) | SHexCer(53:0;2O)		L3b								1082.8	1	15.0705	1356.74	2232.18	2394.08	1920.36	2280.29	1914.76	909.999	1108.3	1543.09	1238.42	1453.68	1396.74	383.985	122.282	150.071	213.355	398.891	428.112	1611.51	1634.87	1462.19	1672.15	1682.76	1503.1	1821.07	1692.02	1599.74	1894.43	1732.39	1987.77	1638.88	1543.88	1772.11	1334.64	0.809233	0.932647
20.69_1086.8989m/z	AHexCer(58:1;3O) | AHexCer(60:4;3O) | Cer(72:15;2O) | HexCer(56:0;4O) | HexCer(59:5;2O) | HexCer(58:1;3O) | HexCer(58:2;4O) | HexCer(60:5;4O) | HexCer(64:8;2O) | HexCer(58:1;4O) | HexCer(60:4;4O) | PC(54:0) | PC(56:2) | PC(58:5) | PC(59:3) | PC(O-56:2) | PE(57:0) | PE(59:2) | PE(61:5) | PE(62:3)		L3b		x		x	x			1086.9	1	20.6899	495.527	1179.33	1382.86	2285.8	2453.89	1401.15	4953.69	1771.38	4475.28	1291.49	1121.61	2215.48	580.892	521.907	500.742	460.202	380.798	330.884	7314.27	7178.65	7343.08	6858.68	7056.86	6838.52	7043.12	6452.62	6441.9	6519.21	6939.92	6698.11	7085.76	6728.66	6223.62	6820.67	0.105868	0.260379
5.24_1068.7345m/z	AHexCer(58:10;3O) | AHexCer(57:10;3O) | AHexCer(60:13;3O) | Hex2Cer(48:6;2O) | Hex2Cer(50:9;2O) | HexCer(59:14;2O) | PC(55:11) | PC(56:11) | PC(58:14) | PE(58:11) | PE(59:11) | PE(61:14) | SHexCer(51:1;3O)		L3b		x	x	x				1068.73	1	5.24023	361.402	734.616	976.533	1165.36	2416.76	1893.9	1235.38	1101.67	1190.31	484.111	304.385	605.047	76.5564	250.24	0	80.5141	125.214	27.0875	2085.36	1950.33	2303.82	2130.44	2126.71	2419.79	2379.85	2344.41	2132.54	2346.39	2287.1	2612.36	2457.01	2375.76	2238.47	2345.19	0.0508088	0.154013
15.04_1066.7231m/z	AHexCer(58:11;3O) | AHexCer(57:11;3O) | Hex2Cer(46:5;2O) | Hex2Cer(48:7;2O) | Hex2Cer(50:10;2O) | Hex3Cer(37:0;2O) | HexCer(59:15;2O) | PC(55:12) | PC(56:12) | PC(58:15) | PC(O-56:12) | PE(58:12) | PE(59:12) | SHexCer(51:2;3O) | OxPC(46:2(OO)(OOOO)) | OxPC(46:2(OOO)(OOO))		L3b					x			1066.72	1	15.0374	1135.21	1496.83	1459.42	1180.93	1175.56	1207.63	130.062	188.65	316.133	520.108	285.478	230.744	11455.3	11916.2	12944.5	9214.81	8723.63	7480.02	3824.5	3646.21	3688.28	3495.63	3188.26	3514.2	3708.53	3342.86	3310.99	3705.22	3538.76	3915.64	3523	3986.49	4169.46	3757.24	0.214985	0.416063
15.32_1080.7366m/z	AHexCer(58:11;3O) | AHexCer(59:11;3O) | Hex2Cer(47:5;2O) | Hex2Cer(49:7;2O) | Hex2Cer(51:10;2O) | Hex3Cer(38:0;2O) | HexCer(60:15;2O) | PC(56:12) | PC(57:12) | PE(59:12) | PE(60:12) | PE(62:15) | SHexCer(52:2;3O)		L3b			x	x	x			1080.74	1	15.3191	602.157	699.257	735.504	456.932	679.168	379.508	0	63.4556	0	633.106	414.015	592.872	30447.5	33148.1	33137.5	18588	17460.6	16838.2	7340.5	7180.99	7479.09	7214.48	7208.77	7398.63	7264.94	7313.83	6904.22	7034.31	7531.08	7606.67	6819.19	7275.54	6797.56	7048.31	0.151038	0.324993
14.41_1064.7055m/z	AHexCer(58:12;3O) | AHexCer(57:12;3O) | Hex2Cer(46:6;2O) | Hex2Cer(48:8;2O) | Hex2Cer(50:11;2O) | Hex3Cer(37:1;2O) | PC(55:13) | PC(56:13) | PC(58:16) | PC(O-56:13) | PE(58:13) | PE(59:13) | SHexCer(51:3;3O) | OxPC(46:3(OO)(OOOO)) | OxPC(46:3(OOO)(OOO)) | OxPC(46:2(OOOO)(Ke,OH))		L3b					x			1064.71	1	14.4072	122.691	0	0	37.4056	0	29.5559	0	0	0	0	0	0	10122.5	10911.8	11089.9	7863.29	7156.17	6475.85	2890.58	3221.46	2743.77	2842.25	2719.21	2929.38	3004.66	3139.15	2709.77	3127.66	3032.53	2871.65	3025.33	3184.34	2768.87	3045.41	0.697625	0.849756
14.71_1078.7214m/z	AHexCer(58:12;3O) | AHexCer(59:12;3O) | Hex2Cer(47:6;2O) | Hex2Cer(49:8;2O) | Hex2Cer(51:11;2O) | Hex3Cer(38:1;2O) | PC(57:13) | PC(56:13) | PE(59:13) | PE(60:13) | PE(62:16) | SHexCer(52:3;3O)		L3b	x				x			1078.72	1	14.706	727.093	879.682	923.39	571.956	418.103	476.652	0	0	0	0	0	0	30331.7	31331.7	31073.6	17219.5	16608.3	15267.4	9270.8	8895.68	8878.47	8528.1	8707.36	8277.87	8378.79	8324.59	7947.87	8325.66	8168.92	7943.81	8080.4	7926.14	7354.87	8004.59	0.00926316	0.0464087
14.11_1076.7068m/z	AHexCer(58:13;3O) | AHexCer(59:13;3O) | Hex2Cer(47:7;2O) | Hex2Cer(49:9;2O) | Hex2Cer(51:12;2O) | Hex3Cer(38:2;2O) | PC(56:14) | PE(60:14) | PE(59:14) | PE(62:17) | SHexCer(52:4;3O)		L3b		x		x	x	x		1076.71	1	14.1089	70.1084	165.098	224.202	245.543	419.398	306.64	233.661	0	91.1088	48.2781	0	55.8577	4780.82	5063.12	5069.69	2699.31	2447.28	2097.17	1874.26	1596.77	1836	1776.79	2128.71	1383.66	1573.32	1574.12	1901.43	1688.71	1887.77	1464.42	1738.13	1632.53	1462.77	1491.38	0.0940765	0.240308
15.52_1086.7431m/z	AHexCer(58:13;3O) | Hex2Cer(48:4;2O) | Hex2Cer(53:12;2O) | Hex3Cer(40:2;2O) | HexCer(61:14;2O) | PE(64:17) | PI-Cer(52:4;3O) | SHexCer(52:4;3O)		L3b	x		x		x			1086.74	1	15.5181	2372.52	2520.39	2633.8	3536.95	3105.8	3268.49	3677.83	3485.15	3579.82	5899.83	5441.63	5676.92	1209.19	1387.49	1347.01	1810.17	1874.33	1779.06	3792.63	3473.44	3572.2	3646.31	3331	3400.38	3528.45	3370.21	3652.88	3479.26	3437.9	3727.93	3816.68	3480.48	3347.2	3488.84	0.00477161	0.0305159
19.23_1108.8817m/z	AHexCer(58:2;3O) | AHexCer(60:4;3O) | AHexCer(62:7;3O) | Hex2Cer(52:3;2O) | Hex2Cer(53:1;2O) | HexCer(58:3;4O) | HexCer(61:8;2O) | HexCer(60:4;3O) | HexCer(60:5;4O) | HexCer(66:11;2O) | HexCer(58:2;4O) | HexCer(60:4;4O) | HexCer(62:7;4O) | PC(56:3) | PC(58:5) | PC(60:8) | PC(61:6) | PE(59:3) | PE(61:5) | PE(63:8) | PE(64:6) | SHexCer(59:2;2O)		L3b		x	x	x		x		1108.88	1	19.2312	26.4949	764.052	670.302	1752.62	2092.37	1118.46	2373.27	794.688	2486.91	7088.63	8098.05	10207.6	21.2426	790.238	43.8457	93.4627	22.5116	44.7496	7147.72	6942.58	7511.56	6792.88	7037.81	6990.15	7474.97	6858.79	7672.78	6793.83	6858.33	7537.86	6827.87	7099.02	6785.78	7252.9	0.162943	0.343337
13.84_1070.7571m/z	AHexCer(58:9;3O) | AHexCer(57:9;3O) | AHexCer(60:12;3O) | Hex2Cer(46:3;2O) | Hex2Cer(48:5;2O) | Hex2Cer(50:8;2O) | HexCer(59:13;2O) | HexCer(61:15;2O) | PC(56:10) | PC(58:13) | PC(O-56:10) | PE(59:10) | PE(61:13) | PI-Cer(51:0;3O) | SHexCer(51:0;3O)		L3b								1070.76	1	13.8437	1190.56	1264.45	964.323	777.568	456.743	1126.88	1924.03	1802.17	1499.83	1147.51	1641.54	1282.02	1251.07	1607.35	1203.87	1449.02	1025.82	1384.05	1130.45	987.18	1327.05	905.628	942.994	1084.03	969.115	732.302	1111.37	868.63	745.055	1197.59	893.947	963.464	1101.07	1130.1	0.192907	0.386448
14.36_1070.7479m/z	AHexCer(58:9;3O) | AHexCer(57:9;3O) | AHexCer(60:12;3O) | Hex2Cer(47:5;2O) | Hex2Cer(48:5;2O) | Hex2Cer(50:8;2O) | HexCer(59:13;2O) | HexCer(61:15;2O) | PC(55:10) | PC(56:10) | PC(58:13) | PE(58:10) | PE(59:10) | PE(61:13) | PI-Cer(51:5;3O) | SHexCer(51:0;3O)		L3b			x		x			1070.75	1	14.3575	989.425	736.97	912.605	1058.02	672.281	1050.89	1758.77	1810.28	1672.9	922.499	876.514	938.738	5686.08	5317.44	5798.45	3715.09	3521.24	3632.99	2474.44	2388.51	2297.96	2076.07	2571.51	2287.23	2145.74	1872.18	2052.71	2034.92	1882.97	2099.38	2360.15	1940.29	1982.24	2172.33	0.834574	0.951864
13.83_1084.7720m/z	AHexCer(58:9;3O) | AHexCer(59:9;3O) | AHexCer(61:12;3O) | Hex2Cer(47:3;2O) | Hex2Cer(49:5;2O) | Hex2Cer(51:8;2O) | HexCer(60:13;2O) | HexCer(62:15;2O) | PC(57:10) | PC(59:13) | PE(60:10) | PE(62:13) | PI-Cer(52:0;3O) | SHexCer(52:0;3O)		L3b	x		x					1084.77	1	13.8271	1940.71	1320.73	1651.15	1153.63	1208.02	1145.91	1989.02	1704.31	2180.5	1525.73	1504.71	1489.38	1781.69	1861.98	1594.28	1115.9	1096.33	1626.3	1135.58	1442.04	1383.42	1306.63	1213.77	1244.36	925.185	975.572	1355.8	1390.88	1446.85	1139.9	1234.55	1151.52	1103	1199.06	0.0450163	0.14035
5.31_1100.7879m/z	AHexCer(59:8;3O) | Hex2Cer(49:4;2O) | Hex2Cer(50:4;2O) | Hex2Cer(52:7;2O) | HexCer(62:14;2O) | HexCer(63:14;2O) | PC(57:9) | PC(58:9) | PC(60:12) | PE(60:9) | PE(61:9) | PE(63:12) | SHexCer(54:3;2O)		L3b								1100.79	1	5.30645	1311.29	958.136	992.595	1098.63	783.24	901.142	1212.09	1324.97	1204.73	1129.76	1188.99	1504.85	1398.79	1604.27	1414.54	1148.51	1400.69	1498.19	1114.74	1180.59	1300.98	1106.07	1209.4	1333.96	1233.32	1208.37	1249.36	1267.56	1054.19	1146.33	1315.17	1305.05	962.467	1250.74	0.319866	0.537582
21.73_1114.9397m/z	AHexCer(60:1;3O) | AHexCer(62:4;3O) | AHexCer(63:2;3O) | HexCer(58:0;4O) | HexCer(61:5;2O) | HexCer(60:1;3O) | HexCer(60:2;4O) | HexCer(61:1;3O) | HexCer(62:5;4O) | HexCer(63:3;4O) | HexCer(63:4;3O) | HexCer(66:8;2O) | HexCer(60:1;4O) | HexCer(62:4;4O) | HexCer(63:2;4O) | PC(56:0) | PC(61:3) | PE(59:0) | PE(64:3)		L3b								1114.94	1	21.7341	396.576	603.209	913.746	766.679	961.626	887.32	1358.61	592.829	1484.94	466.144	684.989	687.214	334.859	494.576	375.21	351.92	325.975	291.796	3876.5	4001.1	3869.19	3737.99	3826.45	3728.13	3702.09	3330.15	3701.24	3699.02	3630.87	4068.73	3457.72	3232.48	3239.73	3346.51	0.21752	0.419482
20.06_1136.9185m/z	AHexCer(60:2;3O) | AHexCer(62:4;3O) | AHexCer(64:7;3O) | Hex2Cer(55:1;2O) | HexCer(60:3;4O) | HexCer(63:8;2O) | HexCer(62:4;3O) | HexCer(62:5;4O) | HexCer(68:11;2O) | HexCer(60:2;4O) | HexCer(62:4;4O) | HexCer(64:7;4O) | PC(58:3) | PC(60:5) | PC(62:8) | PC(63:6) | PE(61:3) | PE(63:5) | PE(65:8) | PE(66:6) | SHexCer(61:2;2O)		L3b	x		x	x				1136.92	1	20.0598	1459.88	1712.94	1322.33	2238.8	2398.03	2157.69	2262.67	1285.98	2879.22	7418.99	8287.56	11272.9	1223.35	5254.79	2216.36	4289.25	1267.74	908.556	9604.39	8973.95	8853.67	8406.38	9194.96	8036.41	7907.74	7591.65	7335.52	7971.89	7601.86	8120.53	7601.65	7853.42	6974.31	8283.59	0.00685113	0.0382193
20.44_1112.9210m/z	AHexCer(60:2;3O) | AHexCer(62:5;3O) | HexCer(58:1;4O) | HexCer(61:6;2O) | HexCer(60:2;3O) | HexCer(60:3;4O) | HexCer(61:2;3O) | HexCer(66:9;2O) | HexCer(60:2;4O) | HexCer(62:5;4O) | PC(56:1) | PC(60:6) | PC(61:4) | PE(59:1) | PE(63:6) | PE(64:4) | SHexCer(59:0;2O)		L3b	x							1112.92	1	20.4409	188.896	213.604	185.476	388.322	354.398	338.363	271.118	268.036	371.411	178.988	283.495	290.772	189.044	248.354	180.387	145.564	187.582	172.091	3988.56	3818.11	3789.53	3544.22	3762.53	3750.04	3816.23	4188.07	3412.3	3875.01	3329.24	3590.9	3660.6	3587.65	3229.22	3161.94	0.000530032	0.0093732
19.08_1134.9007m/z	AHexCer(60:3;3O) | AHexCer(62:5;3O) | AHexCer(64:8;3O) | Hex2Cer(55:2;2O) | HexCer(60:4;4O) | HexCer(63:9;2O) | HexCer(62:5;3O) | HexCer(68:12;2O) | HexCer(60:3;4O) | HexCer(62:5;4O) | PC(58:4) | PC(60:6) | PC(62:9) | PC(63:7) | PE(61:4) | PE(63:6) | PE(65:9) | PE(66:7) | SHexCer(56:0;2O) | SHexCer(61:3;2O)		L3b	x		x	x				1134.9	1	19.0819	62.8246	82.5524	53.4283	134.136	131.815	94.1826	118.512	110.985	228.534	818.879	1525	2412.02	104.829	229.764	90.1231	154.081	70.9779	65.6382	4091.91	3881.18	3927.18	3368.44	3537.72	3644.71	3703.39	3578.18	3333.1	3273.04	3613.88	3821.31	3359.73	3469.1	3442.85	3355.95	0.0251509	0.0926299
17.29_1066.8534m/z	AHexCer(60:5;3O) | AHexCer(55:2;3O) | Cer_NS(71:13;2O) | Cer(71:13;2O) | Hex2Cer(50:1;2O) | HexCer(55:3;4O) | HexCer(58:4;3O) | HexCer(57:4;3O) | HexCer(63:11;2O) | HexCer(55:2;4O) | HexCer(60:5;4O) | PC(53:3) | PC(58:6) | PC(O-55:5) | PC(O-56:5) | PE(56:3) | PE(61:6) | SHexCer(56:2;2O)		L3b		x						1066.85	1	17.2916	0	0	0	0	0.0942663	0	0	0	0	0	0	0	0	0	0	0	0	0	0	0	0	0	0	0	0	0	0	0	0	0	0	0	0	0	0.373901	0.57245
16.76_1064.8405m/z	AHexCer(60:6;3O) | AHexCer(55:3;3O) | Cer(71:14;2O) | Hex2Cer(50:2;2O) | HexCer(55:4;4O) | HexCer(58:5;3O) | HexCer(57:5;3O) | HexCer(63:12;2O) | HexCer(55:3;4O) | HexCer(60:6;4O) | LNAPS(54:0) | PC(53:4) | PC(58:7) | PC(O-56:6) | PE(56:4) | PE(61:7) | PS(54:0)		L3b								1064.84	1	16.7613	0	0	0	0	0	0	0	0	0	0	0	0	0	0	0	0	0	0	0	0	0	0	0	0	0	0	0	0	0	0	0	0	0	0	1	1
15.07_1098.7942m/z	AHexCer(60:9;3O) | AHexCer(59:9;3O) | AHexCer(62:12;3O) | Hex2Cer(48:3;2O) | Hex2Cer(50:5;2O) | Hex2Cer(52:8;2O) | HexCer(61:13;2O) | HexCer(63:15;2O) | PC(56:8) | PC(58:10) | PC(60:13) | PE(59:8) | PE(61:10) | PE(63:13)		L3b	x		x					1098.79	1	15.0705	897.671	1346.96	1248.55	1811.01	1926.62	1903.26	2097.1	2114.44	2251.01	2865.48	2943.01	3266.08	3100.1	3070.47	3087.21	4181.18	3520.16	3323.97	2282.54	2360.43	2508.12	2092.94	1694.61	2748.32	1966.78	2580.31	2322.63	2189.82	2336.07	2270.02	2130.5	2024.49	2129.4	2681.21	0.0172606	0.0718723
14.90_1112.8042m/z	AHexCer(60:9;3O) | AHexCer(61:9;3O) | AHexCer(63:12;3O) | Hex2Cer(49:3;2O) | Hex2Cer(51:5;2O) | Hex2Cer(53:8;2O) | HexCer(62:13;2O) | HexCer(64:15;2O) | PC(59:10) | PC(61:13) | PE(62:10) | PE(64:13)		L3b		x	x					1112.8	1	14.9046	0	388.982	265.406	1016.22	888.17	1020.29	1525.81	1441.98	1102.43	1996.2	1743.27	2106.36	3300.75	3177.39	3086.98	3245.82	2943.76	3220.49	1389.6	1429.85	1437.18	944.651	1046.91	660.774	1415.25	1205.65	1357.29	1299.37	1199.06	909.703	1204.91	1307.97	1262.68	1330.11	0.205135	0.402119
15.07_1134.8768m/z	AHexCer(61:5;3O) | AHexCer(62:5;3O) | AHexCer(64:8;3O) | Hex2Cer(52:1;2O) | Hex2Cer(54:4;2O) | HexCer(63:9;2O) | HexCer(65:11;2O) | HexCer(67:14;2O) | HexCer(61:5;4O) | HexCer(62:5;4O) | PC(59:6) | PC(60:6) | PC(62:9) | PE(62:6) | PE(63:6) | PE(65:9) | SHexCer(56:0;2O) | SHexCer(58:2;2O) | SHexCer(61:3;2O)		L3b						x		1134.88	1	15.0705	710.854	564.89	943.345	784.407	997.939	684.516	104.555	240.255	226.51	348.445	95.7326	159.514	1.55761	4.99359	2.86186	16.044	1.94963	10.6553	309.68	339.385	477.878	413.344	356.395	439.087	491.292	376.092	274.247	409.305	575.872	416.51	519.193	355.822	365.908	437.593	0.565465	0.737078
11.29_595.0316m/z	AHexCer(67:1;3O) | HexCer(67:2;4O) | HexCer(67:1;4O)		L3b	x							595.032	2	11.2909	13897.9	13533.3	13348	12733	12458.5	12736.1	14767.6	15572.7	14593.2	14537.7	14853.9	14532.4	14470.3	13641.7	14800.3	14020.4	14062.9	15706.8	12769.2	12487.4	12684.1	12565	12631.6	12757.6	12932	13419.9	12863.5	12997.9	13313.6	13312.3	13783.5	14201	13820.6	14211.8	0.00650851	0.037211
12.95_600.0241m/z	AHexCer(68:3;3O) | HexCer(68:4;4O) | HexCer(68:3;4O)		L3b								600.024	2	12.9488	987.922	765.158	639.429	668.923	463.475	709.296	934.099	728.355	691.175	692.541	585.294	514.532	694.305	678.943	616.894	789.352	729.048	613.411	605.732	693.164	658.44	765.433	682.175	817.701	785.124	589.639	431.723	538.347	444.608	575.286	529.404	600.612	512.315	553.841	0.225708	0.429208
12.92_615.0478m/z	AHexCer(70:2;3O) | HexCer(70:3;4O) | HexCer(70:2;4O)		L3b	x				x			615.048	2	12.9151	4201.92	3765.33	3658.63	3327.39	2874.48	3285.36	4096.97	4460.72	4001.43	3906.98	3935.3	3636.01	3966.01	3858.96	3876.3	4409.68	4314.28	4623.01	3430.88	3165.78	3655.94	3293.48	3402.46	3182.53	3383.06	3454.98	3229.12	3107.95	3352.68	3442.75	3402.54	3572.54	3640.97	3670.06	0.0319076	0.110667
12.73_1271.0404m/z	AHexCer(70:5;3O) | AHexCer(74:10;3O) | AHexCer(75:8;3O) | Hex2Cer(60:1;2O) | Hex2Cer(65:4;2O) | HexCer(73:11;2O) | HexCer(78:14;2O) | HexCer(70:5;4O) | PC(68:6) | PC(73:9) | PE(71:6) | PE(76:9)		L3b	x							1271.04	1	12.733	1877.76	1996.4	2159.83	2503.38	2283.22	2399.68	2747.34	3089.07	3245.85	3202	3357.92	3080.93	2314.76	2344.96	2309.96	2388.78	2256.22	2272.55	3018.09	2860.35	2690.36	2553.08	2619.62	2503.74	2615.13	2700.59	2788.17	2728.66	2835.38	2771.96	2871.06	2790.73	2788.84	2482.27	0.0222446	0.0857584
11.29_623.0476m/z	AHexCer(71:1;3O) | HexCer(71:2;4O) | HexCer(74:7;2O) | HexCer(71:1;4O) | PC(69:2) | PE(72:2)		L3b	x		x					623.048	2	11.2909	45129.2	43017.4	42718.9	39709.1	39156.8	40709.2	46588	49163.2	47511.1	44698.8	46086.6	45260.3	46232.7	44810.8	46110.7	47129.6	46901	49298	40511.8	39497.4	40037	40473.6	41039.9	41538.6	41333.4	42077.2	41603.6	40900.6	42281.1	42595.7	43227.5	44639.6	43735.6	44788.8	0.0120766	0.055888
11.77_623.0487m/z	AHexCer(71:1;3O) | HexCer(71:2;4O) | HexCer(74:7;2O) | HexCer(71:1;4O) | PC(69:2) | PE(72:2)		L3b	x		x					623.049	2	11.7715	30606	30172.8	28323.6	27148.5	25394.1	26405.7	30730.3	31255.2	31601.3	28877.8	29482.8	28185.4	32609	30994.7	30560.8	30693.6	30459.4	31748.5	28232.5	27424.8	28084.5	28376.1	28061	27521.6	27836.4	27054.9	27755	28100.3	28124.8	27862.7	27296.6	27531.9	27854.4	27292.5	0.0170358	0.0712715
12.93_623.0482m/z	AHexCer(71:1;3O) | HexCer(71:2;4O) | HexCer(74:7;2O) | HexCer(71:1;4O) | PC(69:2) | PE(72:2)		L3b	x							623.048	2	12.9316	8759.08	8306.77	7454.34	6490.97	6339.75	6256.1	8474.03	8614.58	8040.85	7638.25	7953.31	7123.65	8860.22	7836.76	7792.55	8440.97	8832.97	9723.19	7282.36	6726.08	7362.25	7112.46	6891.88	6898.01	7050.57	6868.17	6778	6639.29	6828.93	6810.68	7139.56	6940.54	7490.86	6887.29	0.00696693	0.0384722
17.72_623.0488m/z	AHexCer(71:1;3O) | HexCer(71:2;4O) | HexCer(74:7;2O) | HexCer(71:1;4O) | PC(69:2) | PE(72:2)		L3b					x			623.049	2	17.7227	6069.86	5409.93	5581.28	5381.51	5230.22	5383.73	6151.44	6424.73	5965.87	5957.92	5937.2	5665.3	5947.47	5974.41	5669.26	6161.65	6294.05	6705.16	5342.8	5333.97	5430.85	5344	5405.28	5475.86	5446.78	5478.34	5364.35	5368.21	5485.87	5302.69	5373.42	5846.66	5760.18	5465.95	0.150232	0.323736
14.34_1309.1219m/z	AHexCer(73:2;3O) | AHexCer(74:2;3O) | AHexCer(76:5;3O) | Hex2Cer(66:1;2O) | HexCer(75:6;2O) | HexCer(73:3;4O) | HexCer(74:3;4O) | HexCer(77:8;2O) | HexCer(79:11;2O) | HexCer(80:9;2O) | HexCer(73:2;4O) | HexCer(74:2;4O) | HexCer(76:5;4O) | PC(70:1) | PC(72:3) | PC(74:6) | PE(73:1) | PE(75:3) | PE(77:6)		L3b			x					1309.12	1	14.341	5393.78	4883.5	4728.61	5227.41	4631.81	4860.16	5682.27	5654.63	5802.68	5179.76	4760.01	4551.22	6058.1	6341.28	5871.67	5955.32	5314.18	5819.78	5811	6077.8	5679.7	5241.82	5573.39	5396.22	5435.88	5603.14	5370.09	5414.85	5299.51	5350.98	5215.25	5171.42	5379.93	4959.31	0.738784	0.880738
12.90_636.0575m/z	AHexCer(73:2;3O) | HexCer(73:3;4O) | HexCer(76:8;2O) | HexCer(73:2;4O) | PC(71:3) | PE(74:3)		L3b	x							636.058	2	12.8985	1681.14	1749.78	1580.57	808.26	804.245	1246.59	1537.46	1795.9	1641.07	1214.5	1679.84	1245.04	1299.17	1739.28	1394.56	1411.87	1446.68	1681.83	1095.92	831.14	1204.94	1214.52	1029.3	994.902	1236.59	1204.58	1166.39	1138.32	845.611	1249.84	1095.1	1259.98	1376.39	1226.58	0.0171276	0.071455
13.13_635.0502m/z	AHexCer(73:3;3O) | HexCer(73:4;4O) | HexCer(76:9;2O) | HexCer(73:3;4O) | PC(71:4) | PE(74:4)		L3b	x							635.05	2	13.1309	14442.8	13618.4	12647.3	10401.5	9715.43	10604.5	13735.3	14025.9	13211.3	13031.3	13401.3	11970.3	14063.8	13166	12449.8	13613	13749.5	14998.9	12032.1	12019.5	11557.6	11452.5	11222.8	11143.8	10954.7	10961.1	11093.8	10567.6	10967.6	11398.4	11011.6	10996.9	11206.2	11460.6	0.00385534	0.0267303
17.74_635.0512m/z	AHexCer(73:3;3O) | HexCer(73:4;4O) | HexCer(76:9;2O) | HexCer(73:3;4O) | PC(71:4) | PE(74:4)		L3b			x					635.051	2	17.7392	9632.87	8928.14	8768.14	8553.72	8281.15	8152.38	9830.45	9795.01	9617.24	9454.22	9144.41	8762.91	9556.59	9085.52	9515.78	9627.47	9908	10509.8	8729.16	8429.23	8432.22	8329.1	8834.22	8611.21	8812.78	8580.42	8611.95	8367.5	8730.72	8562.05	8768.64	8891.16	8933.62	8881.53	0.050283	0.15295
14.11_1321.1039m/z	AHexCer(74:3;3O) | AHexCer(75:3;3O) | AHexCer(77:6;3O) | Hex2Cer(67:2;2O) | HexCer(76:7;2O) | HexCer(74:4;4O) | HexCer(77:9;2O) | HexCer(75:4;4O) | HexCer(78:9;2O) | HexCer(80:12;2O) | HexCer(74:3;4O) | HexCer(75:3;4O) | HexCer(77:6;4O) | PC(72:4) | PC(73:4) | PC(75:7) | PE(75:4) | PE(76:4) | PE(78:7) | SHexCer(71:0;2O)		L3b					x			1321.1	1	14.1089	2121.6	2266.47	2343.87	2624.79	2342.76	2178.8	2854.71	2747.8	2937.56	2785.31	2553.37	2269.78	3691.83	3723.73	3505.31	3105.79	3172.79	3260.32	3067.39	2943.13	3041.73	2958.93	2881.32	2541.65	2499.23	2645.52	2598.61	2548.83	2717.04	2776.37	2562.39	2420.93	2447.92	2467.38	0.402366	0.598412
13.26_1335.1277m/z	AHexCer(75:3;3O) | AHexCer(76:3;3O) | AHexCer(78:6;3O) | Hex2Cer(68:2;2O) | HexCer(77:7;2O) | HexCer(75:4;4O) | HexCer(76:4;4O) | HexCer(79:9;2O) | HexCer(81:12;2O) | HexCer(75:3;4O) | HexCer(76:3;4O) | HexCer(78:6;4O) | PC(73:4) | PC(74:4) | PC(76:7) | PE(76:4) | PE(77:4) | PE(79:7) | SHexCer(72:0;2O)		L3b	x		x	x	x			1335.13	1	13.2637	12205.8	11808.3	12237.7	14950.1	13699.4	13310.8	7072.61	6801.6	6722.56	14459.3	14486.9	14356.1	4777.75	4870.87	4756.92	6074.09	6057.6	6467.42	11291.7	11111	11067.8	10785	11110.8	11010.7	10766.8	10343	10666.2	10476.8	10333.2	11060.4	10526.4	10041	10255.8	10269.4	0.0168508	0.0706375
12.92_648.0588m/z	AHexCer(75:4;3O) | Hex2Cer(65:0;2O) | HexCer(75:5;4O) | HexCer(78:10;2O) | HexCer(75:4;4O) | PC(73:5) | PE(76:5)		L3b								648.059	2	12.9151	671.662	822.307	549.196	468.948	408.905	580.421	895.877	972.703	749.252	584.454	858.889	673.428	743.336	631.031	673.621	697.925	778.042	962.995	505.987	495.559	373.875	504.307	567.375	721.783	778.167	621.261	651.372	454.34	715.876	681.1	591.777	782.6	690.332	806.119	0.0970128	0.245369
11.77_647.0522m/z	AHexCer(75:5;3O) | Hex2Cer(65:1;2O) | HexCer(78:11;2O) | HexCer(75:5;4O) | PC(73:6) | PE(76:6)		L3b	x							647.052	2	11.7715	7567.62	7077.31	6965.1	6767.35	6166.9	6258.55	7574.72	8047.36	7851.18	7522.65	7599.07	7398.82	7433.82	6797.39	7476.85	7670.03	7804.27	8467.39	6604.23	6679.49	6710.97	6944.57	6926.67	6510.92	6731.04	6718.37	6572.88	6281.47	6485.17	6671.36	6953.27	6851.89	6870.69	7175.73	0.0365215	0.121405
12.92_647.0517m/z	AHexCer(75:5;3O) | Hex2Cer(65:1;2O) | HexCer(78:11;2O) | HexCer(75:5;4O) | PC(73:6) | PE(76:6)		L3b	x							647.052	2	12.9151	7034.28	7099.17	6983.83	5716.04	5271.51	5726.85	7143.16	7754.98	6829.37	6628.52	6666.56	6593.01	7087.99	6413.04	6631.07	7427.88	7280.78	8315.87	6097.12	6310.07	6403.92	6307.08	6155.42	5913.81	6265	6163.49	6091.83	5582.82	5795.23	6369.93	5983.69	6281.9	6456.37	5964.06	0.00106846	0.0128216
11.29_654.0588m/z	AHexCer(76:5;3O) | Hex2Cer(66:1;2O) | HexCer(79:11;2O) | HexCer(76:5;4O) | PC(74:6) | PE(77:6)		L3b								654.059	2	11.2909	486.091	444.042	502.355	481.433	547.319	499.998	444.252	445.304	611.115	462.371	798.388	692.43	570.176	631.561	534.15	656.982	565.573	773.579	464.842	440.184	398.547	447.547	512.914	464.043	506.896	277.383	501.669	559.776	517.768	608.369	401.15	426.135	536.287	392.912	0.287735	0.501527
11.72_654.0593m/z	AHexCer(76:5;3O) | Hex2Cer(66:1;2O) | HexCer(79:11;2O) | HexCer(76:5;4O) | PC(74:6) | PE(77:6)		L3b	x							654.059	2	11.7219	4717.79	4165.85	4067.73	3192.82	3136.06	3719.38	4569.23	4626.32	4717.4	3646.14	4343.49	4205.92	4358.99	4818.43	4668.1	4591.75	4460.05	4752.83	3388.16	3435.57	3544.84	3705.91	3489.39	3654.36	3746.05	3792.39	3981.75	4014.2	3803.11	4028.95	4122.07	3987.44	4322.76	3874.55	0.0230405	0.0879306
13.53_1353.1020m/z	AHexCer(76:6;3O) | AHexCer(78:8;3O) | Hex2Cer(66:2;2O) | Hex2Cer(68:4;2O) | Hex2Cer(70:7;2O) | Hex2Cer(71:5;2O) | HexCer(79:12;2O) | HexCer(76:6;4O) | PC(74:7) | PC(76:9) | PC(78:12) | PC(79:10) | PE(77:7) | PE(79:9) | PE(81:12) | PE(82:10) | SHexCer(72:3;2O)		L3b					x			1353.1	1	13.5289	4520.66	4282.77	4065.92	4519.14	3948.75	4096.26	4235.86	3706.89	3680.27	4709.37	4076.64	3595.33	4717.85	4137.15	3917.14	5234.56	4833.41	5020.04	6308.22	6279.39	6577.25	6166.45	5806.53	5577.15	5402.5	5174.56	5225.92	5466.59	5018.42	4993.54	4717.48	4485.58	4329.34	4660.93	0.650906	0.809878
12.93_653.0524m/z	AHexCer(76:6;3O) | Hex2Cer(66:2;2O) | HexCer(79:12;2O) | HexCer(76:6;4O) | PC(74:7) | PE(77:7)		L3b	x							653.052	2	12.9316	15054.3	13874.2	12580.8	10713.1	10046.4	11045.6	14003.4	14601	13139.1	13399.9	13356.9	13047.3	14699.2	13193	12444.4	14088	13877	15999.3	12031.1	11796.4	12183.5	11421.7	12115.1	11453.7	11335.6	11521.7	11543.2	11693.7	11287.7	11515.1	11932	11442.2	12001.8	11956.9	0.0109359	0.0523777
14.62_653.0532m/z	AHexCer(76:6;3O) | Hex2Cer(66:2;2O) | HexCer(79:12;2O) | HexCer(76:6;4O) | PC(74:7) | PE(77:7)		L3b	x							653.053	2	14.6229	16870.2	15836.1	14639.8	12217.8	11637.7	12864.8	18139	19780.6	17458.2	17491.6	16863.4	16135.2	16218.2	15357.1	15791.6	15892.6	16730.7	18291.1	15130.3	15431.9	15212.3	14957.1	15292.6	14443	14747.9	14757.9	14152.4	13857.9	14608.1	15014.4	14918.6	14715	15209.8	14716.6	0.00724935	0.0394541
17.76_653.0538m/z	AHexCer(76:6;3O) | Hex2Cer(66:2;2O) | HexCer(79:12;2O) | HexCer(76:6;4O) | PC(74:7) | PE(77:7)		L3b			x					653.054	2	17.7558	5760.11	5178.51	5124.42	4997.86	4786.41	4851.03	5938.99	5807.22	5923.49	5358.98	5516.15	5294.01	5657.17	5544.94	5550.75	5715.85	5645.73	6500.11	5357.54	4875.49	4981.55	4927.25	5146.49	4855.02	5340.17	5124.21	4743.73	5072.78	5298.56	5261.76	5359.59	5084.22	5390.47	5199.33	0.0805761	0.214806
4.38_653.0495m/z	AHexCer(76:6;3O) | Hex2Cer(66:2;2O) | HexCer(79:12;2O) | HexCer(76:6;4O) | PC(74:7) | PE(77:7)		L3b	x							653.05	2	4.37813	2065.46	1923.36	1947.43	1753.44	1779.32	1626.13	2033.35	2246.5	2172.39	1884.39	2196.15	2147.66	2055.42	2098.23	2086.12	2129.77	1979.49	2244.78	1758.77	1700.64	1908.68	1868.83	1794.35	1747.35	1948.86	1877.17	1853.92	1828.13	2000.57	2092.27	2082.7	2040.87	1951.46	2014.54	0.0166721	0.0701014
9.87_653.0526m/z	AHexCer(76:6;3O) | Hex2Cer(66:2;2O) | HexCer(79:12;2O) | HexCer(76:6;4O) | PC(74:7) | PE(77:7)		L3b	x				x			653.053	2	9.86525	19074.9	18966.2	17928.4	16841.1	16872.3	16930.1	19100.8	20111.1	20058.8	18666.4	19347.3	19092.2	19120	18915.8	19190.9	19570.5	19916.9	19960.1	16927.6	16762.3	16760.6	17005.8	17448.3	17111	17166.6	17302.1	17419	17816.4	18127.1	17867.1	18775.5	18295.4	18337.2	18441.2	0.00737882	0.0398075
11.72_659.0514m/z	AHexCer(77:7;3O) | Hex2Cer(67:3;2O) | HexCer(80:13;2O) | HexCer(77:7;4O) | PC(75:8) | PE(78:8)		L3b	x		x					659.051	2	11.7219	10570.1	10171.4	10204.3	8961.29	8750.29	8760.93	10213.8	10166.3	10208.1	8951.75	8849.28	8759.49	9759.98	9697.8	9865.69	9467.77	9822.62	9721.96	9702.3	9293.79	9559.42	9335.84	9459.62	9563.11	9469.62	9333.47	9861.92	9284.47	9327.56	9217.71	9584.25	9232.78	9606.49	9323.95	0.000428317	0.0086216
13.66_1299.1026m/z	AHexCer(77:8;3O) | HexCer(72:1;4O) | HexCer(75:6;2O) | HexCer(76:6;2O) | HexCer(78:9;2O) | PC(70:1) | PC(75:9) | PE(73:1) | PE(78:9) | SHexCer(71:0;2O)		L3b								1299.1	1	13.6613	2035.83	1684.34	1325.9	1297.92	929.029	1118.06	2285.31	2242.68	2008.55	1952.06	2137.93	1898.63	2150.05	2026.61	1778.04	1950.59	1972.46	2288.46	1823.83	2148.39	2154.44	1668.31	1979.28	1726.64	1722.17	1556.34	1795.75	1863.65	1586.49	1887.71	1489.93	1582.69	1637.69	1330.32	0.0615941	0.176191
17.06_1373.1058m/z	AHexCer(78:10;3O) | Hex2Cer(68:1;2O) | Hex2Cer(73:9;2O) | HexCer(81:11;2O) | PC(76:6) | PE(79:6) | PE(84:14)		L3b								1373.11	1	17.0595	3928.27	3532.08	3332.52	3365.75	3160.54	3117.98	4706.27	5192.8	4925.24	5136.22	4494.47	4418.44	3932.95	3876.02	3834.83	3955.13	3524.31	4082.97	4137.08	4188.36	4178.08	3637.74	3397.58	3803.1	3799.95	3702.3	3493.74	3658.19	3674.17	3840.3	3718.03	3839.96	3694.1	3529.07	0.107724	0.263312
11.31_667.0542m/z	AHexCer(78:6;3O) | Hex2Cer(68:2;2O) | HexCer(81:12;2O) | HexCer(78:6;4O) | PC(76:7) | PE(79:7)		L3b	x							667.054	2	11.3074	4459.96	4499.15	4211.42	4079.14	4002.58	4097.43	4630.53	4518.92	4405.14	4359.62	4781.15	4277.19	4880.44	4705.43	4260.32	5001.74	4889.54	5097.65	4431.68	4027.07	4316.11	4051.52	4257.19	4281.12	4113.1	4275.55	4058.29	4337.23	4323.45	4230.94	4033.14	4394.25	4108.18	4365.77	0.0237831	0.0898272
14.61_667.0546m/z	AHexCer(78:6;3O) | Hex2Cer(68:2;2O) | HexCer(81:12;2O) | HexCer(78:6;4O) | PC(76:7) | PE(79:7)		L3b	x		x					667.055	2	14.6063	17693.2	17238.3	15841.8	13470.9	11858.5	13884.6	19686.2	20161.2	19363.4	18966.2	18203.6	17782.4	17335.3	16997.4	17200.9	17539.4	17849.3	19275.4	17573	16737.9	17045.5	16195.7	16045.3	15335.8	15363.4	15660.7	15021.4	14884.6	15204.3	14978.1	15395.1	15980.8	16623.8	16141.9	0.0115163	0.0540314
12.77_1369.0969m/z	AHexCer(78:7;3O) | Hex2Cer(68:3;2O) | Hex2Cer(69:3;2O) | Hex2Cer(71:6;2O) | HexCer(81:13;2O) | HexCer(82:13;2O) | HexCer(78:7;4O) | PC(76:8) | PC(77:8) | PC(79:11) | PE(79:8) | PE(80:8) | PE(82:11)		L3b								1369.1	1	12.7661	4066.06	4005.81	3774.49	3819.34	3090.32	3625.78	3579.12	3443.88	3174.92	4027.62	3632.53	3465.55	4191.93	4254.47	3612.03	4233.19	4435.84	4602.18	4391.24	4283.86	4461.46	3671.16	3590.5	3984	3749.05	3675.41	3428.67	3479.93	3619.38	3294.34	3554.61	3428.11	3492.17	3146.03	0.148852	0.321714
11.77_665.0543m/z	AHexCer(78:8;3O) | Hex2Cer(68:4;2O) | HexCer(81:14;2O) | PC(76:9) | PE(79:9)		L3b			x		x			665.054	2	11.7715	3509.01	3152.31	3113.23	3478.08	3145.08	3233.21	3651.13	3777.73	3756.58	3445.16	3442.45	3313.85	3324.41	3321.26	3332.85	3508.66	3533.48	3468.41	3324.25	3195.67	2980.63	3271.4	3243.31	3302.56	3005.3	3378.67	3044.47	3054.87	3222.61	3130.81	3506.99	3344.72	3458.81	3582.07	0.863272	0.971627
12.90_665.0534m/z	AHexCer(78:8;3O) | Hex2Cer(68:4;2O) | HexCer(81:14;2O) | PC(76:9) | PE(79:9)		L3b	x							665.053	2	12.8985	20550.1	19647	17745.8	15347.1	14831.5	15632.7	19691.2	19639.1	18968.1	18338.9	18775.4	17191.4	19717.5	17880.8	17424.2	20103.8	19907.3	21334.4	17143.4	17096.2	16874	16316	16525.1	16283.3	16479.5	15296.5	16251.3	16698.7	15997	16055.3	16345.1	16234	16632.5	16602.5	0.00715229	0.0391493
6.45_450.3047m/z	Cer(23:1;4O) | Cer_NS(27:6;2O) | LPC(O-14:1) | LPE(O-17:1)		L3b	x	x						450.305	1	6.45062	185.977	144.871	255.58	2267.54	1241.41	1246.19	1396.87	1304.22	1626.16	1914.44	1636.81	1688.36	1741.23	1247.21	1171.98	1524.12	1512.86	1436.52	3439.57	3092.93	3511.17	3733.68	3266.17	3234.56	3312.69	3202.06	3162.36	3556.77	3214.53	3463.88	3392.02	3500.37	3467.96	3318.05	0.00130905	0.0142219
7.81_478.3355m/z	Cer(25:1;4O) | Cer_NS(29:6;2O) | Cer(29:6;2O) | CerP(24:0;2O) | LPC(O-16:1) | LPE(O-19:1)		L3b	x	x	x	x	x	x		478.336	1	7.80967	67.6769	72.3668	65.2512	386.218	493.36	294.134	397.689	190.978	371.394	934.466	949.496	865.924	294.84	264.997	228.722	777.438	609.875	734.807	426.479	506.576	516.037	578.183	484.642	462.999	511.613	495.757	474.763	516.572	561.483	559.116	261.237	293.449	367.732	442.026	0.000349582	0.00795298
17.08_885.7167m/z	Cer(25:1;4O) | MGDG(O-41:1) | MGDG(O-46:4) | NAGlySer(46:0) | NAGlySer(47:0) | NAGlySer(49:3) | PA(49:0) | PE-Cer(47:2;2O) | PE-Cer(52:5;2O) | PEtOH(47:0) | PG(O-46:0) | PMeOH(48:0) | SM(44:2;2O) | SM(49:5;2O)		L3b			x		x			885.717	1	17.0761	32876.8	33995.1	36398.8	36365.8	37226.7	34195.2	26322.9	25115.1	27129.5	19666.1	17559.8	19846.5	57734.7	64790.4	70411.2	50230.7	44153.5	40421.6	46877.5	45298.6	45904.7	44681.7	45845.3	45379.7	44802.5	45324	44575.7	45351.1	44190	44720.8	43782.1	44934.8	43786.4	45625.9	0.333814	0.552581
8.57_492.3518m/z	Cer(26:1;4O) | Cer_NS(30:6;2O) | Cer(30:6;2O) | Cer_NDS(30:6;2O) | CerP(25:0;2O) | LPC(O-17:1) | LPE(O-20:1) | CerP(d25:0) | EtherLPE(P-20:0)		L3b	x		x	x	x			492.352	1	8.57212	7084.79	7326.35	7895.72	15367.2	15181.6	13567.1	15132.9	14926.8	15712	31082.7	29553.4	32258.8	13368.7	13804.6	14275.4	26016.2	25375.1	21330.6	15855.1	15780.6	16070	16057.8	15965.2	16445.2	16435.6	16134.4	15788.5	15808.5	16038	15915.6	16035.1	15950.7	16155.9	16224.6	0.000181176	0.00636292
7.30_490.3366m/z	Cer(26:2;4O) | Cer(30:7;2O) | Cer_NS(30:7;2O) | CerP(25:1;2O) | HexCer(19:0;2O) | LPC(17:0) | LPC(O-17:2) | LPE(20:0) | LPE(O-20:2) | NAGly(24:0) | PC(O-17:0) | PE(O-20:0) | CerP(d25:1) | EtherLPE(P-20:1)		L3b	x	x	x					490.337	1	7.29583	189.719	60.7859	37.9857	1533.04	928.748	804.326	804.565	623.844	930.93	1061.58	1176.5	1185.03	364.942	108.059	280.115	340.381	521.397	504.77	1479.99	1234.9	1471.76	1267.5	1046.18	1120.6	1058.84	1142.01	1313.35	1185.04	1158.84	1381.57	1529.78	1535.15	1191.42	1234.42	0.00705996	0.0387411
9.32_506.3595m/z	Cer(27:1;4O) | Cer_NS(31:6;2O) | Cer(31:6;2O) | Cer_NDS(31:6;2O) | CerP(26:0;2O) | LPC(O-18:1) | LPE(O-21:1) | SL(26:0;2O)		L3b	x		x		x			506.36	1	9.318	1059.29	1119.96	1060.28	1417.4	1464.75	1309.16	1616.04	1714.08	1388.98	2231.82	1976.68	2746.92	1697.38	1418.51	1624.77	2050.44	2240.76	1982.25	1484.66	1521.51	1775.86	1529.09	1619.32	1544.83	1563.66	1485.01	1651.64	1579.91	1322.05	1509.11	1565.53	1418.33	1486.01	1473.95	0.00251943	0.0206084
8.75_518.3681m/z	Cer(28:2;4O) | Cer_NS(32:7;2O) | Cer(32:7;2O) | CerP(27:1;2O) | HexCer(21:0;2O) | LPC(19:0) | LPC(O-19:2) | LPE(22:0) | LPE(O-22:2) | NAGly(26:0) | PC(O-19:0) | PE(O-22:0)		L3b	x	x	x			x		518.368	1	8.75453	35.6429	30.1098	86.3578	524.996	556.889	370.804	1385.33	1421.51	1367.22	2020.96	1774.73	1903.49	266.371	160.251	116.628	477.986	471.95	263.153	915.496	986.41	898.586	1064.95	949.638	1053.25	1096.01	1098.61	899.552	883.005	766.067	933.079	924.231	909.294	880.425	918.756	0.002555	0.0208213
4.74_516.3377m/z	Cer(28:3;4O) | Cer(32:8;2O) | LPC(19:1) | LPC(O-17:0) | LPE(22:1) | LPE(O-20:0) | LPE(O-22:3) | NAGly(26:1) | PC(O-19:1) | PE(O-22:1) | SL(27:2;2O)		L3b			x					516.338	1	4.74297	1712.93	4047.86	3201.78	588.465	4374.88	3431.82	275.171	205.752	346.539	529.504	376.605	494.697	329.699	503.15	211.33	412.247	265.043	165.293	949.181	1179.56	1426.65	1275.08	1053.88	1263.12	1093.86	1253.81	1234.72	1188.39	1034.12	1047	1140.75	1130.12	969.582	954.961	0.675918	0.830495
5.44_484.3373m/z	Cer(28:4;3O) | HexCer(20:1;2O) | NAGly(28:4) | SL(27:1;O)		L3b			x					484.337	1	5.43922	7630.83	7045.88	6859.26	7179.64	6240.93	6671.1	7673.58	7951.08	7591.25	7204.37	6878.27	7444.6	7371.55	8377.08	8076.84	7253.69	7670.26	7706.34	7517.06	7381.28	7378.37	7104.23	7284.98	7146.04	7254.76	7211.52	7257.03	6997.58	7106.09	7125.95	7315.73	7303.36	7280.14	7231.61	0.246247	0.455959
10.15_546.3995m/z	Cer(30:2;4O) | Cer_NS(34:7;2O) | Cer(34:7;2O) | Cer_NDS(34:7;2O) | CerP(29:1;2O) | HexCer(23:0;2O) | LPC(21:0) | LPC(O-21:2) | LPE(24:0) | LPE(O-24:2) | NAGly(28:0) | PC(O-21:0) | PE(O-24:0)		L3b	x	x						546.4	1	10.147	86.2107	63.3353	55.6821	1487.97	671.361	928.843	5359.19	5413.6	5341.86	6061.71	5468.01	6130.65	0	0	0	0	0	0	2300.62	1925.21	1893.86	2183.61	1732.29	1827.68	1948.66	1715.3	1843.6	1574.35	1895.16	1813.02	1962.76	2001.19	1845.06	1953.35	0.000541937	0.00951991
16.68_1013.7909m/z	Cer(30:4;4O) | DGDG(O-43:0) | DGGA(48:0) | HBMP(52:1) | MGDG(50:2) | MGDG(51:2) | MGDG(O-56:10) | NAGly(28:2) | PG(O-51:3) | PI(O-49:1) | SM(59:11;2O) | SM(54:3;3O) | SM(56:6;3O) | SM(53:3;3O) | SM(54:4;3O) | SM(56:7;3O)		L3b			x					1013.79	1	16.6781	5851.91	5551.22	6782.17	7431.17	7292.94	6464.96	6351.96	5934.99	6716.56	9964.69	8929.12	9879.73	1227.53	1767.32	1335.03	3760.67	2191.45	1760.45	4498.57	4700.68	4704.52	4171.19	4981.06	4938.17	4809.14	4738.34	4564	4820.37	4654.39	4472.28	4244.59	4718.51	4308.23	4795.85	0.105331	0.25979
15.07_937.6957m/z	Cer(30:7;2O) | Cer_NS(30:7;2O) | DGGA(48:6) | HBMP(48:2) | MGDG(44:3) | MGDG(48:8) | MGDG(49:6) | MGDG(O-46:5) | MGDG(O-47:5) | MGDG(O-49:8) | NAGlySer(50:7) | PA(50:4) | PE-Cer(50:5;3O) | PE-Cer(52:6;2O) | PEtOH(48:4) | PG(46:1) | PG(48:4) | PG(O-46:1) | PMeOH(49:4) | SM(49:6;2O) | SM(47:4;3O) | SM(49:6;3O) | SM(51:9;3O) | ST 27:1;O;Hex;FA 26:5 | ST 29:1;O;Hex;FA 24:5 | ST 29:2;O;Hex;FA 24:4 | S…		L3b	x		x		x			937.696	1	15.0705	12145.9	11749.4	12210	10849.5	10340	9397.44	7862.75	7105.57	8205.52	6904.64	6199.03	6711.69	1917.42	1535.48	1410.96	2879.88	3014.48	2237.15	8811.17	8491.91	8854.06	8700.7	8579.22	9260.5	8804.06	8839.75	8759.66	8880.32	8787.46	8617.37	8695.78	8547.51	8867.74	8749.59	0.0188616	0.07617
17.81_1053.9035m/z	Cer(31:1;4O) | MGDG(O-53:1) | SM(56:2;2O) | SM(61:5;2O)		L3b		x	x	x		x		1053.9	1	17.8054	16.7244	13.7157	21.9458	514.402	20.4708	124.252	340.544	337.359	767.136	17.8816	35.699	19.2816	23.592	27.107	166.197	20.6534	20.1836	41.921	1011.28	570.541	651.173	758.686	893.332	976.569	676.837	686.967	845.186	1040.74	870.288	941.87	1045.16	989.252	628.402	868.818	0.120771	0.279855
17.09_1041.8229m/z	Cer(31:4;4O) | DGDG(O-45:0) | DGGA(50:0) | HBMP(54:1) | MGDG(52:2) | MGDG(53:2) | NAGly(29:2) | PI(O-51:1) | SM(61:11;2O) | SM(56:3;3O) | SM(58:6;3O) | SM(55:3;3O) | SM(56:4;3O) | SM(58:7;3O)		L3b			x	x		x		1041.82	1	17.0926	920.519	972.521	1237.53	1332.47	1757.71	1307.06	970.387	532.738	778.253	2471.17	2202.96	1985.65	0	0	0	0	66.9738	61.4112	532.67	578.212	403.471	590.907	420.899	772.821	662.998	395.801	411.97	411.811	497.596	519.803	558.843	731.511	446.257	459.369	0.0621672	0.177249
7.16_554.3895m/z	Cer(32:4;3O) | Cer(33:8;2O) | LPC(O-18:0) | LPE(O-21:0) | NAGly(30:3) | NAGly(32:6) | SL(29:0;O) | SL(31:2;2O) | SL(31:3;O)		L3b	x	x	x		x			554.389	1	7.16308	10776	14644.1	15877.7	22790.8	34038.9	27440.9	549.313	570.897	740.126	829.539	812.509	941.525	1684.47	1584.12	1534.59	2946.83	2175.43	2068.74	13568	13957.4	14265.2	13913.8	13918.1	13799.3	13621	13824.8	14520.5	13666.6	14039.4	13924.2	14084.8	14484.8	13836	14232.9	0.0125364	0.0572194
12.42_538.4935m/z	Cer(33:0;4O) | Cer(33:1;3O) | Cer_NP(33:1;3O) | Cer_NS(33:1;3O)		L3b								538.494	1	12.4178	1115.45	964.257	1235.67	1170.53	534.719	884.892	992.122	956.924	769.762	877.561	1222.23	1120.23	1302.13	1219.73	1002.01	1154.69	1106.16	1544.79	1155.51	1008.89	1009.82	668.957	1121.08	1217.89	1141.92	997.246	1202.93	778.943	1250.95	1198.92	957.873	813.981	1071.23	970.714	0.291376	0.505654
13.66_1110.0500m/z	Cer(34:0;3O) | Cer_NP(34:0;3O) | SM(63:0;2O)		L3b	x							1110.05	1	13.6613	7171.76	6700.07	5776.54	3889.79	3314.75	4125.46	8094.8	7629.92	7329.25	7704.71	7905.19	6508.85	7523.17	6532.01	5749.21	6850.98	6909.87	7762.41	5704.2	5705.83	5765.35	5902.74	5439.73	5149.56	5124.06	4634.64	5306.48	4861.63	5001.86	4960.31	4868.48	4831.38	5055.75	4715.4	0.00382211	0.0265421
7.91_596.4008m/z	Cer(34:5;4O) | CerP(31:1;2O) | HexCer(24:0;2O) | LPC(20:0) | LPE(23:0) | LPE(28:3) | LPE(O-26:2) | NAGly(32:3) | PC(O-20:0) | PC(O-25:3) | PE(O-23:0) | PE(O-28:3) | SL(31:1;2O) | SL(33:4;2O) | ST(32:1;O4;G)		L3b	x	x	x	x		x		596.401	1	7.90898	353.554	473.023	484.01	2579.97	2988.41	2717.2	921.737	523.556	571.462	1774.93	1598.25	1962.98	305.745	349.259	142.125	236.847	72.4527	75.3968	2189.52	2362.02	2013.94	2144	1946.35	2104.63	2117.2	2294.55	1936.94	2221.72	2129.74	2183.31	2163.48	2274.83	2071.1	2340.02	7.26e-05	0.00542481
7.20_523.3936n	Cer(34:8;2O) | Cer_NS(34:8;2O) | LPC(O-19:0) | LPE(O-22:0)		L3b		x	x	x			523.394	558.363	1	7.19652	562.208	1452.04	1196.88	1241.39	3036.65	2286.85	214.267	264.299	305.624	603.88	463.08	641.951	700.282	1365.52	1185.03	1178.45	518.759	292.746	1075.75	1033.7	1206.3	1242.04	1059.71	925.46	1204.85	1331.71	1317.8	1220.08	1234.87	1129.97	1134.8	1283.72	1033.4	1125.2	0.137564	0.30307
12.97_566.5234m/z	Cer(35:0;4O) | Cer(35:1;3O) | Cer_NP(35:1;3O) | Cer_NS(35:1;3O)		L3b					x			566.523	1	12.9654	4301.22	4460.75	4403.48	4302.6	4066.54	3729.45	4130.97	4030.91	3791.15	4544.42	4702.82	3861.81	3535.66	3594.44	3081.91	3862.75	3962.26	4217.6	4296.84	3571.8	4117.66	4133.12	4072.11	3772.9	3867.15	3858.53	3587.7	3617.65	3866.86	3703.28	3998.04	3836.35	3994.05	4058.1	0.115259	0.275863
13.58_620.4531m/z	Cer(35:5;4O) | HexCer(30:3;2O) | NAGly(33:3) | SL(32:0;O)		L3b	x		x	x	x	x		620.453	1	13.5785	562.876	707.41	861.197	1190.34	1082.53	939.386	0	38.23	0.923835	650.869	484.865	531.123	26.4973	2.03323	42.0986	297.504	352.936	115.111	848.621	916.204	809.609	1067.75	992.74	989.549	917.834	890.721	1004.71	929.653	970.365	868.178	943.191	1045.83	1034.32	904.089	0.0405192	0.130068
8.70_582.4212m/z	Cer(35:8;2O) | Cer(34:4;3O) | Cer(34:5;4O) | Cer_NS(35:8;2O) | CerP(33:2;2O) | LPC(O-20:0) | LPE(O-23:0) | NAGly(32:3) | NAGly(34:6) | SL(31:0;O) | SL(33:2;2O) | SL(33:3;O)		L3b	x	x	x	x	x	x		582.421	1	8.70487	507.423	447.795	775.244	1812.09	2656.99	2378.36	110.857	125.991	174.605	851.983	984.337	1007.65	62.9352	86.8397	116.657	404.268	257.215	217.199	1496.71	1686.32	1602.33	1707.11	1703.3	1757.52	1918.12	1824.59	1821.82	1845.92	1552.42	1757	1632.41	1653.38	1638.52	1453.17	0.00229651	0.0197692
13.86_594.5459m/z	Cer(37:0;4O) | Cer(37:1;3O) | Cer_NP(37:1;3O) | Cer_NS(37:1;3O)		L3b			x	x	x	x		594.546	1	13.8603	87.6972	152.619	166.904	245.395	209.821	125.601	85.0307	52.5515	158.697	307.136	434.969	349.493	8.43105	7.04647	0	49.4033	101.194	62.4313	405.012	278.091	236.263	190.685	233.513	234.273	174.203	214.048	237.658	271.787	205.666	373.928	269.908	163.903	244.158	190.318	0.282158	0.495364
13.79_646.5299m/z	Cer(37:1;4O) | Cer(38:1;4O) | Cer_NDS(39:4;2O) | Cer_NDS(41:6;2O) | Cer_NDS(43:9;2O) | Cer_NS(39:4;2O) | Cer_NS(41:6;2O) | Cer_NS(43:9;2O) | Cer(39:4;2O) | Cer(41:6;2O) | Cer(43:9;2O) | Cer(38:0;4O) | Cer(40:3;4O) | Cer(40:4;4O) | CerP(36:0;2O) | NAGly(38:2) | Cer(39:4;2O) | Cer_NS(39:4;2O) | CerP(d36:0)		L3b	x		x					646.53	1	13.7941	889.942	874.906	728.258	577.884	657.075	609.852	1012.63	1166.87	1035	734.935	673.182	736.383	682.742	662.622	386.081	513.032	326.81	543.529	704.976	709.85	503.453	369.513	647.147	488.265	495.07	579.097	633.373	504.721	483.639	571.868	593.153	593.777	427.558	437.178	0.0158241	0.0673025
13.56_654.5425m/z	Cer(37:2;4O) | Cer(42:4;4O) | Cer(40:3;3O) | Cer_NS(40:3;3O) | Cer(42:5;4O) | HexCer(32:0;2O) | NAGly(35:0) | NAGly(40:3) | SL(39:0;O)		L3b								654.542	1	13.562	11224.5	10767.6	10070.2	5746.41	7349.68	9222.18	11220.6	15992.5	14175.9	10226.6	14394	14096.4	13331.3	11961.4	13385.1	10743.8	12088.7	16200.8	6614.6	6547.35	6457.78	6597.5	6779.94	7943.63	8819.05	9348.52	10331.7	11083	11148.3	11714.6	11865.4	12932	13006.1	13754	0.0535972	0.160132
12.15_622.5768m/z	Cer(39:0;4O) | Cer(39:1;3O) | Cer_NP(39:1;3O) | Cer_NS(39:1;3O)		L3b								622.577	1	12.1526	374.696	465.762	509.441	547.342	495.356	501.012	594.924	596.11	354.42	654.345	658.635	512.737	354.416	617.492	320.787	530.211	498.713	413.166	549.14	690.069	585.854	409.25	384.149	452.052	496.672	403.916	294.101	716.516	644.667	626.13	474.98	624.335	431.139	415.124	0.217033	0.418727
14.66_622.5862m/z	Cer(39:0;4O) | Cer(39:1;3O) | Cer_NP(39:1;3O) | Cer_NS(39:1;3O)		L3b	x		x					622.586	1	14.656	3633.42	3460.88	3597.99	4165.52	4187.46	3871.4	2768.45	2961.14	3108.52	4558.67	4031.77	4447.37	1840.83	2053.85	2056.63	2686.04	2024.69	2835.18	5861.88	5917	5568.9	5726.22	5704.99	5508.92	5568.22	5516.06	5305.05	5404.55	5495.24	5541.16	5087.94	5357.21	5750.98	5379.76	0.0104483	0.0506527
10.33_636.4692m/z	Cer(39:9;2O) | Cer(38:5;3O) | Cer_NS(39:9;2O) | CerP(32:0;2O) | LPC(O-24:1) | NAGly(36:4) | NAGly(38:7) | SL(35:1;O) | SL(37:4;O) | SL(37:3;2O) | ST(36:1;O3;G)		L3b	x	x	x	x				636.469	1	10.3294	1495.66	1824.81	2382.46	5118.42	5436.43	5172.57	695.138	650.838	643.805	1463.17	1453.56	1634.08	176.663	107.731	46.9173	239.163	104.128	170.198	2143.67	2386.16	2436.92	2415.16	2593.93	2482.67	2328.96	2447.9	2468.17	2606.97	2344.96	2305.04	2427.58	2181.1	2255.07	2296.84	0.00162201	0.0161021
9.43_624.4323m/z	Cer(40:10;2O) | Cer(36:5;4O) | Cer_NS(40:10;2O) | CerP(33:1;2O) | HexCer(26:0;2O) | LPC(22:0) | LPE(25:0) | LPE(30:3) | NAGly(34:3) | PC(O-22:0) | PC(O-27:3) | PE(O-25:0) | PE(O-30:3) | SL(33:0;O) | SL(33:1;2O) | SL(35:4;2O) | ST(34:1;O4;G)		L3b	x	x	x	x	x	x		624.432	1	9.43388	84.4022	234.981	328.92	1119.35	1125.09	1090.48	65.4958	164.355	209.736	686.951	663.386	934.624	28.7491	80.2895	109.25	0	0	0	628.128	657.382	491.278	621.197	758.744	708.746	362.203	672.828	681.361	521.597	469.303	733.787	549.812	555.513	512.088	553.279	0.0120784	0.055888
13.26_694.5752m/z	Cer(40:3;4O) | Cer(45:5;4O) | Cer(40:2;4O) | Cer(43:4;3O) | HexCer(35:1;2O) | NAGly(38:1) | NAGly(43:4) | SL(42:1;O) | ST(43:1;O3;G)		L3b			x	x	x	x		694.575	1	13.2637	526.104	439.186	413.302	523.788	443.939	442.312	96.8499	151.548	162.342	617.65	657.753	671.927	85.1052	60.2683	26.2055	127.466	172.021	194.489	627.097	394.387	459.496	607.908	403.332	438.631	493.201	464.556	435.862	387.85	460.592	489.828	432.38	453.416	426.422	479.789	0.800185	0.924414
13.26_650.5102m/z	Cer(40:5;3O) | Cer(37:4;4O) | HexCer(32:2;2O) | NAGly(35:2) | NAGly(40:5) | SL(39:2;O) | ST(40:2;O3;G)		L3b			x					650.51	1	13.2637	2594.73	2489.86	2720.28	2219.98	2559.82	2249.95	1655.74	1655.21	2059.95	3030.33	3022.1	3079.3	854.973	1240.17	944.336	1285.07	1227.46	1892.04	2182.1	2266.35	2225.2	2225.34	2252.79	2376.58	1994.2	2003.98	2199.75	2258.85	2428.29	2015.49	2159.65	1976.79	2277.92	2301.71	0.111621	0.268655
12.55_662.4846m/z	Cer(41:10;2O) | Cer_NS(41:10;2O) | CerP(34:1;2O) | CerP(39:4;2O) | HexCer(28:0;2O) | HexCer(29:0;4O) | LNAPE(30:0) | LPC(O-26:2) | NAGly(38:5) | NAGly(40:8) | PC(27:0) | PE(30:0) | SL(37:2;O) | SL(39:5;O) | SL(39:4;2O) | ST(38:2;O3;G) | ST(40:5;O3;G) | ST(40:4;O4;G) | DMPE(28:0) | MMPE(29:0) | PE(30:0)		L3b	x		x	x	x	x		662.485	1	12.5505	5836.28	5420.8	5247.11	3634.14	3269.82	3274.32	5974.32	5736.8	5532.33	2646.32	2764.41	2538.27	4205.15	4950.42	4307.88	2387.46	2327.99	1991.45	5023.79	5131.56	5048.91	4765.63	4819.1	4680.9	4737.13	4619.86	4837.47	4691.86	4904.72	4642.39	4648.42	4609.55	4350.9	4713.2	0.000505867	0.00919387
14.34_1322.1135m/z	Cer(41:3;4O) | Cer(41:4;4O) | NAGly(39:2) | SM(76:8;2O) | SM(78:10;2O) | SM(80:13;2O) | SM(81:11;2O) | SM(75:3;3O)		L3b	x		x		x			1322.11	1	14.341	7838.76	8053.28	7658.69	7548.35	7131.01	7152.46	7353.54	7333.67	6966.28	6095.67	5676.59	5222.41	7076.72	6439.46	6490.98	5857.18	5664.01	6044.27	8051.35	7929.11	7566.35	7799.19	7939.08	7469.18	7265.17	7219.63	6804.4	7388.45	7350.02	7159.7	7521.2	6917.67	7681.39	7378.29	0.0319487	0.110667
15.29_662.6178m/z	Cer(42:1;4O) | Cer(42:0;4O) | Cer(42:2;3O) | Cer_NP(42:2;3O) | Cer_NS(42:2;3O)		L3b	x							662.618	1	15.286	972.751	938.875	1134.92	1761.99	1868.36	1569.58	478.358	507.659	310.563	708.046	585.327	928.127	444.292	186.929	268.148	258.433	448.484	285.641	926.253	963.746	833.862	1218.88	813.643	1016.83	951.153	893.253	1116.07	1061.98	989.038	988.634	1051.37	1224.38	1115.18	1065.65	0.00230369	0.0197692
15.72_662.6184m/z	Cer(42:1;4O) | Cer(42:0;4O) | Cer(42:2;3O) | Cer_NP(42:2;3O) | Cer_NS(42:2;3O)		L3b	x				x			662.618	1	15.7171	764.81	604.124	761.776	1170.42	1343.36	1188.74	1071.78	826.157	924.203	1030.89	824.71	1092.22	442.223	377.545	654.838	1128.39	862.689	711.052	989.259	744.676	958.234	662.841	1018.52	809.626	871.88	1068.2	957.151	867.442	997	1074.05	1011.25	848.687	832.707	1011.29	0.0033786	0.0246372
15.04_660.6016m/z	Cer(42:2;4O) | Cer(42:1;4O) | Cer(40:0;3O) | Cer_NP(40:0;3O) | Cer(42:3;3O) | Cer_NS(42:3;3O) | NAGly(40:0)		L3b	x	x		x	x	x		660.602	1	15.0374	264.635	270.814	374.268	684.601	775.966	813.355	164.114	38.0493	184.577	300.639	271.657	362.776	75.2018	149.797	103.041	1277.48	1227.33	958.955	446.288	462.389	636.893	444.024	406.842	551.754	631.866	453.685	518.044	742.49	427.86	679.598	584.029	691.717	485.997	486.04	0.00167117	0.0163829
14.71_678.5951m/z	Cer(42:2;4O) | Cer_NDS(41:2;2O) | Cer_NDS(45:7;2O) | Cer_NS(41:2;2O) | Cer_NS(45:7;2O) | Cer(41:2;2O) | Cer(45:7;2O) | Cer(42:1;4O) | NAGly(40:0) | Cer_NS(41:2;2O) | Cer(41:2;2O)		L3b			x		x			678.595	1	14.706	19310.3	19073.3	18033.4	17661.2	16118.6	17674.1	18889.6	18300.6	19487.2	21922.7	20679.1	20614.9	17086.2	15411.9	14204.8	20325.9	20043.8	21926.2	19661.9	19394	19699.2	17926.1	18030.5	18088.7	17691	17418	18210.1	18153.8	18616.4	17146	17315.5	16923.1	17086.6	18233.4	0.0672686	0.186914
14.01_1346.1117m/z	Cer(42:4;4O) | Cer(42:5;4O) | HexCer(32:0;2O) | NAGly(40:3) | SL(39:0;O) | SM(78:10;2O) | SM(80:12;2O) | SM(77:5;3O)		L3b			x		x			1346.11	1	14.0096	2115.03	2608.83	2718.37	2497.18	2622.12	2535	4843.25	5001.88	4740.73	6576.76	6926.92	6381.38	8544.42	8453.53	8070.71	9295.91	9274.63	9254.97	6647.51	6159.01	6533.04	5868.46	6008.06	5482.51	5277.86	5484.96	5776.32	5857.27	5604.48	5341.86	5065.24	4853.89	5520.81	5205.71	0.691111	0.846069
15.85_716.5457m/z	Cer(42:5;4O) | CerP(43:5;2O) | HexCer(33:1;4O) | HexCer(37:4;2O) | LPC(32:1) | NAGly(40:4) | PC(O-32:1) | PE(O-35:1) | SL(39:1;O) | ST(40:1;O3;G)		L3b						x		716.546	1	15.8495	228.02	266.745	284.168	377.728	224.862	397.328	664.09	608.017	642.531	625.484	802.415	772.307	0	41.6305	39.1968	79.2013	190.116	249.777	365.917	431.229	412.401	335.848	239.954	436.484	259.253	276.078	289.6	382.341	391.303	241.253	384.559	284.728	313.396	370.419	0.312852	0.528461
11.61_671.5424n	Cer(42:5;4O) | HexCer(32:1;2O) | NAGly(40:4) | SL(39:1;O) | ST(40:1;O3;G)		L3b	x				x		671.542	670.535	1	11.6057	9135.71	9631.6	9343.21	7168.2	7000.75	6206.19	3787.39	3175.93	3841.93	3207.89	2563.8	2975.28	2842.76	2994.71	2714.35	2351.76	1772.94	1430.8	5575.06	6269.72	6717.46	6280.36	6337.62	6267.9	6462.28	5612.31	5712.03	6454.18	5963.11	5755.55	5369	5678.59	5549.56	5452.77	0.00236633	0.0200313
15.93_678.6489m/z	Cer(43:0;4O) | Cer(43:1;3O) | Cer_NP(43:1;3O) | Cer_NS(43:1;3O)		L3b	x		x					678.649	1	15.9322	34578.6	34370	40380.6	69456.2	71237.5	59947.9	32456.1	28545.2	31998.9	59337.1	57294.5	60160.9	31402.4	36042.8	37783.2	46071.9	43094.7	39146.8	49427.7	48701.2	48606.5	48437.5	48995.5	49765.2	49234.2	49443.5	50384.1	50656	49961.6	49982.9	50159.5	50273	50335.6	50871.6	0.00128728	0.0140899
15.30_676.6348m/z	Cer(43:1;4O) | Cer(43:0;4O) | Cer(43:2;3O) | Cer_NS(43:2;3O) | Cer_NP(43:2;3O)		L3b	x		x		x			676.635	1	15.3026	26575.1	28146.7	31420.7	47200.1	51431.6	42831.7	20235.3	18261.8	21344.6	33389	32546.8	33844.3	19878.9	20090.8	21105.4	35368.3	32619.3	26975.8	34239.3	33856.8	34470.5	35228.3	36691.5	37293.6	36609.9	34097.2	36414.5	40396.6	36085.6	35997.9	35439.6	34997.9	36034.1	35091.8	0.00235332	0.0199986
14.69_674.6171m/z	Cer(43:2;4O) | Cer(43:1;4O) | Cer(41:0;3O) | Cer_NP(41:0;3O) | Cer(43:3;3O) | Cer_NS(43:3;3O) | NAGly(41:0)		L3b			x	x		x		674.617	1	14.6894	107.701	33.1044	133.907	77.8646	73.7936	84.9554	0	25.8235	0	211.519	329.46	316.149	204.483	4.6212	41.3179	586.623	857.353	380.866	304.356	474.807	336.605	374.89	462.299	519.518	394.038	322.043	491.206	392.744	386.709	517.077	415.106	306.638	306.88	329.448	0.987352	1
16.13_732.5862m/z	Cer(43:4;4O) | Cer(48:7;4O) | Cer(51:13;2O) | Cer(43:5;4O) | Cer_NS(51:13;2O) | HexCer(38:3;2O) | LPC(33:0) | LPE(36:0) | NAGly(41:3) | NAGly(46:6) | PC(O-33:0) | PE(O-36:0) | SL(40:0;O) | SL(45:3;O) | ST(46:3;O3;G)		L3b	x		x	x		x		732.586	1	16.1312	1519.5	1584.04	2292.55	3238.53	3131.41	3022.82	297.335	277.331	317.567	1075.53	1011.03	1107.32	0	0	102.573	313.979	288.843	467.823	326.845	633.831	807.638	768.238	914.131	710.373	611.737	821.614	758.388	702.306	547.95	871.395	964.77	812.02	800.507	827.966	0.0124179	0.0570907
13.79_664.5225m/z	Cer(43:6;4O) | Cer(38:4;4O) | Cer(46:12;2O) | Cer(41:5;3O) | HexCer(33:2;2O) | NAGly(36:2) | NAGly(41:5) | SL(40:2;O) | ST(41:2;O3;G)		L3b	x							664.523	1	13.7941	12886.6	12000.8	11889	9749.67	9981.94	10490.6	13423.9	14564.7	13751.5	13295.9	13904	13240.1	12853.1	12224	11026.4	11201	11688.9	14167.4	12797.5	11771.1	11483.9	11199	10801.5	10701.7	10307	10422.3	11207.1	11423.9	11137.2	10996	11289.2	11362.6	11153.2	11543.5	0.00418898	0.0282368
14.11_692.6684m/z	Cer(44:0;4O) | Cer(44:1;3O) | Cer_NP(44:1;3O) | Cer_NS(44:1;3O)		L3b								692.668	1	14.1089	529.785	371.362	259.907	103.509	221.782	546.223	577.034	782.293	506.081	653.119	568.224	730.732	480.478	670.181	317.224	472.724	325.898	548.265	329.13	627.092	570.959	457.274	214.241	508.165	508.994	473.383	244.112	544.575	306.036	302.056	448.413	418.492	606.135	348.384	0.420849	0.613984
15.60_709.6694n	Cer(44:1;4O) | Cer(44:0;4O)		L3b	x	x					709.669	690.652	1	15.6008	596.227	294.644	671.445	1195.83	1042.19	1098.92	631.156	387.119	654.01	823.007	797.307	693.76	681.85	710.767	573.227	1037.35	980.825	681.19	937.703	1036.92	821.211	1063.64	965.939	876.335	1132.87	864.953	1119.24	1133.82	1031.51	840.97	1123.71	750.745	746.092	999.616	0.0347915	0.117442
10.91_678.4798m/z	Cer(44:11;2O) | Cer_NS(44:11;2O) | CerP(39:5;2O) | CerP(37:2;2O) | HexCer(30:1;2O) | HexCer(31:1;2O) | HexCer(28:0;3O) | LPC(26:1) | LPE(34:4) | NAGly(38:4) | PC(O-26:1) | PC(O-31:4) | PE(O-29:1) | PE(O-34:4) | PS(O-29:0) | SL(37:1;O) | SL(37:2;2O) | SL(39:5;2O) | ST(38:1;O3;G) | ST(37:1;O3;T) | ST(38:2;O4;G) | ST(40:5;O4;G) | CerP(d39:5) | EtherPC(P-26:0)		L3b			x		x	x		678.48	1	10.9094	2923.09	2836.75	2986.5	3457.72	3116.44	2988.54	1521.45	1738.66	1510.33	901.324	956.552	1167.57	1878.84	1795.63	2128.51	607.618	621.806	659.358	3228.46	2998.78	3253.48	3275.57	2958.87	3448.68	3212.26	3360.35	3282.34	3025.34	3368.29	2786.06	3365.36	3408.5	3067.42	3194.88	0.128735	0.29141
13.10_702.5213m/z	Cer(44:11;2O) | Cer_NS(44:11;2O) | CerP(42:5;2O) | HexCer(31:1;2O) | HexCer(36:4;2O) | HexCer(32:1;4O) | LNAPE(33:1) | NAGly(39:4) | NAGly(41:6) | NAGly(43:9) | PC(30:1) | PE(33:1) | PS(O-32:0) | SL(40:3;O) | SL(42:6;O) | SL(42:5;2O) | ST(39:1;O3;G) | ST(41:3;O3;G) | ST(40:1;O3;T)		L3b			x	x	x			702.521	1	13.0978	29481.2	28861.1	30926.8	29721.5	27772.9	26063.4	74122.6	71970.7	75336.2	20866.5	19536.7	20510.1	25859.6	27000.9	28084.6	15825	14310.5	13064.4	34828.5	34706.6	35202.5	35056	35285	35523.5	34770.2	34024.6	34961.6	34125.4	33751.4	33833.6	33991.6	34030.1	34546.9	34743	0.194142	0.387929
12.67_699.5733n	Cer(44:5;4O) | HexCer(34:1;2O) | NAGly(42:4) | SL(41:1;O) | ST(42:1;O3;G)		L3b	x		x		x		699.573	698.566	1	12.6664	198638	191671	199849	189972	175901	173126	94692.8	92303	94484.6	105389	100226	101787	48226.4	49214.8	48078.1	65302.8	63136.6	58471.4	119884	117756	121835	120680	121799	120455	120297	118397	117842	114573	115806	116344	116237	116634	117201	120258	0.0441124	0.138649
13.68_1394.1323m/z	Cer(44:6;4O) | NAGly(42:5) | SL(41:2;O) | ST(42:2;O3;G)		L3b			x					1394.13	1	13.6778	2054.28	2344.68	1623.49	1340.3	1446.16	1581.16	2123.53	1900.77	1884.25	3394.87	3319.1	3172.34	4219.02	3781.12	3184.9	4104.24	4049.06	4575.64	3019.1	2941.98	2942.6	2586.57	2729.59	2422.36	2383.44	2138.68	2464.31	2560.64	2599.34	2351.85	1963.61	1870.77	2137.53	2053.18	0.0567145	0.16615
16.48_706.6807m/z	Cer(45:0;4O) | Cer(45:1;3O) | Cer_NP(45:1;3O) | Cer_NS(45:1;3O)		L3b			x		x	x		706.681	1	16.4795	660.386	876.714	854.078	767.816	690.507	603.084	661.47	578.075	615.284	381.644	326.019	414.301	1286.39	1561.64	1500.01	306.051	268.206	117.869	971.837	750.211	756.08	716.218	930.827	828.272	1070.5	805.322	834.052	990.411	758.514	818.465	903.63	745.22	783.019	942.725	0.272345	0.484745
15.90_704.6650m/z	Cer(45:1;4O) | Cer(45:0;4O) | Cer(45:2;3O) | Cer_NS(45:2;3O) | Cer_NP(45:2;3O)		L3b					x	x		704.665	1	15.8991	1647.69	1711.06	2042.05	1877.69	2127.07	1515.7	1041.44	930.493	1147.85	833.27	834.08	1131.23	2516.78	2780.11	3216.03	1326.8	1271.21	1192.3	2034.15	2199.84	2286.28	1734.4	1881.99	2292.69	2401.44	2170.34	2308.93	2213.31	2160.55	2411.45	2008.09	2218.18	1971.87	2077.01	0.894943	0.990149
13.78_694.5758m/z	Cer(45:5;4O) | Cer(43:4;3O) | HexCer(35:1;2O) | NAGly(43:4) | SL(42:1;O) | ST(43:1;O3;G)		L3b								694.576	1	13.7775	3269.55	2717.46	2997.7	2214.62	1648.6	2529.89	3001.83	3336.98	2791.87	2688.93	2789.38	2517.58	2479.38	2438.92	2136.78	2460.08	2568.64	2740.33	2755.75	3072.24	2763.41	2853.13	2449.98	2293.64	2662.6	2702.66	2550.88	2519.28	2317.21	2462.64	2362.61	2515.25	2528.71	2896.08	0.0619809	0.177015
10.05_738.5169m/z	Cer(46:10;4O) | CerP(40:5;2O) | HexCer(34:4;2O) | HexCer(33:1;4O) | HexCer(39:7;2O) | HexCer(35:4;4O) | HexCer(33:0;3O) | LNAPE(34:1) | LNAPE(36:4) | LPE(34:1) | NAGly(44:9) | PC(31:1) | PC(33:4) | PC(O-31:1) | PE(34:1) | PE(36:4) | PE(36:3;O) | PE(O-34:1) | PE(O-34:2;O) | PE(O-36:4;2O) | PE(O-36:5;O) | PS(O-35:3) | SL(43:6;O) | SL(45:9;O) | ST(44:6;O3;G) | DMPE(34:4) | MMPE(35:4) | PE(36:4)		L3b		x	x	x				738.517	1	10.0477	0	0	0	331.156	0	69.911	369.555	371.349	180.231	2548.51	2316.88	2474.26	525.259	361.391	468.773	608.537	620.795	459.357	652.056	609.07	770.536	837.739	648.587	671.736	688.197	760.127	674.986	745.522	728.953	801.493	567.05	717.511	681.403	729.325	0.123421	0.283739
11.90_704.4959m/z	Cer(46:12;2O) | HexCer(32:2;2O) | HexCer(33:2;2O) | HexCer(30:1;3O) | LPC(28:2) | LPE(36:5) | NAGly(40:5) | PC(O-28:2) | PC(O-33:5) | PE(O-31:2) | PE(O-36:5) | PS(O-31:1) | SL(39:2;O) | SL(39:3;2O) | ST(40:2;O3;G) | ST(39:2;O3;T) | ST(40:3;O4;G) | ST(42:6;O4;G) | ST(39:1;O4;T) | OxPE(32:0(CHO)) | OxPE(32:1O) | EtherPS(O-24:0) | EtherPC(P-28:1)		L3b						x		704.496	1	11.904	201.711	343.677	139.927	541.727	86.738	136.83	1106.84	2259.75	1438.79	949.242	805.326	1020.12	0	122.142	39.234	48.6981	0	0	722.124	921.566	775.743	550.477	445.18	627.737	814.786	818.329	582.445	678.997	850.782	751.963	630.136	717.158	881.889	682.305	0.833015	0.950774
13.51_1442.0944m/z	Cer(46:8;4O) | CerP(42:5;2O) | HexCer(36:4;2O) | NAGly(44:7) | PE(O-34:0;O) | ST(44:4;O3;G)		L3b			x		x			1442.09	1	13.5123	13875.2	12643.2	13081.9	14994.3	13437.5	13512.3	20418.6	18482.1	20107.9	9738.35	9839.78	9990.92	7503.91	7556.54	7195.11	5342.15	5476.9	4896.37	12255	12267.5	12394.1	11969	12127.1	11894.7	11712.6	11766.2	11642.5	11554.7	11786.1	11212.6	11000.6	10926.4	10996.2	11375	0.272644	0.484898
11.87_754.5106m/z	Cer(46:9;4O) | HexCer(36:5;2O) | HexCer(33:0;4O) | HexCer(37:5;2O) | HexCer(34:4;3O) | LNAPE(34:0) | LNAPS(35:2) | LPC(32:5) | LPE(40:8) | NAGly(44:8) | PC(31:0) | PC(O-32:5) | PE(34:0) | PE(34:1;O) | PE(36:3;2O) | PE(36:4;O) | PE(O-35:5) | PE(O-40:8) | PE(O-34:1;O) | PE(O-34:2;2O) | PE(O-36:4;3O) | PE(O-36:5;2O) | PS(35:2) | PS(O-33:1) | PS(O-35:4) | SL(43:5;O) | ST(44:5;O3;G) | ST(41:2;O3;T) | …		L3b			x					754.511	1	11.8709	18477.8	21459.2	21118.2	33610.3	20477.7	20144.1	32672.6	43526.9	34854.7	71800.1	68380.6	70407.6	25820.4	35583.1	30488.5	29059.3	34467.2	15590.6	39320.9	40677	39516.4	33704.6	32635.2	36033.5	38706.1	35048.9	34909.3	33091.3	41656.8	37624.7	36266.1	33781.2	38372.3	36967.5	0.390089	0.585536
10.01_754.5126m/z	Cer(46:9;4O) | HexCer(36:5;2O) | HexCer(33:0;4O) | HexCer(37:5;2O) | HexCer(39:8;2O) | HexCer(34:4;3O) | LNAPE(34:0) | LNAPS(35:2) | LPC(32:5) | LPE(40:8) | NAGly(44:8) | PC(31:0) | PC(O-32:5) | PE(34:0) | PE(34:1;O) | PE(36:3;2O) | PE(36:4;O) | PE(O-35:5) | PE(O-40:8) | PE(O-34:1;O) | PE(O-34:2;2O) | PE(O-36:4;3O) | PE(O-36:5;2O) | PS(35:2) | PS(O-33:1) | PS(O-35:4) | SL(43:5;O) | ST(44:5;O3;G) …		L3b		x	x	x				754.513	1	10.0146	273.584	390.052	397.127	1396.15	683.248	432.903	1403.7	1917.91	1807.82	5423.66	5277.91	5554.14	1122.04	1422.17	1500.23	1219.79	1259.91	641.237	2031.3	2371.6	2341.15	2240.51	1948.51	2277.01	2440.97	1869.3	2226.46	1933.22	2239.27	2215.71	2236.15	2273.88	2112.44	2007.33	0.10388	0.257136
10.69_754.5136m/z	Cer(46:9;4O) | HexCer(36:5;2O) | HexCer(33:0;4O) | HexCer(37:5;2O) | HexCer(39:8;2O) | HexCer(34:4;3O) | LNAPE(34:0) | LNAPS(35:2) | LPC(32:5) | LPE(40:8) | NAGly(44:8) | PC(31:0) | PC(O-32:5) | PE(34:0) | PE(34:1;O) | PE(36:3;2O) | PE(36:4;O) | PE(O-35:5) | PE(O-40:8) | PE(O-34:1;O) | PE(O-34:2;2O) | PE(O-36:4;3O) | PE(O-36:5;2O) | PS(35:2) | PS(O-33:1) | PS(O-35:4) | SL(43:5;O) | ST(44:5;O3;G) …		L3b		x	x	x				754.514	1	10.6943	766.178	487.584	1120.68	2225.08	1446.54	1296.85	1195.07	1958.95	1914.28	6249.85	6269.8	6860.52	1132.48	1619.05	1883.09	1417.09	1491.21	767.891	3314.47	3448.83	3192.53	3266.54	3188.97	3166.59	3246.15	3334.63	2963.73	2700.49	3331.45	3370.78	3320.99	3321.89	2801.53	3345.33	0.0582508	0.16828
11.09_754.5139m/z	Cer(46:9;4O) | HexCer(36:5;2O) | HexCer(33:0;4O) | HexCer(37:5;2O) | HexCer(39:8;2O) | HexCer(34:4;3O) | LNAPE(34:0) | LNAPS(35:2) | LPC(32:5) | LPE(40:8) | NAGly(44:8) | PC(31:0) | PC(O-32:5) | PE(34:0) | PE(34:1;O) | PE(36:3;2O) | PE(36:4;O) | PE(O-35:5) | PE(O-40:8) | PE(O-34:1;O) | PE(O-34:2;2O) | PE(O-36:4;3O) | PE(O-36:5;2O) | PS(35:2) | PS(O-33:1) | PS(O-35:4) | SL(43:5;O) | ST(44:5;O3;G) …		L3b	x		x	x	x			754.514	1	11.0919	1379.56	1487.4	1345.68	3455.53	2496.09	1957.31	2634.35	2956.33	2869.97	8591.71	8634.03	9348.68	2633.95	3344.51	3794.87	5683.78	6090.19	4353.08	4463.81	4910.43	4602.66	4456.28	4646.55	4491.33	4618.07	4914.95	4670.08	4307.52	4998.32	4898.07	4732.25	4734.51	4787.76	4353.55	0.0226439	0.0866858
10.35_754.5157m/z	Cer(46:9;4O) | HexCer(36:5;2O) | HexCer(33:0;4O) | HexCer(37:5;2O) | HexCer(39:8;2O) | HexCer(34:4;3O) | LNAPE(34:0) | LNAPS(35:2) | LPC(32:5) | LPE(40:8) | NAGly(44:8) | PC(31:0) | PC(O-32:5) | PE(34:0) | PE(36:3;2O) | PE(36:4;O) | PE(O-35:5) | PE(O-40:8) | PE(O-34:1;O) | PE(O-36:4;3O) | PE(O-36:5;2O) | PS(35:2) | PS(O-35:4) | SL(41:4;2O) | SL(43:5;O) | ST(44:5;O3;G) | ST(41:2;O3;T) | ST(42:4;O4…		L3b	x	x	x	x				754.516	1	10.346	221.159	313.09	313.395	1440.52	991.344	853.984	1459.11	1626.51	1487.86	4346.11	4228.36	4407.18	800.784	889.758	1079.22	934.389	812.736	443.544	1715.55	1802.79	1872.8	1697.58	1722.03	1550.94	1987.03	1705.02	1827.31	1804.53	1689.85	1603.89	1556.39	1583.3	1847.34	1603.33	0.00228641	0.0197692
4.00_754.5161m/z	Cer(46:9;4O) | HexCer(36:5;2O) | HexCer(33:0;4O) | HexCer(37:5;2O) | HexCer(39:8;2O) | HexCer(34:4;3O) | LNAPE(34:0) | LNAPS(35:2) | LPC(32:5) | LPE(40:8) | NAGly(44:8) | PC(31:0) | PC(O-32:5) | PE(34:0) | PE(36:3;2O) | PE(36:4;O) | PE(O-35:5) | PE(O-40:8) | PE(O-34:1;O) | PE(O-36:4;3O) | PE(O-36:5;2O) | PS(35:2) | PS(O-35:4) | SL(41:4;2O) | SL(43:5;O) | ST(44:5;O3;G) | ST(41:2;O3;T) | ST(42:4;O4…		L3b								754.516	1	3.99707	646.962	288.958	494.53	351.005	436.455	376.839	543.41	770.093	645.194	569.638	486.88	435.976	693.091	615.307	570.332	510.771	397.73	712.16	464.659	473.265	811.561	631.422	524.927	569.552	442.377	467.081	579.606	576.558	763.308	674.726	740.619	522.747	469.236	474.143	0.557342	0.729757
12.60_764.5408m/z	Cer(46:9;4O) | HexCer(36:5;2O) | HexCer(33:0;4O) | HexCer(41:8;2O) | HexCer(35:2;4O) | HexCer(35:1;3O) | HexCer(37:5;4O) | LNAPE(34:0) | LPE(36:2) | NAGly(44:8) | PC(31:0) | PC(O-33:2) | PE(34:0) | PE(O-36:2) | PE(O-34:1;O) | SL(43:5;O) | SL(45:7;O) | SL(47:10;O) | ST(44:5;O3;G) | ST(42:1;O4;T)		L3b	x		x		x			764.541	1	12.6002	357766	355355	362801	413310	392916	373545	737143	700920	739214	634724	608993	621581	630445	663622	672980	462615	435434	390665	615364	606358	610487	610536	608586	599012	593577	592385	591162	588339	584286	584395	582925	586792	582052	594892	0.0376132	0.123902
12.63_1438.0808m/z	Cer(46:9;4O) | HexCer(36:5;2O) | HexCer(33:0;4O) | LNAPE(34:0) | NAGly(44:8) | PC(31:0) | PE(34:0) | PE(O-34:1;O) | SL(43:5;O) | ST(44:5;O3;G)		L3b			x					1438.08	1	12.6333	13257.5	12770.3	13191.4	13608.8	12512	12299.1	16491.1	15846	16710.2	12075.6	11434.5	11337.8	8770.71	8958.26	8828.15	8851.91	8417.95	7623.52	13248.3	13341.5	13280.1	12894.3	12525.4	12752.3	12523.8	12818.9	12352.3	12309	12475.7	12618.2	12139.4	12057.3	12944.5	12653.8	0.55587	0.729156
9.82_732.5188m/z	Cer(47:12;2O) | HexCer(34:2;2O) | HexCer(32:1;3O) | HexCer(36:5;4O) | LPC(30:2) | LPE(38:5) | PC(O-30:2) | PC(O-35:5) | PE(34:0;2O) | PE(34:1;O) | PE(O-38:5) | PE(O-33:2) | PE(O-34:1;3O) | PE(O-34:2;2O) | PS(O-33:1) | SL(41:3;2O) | ST(41:2;O3;T) | ST(42:3;O4;G) | ST(44:6;O4;G) | ST(41:1;O4;T) | OxPE(34:0(CHO)) | OxPE(34:1O) | EtherPS(O-26:0) | EtherPC(P-30:1)		L3b					x	x		732.519	1	9.8156	903.711	1220.32	1069.53	496.318	684.416	1071.77	1356.25	922.379	816.033	749.349	1024.23	953.09	1735.52	1899.13	2164.72	800.566	662.557	785.045	1015.33	1560.02	1864.42	1203.38	908.024	1229.24	1499.14	1594.88	1497.91	1233.46	1126.22	1385.92	1144.72	983.879	1031.04	1333.7	0.177266	0.363852
11.92_780.5322m/z	Cer(48:10;4O) | HexCer(38:6;2O) | HexCer(35:1;4O) | HexCer(39:6;2O) | HexCer(41:9;2O) | HexCer(36:5;3O) | LNAPE(36:1) | LNAPS(37:3) | LPC(34:6) | LPE(42:9) | NAGly(46:9) | PC(33:1) | PC(O-34:6) | PE(36:1) | PE(34:0;O) | PE(38:4;2O) | PE(38:5;O) | PE(O-37:6) | PE(O-34:1;2O) | PE(O-38:6;2O) | PE(O-42:9) | PE(O-36:2;O) | PE(O-38:5;3O) | PS(37:3) | PS(O-33:0) | PS(O-37:5) | SHexCer(34:0;2O) | SL(43:5…		L3b			x					780.532	1	11.9205	27130.2	27386.6	27881.7	43541	28572.9	26865.6	40784.1	44251.2	43713.7	66321.9	66188.8	66121.6	36147.5	48236.6	42487.9	59374.9	67556.7	36705.6	49552.2	51645.1	51873	46002.5	45341.3	48432.2	49431.3	45074.4	46602.8	46340.6	51285.9	49157.1	46252.9	44564	47928.5	47106.3	0.353211	0.57245
11.12_782.5426m/z	Cer(48:9;4O) | HexCer(38:5;2O) | HexCer(35:0;4O) | HexCer(39:5;2O) | HexCer(41:8;2O) | HexCer(36:4;3O) | LNAPE(36:0) | LNAPS(37:2) | LPC(34:5) | LPE(42:8) | NAGly(46:8) | PC(33:0) | PC(O-34:5) | PC(O-39:8) | PE(36:0) | PE(36:1;O) | PE(38:3;2O) | PE(38:4;O) | PE(O-37:5) | PE(O-42:8) | PE(O-34:0;2O) | PE(O-38:5;2O) | PE(O-36:1;O) | PE(O-36:2;2O) | PE(O-38:4;3O) | PS(37:2) | PS(O-35:1) | PS(O-37:4) …		L3b	x	x	x	x				782.543	1	11.125	2697.64	2890.71	3032.96	8992.9	5676.87	5147.33	7458.21	7501.2	7451.03	22458.3	21264	23006.2	13608.5	14560.8	16194.4	13135.5	12546.8	10059.3	16537.6	15935.3	15415.8	15846.1	15686.9	16476	15323.8	16691.4	15814.9	14962.7	15776.6	15628.4	16282.7	15437.1	15001.5	16339.8	0.0102008	0.0496782
15.60_1518.1249m/z	Cer(49:10;4O) | GM3(60:0;2O) | HexCer(39:6;2O) | LNAPE(37:1) | NAGly(47:9) | PC(34:1) | PC(O-34:2;O) | PE(37:1)		L3b	x							1518.12	1	15.6008	31321.5	30820.4	30592.7	42896.7	38690.7	36575	27602	27969.5	27112.9	28061.9	26973.6	23856.7	29352.5	28278.5	27475.6	28503.8	27314.6	29997.8	29485.1	29745.8	31339.1	29758.5	30341.7	30798.7	29569.5	28391	28402.3	28753.9	30804.3	29283.1	28719.2	29063.4	29334.6	28892.5	0.00703858	0.0386787
13.79_804.5868m/z	Cer(49:10;4O) | HexCer(44:9;2O) | HexCer(36:1;4O) | HexCer(41:4;4O) | HexCer(38:2;3O) | HexCer(39:2;3O) | HexCer(41:5;3O) | LNAPE(37:1) | LNAPE(42:4) | LNAPS(37:0) | LPE(40:3) | LPE(42:6) | NAGly(47:9) | PC(34:1) | PC(39:4) | PC(O-37:3) | PC(O-39:6) | PC(O-34:2;O) | PE(42:4) | PE(37:1) | PE(O-40:3) | PE(O-42:6) | PS(37:0) | SL(45:2;2O) | SL(46:6;O) | SL(51:9;O) | ST(46:2;O4;G) | ST(45:2;O4;T) | O…		L3b			x					804.587	1	13.7941	6.39157e+06	6.24949e+06	6.37838e+06	6.73342e+06	6.61756e+06	6.36642e+06	8.29288e+06	8.08123e+06	8.19948e+06	6.84255e+06	6.49686e+06	6.59512e+06	6.94445e+06	6.91e+06	6.91664e+06	7.13575e+06	7.07257e+06	6.76956e+06	6.59818e+06	6.50388e+06	6.60541e+06	6.44416e+06	6.48971e+06	6.37613e+06	6.30973e+06	6.29036e+06	6.28792e+06	6.27632e+06	6.26727e+06	6.26272e+06	6.21991e+06	6.23809e+06	6.21986e+06	6.39362e+06	0.118231	0.27661
13.79_810.6344m/z	Cer(49:7;4O) | Cer(54:10;4O) | HexCer(44:6;2O) | HexCer(41:1;4O) | HexCer(41:2;3O) | LNAPE(42:1) | LPC(37:0) | LPE(40:0) | LPE(42:3) | NAGly(47:6) | NAGly(52:9) | PC(39:1) | PC(O-37:0) | PC(O-39:3) | PE(42:1) | PE(O-40:0) | PE(O-42:3) | SL(46:3;O) | SL(51:6;O) | EtherPE(O-42:3) | EtherPE(P-42:2)		L3b					x			810.634	1	13.7941	2610.18	2449.51	2068.66	2070.96	1815.42	1871.01	2988.53	2791.14	2879.4	3191.22	3469.82	3033.98	2771.59	2487.62	2449.94	2852.33	2943.07	3094.23	2518.83	2811.27	2967.77	2466.83	2392.68	2274.08	2393.12	2258.15	2340.79	2173.04	2207.67	2168.18	2185.99	2159.82	2285.08	2335.51	0.058148	0.168254
14.27_771.5872n	Cer(50:11;4O) | HexCer(37:2;4O) | LNAPE(38:2) | NAGly(48:10) | PC(35:2) | PE(38:2) | PE(O-38:3;O) | SL(47:7;O) | ST(48:7;O3;G) | EtherPE(O-38:4) | EtherPE(P-38:3)		L3b	x						771.587	752.569	1	14.2747	315115	277194	297976	507354	444182	422044	435644	414156	438352	439328	407488	425209	582077	590496	627247	568259	552892	490501	425655	420361	423486	420786	426419	427873	416703	410128	413824	420804	413850	411848	405782	409824	413582	413350	0.00285558	0.0221155
12.72_772.5381m/z	Cer(50:13;2O) | Cer_NS(50:13;2O) | CerP(43:4;2O) | HexCer(37:3;2O) | HexCer(37:4;3O) | LNAPE(40:6) | LNAPS(36:0) | LPE(36:3) | LPE(38:5) | LPE(40:8) | PC(37:6) | PC(34:1;2O) | PC(34:2;O) | PC(O-33:3) | PC(O-35:5) | PE(40:6) | PE(O-36:3) | PE(O-38:5) | PE(O-40:8) | PE(O-34:0;2O) | PE(O-40:6;O) | PE(O-40:7;O) | PS(36:0) | PS(O-36:2) | SL(43:4;2O) | SL(44:4;2O) | ST(44:4;O4;G) | OxPE(37:1(CHO)) | Ox…		L3b	x		x		x			772.538	1	12.7164	202326	190427	204372	354818	306777	300285	135901	132938	138318	206324	185683	200002	196682	198088	203248	409314	401727	355300	253274	247163	249283	250635	247005	242587	243771	250621	244941	231412	241312	243644	249904	254236	244751	254490	0.00112915	0.0130727
14.97_822.6124m/z	Cer(50:8;4O) | Cer(52:10;4O) | HexCer(40:4;2O) | HexCer(39:1;4O) | HexCer(45:7;2O) | HexCer(41:4;4O) | HexCer(39:0;3O) | LNAPE(40:1) | LNAPE(42:4) | LPE(40:1) | NAGly(48:7) | NAGly(50:9) | PC(37:1) | PC(39:4) | PC(O-37:1) | PE(40:1) | PE(42:4) | PE(O-40:1) | PS(O-41:3) | SL(49:6;O) | SL(51:9;O) | ST(48:4;O3;G) | ST(50:6;O3;G) | DMPE(40:4) | MMPE(41:4) | PE(42:4)		L3b	x		x					822.612	1	14.9712	88171.7	86102.6	89609.2	100056	96867.4	91869.8	84939.3	79544.9	83527.7	92842.8	86829.4	88479.6	85837.5	88177.8	85598.8	88148.3	84410.4	78877.4	95137.4	94391.6	95448.1	92417.3	93879.4	93621.4	91035.4	90419	89908.2	91250.8	89649.2	90760.6	88077.1	87419.7	88480	90687.1	0.0308188	0.107779
13.26_1550.2006m/z	Cer(50:9;4O) | HexCer(40:5;2O) | HexCer(37:0;4O) | LNAPE(38:0) | NAGly(48:8) | PC(35:0) | PE(38:0) | SL(47:5;O) | ST(48:5;O3;G)		L3b								1550.2	1	13.2637	318165	305337	293057	308274	283754	284353	297500	305556	291990	280889	268757	298022	294213	317957	300120	286037	310485	307258	292160	293783	289847	289216	293484	293438	290290	291282	290126	286583	285039	286000	288660	289239	283456	293731	0.281134	0.493963
12.38_822.5738m/z	Cer(51:10;4O) | HexCer(42:6;2O) | HexCer(44:9;2O) | HexCer(38:1;4O) | HexCer(41:6;2O) | HexCer(39:5;3O) | LNAPE(39:1) | LNAPS(40:3) | LPC(42:9) | LPE(40:6) | PC(36:1) | PC(34:0;O) | PC(36:2;O) | PC(38:4;2O) | PC(38:5;O) | PC(O-37:6) | PC(O-34:1;2O) | PC(O-36:3;2O) | PC(O-38:6;2O) | PC(O-42:9) | PC(O-36:2;O) | PC(O-38:5;3O) | PE(39:1) | PE(O-40:6) | PE(O-45:9) | PS(40:3) | PS(O-36:0) | PS(O-38:2) …		L3b	x		x	x	x			822.574	1	12.3847	19294.5	19956.3	21060.4	34566.7	33552.1	31402.2	15487.9	15185.8	16333.5	39961.4	41211.8	40763.9	22720.2	23631.7	23461.3	35628.6	35145.4	30197.1	31206.5	31893.3	32114.7	31798.9	31632.8	31776.8	31136.5	30625	31149	31372.4	30905.1	31227.4	30040.8	30781.6	30516.7	31016.3	0.000194602	0.00640669
16.36_832.6202m/z	Cer(51:10;4O) | HexCer(46:9;2O) | HexCer(38:1;4O) | HexCer(43:4;4O) | HexCer(40:2;3O) | HexCer(41:2;3O) | HexCer(43:5;3O) | HexCer(43:3;4O) | LNAPE(39:1) | LNAPE(44:4) | LNAPS(39:0) | LPE(42:3) | LPE(44:6) | PC(36:1) | PC(41:4) | PC(O-39:3) | PC(O-41:6) | PC(O-36:2;O) | PE(44:4) | PE(39:1) | PE(O-42:3) | PE(O-44:6) | PS(39:0) | SL(47:2;2O) | SL(48:6;O) | ST(48:2;O4;G)		L3b	x		x					832.62	1	16.3633	8209	8034.34	8648.29	14675.1	15459	15443.8	15340.1	15594.3	16697.5	18297.8	18349.5	18656	22196.7	22402.3	20821.1	22433	21999.7	19611.9	15065.6	14825	14587.2	13413.3	13908.3	14661.7	13865.3	14211.3	14602.3	15563.4	15374.9	14684.8	14262.1	12514.1	13950.3	14099.4	2.64e-05	0.0049081
14.42_1570.1814m/z	Cer(51:11;4O) | GM3(64:2;2O) | GM3(65:0;2O) | HexCer(38:2;4O) | HexCer(41:7;2O) | LNAPE(39:2) | PC(36:2) | PC(O-36:3;O) | PE(39:2) | SL(48:7;O)		L3b	x							1570.18	1	14.4237	9955.82	10297.7	10674.9	16905.6	15879.7	14742.4	7875.81	7368.37	8139.24	7761.55	7801.42	7389.2	11571.4	11159.2	10738.6	12438.7	12183.8	10784.1	10958.7	11730.4	11762	11236.8	11677.8	11429.5	11227.6	10688.8	11025.8	11664.9	11179.8	11054.8	10432	10532.7	10724.7	10305.9	0.000644977	0.0103958
14.84_1578.2196m/z	Cer(51:9;4O) | HexCer(41:5;2O) | LNAPE(39:0) | PC(36:0) | PC(O-36:1;O) | PE(39:0)		L3b	x		x					1578.22	1	14.8384	86122.8	87511.9	96506.3	172406	178344	161675	40762.5	37841.4	41424.1	29592	27062.1	29237.2	45839.8	47842.7	48678.9	57082.7	53571.2	46433.2	104201	102607	105496	101516	101135	101512	98011.9	98840.2	99381.7	99417.5	97701	98044.8	96710.5	97155.4	96124.1	101048	0.00015097	0.00611107
15.48_824.5935m/z	Cer(51:9;4O) | HexCer(42:5;2O) | HexCer(44:8;2O) | HexCer(38:0;4O) | HexCer(41:5;2O) | HexCer(39:4;3O) | LNAPE(39:0) | LNAPS(40:2) | LPC(42:8) | LPE(40:5) | PC(36:0) | PC(36:1;O) | PC(38:3;2O) | PC(38:4;O) | PC(O-37:5) | PC(O-42:8) | PC(O-34:0;2O) | PC(O-38:5;2O) | PC(O-36:1;O) | PC(O-36:2;2O) | PC(O-38:4;3O) | PE(39:0) | PE(O-40:5) | PE(O-45:8) | PS(40:2) | PS(O-38:1) | PS(O-40:4) | SL(46:4;2O) …		L3b			x		x			824.594	1	15.485	14636.3	12508.3	13549.2	16635.4	12688.7	12639.2	21196.3	20120.7	21047.2	14221.6	13548.8	13965.8	13838.8	14035.4	13791.8	11376.1	10845.1	8889.21	14499.2	14440.5	14022.5	13930.2	14327.9	14735	14147.8	13285.7	14091	14250.1	13508.5	13992.5	13286	13731.8	13797.8	13606	0.822969	0.943228
16.35_1602.2777m/z	Cer(52:10;4O) | HexCer(39:1;4O) | NAGly(50:9) | SL(49:6;O) | ST(50:6;O3;G)		L3b								1602.28	1	16.3468	3322.55	3110.14	3511.54	3534.42	2926.22	2687.41	667.628	615.616	797.563	691.406	714.591	486.557	732.252	635.734	696.41	776.274	855.859	466.524	1783.58	1879.83	1856.05	1694.59	1889.43	1565.25	1521.36	1723.64	1615.99	1753.07	1684.55	1734.22	1464.65	1694.38	1572.12	1730.05	0.370796	0.57245
14.46_844.6162m/z	Cer(52:11;4O) | Hex2Cer(34:0;2O) | HexCer(47:10;2O) | HexCer(39:2;4O) | HexCer(42:3;3O) | HexCer(41:3;3O) | HexCer(44:5;4O) | HexCer(44:4;4O) | LNAPE(40:2) | LNAPE(45:5) | LNAPS(40:1) | LPC(40:4) | LPC(42:7) | NAGly(50:10) | PC(42:5) | PC(37:2) | PC(O-40:4) | PC(O-42:7) | PC(O-38:3;3O) | PE(40:2) | PE(45:5) | PE(O-43:4) | PE(O-45:7) | PS(40:1) | SL(48:3;2O) | SL(49:7;O) | ST(50:7;O3;G) | ST(48:3;…		L3b	x				x			844.616	1	14.4573	175983	174413	179279	248670	245816	231591	128981	124553	128640	137692	128688	135017	206443	211245	219006	260645	250413	230714	218189	215136	217762	211858	212063	211419	208226	207115	206557	205324	204829	205651	204934	207984	205099	211877	0.000178905	0.00636292
15.72_811.7013n	Cer(52:5;4O) | HexCer(42:1;2O) | NAGly(50:4) | SL(49:1;O) | ST(50:1;O3;G)		L3b	x		x				811.701	856.699	1	15.7171	1.93891e+06	1.91379e+06	2.04114e+06	1.82689e+06	1.70276e+06	1.63643e+06	2.30725e+06	2.22624e+06	2.32944e+06	2.16745e+06	1.95297e+06	2.07649e+06	1.12277e+06	1.27336e+06	1.64657e+06	1.6373e+06	1.52892e+06	1.34197e+06	1.92211e+06	1.86078e+06	1.86659e+06	1.97037e+06	1.94285e+06	1.94398e+06	1.9751e+06	2.05144e+06	1.9764e+06	1.81694e+06	1.9512e+06	1.98026e+06	2.04651e+06	2.0811e+06	1.98835e+06	2.09368e+06	0.0246458	0.0912313
15.07_854.6840m/z	Cer(52:6;4O) | Cer(60:15;2O) | HexCer(42:2;2O) | HexCer(47:5;2O) | HexCer(43:2;4O) | HexCer(43:1;4O) | LNAPE(45:0) | LPC(42:2) | NAGly(50:5) | PC(42:0) | PC(O-42:2) | PE(45:0) | PE(O-45:2) | SL(49:2;O) | SL(51:4;O) | ST(50:2;O3;G)		L3b	x		x		x			854.684	1	15.0705	1.10406e+06	1.09348e+06	1.16591e+06	1.01642e+06	976022	920778	668021	624646	674426	584480	542289	567999	201365	211710	200661	389922	372371	332257	808258	796200	808700	804969	815439	814800	799968	798753	796601	793484	795263	792832	793391	802032	795220	812980	0.0145616	0.0631629
13.83_838.6144m/z	Cer(52:9;4O) | Cer(56:15;2O) | HexCer(39:0;4O) | HexCer(43:5;2O) | HexCer(45:8;2O) | HexCer(40:4;3O) | LNAPE(40:0) | LNAPE(41:0) | NAGly(50:8) | PC(37:0) | PC(38:0) | PC(O-43:8) | PE(40:0) | PE(41:0) | PE(O-46:8) | SL(47:4;2O) | SL(49:5;O) | ST(50:5;O3;G) | ST(48:4;O4;G)		L3b	x		x		x	x		838.614	1	13.8271	245637	236852	245248	328636	317922	307896	56458.3	56060.9	55046.8	110546	107368	109489	81478.9	80290.2	80585.7	229111	225837	208221	172714	172043	173533	166189	168039	168576	161260	156815	159976	164080	161580	157674	156317	155674	158970	159552	0.000261192	0.00696844
14.82_1630.2479m/z	Cer(53:10;4O) | GM3(68:0;2O) | HexCer(43:6;2O) | LNAPE(41:1) | PC(38:1) | PE(41:1)		L3b	x				x			1630.25	1	14.8218	36807.5	37957.3	39107.4	57563.8	58578.5	54037.8	16267	14136.6	16501.1	17060	16601.5	17433.8	20768.9	21925.8	22932.1	27296.4	26990.6	23966.5	33968.1	33739	34415.3	33282.9	33040	33084.8	31895.8	32859.8	32577.9	32953.1	32182.9	32379.6	32269.3	31974.2	31450.6	32902.3	0.000182943	0.00636292
15.72_1638.3320m/z	Cer(53:8;4O) | HexCer(43:4;2O) | NAGly(51:7) | SL(50:4;O)		L3b	x		x		x			1638.33	1	15.7171	9802.56	9830.42	11413	8384.26	7768.55	7555	5247.07	4434.78	4881.53	2925.72	2676.5	2480.28	3090.86	3760.3	3747.94	2366.1	2118.58	1529.8	7108.83	7194.1	7406.15	7257.16	7065.31	7359.85	7604.64	6895.56	7180.1	6998.94	7159	7217.03	6946.9	6643.37	7061.36	7246.01	0.0105283	0.0509311
13.91_864.6313m/z	Cer(54:10;4O) | HexCer(41:1;4O) | HexCer(45:6;2O) | HexCer(47:9;2O) | HexCer(42:5;3O) | LNAPE(42:1) | LNAPE(43:1) | NAGly(52:9) | PC(40:1) | PC(39:1) | PC(O-45:9) | PE(42:1) | PE(43:1) | PE(O-48:9) | PS(O-39:0) | PS(O-44:3) | SHexCer(40:0;2O) | SL(49:5;2O) | SL(51:6;O) | ST(47:1;O3;T) | ST(50:5;O4;G)		L3b	x		x		x	x		864.631	1	13.9099	269471	263940	273449	378736	374262	353289	79407.9	77942.4	79136.4	111569	107412	107862	122761	122214	126338	280107	276233	251778	244137	239535	239090	235049	238131	235554	229604	228968	228613	227296	228280	227669	226396	229345	229154	234342	0.000187916	0.00636292
14.94_848.6204m/z	Cer(54:11;4O) | Hex2Cer(33:0;2O) | HexCer(42:5;2O) | HexCer(46:10;2O) | HexCer(41:2;4O) | HexCer(43:5;4O) | HexCer(43:4;4O) | LNAPE(42:2) | LNAPE(44:5) | LPE(42:2) | NAGly(52:10) | PC(39:2) | PC(41:5) | PC(O-39:2) | PE(42:2) | PE(44:5) | PE(O-42:2) | PS(O-43:4) | SL(51:7;O) | ST(46:2;O3;T) | DMPE(42:5) | MMPE(43:5) | PE(44:5)		L3b	x		x					848.62	1	14.9377	43139.8	42670.4	43028.2	48793.7	46742.7	46136.4	48777.5	47660.4	47788.4	53076.5	49842.1	51469.5	61601.7	61493.3	64011.3	66298	65520	61003.7	52926.4	53097.5	53257.6	53652.7	52451.6	52511.9	51240.3	50981.5	50226.7	49908.5	51439.6	51351.2	51810.3	51756.4	51204.5	51840.6	0.00534965	0.0331132
13.89_1650.2185m/z	Cer(54:12;4O) | GM3(67:1;2O) | GM3(68:1;2O) | HexCer(44:8;2O) | LNAPE(42:3) | NAGly(52:11) | PC(39:3) | PE(42:3)		L3b	x				x			1650.22	1	13.8934	31528.2	30456.3	32328.4	45950.6	47579.3	43095	13886.3	12447.7	12833.8	15439.4	13141.8	13311.5	22148	21635.9	21593.2	32013.8	30309.4	28047.9	31768.8	31696.7	31925.5	30230.1	30678.6	30796.9	29744.1	28958.3	29371.4	29342.2	29728.5	29277.3	29259.8	28412.7	28355.7	29219.8	0.000393289	0.00829897
13.63_841.7513n	Cer(54:4;4O) | Cer(54:5;4O) | HexCer(44:0;2O) | NAGly(52:3) | SL(51:0;O)		L3b	x						841.751	876.721	1	13.6282	24489.3	23125.2	21021.8	18434.8	17958.5	20828.6	25901.3	26986.9	25074.5	26233.2	25273.6	22933.8	30069.2	27994.2	27446.5	30592.9	30792.5	33445.7	24265.2	23617.5	23770.4	22197.8	21810.7	22215	21863.6	20810.1	21923.2	21289.2	22947.8	23021.8	22502.1	21859	22518.8	22548.1	0.0462443	0.143462
14.03_876.7175m/z	Cer(54:4;4O) | Cer_NDS(58:10;2O) | Cer_NS(58:10;2O) | Cer(58:10;2O) | Cer_NS(60:13;2O) | Cer(60:13;2O) | Cer(54:5;4O) | HexCer(44:0;2O) | HexCer(45:0;2O) | HexCer(47:3;2O) | HexCer(47:2;3O) | LPC(40:0) | LPE(43:0) | NAGly(52:3) | PC(O-40:0) | PC(O-45:3) | PE(O-43:0) | PE(O-48:3) | SL(51:0;O) | SL(51:1;2O)		L3b								876.718	1	14.0261	1878.53	1760.85	1909.65	2271.45	2595.51	2007.16	2161.19	1461.09	1886.65	1306.3	1665.21	1247.47	5136.83	4381.88	4098.57	7241.54	6522.79	4993.8	2357.12	2536.11	2742.93	2480.54	2953.35	2574.22	2772.84	1999	2300.2	2879.69	2511.58	2339.59	2013.87	1751.92	2192.56	1969.45	0.0555701	0.164007
14.71_872.6878m/z	Cer(54:6;4O) | Cer_NDS(58:12;2O) | Cer_NS(58:12;2O) | Cer(58:12;2O) | Cer(60:15;2O) | HexCer(44:2;2O) | HexCer(45:2;2O) | HexCer(47:5;2O) | HexCer(42:1;3O) | HexCer(47:4;3O) | LPC(40:2) | NAGly(52:5) | PC(O-40:2) | PC(O-45:5) | PE(O-43:2) | PE(O-48:5) | PS(O-43:1) | SL(49:1;2O) | SL(51:2;O) | SL(51:3;2O) | ST(50:1;O4;G)		L3b	x				x			872.688	1	14.706	22244.4	22193.2	21966.2	20927.1	20819	20179.7	14787.8	13152.9	15389	15880.5	15332.4	15042.2	10314.6	10210.5	8311.07	12900	12458.5	11641.2	18177.6	19321.5	19814.5	19352.2	19957.8	19273.3	18758.7	17499.6	18422.1	19501.4	19001.1	18379.7	16937	16311.3	17761	17376.3	0.00431699	0.0288769
15.37_868.6577m/z	Cer(54:8;4O) | Cer(58:14;2O) | HexCer(44:4;2O) | HexCer(45:4;2O) | HexCer(47:7;2O) | HexCer(42:3;3O) | LNAPS(43:1) | LPC(40:4) | NAGly(52:7) | PC(O-40:4) | PC(O-45:7) | PE(O-43:4) | PE(O-48:7) | PS(43:1) | PS(O-41:0) | PS(O-43:3) | SL(49:3;2O) | SL(51:4;O) | SL(51:5;2O) | ST(49:1;O3;T) | ST(50:3;O4;G)		L3b	x		x		x			868.658	1	15.3688	189322	196018	197238	242872	238207	221453	74749.6	69294.6	75700.7	96722.7	93651.4	94234.8	114854	116606	124995	239053	233804	204971	177053	175412	176753	175625	176301	179224	173402	170889	172115	173795	172211	171554	170402	170471	170106	173397	0.00377417	0.026377
15.55_876.6590m/z	Cer(54:9;4O) | Cer(56:11;4O) | Cer(57:15;2O) | Hex2Cer(35:0;2O) | HexCer(44:5;2O) | HexCer(49:8;2O) | HexCer(43:2;4O) | HexCer(43:1;3O) | HexCer(45:5;4O) | HexCer(43:1;4O) | HexCer(45:4;4O) | LNAPE(42:0) | LNAPE(44:2) | LNAPE(46:5) | LPE(44:2) | NAGly(52:8) | PC(39:0) | PC(41:2) | PC(43:5) | PC(O-41:2) | PE(42:0) | PE(44:2) | PE(46:5) | PE(O-44:2) | PS(O-45:4) | ST(50:1;O4;T) | DMPE(44:5) | MMPE(…		L3b	x		x		x			876.659	1	15.5512	5624.14	5645.55	5776.27	4027.66	3808.12	3440.71	6360.87	6210.31	6373.38	3455.86	2919.11	3356.34	4865.32	5215.55	5449.16	3054.9	2920.35	2003.56	5142.94	5339.38	5407.77	4953.85	5275.02	5501.61	5321.75	4915.93	5565.66	5672.58	5225.86	5215.58	4877.09	4842.33	4907.55	4941.8	0.000894443	0.0118034
14.87_831.6778n	Cer(54:9;4O) | HexCer(41:0;4O) | LNAPE(42:0) | NAGly(52:8) | PC(39:0) | PE(42:0) | SL(51:5;O)		L3b	x		x		x	x	831.678	866.647	1	14.8715	122129	118194	124837	171996	166384	157564	40496	38584.6	40551.4	58179	54032.4	55236.6	57437.8	58576.7	56771.6	122259	121331	109932	106363	106111	107349	103420	104205	103716	101058	99735.2	99662.1	101672	100880	100774	97716.7	99103.4	99289.3	100060	0.000527997	0.0093732
12.40_860.6168m/z	Cer(55:12;4O) | Hex2Cer(34:1;2O) | HexCer(43:6;2O) | HexCer(45:8;2O) | HexCer(47:11;2O) | HexCer(42:3;4O) | HexCer(41:3;4O) | HexCer(42:2;4O) | HexCer(44:5;4O) | LNAPE(43:3) | LNAPE(45:6) | LPC(40:3) | PC(40:3) | PC(42:6) | PC(O-40:3) | PC(O-38:3;4O) | PE(43:3) | PE(45:6) | PE(O-43:3) | PI-Cer(40:1;3O) | PS(O-39:2) | PS(O-44:5) | SHexCer(41:0;2O) | SL(52:8;O) | ST(50:7;O4;G) | DMPE(43:6) | MMPE(4…		L3b	x		x		x			860.617	1	12.4012	28502.1	28585.8	29572.3	39701.7	35991.1	34961.4	17529.4	18385.1	18113.3	15259.2	15125.7	15350.4	16366.7	17698.4	14360.3	13317	12558.3	10540.4	25191.7	23724.1	24287.7	25825.8	24443.6	24784.3	24409.6	26492.2	24924	23346.8	23993.6	24080.4	26139.9	27862.6	24858.2	26997.2	0.0037906	0.0264192
14.99_874.5992m/z	Cer(55:12;4O) | HexCer(45:8;2O) | LNAPE(43:3) | LNAPS(44:5) | LPE(44:8) | PC(40:3) | PC(O-41:8) | PC(O-40:5;2O) | PC(O-46:11) | PE(43:3) | PE(O-44:8) | PS(44:5) | PS(O-42:4) | PS(O-44:7) | SHexCer(41:1;3O) | SHexCer(41:2;2O) | SL(52:8;O) | ST(50:5;O3;T) | OxPE(45:6(Ke)) | Sulfatide(d41:2)		L3b			x					874.599	1	14.9877	28530.9	28277.7	27790.9	28707.6	28100.6	27680.9	21835	21685.5	21879.2	27340.5	25212.8	25711.8	24569.3	25571.9	27219.9	29419.8	28540.6	27322.7	30144.9	31254.2	31316.8	30709.2	30320	30902.4	29713.3	29183.4	29554	29442.8	29606.1	28914.7	28886.5	28346.8	28979.1	28520.5	0.922405	1
14.69_890.6452m/z	Cer(56:11;4O) | Hex2Cer(36:0;2O) | HexCer(46:7;2O) | HexCer(47:7;2O) | HexCer(49:10;2O) | HexCer(43:2;4O) | HexCer(43:1;4O) | LNAPE(44:2) | LNAPE(45:2) | LNAPS(45:4) | PC(42:2) | PC(41:2) | PE(44:2) | PE(45:2) | PE(O-50:10) | PI-Cer(42:0;3O) | PS(45:4) | PS(O-41:1) | PS(O-45:6) | SHexCer(42:0;3O) | SHexCer(42:1;2O) | OxPC(39:0(CHO)) | OxPC(39:1O) | OxPE(43:1(OOO)) | Sulfatide(d42:1)		L3b	x							890.645	1	14.6894	112593	110687	115609	143223	139017	131510	36663.6	33502.5	35270.2	38354.2	35669.6	36840.3	223063	243049	253622	268299	251971	227521	133783	130976	133807	132591	131772	133189	130161	129669	129250	128657	127757	130207	128634	129911	127046	131068	0.00207178	0.0185822
14.03_888.6295m/z	Cer(56:12;4O) | Hex2Cer(36:1;2O) | HexCer(46:8;2O) | HexCer(47:8;2O) | HexCer(49:11;2O) | HexCer(43:3;4O) | HexCer(43:2;4O) | LNAPE(44:3) | LNAPE(45:3) | LNAPS(45:5) | PC(42:3) | PC(41:3) | PE(44:3) | PE(45:3) | PE(O-50:11) | PI-Cer(42:1;3O) | PS(45:5) | PS(O-41:2) | PS(O-45:7) | SHexCer(42:1;3O) | SHexCer(42:2;2O) | OxPC(39:1(CHO)) | OxPC(39:2O) | OxPC(39:1(Ke)) | OxPE(43:2(OOO)) | Sulfatide(d42…		L3b	x		x	x	x			888.629	1	14.0261	142929	147340	147869	209995	208016	192673	86020.9	82115.8	84642.7	39862.2	38918.6	38589.7	183448	184204	204255	289979	264682	217590	148372	147268	146155	145927	147460	147078	144077	142212	142898	142355	142096	143111	141172	142203	141418	143833	0.000348604	0.00795298
22.70_902.7314m/z	Cer(56:5;4O) | Cer_NDS(59:11;2O) | Cer_NS(59:11;2O) | Cer(59:11;2O) | Cer_NDS(60:11;2O) | Cer_NS(60:11;2O) | Cer(60:11;2O) | Cer(62:14;2O) | HexCer(46:1;2O) | HexCer(47:1;2O) | HexCer(49:4;2O) | HexCer(44:0;3O) | HexCer(49:3;3O) | LPC(42:1) | PC(O-42:1) | PC(O-47:4) | PE(O-45:1) | PE(O-50:4) | PS(O-45:0) | EtherPC(O-42:1) | EtherPC(P-42:0)		L3b	x	x	x	x				902.731	1	22.6955	3160.77	3979.72	4235.93	8486.56	7820.92	6889.3	3793.22	3528.35	4504.11	42.6154	0	100.9	0	0	0	0	0	0	655.429	916.49	1158.35	1991.37	1689.51	2309.59	1958.07	1516.01	1473.81	1424.73	1365.48	2255.22	2149.57	2031.79	2288.93	1886.28	0.0026539	0.0213485
19.86_900.7166m/z	Cer(56:6;4O) | Cer_NDS(59:12;2O) | Cer_NS(59:12;2O) | Cer(59:12;2O) | Cer_NDS(60:12;2O) | Cer_NS(60:12;2O) | Cer(60:12;2O) | Cer(62:15;2O) | HexCer(46:2;2O) | HexCer(47:2;2O) | HexCer(49:5;2O) | HexCer(44:1;3O) | HexCer(49:4;3O) | LPC(42:2) | PC(O-42:2) | PC(O-47:5) | PE(O-45:2) | PE(O-50:5) | PS(O-45:1) | SL(51:1;2O) | OxPE(46:1O) | EtherPC(O-42:2) | EtherPS(O-38:0) | EtherPC(P-42:1)		L3b	x		x	x		x		900.717	1	19.8609	49292.2	49198.3	55473.9	89800.9	88491.5	78950.2	11148.1	9103.18	12301.4	921.947	805.589	1662.07	70.5244	71.3346	0	0	0	0	31860	31220	31665.7	31629	31639.8	31753.8	31159.9	31131.1	31281.1	30454.4	30911.8	30481.2	30422.8	31091.9	29852.2	30145.8	0.000834164	0.0114518
17.08_896.6845m/z	Cer(56:8;4O) | Cer(59:14;2O) | Cer(60:14;2O) | HexCer(46:4;2O) | HexCer(47:4;2O) | HexCer(49:7;2O) | HexCer(44:3;3O) | LNAPS(45:1) | LPC(42:4) | PC(O-42:4) | PC(O-47:7) | PE(O-45:4) | PE(O-50:7) | PS(45:1) | PS(O-43:0) | PS(O-45:3) | OxPE(46:3O) | OxPE(46:2(Ke)) | EtherPC(O-42:4) | EtherPS(O-38:2) | EtherPC(P-42:3) | EtherPS(P-38:1)		L3b	x		x	x	x	x		896.684	1	17.0761	25708.8	25178.6	27976.8	46836.4	48649.8	43872.7	5480.63	5649.13	6065.04	22239.4	21219.5	22913.3	16405.5	17779.6	19222.7	42324.8	38805	34149.5	31039.7	29825.8	29763.3	29262.4	29455.6	30422.9	29288.2	29262.3	29396.8	29659	29293.8	29233.3	28416.8	28614	28840.1	29375.9	0.000208338	0.0066425
15.58_906.6741m/z	Cer(57:10;4O) | HexCer(48:6;2O) | HexCer(50:9;2O) | HexCer(44:1;4O) | HexCer(47:6;2O) | HexCer(45:5;3O) | LNAPE(45:1) | LNAPS(46:3) | PC(42:1) | PC(O-43:6) | PC(O-48:9) | PE(45:1) | PE(O-46:6) | PS(46:3) | PS(O-42:0) | PS(O-44:2) | PS(O-46:5) | SHexCer(43:0;2O) | SL(52:5;2O) | ST(50:1;O3;T)		L3b	x					x		906.674	1	15.5843	2253.89	1824.05	2877.16	3788.38	3967.96	3484.63	187.334	300.973	771.391	292.831	494.435	484.537	0	0	0	115.945	74.9006	0	751.072	916.283	1268.99	1111.48	860.808	814.404	1333.42	912.3	1529.61	1011.1	1110.04	800.698	1046.53	877.398	1143.75	1042	0.022373	0.0860258
18.19_924.7164m/z	Cer(58:8;4O) | Cer(61:14;2O) | Cer(62:14;2O) | HexCer(48:4;2O) | HexCer(49:4;2O) | HexCer(51:7;2O) | HexCer(46:3;3O) | LNAPS(47:1) | LPC(44:4) | PC(O-44:4) | PC(O-49:7) | PE(O-47:4) | PE(O-52:7) | PS(47:1) | PS(O-45:0) | PS(O-47:3) | OxPE(48:2(Ke)) | OxPE(48:3O) | EtherPS(O-40:2) | EtherPS(P-40:1)		L3b	x	x	x	x		x		924.716	1	18.1867	1162.89	1260.34	1377.23	4696.44	4651.3	3946.8	0	0	0	110.465	205.324	466.963	83.5771	42.8828	141.588	449.438	102.272	117.158	899.139	980.253	1013.02	1165.22	1174.44	1006.41	968.821	1211.56	956.886	1013.35	950.744	1183.9	1269.83	1193.59	958.521	946.031	7.41e-05	0.00542481
18.57_924.7168m/z	Cer(58:8;4O) | Cer(61:14;2O) | Cer(62:14;2O) | HexCer(48:4;2O) | HexCer(49:4;2O) | HexCer(51:7;2O) | HexCer(46:3;3O) | LNAPS(47:1) | LPC(44:4) | PC(O-44:4) | PC(O-49:7) | PE(O-47:4) | PE(O-52:7) | PS(47:1) | PS(O-45:0) | PS(O-47:3) | OxPE(48:2(Ke)) | OxPE(48:3O) | EtherPS(O-40:2) | EtherPS(P-40:1)		L3b	x	x	x	x		x		924.717	1	18.568	1245.38	1185.82	2043.04	7057.11	6989.46	5263.93	0	155.046	100.166	5045.42	4986.92	5828.4	0	72.5954	67.4502	1061.93	985.095	332.915	2574.46	2815.66	2853.34	2561.04	2635.9	3236.05	2720.72	2688.97	2562.05	2409.17	2207.5	2489.51	2482.01	2070.84	2133.93	2493.3	0.00170953	0.0164551
17.04_922.7028m/z	Cer(58:9;4O) | Cer(62:15;2O) | HexCer(48:5;2O) | HexCer(45:0;4O) | HexCer(49:5;2O) | HexCer(51:8;2O) | HexCer(46:4;3O) | LNAPE(46:0) | LNAPS(47:2) | LPC(44:5) | PC(43:0) | PC(O-44:5) | PC(O-49:8) | PE(46:0) | PE(O-47:5) | PE(O-52:8) | PS(47:2) | PS(O-45:1) | PS(O-47:4) | OxPE(48:4O) | OxPE(48:3(Ke)) | EtherPS(P-40:2)		L3b	x	x	x	x	x	x		922.703	1	17.043	10477.4	10852.2	12442.6	27491.9	27724.2	23669.5	358.449	266.938	490.116	8123.19	7956.19	8498.57	582.959	393.96	800.85	2308.24	2202.36	1492.55	10822.4	11558.8	10625	10485	10646.1	11047.9	11036.8	11103.5	10662.8	11040.3	10217	10833.3	10495.5	11412.3	10202.4	10854.3	0.000319763	0.00763239
16.46_954.7627m/z	Cer(60:7;4O) | Cer_NS(63:13;2O) | Cer(63:13;2O) | Cer_NS(64:13;2O) | Cer(64:13;2O) | HexCer(50:3;2O) | HexCer(51:3;2O) | HexCer(53:6;2O) | HexCer(48:2;3O) | HexCer(53:5;3O) | LNAPS(49:0) | PC(O-46:3) | PC(O-51:6) | PE(O-49:3) | PE(O-54:6) | PS(49:0) | PS(O-49:2) | OxPE(50:1(Ke)) | EtherPS(O-42:1) | EtherPS(P-42:0)		L3b		x			x	x		954.763	1	16.4629	715.718	198.956	330.87	172.557	124.719	48.7108	3500.81	3419.34	2829.36	2817.66	2549.43	2489.77	866.711	780.93	1185.14	323.447	177.971	205.365	2148.87	2197.08	2495.89	2453.86	2753.58	2236.54	2330.96	2412.3	2315.42	2328.38	2066.5	2282.18	2262.97	1980.26	2085.73	2139.54	0.0753907	0.204284
16.94_982.7959m/z	Cer(62:7;4O) | Cer_NS(65:13;2O) | Cer(65:13;2O) | Cer_NS(66:13;2O) | Cer(66:13;2O) | HexCer(52:3;2O) | HexCer(53:3;2O) | HexCer(55:6;2O) | HexCer(50:2;3O) | HexCer(55:5;3O) | LNAPS(51:0) | PC(O-48:3) | PC(O-53:6) | PE(O-51:3) | PE(O-56:6) | PS(51:0) | PS(O-51:2) | EtherPS(O-44:1) | EtherPS(P-44:0)		L3b			x					982.796	1	16.9437	1774.71	928.598	1306.94	924.587	978.614	996.228	3348.84	3799.58	2533.73	4937.64	4908.05	4596.97	4513.49	4109.14	4633.84	3921.23	4278.54	3925.05	4679.18	4727.32	4400.38	4405.46	4805.21	4619.91	4837.37	4731.66	4550.95	4564.33	4560.52	4265.79	4303.73	4408.68	4464.46	4317.46	0.198179	0.393215
16.43_980.7803m/z	Cer(62:8;4O) | Cer(65:14;2O) | Cer(66:14;2O) | HexCer(52:4;2O) | HexCer(53:4;2O) | HexCer(55:7;2O) | HexCer(50:3;3O) | LNAPS(51:1) | PC(O-48:4) | PC(O-53:7) | PE(O-51:4) | PE(O-56:7) | PS(51:1) | PS(O-49:0) | PS(O-51:3)		L3b			x		x	x		980.78	1	16.4295	1398.31	995.924	1457.7	1160.54	992.624	909.756	4239.87	4278.37	3226.95	2547.81	2315.02	2299.5	1724.67	2244.52	2475.76	670.279	107.934	254.85	3894.36	3497.73	3660.49	3666.34	3872.4	3761.1	3771.35	3863.01	3549.66	3515.66	3746.06	3843.36	3678.91	3561.55	3488.27	3448.69	0.190827	0.383609
16.28_1004.7799m/z	Cer(64:10;4O) | HexCer(54:6;2O) | HexCer(55:6;2O) | HexCer(51:1;4O) | HexCer(57:9;2O) | HexCer(52:5;3O) | LNAPE(52:1) | LNAPS(53:3) | PC(49:1) | PC(O-50:6) | PE(52:1) | PE(O-53:6) | PS(O-49:0) | PS(O-51:2) | SHexCer(50:0;2O)		L3b		x	x	x				1004.78	1	16.2805	130.448	0	214.593	562.981	171.652	244.243	2001.8	2265.58	1897.96	9411.45	9512.12	9209.46	1294.45	1577.72	2002.97	1492.8	867.939	756.563	2892.42	2472.55	2941.88	2493.62	2869.48	3114.11	3022.95	3532.28	3036.71	2544.84	2820.92	3332.17	3044.95	3113.95	2249.9	2756.15	0.278035	0.490294
17.46_1010.8277m/z	Cer(64:7;4O) | Cer_NS(67:13;2O) | Cer(67:13;2O) | Cer_NS(68:13;2O) | Cer(68:13;2O) | HexCer(54:3;2O) | HexCer(55:3;2O) | HexCer(57:6;2O) | HexCer(52:2;3O) | HexCer(57:5;3O) | LNAPS(53:0) | PC(O-50:3) | PC(O-55:6) | PE(O-53:3) | PS(53:0)		L3b				x				1010.83	1	17.4575	0	0	0	0	0	0	177.043	175.587	0	1438.43	1353.64	1224.75	2888.66	2474.99	2809.49	3197.75	3314.67	2934.46	1580.89	1834.88	1543.22	1522.04	1754.19	1745.16	1674.27	2011.04	1856.01	1666.13	1678.79	1706.24	1760.57	1646.41	1639.95	1595.38	1	1
16.91_1008.8117m/z	Cer(64:8;4O) | Cer(67:14;2O) | Cer(68:14;2O) | HexCer(54:4;2O) | HexCer(55:4;2O) | HexCer(57:7;2O) | HexCer(52:3;3O) | LNAPS(53:1) | PC(O-50:4) | PC(O-55:7) | PE(O-53:4) | PS(53:1) | PS(O-51:0)		L3b								1008.81	1	16.9102	1143.34	614.95	741.949	725	824.782	849.715	1155.18	1328	1069.11	1154.16	1238.6	1135.79	2254.59	3156.97	3122.22	2136.63	2114.56	1250.52	3070.44	2845.91	2861.77	2844.78	2919.21	2882.65	2950.28	3133.02	2878.51	3167.94	2761.84	3077.63	2817.11	2763.21	2793.2	3147.88	0.965355	1
16.41_1006.7959m/z	Cer(64:9;4O) | Cer(67:15;2O) | Cer(68:15;2O) | HexCer(54:5;2O) | HexCer(55:5;2O) | HexCer(51:0;4O) | HexCer(57:8;2O) | HexCer(52:4;3O) | LNAPE(52:0) | LNAPS(53:2) | PC(49:0) | PC(O-50:5) | PE(52:0) | PE(O-53:5) | PS(53:2) | PS(O-51:1)		L3b				x		x		1006.8	1	16.4129	272.185	0	133.728	180.396	136.008	79.1804	0	148.491	98.894	161.513	395.613	298.458	258.027	1192.35	717.988	106.06	154.834	0	837.926	862.884	788.78	644.759	1195.8	1309.82	1208.54	771.926	1113.2	1185.77	1020.38	946.196	683.137	764.304	1019.36	644.04	0.481156	0.669115
16.73_1032.8116m/z	Cer(66:10;4O) | HexCer(53:1;4O) | HexCer(56:6;2O) | HexCer(57:6;2O) | HexCer(59:9;2O) | HexCer(54:5;3O) | PC(51:1) | PC(O-52:6) | PE(54:1) | PE(O-55:6) | PS(O-51:0) | SHexCer(52:0;2O)		L3b			x	x				1032.81	1	16.7281	0	0	0	0	0	0	362.066	238.488	243.817	5534.5	5574.35	5410.2	1153	1434.4	2034.52	2076.81	1561.44	1363.26	1106.15	943.546	1120.24	1072.82	1160.68	1311.13	717.931	1505.19	964.759	1403.56	1180.66	1072.27	1139.46	1197.93	1029.9	880.913	1	1
1.01_994.9503m/z	Cer(66:2;4O) | Cer(61:0;4O) | Cer_NDS(64:0;2O) | Cer(64:1;3O) | Cer_NP(64:1;3O) | Cer_NS(64:1;3O) | Cer(66:3;4O) | Cer(66:4;3O) | Cer_NDS(69:8;2O) | Cer_NS(69:8;2O) | Cer(69:8;2O)		L3b								994.95	1	1.01315	9683	7630.88	8126.63	8945.96	7281	8823.42	8597.84	9461.83	8671.05	9355.66	9856.12	9053.18	7673.18	8961.4	8505.33	8745.62	8931.68	7648	2660.9	7796.37	8601.63	2182.8	8022.62	8255.49	7648.1	7594.57	6818.67	6658.31	7862.54	8278.7	8400.46	7681.91	7867.55	7436.37	0.888043	0.986765
6.12_994.9513m/z	Cer(66:2;4O) | Cer(61:0;4O) | Cer_NDS(64:0;2O) | Cer(64:1;3O) | Cer_NP(64:1;3O) | Cer_NS(64:1;3O) | Cer(66:3;4O) | Cer(66:4;3O) | Cer_NDS(69:8;2O) | Cer_NS(69:8;2O) | Cer(69:8;2O)		L3b								994.951	1	6.11857	11721.4	10984.3	11074	11398.5	10883.2	11873.2	11706.5	12422.8	11149.1	13083.5	12467.9	12179.6	12015.8	14074.4	11441.7	13221.9	12012.5	12016.9	13320.1	13670.7	12935	12094.6	12832.2	12146.8	11491.4	11575	11055.7	11119.7	11908.1	11868.6	11573.2	11430.2	11371.8	11569.1	0.754976	0.894425
11.31_535.0368m/z	Cer(71:1;3O) | Cer_NP(71:1;3O) | Cer_NS(71:1;3O)		L3b	x							535.037	2	11.3074	9429.85	8767.98	8577.2	8236.47	7923.81	8250.63	9229.43	10263.6	9366.56	9508.96	9218.08	9076.79	9335.39	8959.78	9403.03	9331.62	9417.33	9994.18	8292.91	7818.22	8371.44	7920.34	8383.14	8540.9	8642.74	8422.21	8370.78	8138.16	8448.42	8407.17	8267.68	8321.17	9078.82	8931.37	0.043635	0.137516
11.76_535.0384m/z	Cer(71:1;3O) | Cer_NP(71:1;3O) | Cer_NS(71:1;3O)		L3b								535.038	2	11.755	6579.25	6207.02	5850.74	5779.89	5034.68	5730.38	6567.58	6462.38	6740.03	6519.89	6468.72	6020.82	6603.44	6127.29	6473.89	6752.14	6280.08	7015.91	6022.96	5925.21	5847.04	5977.94	5834.61	5826.22	5536.58	6028.3	5966.13	5719.66	5821.63	5862.94	6239.04	6182.27	6253	5550.23	0.0991895	0.248444
12.90_535.0367m/z	Cer(71:1;3O) | Cer_NP(71:1;3O) | Cer_NS(71:1;3O)		L3b	x							535.037	2	12.8985	11725.3	12184.7	11223	8468.4	8824.21	9106.36	11732.8	11856.2	11434.8	11337.6	11150.6	10636.7	11720.8	10940.1	10289.6	11681.3	12221.2	12250.9	9735.84	9729.66	9341.42	9971.19	9871.62	9701.59	9503.29	9272.06	9149.34	9512.87	9537.47	9264.92	9552.4	9719.92	10039.1	9623.29	0.00084158	0.0114518
11.29_551.0397m/z	Cer(72:0;4O) | Cer_NDS(75:5;2O) | Cer_NS(75:5;2O) | Cer(75:5;2O)		L3b	x							551.04	2	11.2909	43865.3	41458.1	40512.1	39047.3	38587.1	39592.8	44533.7	47219.7	45013.4	43039.1	44547.4	43271.6	44605.3	44039.5	44790.9	45288.8	45796.7	47848.1	39182.3	37565.1	38706.5	38759.7	38960.2	39449.2	39877.5	40554.8	40433.8	40033.1	41570.4	40326.1	42239.6	42633	42639.6	42819.4	0.0468089	0.144813
18.68_551.0402m/z	Cer(72:0;4O) | Cer_NDS(75:5;2O) | Cer_NS(75:5;2O) | Cer(75:5;2O)		L3b	x		x		x			551.04	2	18.6839	19407.4	18704.6	17267.2	16967.3	16669.9	16457.8	19699.5	20057.5	19422.2	18780	18779.9	18137.1	19312.7	18726	19125.1	19946.3	19722.7	20412.6	17385.4	16914.5	17106.8	17470	17456.3	17327.8	17293.7	17747.6	16920.3	16773.3	17370.9	17538.8	17694.4	17943.8	17982.2	17809.6	0.0495235	0.151061
12.92_549.0363m/z	Cer(72:1;4O) | Cer(72:2;4O)		L3b	x							549.036	2	12.9151	14422.6	13904.6	13093.7	10737.9	10258.9	10694.7	14007.5	14590.9	13337.2	13386.4	13641.5	12259.2	14242.9	12783.6	12111.6	14086.7	14028.5	15106	11492.2	11774	11746.8	11431.3	11463.6	11006	11480.5	11162.6	11373.2	11157	11395.4	11565.4	11260.3	11255.6	11246	11535.4	0.00108947	0.012862
14.62_549.0370m/z	Cer(72:1;4O) | Cer(72:2;4O)		L3b	x		x					549.037	2	14.6229	15157.7	14562.1	13558.8	10402.6	9787.4	10510.1	16308.1	16746.2	16248.5	15780.8	15717.5	15293.9	14974.4	14051.6	14475.9	14230.9	15283.8	16338.5	13484.1	13834	12762	13379.1	12679	13012.4	12810.6	13089.1	12851.6	12189.4	12722.6	13298.7	12858.9	13277.1	13106	12777.2	0.000966026	0.0122501
1.11_1095.0905m/z	Cer(73:1;4O) | Cer(71:0;3O) | Cer_NP(71:0;3O) | Cer(73:2;4O)		L3b					x			1095.09	1	1.11248	6893.31	6335.45	6274.55	5980.42	6029.86	6167.56	6792.53	7009.28	7291.64	6717.08	6877.02	6885.36	6529.11	6704.48	6853.47	7289.25	7320.06	7349.94	5760.23	5753.12	5657.36	5488.78	6188.84	6256.25	5737.68	6159.71	6244.84	6527.25	5921.96	6632.12	6449.04	6322.37	6431.36	6187.27	0.0900608	0.232635
1.49_1095.0892m/z	Cer(73:1;4O) | Cer(71:0;3O) | Cer_NP(71:0;3O) | Cer(73:2;4O)		L3b								1095.09	1	1.49387	1526.59	1497.11	1530.78	1383.34	1562.86	1466.78	1518.32	1736.47	1544.33	1463.59	1705.89	1534.36	1733.47	1836.82	1644.55	1606.99	1559.99	1733.49	1297.22	1349.03	1638.18	2031.18	1628.65	1801.87	1921.94	1481.97	1576.51	1700.7	2024.2	1773.29	1920.84	1716.75	1712.36	1751.74	0.413405	0.607998
3.77_1095.0939m/z	Cer(73:1;4O) | Cer(71:0;3O) | Cer_NP(71:0;3O) | Cer_NDS(74:2;2O) | Cer_NS(74:2;2O) | Cer(74:2;2O) | Cer(73:2;4O)		L3b								1095.09	1	3.765	15484.3	14255.4	13839	13982	12467.4	14014.7	15477.1	17054.5	16170.7	16099.4	14982.5	15436.1	15921.7	15325.9	15608.9	15392.2	16055.1	17107.9	19933.9	14196.4	13923.5	22851.4	13969.2	13706.1	13703.3	14443.6	13695.1	13580.5	14839.1	14439.9	14785.1	14062.3	14428.8	14990.1	0.219359	0.421036
13.11_564.0459m/z	Cer(74:0;4O) | Cer(74:1;4O) | Cer_NDS(77:6;2O) | Cer_NS(77:6;2O) | Cer(77:6;2O)		L3b	x							564.046	2	13.1144	2538.35	2551.1	2263.71	1645.54	1936.52	1710.29	1659.3	2177.84	2158.56	1887.51	2536.49	2198.24	1874.98	1448.64	1630.59	1424.44	1336.05	1971.98	1508.76	1407.58	1519.19	1487.07	1866.65	1244.44	1770.69	1643.18	1922.61	1835.66	2306.43	2115.35	1742.25	1946.12	2003.7	1810.4	0.00626913	0.036609
11.32_563.0390m/z	Cer(74:1;4O) | Cer(74:2;4O) | Cer_NDS(77:7;2O) | Cer_NS(77:7;2O) | Cer(77:7;2O)		L3b	x		x					563.039	2	11.3239	5095.78	4738.65	4829.06	4162	4066.8	4366.03	5015.58	4947.69	5085.31	4835.81	4878.49	4669.28	4753.66	5164.69	4635.26	5021.72	4745.39	5374.53	4291.29	3994.59	4318.75	4128.06	3930.16	4422.98	4216.54	4287.28	4201.37	4232.55	4146.7	4477.65	4149.79	4290.01	4482.72	4382.97	0.0072927	0.0396201
11.76_563.0392m/z	Cer(74:1;4O) | Cer(74:2;4O) | Cer_NDS(77:7;2O) | Cer_NS(77:7;2O) | Cer(77:7;2O)		L3b								563.039	2	11.755	7158.94	6519.57	6364.2	6336.73	5602.68	5910.13	6918.11	7477.81	7136.85	7142.38	7327.42	6763.63	7690.27	6662.78	6941.76	6891.44	7420.87	7586.27	6453.66	5778.86	6115.57	6075.13	6134.65	6283.92	6238	6477.58	5755.82	6025.95	5979.03	6036.66	6391.23	6568.14	6436.15	6390.96	0.0837966	0.219834
12.92_563.0377m/z	Cer(74:1;4O) | Cer(74:2;4O) | Cer_NDS(77:7;2O) | Cer_NS(77:7;2O) | Cer(77:7;2O)		L3b	x							563.038	2	12.9151	13701.5	12680.5	11955.7	9537.95	9672.92	10232.8	12001.1	12424.9	11751.9	12416.5	12741.9	11265	12339.8	11679.9	11241.6	11886.5	12034	13448.7	10045.9	9994.07	10711.7	10464.6	10490	10256.1	10430.6	9874.19	10324	10115.9	10266.7	10318	10376.6	10458.6	10630.9	10491.1	0.00426006	0.0285836
11.26_568.0491m/z	Cer(75:3;4O) | Cer(75:4;4O)		L3b								568.049	2	11.2577	690.227	759.249	743.308	516.472	614.1	768.243	570.791	543.801	755.861	824.698	662.694	715.372	787.853	867.663	718.599	645.805	729.203	845.859	441.05	662.854	580.037	529.486	602.843	570.98	590.062	464.134	665.429	707.181	620.515	627.774	575.597	666.096	630.963	553.398	0.257433	0.46931
11.31_567.0406m/z	Cer(75:4;4O) | Cer(75:5;4O)		L3b	x							567.041	2	11.3074	5664.02	5354.8	5246.91	5030.57	4958.47	5133.52	5970.08	6487.85	5954.49	5938.81	6164.97	5964.93	5522.09	5367.37	5760.35	5826.06	6169.95	6888.53	5321.82	5133.88	4837.79	5021.22	4983.8	5068.87	5128.9	5583.02	5325.31	4928.66	5465.41	5128.22	5623.42	5790.6	5489.53	5700.16	0.0441531	0.138649
11.84_567.0405m/z	Cer(75:4;4O) | Cer(75:5;4O)		L3b	x		x					567.041	2	11.8378	22770.1	21794.1	21105.3	19972.5	18622	19927	23602	23147	23188	21549.8	22369.7	21376.2	24100.3	23631.8	22233.3	23205.4	23838.4	24328.4	20391.9	20228.7	19753.9	20411	20440.9	19738.3	19637.7	19877.3	20387.2	20006.7	20919.2	20171.5	20235.9	20542.9	20602.3	20862	0.0222695	0.0857787
18.42_567.0403m/z	Cer(75:4;4O) | Cer(75:5;4O)		L3b	x							567.04	2	18.4187	2588.74	2591.65	2612.82	2395.07	2244.2	2420.36	2881.22	2768.78	2611.8	2646.71	2482.2	2624.42	2748.53	2755.95	2609.49	2887.67	2918.46	3281.32	2474.33	2370.77	2533.97	2410.4	2357.15	2357.95	2280.27	2394.54	2322.96	2358.17	2490.63	2506.01	2327.45	2472.68	2624.21	2419.28	0.0139799	0.0615568
12.24_489.4005m/z	Cer_NDS(13:0;2O) | FA(30:4) | FAHFA(29:0) | FAHFA(31:3)		L3b			x	x				489.401	1	12.2357	1227.06	1335.07	2265.81	4453.77	1714.77	1901.02	3789.85	3281.6	3920.54	1831.22	1686.96	1726.92	1559.51	3220.33	2644.66	1537.4	644.626	2330.44	4094.42	4064.99	4176.05	3995.13	3641.31	3924.68	4065.44	4003.34	3826.94	3648.91	4012.25	3895.6	3944.89	4097	3996.07	3691.78	0.273192	0.485477
12.62_573.4894m/z	Cer_NDS(16:0;2O) | FA(36:4) | FAHFA(35:0) | FAHFA(37:3)		L3b								573.489	1	12.6168	0	0	0	0	0	0	0	0	0	0	0	0	0	0	0	0	0	0	0	0	0	0	0	0	0	0	0	0	0	0	0	0	0	0	1	1
9.87_474.3669m/z	Cer_NDS(27:1;2O) | Cer_NS(27:1;2O) | NAGly(27:2)		L3b	x		x					474.367	1	9.86525	2018.45	2193.04	2507.22	4483.02	4113.27	3790.95	1447.46	1228.5	1383.58	1703.52	1488.24	1663.15	1564.73	1660.74	1747.95	1623.82	1565.99	1019.8	1945.4	2138.37	2361.84	2139.49	2156.17	2209.38	1987.3	1984.13	1718.24	1732.47	1872	1991.24	2046.23	1838.66	1941.38	1449.85	0.00152474	0.0156707
8.61_472.3518m/z	Cer_NDS(27:2;2O) | Cer_NS(27:2;2O) | Cer(27:2;2O) | NAGly(27:3) | SL(26:0;O)		L3b	x			x	x			472.352	1	8.60522	629.907	801.847	670.545	974.491	1274.51	997.358	0	8.10089	37.1253	234.768	94.4033	51.9533	166.287	258.728	260.4	551.927	378.387	383.513	403.386	428.305	460.248	500.148	477.653	480.918	445.455	335.012	463.543	516.362	455.674	459.701	339.876	394.521	504.498	387.516	0.0182948	0.0747539
5.74_466.3347m/z	Cer_NDS(28:5;2O) | Cer(24:0;4O) | Cer_NS(28:5;2O) | Cer(28:5;2O) | LPC(O-15:0) | LPE(O-18:0)		L3b			x	x				466.335	1	5.7375	6541.69	8786.26	9642.91	8908.43	14155.2	11830.1	2737.29	2893.26	2495.12	894.366	607.05	786.343	922.477	626.981	1021.72	1006.63	791.724	1065.25	8206.75	7605.05	6940.95	7153.68	7129.16	6916.58	6819.75	7507.91	7374.15	6507.85	6519.45	7196.85	7244.02	7480.72	7185.66	7660.25	0.138109	0.303753
7.15_494.3661m/z	Cer_NDS(30:5;2O) | Cer(26:0;4O) | Cer_NS(30:5;2O) | Cer(30:5;2O) | Cer(32:8;2O) | LPC(O-17:0) | LPE(O-20:0)		L3b	x	x	x	x				494.366	1	7.14653	1829.47	2551.09	2608.81	4340.23	5424.49	4966.07	625.082	734.073	816.6	155.22	329.669	186.459	400.426	509.901	387.489	461.718	193.036	139.861	2528.35	2474.48	3042.16	2800.23	3033.09	3024.52	2729.29	3008.66	2709.81	2882	2614.34	2932.86	2897.66	3035.94	3051.34	2986.13	0.00461912	0.0300243
7.76_508.3469m/z	Cer_NDS(30:5;2O) | Cer_NS(30:5;2O) | Cer(30:5;2O) | LPC(17:0) | LPE(20:0) | PC(O-17:0) | PE(O-20:0) | SL(29:3;O)		L3b				x	x	x		508.347	1	7.76	356.897	927.548	891.188	267.588	868.057	777.004	73.2875	57.8163	15.9326	87.8811	93.216	140.306	117.643	422.109	271.203	29.5018	0	0	406.755	404.453	433.43	453.993	547.681	494.598	461.492	308.554	437.694	412.5	516.957	529.121	434.681	463.806	480.858	465.087	0.753949	0.89369
12.62_556.5015m/z	Cer_NDS(32:0;2O) | Cer(33:0;4O) | Cer_NDS(37:3;2O) | Cer_NS(37:3;2O) | Cer(37:3;2O)		L3b			x	x	x	x		556.501	1	12.6168	1258.19	1169.28	1301.4	1269.38	1155.53	1092.26	0	0	0	588.531	478.234	606.623	60.4654	33.6207	46.6906	290.191	288.084	222.532	1188.26	1170.52	1183.78	1243.26	1211.53	1082.83	1132.64	1079.35	1065.65	1280.91	1203.82	1170.84	1038.73	1159.96	1068.97	1055.88	0.333401	0.552581
9.48_536.3789m/z	Cer_NDS(32:5;2O) | Cer_NS(32:5;2O) | Cer(32:5;2O) | LPC(19:0) | LPE(22:0) | NAGly(32:6) | PC(O-19:0) | PE(O-22:0) | SL(31:3;O)		L3b	x		x		x			536.379	1	9.48387	4268.03	4260.76	4511.63	8291.88	8408.77	7545.53	2933.4	3007.63	3009.85	2218.81	1817.32	2478.55	607.145	765.765	744.069	553.032	449.33	367.391	3705.75	3749.51	3716.87	3635.38	3479.22	3858.6	3391.69	3940.07	3537.16	3806.87	3747.04	3686.27	3640.17	3668.63	3639.62	3543.53	9.06e-05	0.00599954
10.08_520.3836m/z	Cer_NDS(32:6;2O) | Cer(28:1;4O) | Cer_NS(32:6;2O) | Cer(32:6;2O) | CerP(27:0;2O) | LPC(O-19:1) | LPE(O-22:1)		L3b	x	x	x		x			520.384	1	10.0808	649.315	585.794	681.957	2354.79	1932.57	1714.11	5779.38	6348.62	5740.7	8692.06	7828.27	8281.37	2126.32	1792.02	1996.76	2596.4	2618.63	2238.29	3396.3	2830.58	3076.97	3094.48	2917.65	3049.12	2995.32	3196.73	3070.95	2768.77	2908.47	3047.96	3141.24	3323.35	3321.97	3040.5	0.000383865	0.00829897
9.28_562.3938m/z	Cer_NDS(34:6;2O) | Cer_NS(34:6;2O) | Cer(34:6;2O) | LPC(21:1) | LPE(24:1) | NAGly(34:7) | PC(O-21:1) | PE(O-24:1) | SL(33:4;O) | LPE(24:1) | EtherPE(P-24:0)		L3b				x				562.394	1	9.2849	295.703	632.835	708.582	351.649	1223.14	864.963	0	37.3145	58.9987	0	0	29.9131	0	0	0	0	0	0	174.726	277.661	282.828	227.599	133.257	249.157	157.65	157.689	235.977	139.4	235.507	186.217	294.127	222.919	227.251	231.496	0.497882	0.680886
13.56_602.5264m/z	Cer_NDS(36:0;2O) | Cer(38:3;4O) | Cer(38:4;3O) | NAGly(36:1)		L3b			x	x				602.526	1	13.562	148.81	155.427	214.7	183.887	334.515	250.355	0	0	0	202.67	114.418	146.698	0	0	0	0	0	0	156.217	236.924	170.572	171.321	198.099	157.541	150.77	112.53	151.8	127.427	195.36	215.077	174.92	181.277	236.508	237.355	0.143743	0.312839
13.28_600.5131m/z	Cer_NDS(36:1;2O) | Cer_NS(36:1;2O) | Cer(34:0;3O) | Cer_NP(34:0;3O)		L3b	x		x	x	x			600.513	1	13.2802	3347.84	3499.39	4056.42	6307.06	6909.62	5905.58	2345.44	1913.6	2312.29	4657.13	4247.36	4655.31	1524	1589.89	1638.83	3393.28	2746.54	2728.26	4458.3	4209.26	4097.46	4152.15	3947.59	4446.43	4237.75	4373.41	4525.32	4596.34	4482.68	4614.35	4498.62	4379.1	4230.58	4400.51	0.00158165	0.0160538
13.31_562.5260m/z	Cer_NDS(36:2;2O) | Cer_NS(36:2;2O) | Cer(36:2;2O) | Cer(36:1;3O) | Cer_NP(36:1;3O) | Cer_NS(36:1;3O)		L3b	x	x	x	x		x		562.526	1	13.3133	39.1406	108.733	88.7381	257.176	353.853	283.134	0	0	26.5671	410.561	342.832	380.337	0	0	0	28.6769	36.832	0	140.763	144.569	172.436	179.623	292.078	216.318	274.55	134.195	216.368	254.148	184.312	173.677	214.658	277.297	124.619	256.983	0.0124993	0.0572194
12.19_592.4418m/z	Cer_NDS(36:5;2O) | Cer_NS(36:5;2O) | Cer(36:5;2O) | LPC(23:0) | LPE(26:0) | NAGly(36:6) | PC(O-23:0) | PE(O-26:0) | SL(35:3;O) | LPE(26:0) | EtherPE(O-26:0)		L3b	x		x	x	x	x		592.442	1	12.1857	1017.32	1141.85	1147.07	1000.36	909.835	841.28	694.249	507.445	656.817	14.7965	0	36.2784	18.8456	60.4284	187.257	1.3034	0	0	668.609	606.457	686.377	749.02	688.978	641.631	631.456	764.154	777.117	556.601	654.895	484.239	615.799	648.095	656.154	441.605	0.0440411	0.138596
10.91_590.4264m/z	Cer_NDS(36:6;2O) | Cer_NS(36:6;2O) | Cer(36:6;2O) | LPE(26:1) | NAGly(36:7) | PC(O-23:1) | PE(O-26:1) | SL(35:4;O)		L3b			x	x	x	x		590.426	1	10.9094	1037.72	1212.57	1393.4	1112.16	1046.24	786.376	608.164	343.95	621.885	106.72	52.5537	93.184	259.349	321.708	365.96	38.1173	57.3154	32.2788	895.434	789.795	898.8	906.679	852.403	952.411	812.837	710.772	890.509	842.839	1127.78	767.021	819.269	818.754	951.816	932.574	0.187703	0.379227
12.05_618.4554m/z	Cer_NDS(38:6;2O) | Cer_NS(38:6;2O) | Cer(38:6;2O) | LPE(28:1) | NAGly(38:7) | PC(O-25:1) | PE(O-28:1) | SL(37:4;O)		L3b		x						618.455	1	12.0533	0	0	0	0	0	19.4384	313.894	413.09	403.324	342.119	300.081	412.347	369.831	345.561	539.561	709.853	732.985	508.136	297.822	147.456	132.301	342.658	272.519	186.011	374.045	279.482	214.061	154.065	224.308	331.76	276.777	245.612	208.521	226.765	0.373901	0.57245
13.58_618.4545m/z	Cer_NDS(38:6;2O) | Cer_NS(38:6;2O) | Cer(38:6;2O) | LPE(28:1) | NAGly(38:7) | PC(O-25:1) | PE(O-28:1) | SL(37:4;O)		L3b	x		x	x	x			618.455	1	13.5785	1301.54	1510.44	1626.22	1829.77	2076.5	2028.92	479.111	458.062	510.8	1431.26	1356.55	1160.91	716.591	910.281	770.007	1282.65	1124.16	1056.46	1757.88	1454.01	1669.95	1600.09	1619.02	1518.9	1844.83	1572.28	1495.95	1728.58	1809.54	1632.89	1427.6	1608.87	1687.41	1531.12	0.0182718	0.0747294
13.31_640.5448m/z	Cer_NDS(39:2;2O) | Cer_NS(39:2;2O) | Cer(39:2;2O) | Cer(37:1;3O) | Cer_NP(37:1;3O) | Cer_NS(37:1;3O) | SL(38:0;O)		L3b								640.545	1	13.3133	291.412	325.857	411.427	321.415	184.263	391.171	410.113	286.557	302.599	367.338	334.227	382.424	163.043	91.1777	214.866	339.679	125.441	465.926	520.366	429.586	377.239	384.858	373.955	371.673	271.826	272.722	273.598	282.26	365.67	226.258	356.869	223.561	334.32	341.582	0.52	0.699026
13.64_630.4543m/z	Cer_NDS(39:7;2O) | Cer_NS(39:7;2O) | Cer(39:7;2O) | HexCer(28:0;4O) | HexCer(28:1;3O) | LNAPE(29:0) | LPC(26:2) | NAGly(39:8) | PC(26:0) | PC(O-26:2) | PE(29:0) | PE(O-29:2) | SL(38:5;O)		L3b	x							630.454	1	13.6447	34005.7	32433.8	29365.1	25251.8	24853.4	27777	37931.5	40461	37225.2	35328.1	36732.1	34117.3	41219.9	39256.9	38703.5	40365.1	40932.5	44780.1	31662.1	31187.6	31020.6	30357.1	30090.6	29242.6	30464.7	30643.6	30134.7	30292.8	31645.1	31563.9	31211.7	32288.8	32198.1	32740	0.0204137	0.0808403
14.03_630.4543m/z	Cer_NDS(39:7;2O) | Cer_NS(39:7;2O) | Cer(39:7;2O) | HexCer(28:0;4O) | HexCer(28:1;3O) | LNAPE(29:0) | LPC(26:2) | NAGly(39:8) | PC(26:0) | PC(O-26:2) | PE(29:0) | PE(O-29:2) | SL(38:5;O)		L3b			x		x			630.454	1	14.0261	13819.9	13950.6	13790.6	14192.6	15567.3	14441.1	16618.8	17469.7	17016.7	15160.7	15638.1	15111.9	27307.6	26166.5	27073.8	35359.9	34064.5	31981.9	17923.6	17435.1	17434	17159.2	17480.9	17405.6	17500.6	17107.1	17898.7	18641.9	17519.6	17278	17322.6	17312.5	17938.4	17029.7	0.100655	0.251235
15.75_668.6276m/z	Cer_NDS(40:0;2O) | Cer(41:0;4O) | Cer_NDS(45:3;2O) | Cer_NS(45:3;2O) | Cer(45:3;2O)		L3b	x		x	x	x	x		668.628	1	15.7502	5526.62	5702.85	6924.46	7970.77	8260.98	7922.22	1518.6	1118.41	1345.29	8187.11	7923.37	8439.28	1338.33	1890.07	1891.09	5071.44	4536.53	4434.5	8031.62	7562.67	7598.81	8011.51	8056.95	7853.01	7970.51	7997.54	8121.57	8497.52	8392.8	8346.57	8233.74	8536.88	8506.47	8172.99	0.0154714	0.0663189
14.89_618.5907m/z	Cer_NDS(40:2;2O) | Cer_NS(40:2;2O) | Cer(40:2;2O) | Cer(40:1;3O) | Cer_NP(40:1;3O) | Cer_NS(40:1;3O)		L3b	x		x	x	x	x		618.591	1	14.8881	845.069	830.885	931.193	1651.06	1628.87	1388.46	918.579	828.752	544.016	2222.14	1975.24	2051.5	170.151	131.07	192.458	1169.16	1189.52	998.424	990.62	1158.61	1244.44	1327.97	1263.6	1213.83	1340.18	1091.57	1265.42	1251.25	1112.31	1212.48	1215.86	1240.92	1290.8	1186.98	0.000919418	0.011917
14.16_662.5825m/z	Cer_NDS(40:3;2O) | Cer(39:0;4O) | Cer_NS(40:3;2O) | Cer_NDS(45:6;2O) | Cer_NS(45:6;2O) | Cer(40:3;2O) | Cer(41:3;4O) | Cer(45:6;2O) | Cer(41:2;4O) | NAGly(39:1) | Cer(40:3;2O) | Cer_NS(40:3;2O)		L3b	x		x	x	x	x		662.583	1	14.1585	1231.84	1287.22	1465.23	1571.5	1821.21	1557.05	721.854	828.316	697.084	1576.88	1717.28	1921.24	680.96	457.105	619.497	1619.24	1484.54	1351.13	1976.28	1613.25	1953.55	1777.02	1654.95	1530.26	1663.74	1762.23	1630.18	1419.23	1694.79	1807.84	1821.52	1853.81	1707.5	1735.84	0.0405271	0.130068
13.60_638.5456m/z	Cer_NDS(40:3;2O) | Cer_NDS(42:6;2O) | Cer_NS(40:3;2O) | Cer_NS(42:6;2O) | Cer(40:3;2O) | Cer(42:6;2O) | Cer(37:2;3O) | Cer_NS(37:2;3O) | Cer(42:5;3O) | Cer_NP(37:2;3O)		L3b	x				x			638.546	1	13.5951	9391.61	8788.02	8516.21	8203.25	6698.65	6820.06	9520.29	7923.25	7839.69	10145.7	8528.64	8357.24	8351.84	8836.01	7455.44	9635.85	9786.69	9886.3	10273	10299.6	9901.65	9699.52	9832.43	9086.71	8450.13	7909.74	7548.54	8162.79	7168.96	6919.05	6548.21	6367.21	6172.97	6304.86	0.0416737	0.132675
12.95_613.5355n	Cer_NDS(40:5;2O) | Cer_NS(40:5;2O) | Cer(40:5;2O)		L3b					x		613.536	612.528	1	12.9488	11686.2	10624	10101.5	9629.51	8989.97	9676.23	10880.1	11751.4	10536.1	11502.5	11618.2	10840.2	10477.6	10076.2	9884.3	11733.3	12517.3	13245	10539.9	10258.9	10045	11039.1	10200.1	10431	10536.8	10297.8	10474.6	9789.35	10692.3	10704	10738.5	10965.2	10329.6	10653.9	0.0512792	0.155009
13.10_646.4894m/z	Cer_NDS(40:6;2O) | Cer_NS(40:6;2O) | Cer(40:6;2O) | HexCer(29:0;3O) | LPE(30:1) | NAGly(40:7) | PC(O-27:1) | PE(O-30:1) | SL(39:4;O) | ST(40:4;O3;G) | EtherPE(O-30:1) | EtherPE(P-30:0)		L3b			x	x	x			646.489	1	13.0978	2717.74	1673.18	1951.06	1626.13	1123.17	1049.73	6703.8	6751.82	6229.75	1386.02	1021.44	1278.88	2235.96	2527.51	2504.39	1524.98	1527	1205.3	2472.72	2550.02	2312.87	2464.59	2510.52	2244.53	2628.48	2720.52	2437.8	2329.33	2219.58	2171.11	2558.97	2874.33	2388.47	3033.38	0.0609262	0.174738
12.14_644.4737m/z	Cer_NDS(40:7;2O) | Cer_NS(40:7;2O) | Cer(40:7;2O) | HexCer(29:0;4O) | HexCer(29:1;3O) | LNAPE(30:0) | LPE(30:2) | NAGly(40:8) | PC(27:0) | PC(O-27:2) | PE(30:0) | PE(O-30:2) | SL(39:5;O) | ST(40:5;O3;G)		L3b			x	x				644.474	1	12.136	645.215	409.536	564.432	489.108	224.786	222.055	5199.61	5069.12	5190.62	1329.75	1074.36	1025.73	1522.12	1527.95	1541.25	1090.29	1208.83	690.864	1699.06	1330.93	1378.11	1541.17	1505.28	1592.56	1404.57	1303.11	1365.68	1241.21	1801.56	1399.23	1726.16	1824.17	1488.82	1897.03	0.109429	0.266584
14.13_644.4699m/z	Cer_NDS(40:7;2O) | Cer_NS(40:7;2O) | Cer(40:7;2O) | HexCer(29:0;4O) | HexCer(29:1;3O) | LNAPE(30:0) | LPE(30:2) | NAGly(40:8) | PC(27:0) | PC(O-27:2) | PE(30:0) | PE(O-30:2) | SL(39:5;O) | ST(40:5;O3;G)		L3b								644.47	1	14.1255	404.226	351.219	298.166	406.043	465.868	501.831	281.68	344.38	442.926	541.333	685.866	449.603	547.732	630.678	768.695	799.852	728.76	695.396	316.452	538.478	437.917	425.892	349.795	493.166	453.005	531.976	484.859	427.34	419.961	631.231	448.962	487.809	477.189	442.914	0.0666652	0.186257
14.14_1254.0869m/z	Cer_NDS(41:5;2O) | Cer_NS(41:5;2O) | Cer(41:5;2O) | SM(71:2;2O) | SM(76:10;2O) | SM(70:2;3O) | SM(71:2;3O) | SM(73:5;3O)		L3b	x		x		x			1254.09	1	14.142	5949.23	5919.07	6048.09	9432.76	10933.4	9863.44	3315.57	3044.57	2986.08	2282.07	2473.77	2186.71	835.999	887.461	755.378	1181.45	1333.53	1198.22	4307.53	4787.64	4526.26	4528.22	4843.66	4754.03	4562.38	3813.57	4729.3	5329.65	4149.87	4296.04	3557.8	3288.89	4023.46	3704.85	0.000295823	0.00752753
14.51_658.4861m/z	Cer_NDS(41:7;2O) | Cer_NS(41:7;2O) | Cer(41:7;2O) | HexCer(30:0;4O) | HexCer(30:1;3O) | LNAPE(31:0) | LPC(28:2) | NAGly(41:8) | PC(28:0) | PC(O-28:2) | PE(31:0) | PE(O-31:2) | SL(40:5;O)		L3b			x					658.486	1	14.507	1374.04	1395.47	1171.43	1308.54	1365.47	1398.14	1667.88	1631.14	1547.59	1291.13	1201.15	1071.06	1346.51	1276.65	1450.9	1072.7	1203.16	1232.91	982.192	963.053	912.874	1081.63	1195.59	1335.61	1236.22	1024.21	954.145	1187.47	1229.7	1113.84	1207.92	1387.98	1303.72	1092.73	0.581559	0.750221
15.73_648.6375m/z	Cer_NDS(42:1;2O) | Cer_NS(42:1;2O) | Cer(42:0;3O) | Cer_NP(42:0;3O)		L3b				x				648.637	1	15.7336	488.477	633.312	607.388	698.734	768.474	696.806	12.9999	194.392	132.468	246.587	453.487	256.763	180.434	204.236	101.471	339.613	229.221	238.536	514.557	598.43	953.283	716.677	766.822	626.733	723.742	750.918	794.139	738.504	691.481	709.999	835.036	653.157	664.875	520.424	0.0570877	0.166684
15.19_668.5923m/z	Cer_NDS(42:2;2O) | Cer_NDS(44:5;2O) | Cer_NS(42:2;2O) | Cer_NS(44:5;2O) | Cer(42:2;2O) | Cer(44:5;2O) | Cer(39:1;3O) | Cer_NP(39:1;3O) | Cer_NS(39:1;3O) | Cer(44:4;3O)		L3b			x	x		x		668.592	1	15.1863	439.418	495	489.485	520.106	849.066	511.586	233.038	143.315	255.268	772.781	413.563	841.802	74.6066	169.094	38.5433	177.331	369.289	167.884	504.656	434.867	624.163	484.991	393.245	362.194	574.201	493.339	408.766	435.552	411.02	463.201	757.665	534.767	408.299	488.02	0.215238	0.416368
13.99_674.5249m/z	Cer_NDS(42:6;2O) | Cer_NS(42:6;2O) | Cer(42:6;2O) | Cer(40:5;3O) | HexCer(31:0;3O) | LPE(32:1) | NAGly(42:7) | PC(O-29:1) | PE(O-32:1) | SL(41:4;O) | ST(42:4;O3;G) | EtherPE(O-32:1) | EtherPE(P-32:0)		L3b			x		x			674.525	1	13.993	11160.6	9994.44	10375.4	13000.6	10830.7	11181.4	26778.1	26019.5	26171.3	19338.6	17396.4	17904.2	13427.9	14128.2	14564.6	9449.2	10011.7	10211.8	15748.2	15503.5	15612.6	15458.4	15162.3	15771.9	15066	15183	15524	14281.3	15469	15061.5	15269.1	15866.9	15616.4	15696.8	0.189496	0.382142
14.03_1278.0869m/z	Cer_NDS(42:6;2O) | Cer_NS(42:6;2O) | Cer(42:6;2O) | SM(73:4;2O) | SM(78:12;2O) | SM(71:2;3O) | SM(72:4;3O) | SM(73:4;3O) | SM(75:7;3O)		L3b			x					1278.09	1	14.0261	12565.6	10593.9	11846.2	14295.7	13185	12777.4	12489.5	12964.4	12615.7	7428.88	7186.84	7402.89	7441.48	7761.27	7822.34	6595.41	7464.63	7304.82	13058.2	12243.9	12454.9	11366.2	11326.2	10143.1	10338.4	10327.4	10784.8	10425.1	10273.1	10444.7	9978.44	10173.3	10586	10553	0.0789565	0.211843
12.34_682.5344m/z	Cer_NDS(42:7;2O) | Cer_NS(42:7;2O) | Cer(42:7;2O) | Cer(43:6;4O) | Cer(41:3;4O) | Cer(41:4;4O) | HexCer(33:2;2O) | HexCer(33:1;3O) | NAGly(39:2) | NAGly(41:5) | SL(40:1;2O) | SL(40:2;O) | ST(41:2;O3;G) | ST(41:1;O4;G) | Cer_NS(42:7;2O) | Cer(42:7;2O)		L3b								682.534	1	12.335	569.99	131.031	467.665	818.913	623.35	466.088	999.254	659.104	824.77	622.114	555.22	387.9	536.625	699.548	441.342	201.303	610.808	381.773	960.088	801.694	938.381	640.445	825.633	657.595	766.997	595.067	747.418	714.373	424.623	385.095	676.919	686.368	610.705	539.432	0.260633	0.472551
13.13_672.5056m/z	Cer_NDS(42:7;2O) | Cer_NS(42:7;2O) | Cer(42:7;2O) | HexCer(31:0;4O) | HexCer(31:1;3O) | LNAPE(32:0) | LPE(32:2) | NAGly(42:8) | PC(29:0) | PC(O-29:2) | PE(32:0) | PE(O-32:2) | SL(41:5;O) | ST(42:5;O3;G)		L3b			x	x	x			672.506	1	13.1309	107819	92163.9	99675.6	117686	98822.2	94464.8	287659	279383	285326	89297.2	83667.7	84449.1	44960.6	44369.3	46041.2	29138.7	29469.5	27505.7	94226.4	93323.8	92175.9	92665.4	93328.6	91898.6	91390.7	90667.5	91348.8	89134.8	91660.5	90637.1	90756.9	91536.8	90450.8	92520.8	0.691342	0.84608
12.32_670.4906m/z	Cer_NDS(42:8;2O) | Cer_NS(42:8;2O) | Cer(42:8;2O) | HexCer(31:1;4O) | HexCer(31:2;3O) | LNAPE(32:1) | LPC(27:0) | LPC(O-27:0) | LPE(30:0) | LPE(32:3) | NAGly(42:9) | PC(29:1) | PC(O-27:0) | PC(O-29:3) | PE(32:1) | PE(O-30:0) | PE(O-32:3) | SL(41:6;O) | ST(42:6;O3;G)		L3b			x	x	x	x		670.491	1	12.3185	795.261	1009.77	1469.59	1281.21	593.835	854.004	7789.58	8174.56	8308.62	1919.9	2498.75	1585.12	5477.58	6266.18	5063.81	2125.66	3776.54	1998.6	2441.08	2983.89	2468.73	3273.57	2468.63	2860.19	2412.22	2535.05	2413.13	2534.45	3024.04	2389.75	2117.55	2508.17	2208.16	2077.86	0.523722	0.701723
14.16_636.5691m/z	Cer_NDS(43:5;2O) | Cer(39:2;4O) | Cer_NS(43:5;2O) | Cer(43:5;2O) | Cer(39:1;4O) | NAGly(37:0) | Cer_NS(38:2;2O) | Cer(38:2;2O)		L3b	x		x		x			636.569	1	14.1585	2955.47	2867.4	2963.82	3973.53	3898.65	3779.11	2267.53	1848.63	2110.37	4059.21	3320.46	3904.91	1762.96	1557.2	1833.54	2641.47	2313.36	2307.32	3360.48	3278.74	3250.33	3063	3316.7	3180.97	3429.22	3157	3149.41	3286.63	3192.58	3169.96	3419.86	3151.99	3226.47	3204.06	9.79e-05	0.0060854
13.60_686.5214m/z	Cer_NDS(43:7;2O) | Cer_NS(43:7;2O) | Cer(43:7;2O) | HexCer(32:0;4O) | HexCer(32:1;3O) | LNAPE(33:0) | LPC(30:2) | NAGly(43:8) | PC(30:0) | PC(O-30:2) | PE(33:0) | PE(O-33:2) | SL(42:5;O) | EtherPE(O-33:2) | EtherPE(P-33:1)		L3b			x	x	x			686.521	1	13.5951	7697.56	6231.97	6798.98	7654.61	5466.89	5599.73	33477.5	32503.5	32281.9	15873.3	14950.6	15144.5	7472.71	7212.81	7509.14	5616.82	5761.54	5166.66	9975.16	10212.3	10311.3	10321.6	10212.6	9960.88	9537.96	10097.8	9896.66	9745.61	9671.87	9910.25	9788.04	10187.1	10102.8	10464.8	0.426182	0.618963
15.57_698.6379m/z	Cer_NDS(44:1;2O) | Cer_NDS(46:4;2O) | Cer_NS(44:1;2O) | Cer_NS(46:4;2O) | Cer(46:4;2O) | Cer(41:0;3O) | Cer_NP(41:0;3O) | Cer(46:3;3O) | Cer_NS(46:3;3O)		L3b	x	x	x	x				698.638	1	15.5677	322.139	267.323	458.033	966.564	900.721	728.535	602.885	586.336	619.948	1320.54	1152.12	1314.22	340.24	434.534	445.184	759.874	605.353	491.596	638.013	508.489	637.596	694.951	643.365	794.825	571.892	618.562	632.312	717.337	711.649	560.961	672.039	838.395	664.906	499.905	0.00667797	0.0376024
14.97_696.6183m/z	Cer_NDS(44:2;2O) | Cer_NDS(46:5;2O) | Cer_NS(44:2;2O) | Cer_NS(46:5;2O) | Cer_NDS(43:2;2O) | Cer_NS(43:2;2O) | Cer(43:2;2O) | Cer(44:2;2O) | Cer(46:5;2O) | Cer(41:1;3O) | Cer_NP(41:1;3O) | Cer_NS(41:1;3O) | Cer(46:4;3O)		L3b	x		x		x			696.618	1	14.9712	2117.22	2471.45	2193.07	2998.84	2827.25	2710.76	2706.75	3282.87	3081.74	4611.26	4330.06	4557.57	2138.79	2321.59	2684.04	3694.81	3346.21	2856.89	2994.1	2924.86	3189.5	3367.22	2706.98	3413.68	3269.48	2906.43	3289.92	3155.98	2928.92	3188.09	3210.31	3243.57	2960.15	3037.3	0.0137811	0.0609575
16.08_674.6536m/z	Cer_NDS(44:2;2O) | Cer_NS(44:2;2O) | Cer(44:2;2O) | Cer(44:1;3O) | Cer_NP(44:1;3O) | Cer_NS(44:1;3O)		L3b								674.654	1	16.0816	306.191	478.216	345.641	319.773	320.894	255.246	364.16	439.771	653.914	354.677	334.321	337.268	182.422	169.719	35.5642	36.7562	371.304	231.348	340.188	523.801	431.886	466.971	368.485	676.766	603.132	575.843	561.669	507.688	489.52	548.935	467.985	491.09	466.016	218.026	0.224899	0.428183
15.52_718.6441m/z	Cer_NDS(44:3;2O) | Cer(43:0;4O) | Cer_NS(44:3;2O) | Cer_NDS(49:6;2O) | Cer_NS(49:6;2O) | Cer(44:3;2O) | Cer(45:3;4O) | Cer(49:6;2O) | Cer(45:2;4O) | NAGly(43:1) | Cer(44:3;2O) | Cer_NS(44:3;2O)		L3b					x			718.644	1	15.5181	5446.71	5380.78	6330.41	5302.82	5344.03	4770.94	4263.01	4282.78	4489.63	4139.39	4034.63	4649.36	3322.99	3308.03	3632.72	5088.79	4822.1	4075.02	5905.42	5771.13	6246.75	5820.39	5741.43	6037.9	6222.71	6352.01	6304.22	5758.75	6069.56	6511.4	6369.03	6642.39	5961.4	6120.65	0.17361	0.358717
14.23_694.6088m/z	Cer_NDS(44:3;2O) | Cer_NDS(46:6;2O) | Cer_NS(44:3;2O) | Cer_NS(46:6;2O) | Cer(44:3;2O) | Cer(46:6;2O) | Cer(41:2;3O) | Cer_NS(41:2;3O) | Cer(46:5;3O) | Cer_NP(41:2;3O)		L3b			x		x			694.609	1	14.2251	3123.99	2778.45	3308.29	2709.78	2525.77	2905.3	2881.95	2741.14	2648.46	3292.08	3281.44	3234.28	2835.31	2969.76	2687.47	3905.04	3764.05	3874.19	3312.18	3369.54	3206.85	3146.16	3265.25	3550.65	3124.6	3049.98	3191.61	3055.98	3312.55	3205.7	3096.39	3028.32	3432.14	3151.63	0.134168	0.298394
14.51_650.5902m/z	Cer_NDS(44:5;2O) | Cer_NS(44:5;2O) | Cer(44:5;2O)		L3b			x		x			650.59	1	14.507	3641.78	3342.73	3304.93	3242.16	3433.92	3418.21	4467.01	3728.89	3985.44	5729.25	5017.78	5543.38	3352.47	3102.14	3468.33	4944.09	4322.66	4761.34	4601.6	4434.76	4629.36	4362.48	4018.05	3919.9	4269.06	3719.92	4047.18	4043.72	3853.99	3894.82	4052.42	4042.99	3511.86	3395.59	0.63147	0.793074
14.90_704.5677m/z	Cer_NDS(44:5;2O) | Cer_NS(44:5;2O) | Cer(44:5;2O) | Cer(46:7;4O) | LPC(31:0) | LPE(34:0) | NAGly(44:6) | PC(O-31:0) | PE(O-34:0) | SL(43:3;O) | ST(44:3;O3;G)		L3b	x		x		x			704.568	1	14.9046	18387.5	17799.8	18768.6	27794.5	25474.5	25806.3	13715.2	13319.1	13360.5	17137.9	16041.1	16102.7	8674.4	8958.82	9375.73	11057.6	11410.4	12018.8	20068.6	19280.8	19831.1	19715.1	19109.5	19350.1	19161.3	19691.5	18986.1	18301.9	19323.8	18905.3	19568	20217.1	19907.2	20295.5	0.000311939	0.00759293
14.21_688.5657m/z	Cer_NDS(44:6;2O) | Cer_NDS(46:9;2O) | Cer(40:1;4O) | Cer_NS(44:6;2O) | Cer_NS(46:9;2O) | Cer(44:6;2O) | Cer(46:9;2O) | Cer(40:0;4O) | CerP(39:0;2O) | SL(39:0;2O)		L3b	x		x		x			688.566	1	14.2086	2547.56	2338.03	3028.78	4171.75	3749.85	4022.21	7731.1	7468.75	8062.29	7223.18	6260.88	6906.2	3181.2	3383.59	3297.83	5991.59	5069.15	4944.9	5823.82	6118.3	5485.03	5471.35	5654.48	5723.94	5413.09	5558.87	5946.49	5512.75	5192.28	5138.86	5361.18	5710.86	5557.04	5596.74	0.00718181	0.0392617
12.85_696.5107m/z	Cer_NDS(44:9;2O) | Cer_NS(44:9;2O) | Cer(44:9;2O) | CerP(37:0;2O) | HexCer(33:2;4O) | HexCer(31:0;3O) | HexCer(33:3;3O) | LNAPE(34:2) | LPE(34:4) | NAGly(44:10) | PC(31:2) | PC(O-31:4) | PE(34:2) | PE(O-34:4) | PE(O-34:3;O) | SL(37:0;2O) | SL(38:0;2O) | SL(40:3;2O) | SL(43:7;O) | ST(41:3;O4;G)		L3b			x		x			696.511	1	12.8489	7874.09	6710.66	6596.51	7086.55	5598.52	5622.66	20177.4	19549.9	19850.5	10371.2	10116.4	9660.56	12225.6	11608	11717.1	8008.31	9161.68	7547.53	9062.7	9379.01	8880.69	9191.86	8808.79	8905.37	8895.4	8377.36	9042.98	8909.16	8441.35	8762.83	8815.33	8712.2	8277.78	8369.3	0.196604	0.391394
12.73_722.6249m/z	Cer_NDS(45:3;2O) | Cer_NS(45:3;2O) | Cer(45:3;2O) | Cer(43:2;3O) | Cer_NS(43:2;3O) | Cer_NP(43:2;3O) | SL(44:1;O)		L3b			x					722.625	1	12.733	12642.5	11988.2	10694.5	10349.9	8940.4	10105.1	11284.2	11286.9	10330.7	12852.6	12374.8	12462.1	12742.6	13299.5	12435.1	13271.5	14799.4	14976.2	10763.4	10664.6	11252.2	11167.8	11589.1	11299.1	10913	10857.9	10822.8	9802.15	10484.9	10466.6	10346.5	10334.2	10087.3	10897.8	0.0521338	0.156509
14.89_683.6172n	Cer_NDS(45:5;2O) | Cer_NS(45:5;2O) | Cer(45:5;2O) | Cer_NS(40:2;2O) | Cer(40:2;2O)		L3b	x		x	x	x	x	683.617	664.599	1	14.8881	26120.3	25388.2	26197.5	37077.3	37345.5	34585.6	22222.5	20564.8	22106.4	44218.8	42032.5	45150.9	12609	11988	12327.7	29855.7	29041.7	26238.5	30875.5	30457.4	30521.3	30734.3	30616.1	30473.1	29935.8	30080.3	30399.1	30613.1	30495.4	30563.6	30363.4	31504.1	31300.4	31293.5	0.000215932	0.00668323
14.99_716.5705m/z	Cer_NDS(45:6;2O) | Cer_NS(45:6;2O) | Cer(45:6;2O) | Cer(47:8;4O) | Cer(43:5;3O) | HexCer(34:0;3O) | LPC(32:1) | NAGly(45:7) | PC(O-32:1) | PE(O-35:1) | SL(44:4;O) | EtherPE(O-35:1) | EtherPE(P-35:0)		L3b			x		x			716.57	1	14.9877	1021.05	895.097	1024.75	1663.85	1109.22	1188.08	5392.32	5138.02	5807.48	3513.25	3149.67	3099.52	2656.88	2917.83	3281.28	2480.01	2345.36	2070.68	2604.57	2492.17	2687.13	2504.1	2680.61	2944.98	2751.55	2971.22	2926.86	2653.24	2755.41	2743.02	2431.34	2628.79	2940.85	2465.44	0.0999096	0.249803
14.42_714.5531m/z	Cer_NDS(45:7;2O) | Cer_NS(45:7;2O) | Cer(45:7;2O) | Cer(47:9;4O) | HexCer(34:0;4O) | HexCer(34:1;3O) | LNAPE(35:0) | LPC(32:2) | NAGly(45:8) | PC(32:0) | PC(O-32:2) | PE(35:0) | PE(O-35:2) | SL(44:5;O) | EtherPE(O-35:2) | EtherPE(P-35:1)		L3b			x	x	x			714.553	1	14.4237	36695.4	29461.6	32798	41775.1	30262.3	29859	102439	97496.4	100933	52168.2	47109.3	49287.9	41286.6	40395.2	43372.1	36008.2	35481.4	32324	43030.6	41747.1	42023.5	41345.2	42012.4	42371.3	40778.7	40868.5	41557.4	41351.9	39879.2	41009.3	40699.9	40458.3	41395.9	41962.6	0.877259	0.980017
15.85_714.5503m/z	Cer_NDS(45:7;2O) | Cer_NS(45:7;2O) | Cer(45:7;2O) | Cer(47:9;4O) | HexCer(34:0;4O) | HexCer(34:1;3O) | LNAPE(35:0) | LPC(32:2) | NAGly(45:8) | PC(32:0) | PC(O-32:2) | PE(35:0) | PE(O-35:2) | SL(44:5;O) | EtherPE(O-35:2) | EtherPE(P-35:1)		L3b			x	x				714.55	1	15.8495	225.367	251.872	285.004	271.048	97.0945	205.035	520.829	366.127	397.812	910.374	917.384	1043.76	62.2476	115.757	155.256	83.4939	214.535	260.184	175.784	240.195	149.65	345.033	331.35	266.056	280.644	289.259	261.397	224.326	268.551	325.861	243.796	348.151	361.629	310.129	0.308376	0.524884
13.61_677.5698n	Cer_NDS(45:8;2O) | Cer_NS(45:8;2O) | Cer(45:8;2O)		L3b			x				677.57	712.539	1	13.6116	9198.23	7858.12	8510	10172.6	8853.47	9317.75	12750.6	13091.1	12958.9	7280.96	6470.29	6698.08	5156.28	5002.57	5290.04	4792.85	4339.04	4958.93	7415.8	6775.83	6539.4	7062.93	6834.84	6441.08	6595.31	6873.85	6625.86	6248.33	6784.34	6831.54	7155.84	7578.71	6574.24	7121.87	0.164419	0.345066
13.86_712.5419m/z	Cer_NDS(45:8;2O) | Cer_NS(45:8;2O) | Cer(45:8;2O) | Cer(47:10;4O) | HexCer(34:1;4O) | HexCer(34:2;3O) | LNAPE(35:1) | LPC(32:3) | NAGly(45:9) | PC(32:1) | PC(O-32:3) | PE(35:1) | PE(O-35:3) | SL(41:2;2O) | SL(44:6;O) | ST(42:2;O4;G)		L3b			x	x	x			712.542	1	13.8603	4868.8	4065.18	4342.8	6080.16	4891.25	5060.73	8843.85	7953.85	8955.59	3984.19	4028.3	4001.28	3169.62	2957.51	2064.99	1616.86	1636.6	1672.13	3872.14	4369.81	4317.74	4044.21	4032.65	4287.44	4120.54	3840.5	4289.3	4432.34	4176.05	4057.97	3801.62	3665.75	4083.44	3950.39	0.0948352	0.24154
17.16_750.7070m/z	Cer_NDS(46:1;2O) | Cer_NS(46:1;2O) | Cer_NDS(51:4;2O) | Cer(47:1;4O) | Cer_NS(51:4;2O) | Cer(51:4;2O) | Cer(47:0;4O) | Cer_NS(46:1;2O) | Cer(46:1;2O)		L3b								750.707	1	17.1589	0	0	0	0	0	0	0	0	0	0	0	0	0	0	0	0	0	0	0	0	0	0	0	0	0	0	0	0	0	0	0	0	0	0	1	1
13.96_732.5572m/z	Cer_NDS(46:10;2O) | Cer_NS(46:10;2O) | Cer(46:10;2O) | Cer(45:6;4O) | Cer(47:9;4O) | CerP(39:1;2O) | HexCer(33:0;2O) | HexCer(34:0;4O) | LNAPE(35:0) | NAGly(43:5) | NAGly(45:8) | PC(32:0) | PE(35:0) | SL(39:1;2O) | SL(42:2;O) | SL(44:5;O) | SL(44:4;2O) | ST(43:2;O3;G) | DMPE(33:0) | MMPE(34:0) | PE(35:0)		L3b	x		x		x			732.557	1	13.9599	5263.25	5512.5	5897.94	7058.66	7100.26	6856.72	12558.6	11861.3	12713.1	6527.93	6293.27	6775.84	9719.61	10583.8	10878.4	8219.18	8102.55	6608.96	9201.51	8721.25	8527.52	9438.83	8672.55	9497.24	8705.8	8679.1	8656.64	8867.21	8532.74	8660.07	8518.59	8674.06	8603.38	8778.29	0.0026057	0.0210383
15.52_724.6511m/z	Cer_NDS(46:2;2O) | Cer_NDS(48:5;2O) | Cer_NS(46:2;2O) | Cer_NS(48:5;2O) | Cer_NDS(45:2;2O) | Cer_NS(45:2;2O) | Cer(45:2;2O) | Cer(46:2;2O) | Cer(48:5;2O) | Cer(43:1;3O) | Cer_NP(43:1;3O) | Cer_NS(43:1;3O) | Cer(48:4;3O)		L3b	x	x						724.651	1	15.5181	97.8461	64.5747	110.308	271.087	133.294	219.914	164.593	111.631	85.0129	76.233	364.266	178.436	80.8281	181.88	15.4655	0	82.8222	116.181	36.0568	141.128	123.769	97.8924	161.167	167.503	121.545	174.887	147.06	112.585	130.78	164.988	187	143.963	119.648	129.354	0.0379719	0.124614
15.62_732.5987m/z	Cer_NDS(46:5;2O) | Cer_NS(46:5;2O) | Cer(46:5;2O) | Cer(48:7;4O) | LPC(33:0) | LPE(36:0) | NAGly(46:6) | PC(O-33:0) | PE(O-36:0) | SL(45:3;O) | ST(46:3;O3;G)		L3b	x		x					732.599	1	15.6174	7138.14	6954.36	7205.14	12261.8	11229.4	10439.7	4532.71	4590.08	4541.21	9032.43	8477.49	8225.43	2664.79	3413.16	2721.93	3121.62	2529.83	2110.26	7427.53	8138.09	7813.4	7426	7717.19	8013.97	7761.64	7387.38	7509.06	8221.44	7769.74	7705.44	7434.32	7686.37	7723.75	8089.23	0.000627172	0.0102776
14.52_676.5955m/z	Cer_NDS(46:6;2O) | Cer(40:0;4O) | Cer_NS(46:6;2O) | Cer_NDS(41:3;2O) | Cer_NS(41:3;2O) | Cer(42:3;4O) | Cer(46:6;2O) | Cer(41:3;2O) | Cer(42:2;4O) | NAGly(40:1) | Cer(41:3;2O) | Cer_NS(41:3;2O)		L3b	x		x	x	x	x		676.596	1	14.5236	639.724	643.698	816.662	1188.99	1434.85	1135.45	520.895	373.471	422.908	1293.59	1243.24	1233.65	325.205	188.125	246.07	1297.3	1346.24	1233.68	1093.88	1156.37	1081.43	887.177	984.086	904.057	1037.49	914.834	964.99	966.018	943.423	1104.82	1027.75	911.094	897.571	864.998	0.00560723	0.0338293
14.04_726.5535m/z	Cer_NDS(46:8;2O) | Cer_NS(46:8;2O) | Cer(46:8;2O) | Cer(48:10;4O) | HexCer(35:1;4O) | HexCer(35:2;3O) | LNAPE(36:1) | LPC(31:0) | LPE(34:0) | LPE(36:3) | NAGly(46:9) | PC(33:1) | PC(O-31:0) | PC(O-33:3) | PE(36:1) | PE(O-34:0) | PE(O-36:3) | PE(O-36:2;O) | SL(45:6;O) | ST(46:6;O3;G) | ST(43:2;O4;G) | EtherPE(O-36:3) | EtherPE(P-36:2)		L3b	x		x	x	x			726.554	1	14.0427	769715	677192	737076	1.31031e+06	1.1688e+06	1.11741e+06	748203	707116	745973	355618	330396	345978	383048	385929	411410	330319	320642	284219	670892	663301	668568	660192	666912	671107	661118	660060	658262	648775	651064	652772	653468	659285	663501	669693	0.00118874	0.013479
13.45_724.5414m/z	Cer_NDS(46:9;2O) | Cer_NS(46:9;2O) | Cer(46:9;2O) | CerP(39:0;2O) | HexCer(35:2;4O) | HexCer(33:0;3O) | HexCer(35:3;3O) | LNAPE(36:2) | LPE(36:4) | NAGly(46:10) | PC(33:2) | PC(O-33:4) | PE(36:2) | PE(O-36:4) | PE(O-36:3;O) | SL(39:0;2O) | SL(40:0;2O) | SL(42:3;2O) | SL(45:7;O) | ST(46:7;O3;G) | ST(43:3;O4;G)		L3b			x		x			724.541	1	13.4461	142101	119858	125283	175739	146563	138790	238232	228813	239970	181014	171872	176758	111707	109911	111799	79220.5	79110.2	74964.9	132615	134276	133784	129080	133026	131291	128794	125080	127291	133704	126899	126936	123567	122509	125960	126306	0.121391	0.280548
15.85_738.6683m/z	Cer_NDS(47:2;2O) | Cer_NDS(49:5;2O) | Cer_NS(47:2;2O) | Cer_NS(49:5;2O) | Cer(47:2;2O) | Cer(49:5;2O) | Cer(44:1;3O) | Cer_NP(44:1;3O) | Cer_NS(44:1;3O) | Cer(49:4;3O)		L3b		x						738.668	1	15.8495	102.617	22.0892	173.087	561.641	111.715	245.365	365.834	37.5884	57.2397	153.752	201.285	234.438	453.559	419.104	141.628	278.683	206.733	443.962	412.718	268.165	280.653	317.522	398.465	306.573	230.35	334.383	284.605	260.842	204.136	361.893	242.945	416.907	146.052	235.913	0.18916	0.38164
17.29_778.7382m/z	Cer_NDS(48:1;2O) | Cer_NS(48:1;2O) | Cer_NDS(53:4;2O) | Cer(49:1;4O) | Cer_NS(53:4;2O) | Cer(53:4;2O) | Cer(49:0;4O) | Cer_NS(48:1;2O) | Cer(48:1;2O)		L3b								778.738	1	17.2916	0	0	0	0	0	0	0	0	0	0	0	0	0	0	0	0	0	0	0	0	0	0	0	0	0	0	0	0	0	0	0	0	0	0	1	1
13.64_750.5545m/z	Cer_NDS(48:10;2O) | Cer_NS(48:10;2O) | Cer(48:10;2O) | CerP(41:1;2O) | HexCer(35:0;2O) | HexCer(37:3;4O) | HexCer(35:1;3O) | HexCer(37:4;3O) | LNAPE(38:3) | LPC(31:0) | LPE(34:0) | LPE(36:2) | LPE(38:5) | NAGly(48:11) | PC(35:3) | PC(O-31:0) | PC(O-33:2) | PC(O-35:5) | PE(38:3) | PE(O-34:0) | PE(O-36:2) | PE(O-38:5) | PE(O-38:4;O) | SL(41:1;2O) | SL(42:1;2O) | SL(47:8;O) | ST(42:1;O4;G) | ST(43:1…		L3b	x		x		x			750.555	1	13.6447	166236	143699	155447	239048	207756	203889	200151	191745	197837	325531	298192	301931	260630	256192	268278	439539	435673	399843	253787	249829	253685	249055	249355	240427	240403	239290	238567	238861	237920	237013	238683	241225	236980	243465	0.00696138	0.0384722
16.68_752.6849m/z	Cer_NDS(48:2;2O) | Cer_NDS(50:5;2O) | Cer_NS(48:2;2O) | Cer_NS(50:5;2O) | Cer(48:2;2O) | Cer(45:1;3O) | Cer_NP(45:1;3O) | Cer_NS(45:1;3O) | Cer(50:4;3O) | Cer(50:5;2O)		L3b								752.685	1	16.6781	0	0	0	0	0	0	0	0	0	0	0	0	0	0	0	0	0	0	0	0	0	0	0	0	0	0	0	0	0	0	0	0	0	0	1	1
17.08_776.7225m/z	Cer_NDS(48:2;2O) | Cer_NS(48:2;2O) | Cer_NDS(53:5;2O) | Cer(49:2;4O) | Cer_NS(53:5;2O) | Cer(48:2;2O) | Cer(53:5;2O) | Cer(49:1;4O) | NAGly(47:0) | Cer(48:2;2O) | Cer_NS(48:2;2O)		L3b								776.722	1	17.0761	0	0	0	0	0	0	0	0	0	0	0	0	0	0	0	0	0	0	0	0	0	0	0	0	0	0	0	0	0	0	0	0	0	0	1	1
16.40_708.6601m/z	Cer_NDS(48:4;2O) | Cer(44:1;4O) | Cer_NS(43:1;2O) | Cer_NDS(43:1;2O) | Cer_NS(48:4;2O) | Cer(48:4;2O) | Cer(44:0;4O) | Cer_NS(43:1;2O) | Cer(43:1;2O)		L3b			x		x			708.66	1	16.3964	4876.14	4814.22	4985.65	5635.11	5105.08	5040.91	5356.78	4943.72	5291.71	9029.73	8873.7	9311.22	3515.34	3526.82	3485.82	5328.95	5231.51	5208.15	5887.43	5511.17	5636.99	5659.58	5630.97	5638.82	5800.82	5559.96	5548.87	5702.75	5673.7	5719.51	5673.5	5641.42	5882.61	5617.51	0.123237	0.283488
15.80_706.6455m/z	Cer_NDS(48:5;2O) | Cer(44:2;4O) | Cer_NS(48:5;2O) | Cer_NDS(43:2;2O) | Cer_NS(43:2;2O) | Cer(43:2;2O) | Cer(48:5;2O) | Cer(44:1;4O) | NAGly(42:0)		L3b			x		x	x		706.646	1	15.7998	6582.52	6922.66	7606.78	7890.88	7920.33	7052.16	6195.28	5995.43	6184.17	9884.11	9397.87	10398.8	4165	4315.42	4843.95	10236.6	9223.95	8412.9	8714.33	8687.49	8884.52	8853.47	8603.99	8947.1	8764.84	9231.76	9318.83	9248.05	8762.45	8869.55	9374.78	9341.97	9262.36	9562.18	0.232696	0.438868
16.26_760.6302m/z	Cer_NDS(48:5;2O) | Cer_NS(48:5;2O) | Cer(48:5;2O) | Cer(50:7;4O) | LPC(35:0) | LPE(38:0) | NAGly(48:6) | PC(O-35:0) | PE(O-38:0) | SL(47:3;O) | ST(48:3;O3;G)		L3b	x		x	x				760.63	1	16.264	6613.11	6618.11	6714.89	10102.8	9744.94	9247.88	1689.33	1675.64	2295.11	6329.94	6175.63	5845.3	2915.3	3497.78	2575.06	4258.45	3439.25	2953.4	5695.21	6390.61	6563.79	6211.65	6511.09	6885.43	6579.07	5725.45	6407.21	7541.12	6447.08	6190.46	5828.34	5520.57	6410.81	5646.76	0.000134529	0.00611107
15.48_756.6007m/z	Cer_NDS(48:7;2O) | Cer_NS(48:7;2O) | Cer(48:7;2O) | Cer(50:9;4O) | HexCer(37:0;4O) | HexCer(37:1;3O) | LNAPE(38:0) | LPE(38:2) | NAGly(48:8) | PC(35:0) | PC(O-35:2) | PE(38:0) | PE(O-38:2) | SL(47:5;O) | ST(48:5;O3;G) | ST(45:1;O4;G) | EtherPE(O-38:2) | EtherPE(P-38:1)		L3b	x		x		x			756.601	1	15.485	537347	478057	520627	834032	708006	682610	447689	426973	446955	274768	246013	259681	222254	232959	245158	194463	191892	170391	434471	425630	431577	430837	435043	436611	432917	429151	427489	422310	425616	426572	427560	435976	430792	436727	0.00654585	0.0372295
15.75_720.6656m/z	Cer_NDS(49:5;2O) | Cer_NS(49:5;2O) | Cer(49:5;2O)		L3b	x				x	x		720.666	1	15.7502	950.502	1050.02	1086.66	679.499	760.045	514.219	211.292	219.462	127.448	281.737	137.691	190.06	271.437	112.942	463.84	1219.94	1353.69	896.648	948.52	962.182	714.281	841.972	1006.83	1226.45	1235.26	872.144	1250.92	1028.81	1074.61	1147.27	1277.01	1037.44	1283.54	1215.61	0.0188429	0.07617
16.08_739.6779n	Cer_NDS(49:5;2O) | Cer_NS(49:5;2O) | Cer(49:5;2O) | Cer(44:2;2O) | Cer_NS(44:2;2O)		L3b	x		x		x		739.678	720.66	1	16.0816	18708.7	19214.9	20643.6	13846.6	13867.5	11922.4	14811.2	14025.6	15438.5	11962.9	11543.4	12606	11502.9	11775.2	12540.1	11123.6	10168	10050	17118.5	16469.5	16447	16887.4	16894.3	17388.4	17229.3	17589	17027	16959.2	17205.4	16758.4	16814.5	17266	17074.9	17783.8	0.00251597	0.0206084
14.44_778.5848m/z	Cer_NDS(50:10;2O) | Cer_NS(50:10;2O) | Cer(50:10;2O) | CerP(43:1;2O) | HexCer(37:0;2O) | HexCer(39:3;4O) | HexCer(37:1;3O) | HexCer(39:4;3O) | LNAPE(40:3) | LPC(33:0) | LPE(36:0) | LPE(38:2) | LPE(40:5) | NAGly(50:11) | PC(37:3) | PC(O-33:0) | PC(O-35:2) | PC(O-37:5) | PC(O-34:0;2O) | PE(40:3) | PE(O-36:0) | PE(O-38:2) | PE(O-40:5) | SL(43:1;2O) | SL(49:8;O) | ST(50:8;O3;G) | ST(44:1;O4;G) | ST(4…		L3b	x		x		x	x		778.585	1	14.4403	321299	293313	311647	558624	496349	487123	448153	430850	450497	906559	848422	867144	790711	792652	828473	1.71583e+06	1.69157e+06	1.46417e+06	673685	662122	676852	662178	675087	672239	661143	649260	652408	661255	651369	649571	644460	649648	652727	663148	0.000548787	0.00955919
14.82_764.5898m/z	Cer_NDS(50:10;2O) | Cer_NS(50:10;2O) | Cer_NS(52:13;2O) | Cer_NDS(49:10;2O) | Cer_NS(49:10;2O) | Cer(50:10;2O) | Cer(52:13;2O) | Cer(49:10;2O) | Cer(46:4;4O) | Cer(46:5;4O) | CerP(43:1;2O) | HexCer(36:0;2O) | HexCer(37:0;2O) | HexCer(39:3;2O) | HexCer(39:2;3O) | LPC(32:0) | LPE(35:0) | LPE(40:3) | NAGly(44:3) | PC(O-32:0) | PC(O-37:3) | PE(O-35:0) | PE(O-40:3) | PE(O-36:0;2O) | SL(43:0;O) | SL(43…		L3b	x		x		x			764.59	1	14.8218	599726	599306	625628	705653	693239	652126	143926	143418	145925	82760.9	75939.5	78978.5	103728	108636	106870	97537.4	96024.4	91851.6	306897	299542	304304	295369	297020	293820	291069	291323	289956	290066	289580	288566	286711	289146	287437	297589	0.0137685	0.0609575
16.15_736.6907m/z	Cer_NDS(50:4;2O) | Cer(46:1;4O) | Cer_NS(45:1;2O) | Cer_NS(50:4;2O) | Cer_NDS(45:1;2O) | Cer(50:4;2O) | Cer(46:0;4O) | Cer_NS(45:1;2O) | Cer(45:1;2O)		L3b		x						736.691	1	16.1478	0	0.57172	0	4.88695	0	0	0	0	0	0	0	0	0	0	0	0	0	0	0	0	0	0	0	0	0	0	0	0	0	0	0	0	0	0	0.499513	0.681603
16.91_736.6913m/z	Cer_NDS(50:4;2O) | Cer(46:1;4O) | Cer_NS(45:1;2O) | Cer_NS(50:4;2O) | Cer_NDS(45:1;2O) | Cer(50:4;2O) | Cer(46:0;4O) | Cer_NS(45:1;2O) | Cer(45:1;2O)		L3b		x						736.691	1	16.9102	0	0	0	0	0.432647	0	0	0	0	0	0	0	0	0	0	0	0	0	0	0	0	0	0	0	0	0	0	0	0	0	0	0	0	0	0.373901	0.57245
16.11_784.6320m/z	Cer_NDS(50:7;2O) | Cer_NS(50:7;2O) | Cer(50:7;2O) | Cer(52:9;4O) | HexCer(39:0;4O) | HexCer(39:1;3O) | LNAPE(40:0) | LPE(40:2) | NAGly(50:8) | PC(37:0) | PC(O-37:2) | PE(40:0) | PE(O-40:2) | SL(49:5;O) | ST(50:5;O3;G) | ST(47:1;O4;G) | EtherPE(O-40:2) | EtherPE(P-40:1)		L3b	x		x		x			784.632	1	16.1147	79938.7	70897.3	77559.1	125839	106053	102482	120718	114029	119900	88218.9	78795.4	81812.5	71414.6	74241.1	78529.8	53670.7	52393.3	47017.4	87308.4	85434.5	86124	85690.2	87025.9	87172.1	86301.1	86486	85134.8	83986.8	85085.5	85681.4	84604.5	87116.4	86452.9	86834.9	0.00659881	0.0373363
15.04_780.6004m/z	Cer_NDS(50:9;2O) | Cer_NS(50:9;2O) | Cer(50:9;2O) | Cer(52:11;4O) | CerP(43:0;2O) | HexCer(39:2;4O) | HexCer(37:0;3O) | HexCer(39:3;3O) | LNAPE(40:2) | LPE(38:1) | LPE(40:4) | NAGly(50:10) | PC(37:2) | PC(O-35:1) | PC(O-37:4) | PE(40:2) | PE(O-38:1) | PE(O-40:4) | SL(43:0;2O) | SL(49:7;O) | ST(50:7;O3;G) | EtherPE(O-40:4) | EtherPE(P-40:3)		L3b	x		x		x			780.6	1	15.0374	66645	58906	61860.1	89274.3	75480.2	73039.2	67687.5	64351.7	68213.8	93123	89087.4	89549.5	177424	178440	194854	258556	257087	219225	102472	101699	101461	100574	102067	101489	98862.5	96798.6	98524.7	100186	97890.2	97439	96042.1	96491.8	99376.8	98915.9	0.0304813	0.1072
14.39_800.6303m/z	Cer_NDS(51:11;2O) | Cer_NS(51:11;2O) | Cer(56:14;2O) | Cer(51:11;2O) | Cer(48:5;4O) | Cer(50:7;4O) | Cer(52:10;4O) | CerP(44:2;2O) | HexCer(38:1;2O) | HexCer(39:1;4O) | HexCer(43:4;2O) | LNAPE(40:1) | NAGly(46:4) | NAGly(48:6) | NAGly(50:9) | PC(37:1) | PE(40:1) | PS(O-39:0) | SL(45:1;O) | SL(47:3;O) | SL(49:6;O) | SL(49:5;2O) | ST(46:1;O3;G) | ST(48:3;O3;G) | ST(50:6;O3;G) | ST(47:1;O3;T) | ST(5…		L3b	x		x		x			800.63	1	14.3906	44099.2	43831.4	45635.1	53782.6	51834.8	48877.1	35570	34005.6	35546.1	38471.1	36867	38118.3	8213.45	7639.66	7110.64	14102.6	14052.9	13053.2	40564.6	38986.6	39433.3	38194.5	39005.4	38347.4	37711.5	37867.5	38339.6	38249.1	37710.1	37500.1	37276.8	37104.9	37353.9	38475.4	0.00900179	0.045404
16.81_794.7327m/z	Cer_NDS(51:2;2O) | Cer_NDS(53:5;2O) | Cer_NS(51:2;2O) | Cer_NS(53:5;2O) | Cer(51:2;2O) | Cer(53:5;2O) | Cer(48:1;3O) | Cer_NP(48:1;3O) | Cer_NS(48:1;3O) | Cer(53:4;3O)		L3b								794.733	1	16.8109	0	0	0	0	0	0	0	0	0	0	0	0	0	0	0	0	0	0	0	0	0	0	0	0	0	0	0	0	0	0	0	0	0	0	1	1
[truncated: 2,324 more rows]
[truncated: 13 more columns]
