# Supplementary material for: Mitochondrial Translation Inhibition Uncovers a Critical Metabolic–Epigenetic Interface in Renal Cell Carcinoma
Source: Metabolites. 2025 Jun 12;15(6):393. doi: 10.3390/metabo15060393 (PMC12195425; doi:10.3390/metabo15060393)
Supplement: Supplementary file 1 [file metabolites-15-00393-s001.zip › metabolites-3659547-supplementary/Proteomics_Metabolomics/Metabolomics_Tig.xlsx]

## Sheet: Important Info
		Important Information Regarding the Use of this File
General
This is the annotated worksheet for all significant species that matched an entry in a database. If there are multiple database candidates, you have a single row for each compound with the most likely candidate’s annotation provided. On the left side of the worksheet (sheet labeled 'Nested_Table_Example') you will see a “+” sign - this will expand all the rows for the remaining candidates if you …
The cells without color represent families of molecules that cannot be distinguished by the data acquired, predominantly because there are too many isomers as possible candidate metabolites, but these family trends can be informative as well.
Peak areas, p-values (p), q-values (FDR or false discovery rate), and fold changes (FC) were calculated across requested pairwise comparisons.
Specific statistics are shown for each comparison to allow variable filtering depending on thresholds of interest. To enable quick filtering of the table, a tag ("x") was made for p<=0.05 and FC>=2.
Metabolite Confidence/Annotations
*Putative annotations - Level 2 (L2) - annotations supported by precursor mass and MS/MS data
*Tentative annotations - Level 3a/b (L3a or L3b) - annotations supported by precursor mass and possibly non-diagnostic MS2
*Level 3a annotated lipids support a single leading candidate or sum composition
*Level 3b have multiple candidates that cannot be proritized
It is suggested to focus your analysis primarily on Level 1, 2 and Level 3a; these are the most confident annotations
Metabolite Identification Confidence Levels	Level Description	MS analysis*	Other/Orthogonal Information◊	MS/MS analysist	Reference Standardsn
Level 5	Unique Feature	X
Level 4	Molecular Formula	X	X
Level 3	Tentative Structure	X	X
Level 2	Putative Identification	X	X	X
Level 1	Validated Identification	X	X	X	X
* MS analysis allows for mass measurement accurate to within ≤ 5-20 ppm, based on instrument.
◊ Other/Orthogonal information can include: isotope abundance distribution, charge state and adduct ion determination, retention time, fragmentation data (MS/MS), collision cross section.
t Fragmentation data has generated for metabolite compound via MS/MS.
n The compound’s identity has been validated against a commercially available or synthesized reference standard.
Addtl. Notes
Please be mindful of very large (or infinity) fold change values. Some features or species were detected with low abundance/variable detection for certain sample groups yet have high/stable abundance for other sample groups. When this is the case, we did not filter out these species since these pairwise comparisons are appropriate. In general, the metabolomics community ensures that measurements …
References and Links
Schrimpe-Rutledge AC, Codreanu SG, Sherrod SD, McLean JA, Untargeted Metabolomics Strategies – Challenges and Emerging Directions, Journal of the American Society for Mass Spectrometry 2016, 27:1897. DOI: 10.1007/s13361-016-1469-y
https://pubmed.ncbi.nlm.nih.gov/27624161/

## Sheet: nested data
																																											Group 1 ACHN DMSO VS TIG					Group 5 CAKI-1 DMSO VS TIG
Compound	Compound ID	Description	Accepted?	L1	L2	L3a	L3b	Anova p-value <= 0.05 (1)	Max fold change >= 2 (1)	Anova p-value <= 0.05 (5)	Max fold change >= 2 (5)	Anova p-value <= 0.05 (8)	Max fold change >= 2 (8)	Score	Fragmentation Score	Neutral mass (Da)	m/z	Charge	Retention time (min)	Adducts	Formula	Isotope Similarity	Chromatographic peak width (min)	Isotope Distribution	ACHN_DMSO1_T1	ACHN_DMSO2_T2	ACHN_DMSO3_T3	ACHN_TIG1_T4	ACHN_TIG2_T5	ACHN_TIG3_T6	CAKI_DMSO1_T16	CAKI_DMSO2_T17	CAKI_DMSO3_T18	CAKI_TIG1_T19	CAKI_TIG2_T20	CAKI_TIG3_T21	786O_DMSO1_T28	786O_DMSO2_T29	786O_DMSO3_T30	786O_TIG1_T31	786O_TIG2_T32	786O_TIG3_T33	Anova (p).Comp 1	q Value.Comp 1	Max Fold Change.Comp 1	Highest Mean.Comp 1	Lowest Mean.Comp 1	Anova (p). Comp 5	q Value. Comp 5
1.50_268.0803n	HMDB0000195	Inosine	*	x								x	x	46.9	44.1	268.08	269.088	1	1.50323	M+H, 2M+H, M+Na, M+K	C10H12N4O5	92.6109	0.223333	100 - 5.75 - 0.806 - 0.535 - 0.322	855911	876365	525794	1.54939e+06	752440	876008	860563	1.0554e+06	1.08928e+06	907648	931240	611679	515172	358065	350607	211824	131665	224207	0.314214	0.455981	1.40733	ACHN_TIG	ACHN_DMSO	0.234788	0.236705
1.50_268.0803n	Inosine 20672			x								x	x	52.7	73.3	268.08	269.088	1	1.50323	M+H, 2M+H, M+Na, M+K	C10H12N4O5	92.6109	0.223333	100 - 5.75 - 0.806 - 0.535 - 0.322	855911	876365	525794	1.54939e+06	752440	876008	860563	1.0554e+06	1.08928e+06	907648	931240	611679	515172	358065	350607	211824	131665	224207	0.314214	0.455981	1.40733	ACHN_TIG	ACHN_DMSO	0.234788	0.236705
1.50_268.0803n	Inosine 20673			x								x	x	52.7	73.3	268.08	269.088	1	1.50323	M+H, 2M+H, M+Na, M+K	C10H12N4O5	92.6109	0.223333	100 - 5.75 - 0.806 - 0.535 - 0.322	855911	876365	525794	1.54939e+06	752440	876008	860563	1.0554e+06	1.08928e+06	907648	931240	611679	515172	358065	350607	211824	131665	224207	0.314214	0.455981	1.40733	ACHN_TIG	ACHN_DMSO	0.234788	0.236705
1.50_268.0803n	Inosine 20674			x								x	x	51.5	66.9	268.08	269.088	1	1.50323	M+H, 2M+H, M+Na, M+K	C10H12N4O5	92.6109	0.223333	100 - 5.75 - 0.806 - 0.535 - 0.322	855911	876365	525794	1.54939e+06	752440	876008	860563	1.0554e+06	1.08928e+06	907648	931240	611679	515172	358065	350607	211824	131665	224207	0.314214	0.455981	1.40733	ACHN_TIG	ACHN_DMSO	0.234788	0.236705
1.50_268.0803n	HMDB0003040	Arabinosylhypoxanthine		x								x	x	46.9	44.1	268.08	269.088	1	1.50323	M+H, 2M+H, M+Na, M+K	C10H12N4O5	92.6109	0.223333	100 - 5.75 - 0.806 - 0.535 - 0.322	855911	876365	525794	1.54939e+06	752440	876008	860563	1.0554e+06	1.08928e+06	907648	931240	611679	515172	358065	350607	211824	131665	224207	0.314214	0.455981	1.40733	ACHN_TIG	ACHN_DMSO	0.234788	0.236705
1.50_268.0803n	HMDB0000481	Allopurinol riboside		x								x	x	46.9	44	268.08	269.088	1	1.50323	M+H, 2M+H, M+Na, M+K	C10H12N4O5	92.6109	0.223333	100 - 5.75 - 0.806 - 0.535 - 0.322	855911	876365	525794	1.54939e+06	752440	876008	860563	1.0554e+06	1.08928e+06	907648	931240	611679	515172	358065	350607	211824	131665	224207	0.314214	0.455981	1.40733	ACHN_TIG	ACHN_DMSO	0.234788	0.236705
1.50_268.0803n	INOSINE	IHL_v2_RPLC_pos HMDB0000195		x								x	x	45.5	37.3	268.08	269.088	1	1.50323	M+H, 2M+H, M+Na, M+K	C10H12N4O5	92.3795	0.223333	100 - 5.75 - 0.806 - 0.535 - 0.322	855911	876365	525794	1.54939e+06	752440	876008	860563	1.0554e+06	1.08928e+06	907648	931240	611679	515172	358065	350607	211824	131665	224207	0.314214	0.455981	1.40733	ACHN_TIG	ACHN_DMSO	0.234788	0.236705
1.50_268.0803n	HMDB0000425	3-Deoxy-D-glycero-D-galacto-2-nonulosonic acid		x								x	x	40.2	10.8	268.08	269.088	1	1.50323	M+H, 2M+H, M+Na, M+K	C9H16O9	94.107	0.223333	100 - 5.75 - 0.806 - 0.535 - 0.322	855911	876365	525794	1.54939e+06	752440	876008	860563	1.0554e+06	1.08928e+06	907648	931240	611679	515172	358065	350607	211824	131665	224207	0.314214	0.455981	1.40733	ACHN_TIG	ACHN_DMSO	0.234788	0.236705
1.50_268.0803n	Inosine 27726			x								x	x	38.1	0	268.08	269.088	1	1.50323	M+H, 2M+H, M+Na, M+K	C10H12N4O5	92.6109	0.223333	100 - 5.75 - 0.806 - 0.535 - 0.322	855911	876365	525794	1.54939e+06	752440	876008	860563	1.0554e+06	1.08928e+06	907648	931240	611679	515172	358065	350607	211824	131665	224207	0.314214	0.455981	1.40733	ACHN_TIG	ACHN_DMSO	0.234788	0.236705
1.50_268.0803n	Inosine 27727			x								x	x	38.1	0	268.08	269.088	1	1.50323	M+H, 2M+H, M+Na, M+K	C10H12N4O5	92.6109	0.223333	100 - 5.75 - 0.806 - 0.535 - 0.322	855911	876365	525794	1.54939e+06	752440	876008	860563	1.0554e+06	1.08928e+06	907648	931240	611679	515172	358065	350607	211824	131665	224207	0.314214	0.455981	1.40733	ACHN_TIG	ACHN_DMSO	0.234788	0.236705
1.50_268.0803n	Inosine 27728			x								x	x	38.1	0	268.08	269.088	1	1.50323	M+H, 2M+H, M+Na, M+K	C10H12N4O5	92.6109	0.223333	100 - 5.75 - 0.806 - 0.535 - 0.322	855911	876365	525794	1.54939e+06	752440	876008	860563	1.0554e+06	1.08928e+06	907648	931240	611679	515172	358065	350607	211824	131665	224207	0.314214	0.455981	1.40733	ACHN_TIG	ACHN_DMSO	0.234788	0.236705
6.53_245.0951m/z	HMDB0000030	Biotin	*	x						x		x		53.5	85.6		245.095	1	6.53478	M+H	C10H16N2O3S	83.9232	0.1051	100	493.882	524.465	633.739	558.071	447.303	553.785	1489.45	1345.07	1475.66	1609.24	1696.32	1911.7	2141.92	2194.31	2100.46	1156.54	1324.36	1150.31	0.612494	0.675679	-1.0596	ACHN_DMSO	ACHN_TIG	0.0350833	0.0566045
6.53_245.0951m/z	HMDB0028869	Hydroxyprolyl-Methionine		x						x		x		53.5	85.3		245.095	1	6.53478	M+H-H2O	C10H18N2O4S	83.7097	0.1051	100	493.882	524.465	633.739	558.071	447.303	553.785	1489.45	1345.07	1475.66	1609.24	1696.32	1911.7	2141.92	2194.31	2100.46	1156.54	1324.36	1150.31	0.612494	0.675679	-1.0596	ACHN_DMSO	ACHN_TIG	0.0350833	0.0566045
6.53_245.0951m/z	HMDB0028974	Methionyl-Hydroxyproline		x						x		x		53.5	85.3		245.095	1	6.53478	M+H-H2O	C10H18N2O4S	83.7097	0.1051	100	493.882	524.465	633.739	558.071	447.303	553.785	1489.45	1345.07	1475.66	1609.24	1696.32	1911.7	2141.92	2194.31	2100.46	1156.54	1324.36	1150.31	0.612494	0.675679	-1.0596	ACHN_DMSO	ACHN_TIG	0.0350833	0.0566045
6.53_245.0951m/z	HMDB0041304	Asparenyol		x						x		x		51.8	81.8		245.095	1	6.53478	M+H-2H2O	C18H16O3	81.6582	0.1051	100	493.882	524.465	633.739	558.071	447.303	553.785	1489.45	1345.07	1475.66	1609.24	1696.32	1911.7	2141.92	2194.31	2100.46	1156.54	1324.36	1150.31	0.612494	0.675679	-1.0596	ACHN_DMSO	ACHN_TIG	0.0350833	0.0566045
6.53_245.0951m/z	HMDB0015081	Phenprocoumon		x						x		x		51.4	79.7		245.095	1	6.53478	M+H-2H2O	C18H16O3	81.6582	0.1051	100	493.882	524.465	633.739	558.071	447.303	553.785	1489.45	1345.07	1475.66	1609.24	1696.32	1911.7	2141.92	2194.31	2100.46	1156.54	1324.36	1150.31	0.612494	0.675679	-1.0596	ACHN_DMSO	ACHN_TIG	0.0350833	0.0566045
6.53_245.0951m/z	D-Biotin 30736			x						x		x		49.9	67.4		245.095	1	6.53478	M+H	C10H16N2O3S	83.9232	0.1051	100	493.882	524.465	633.739	558.071	447.303	553.785	1489.45	1345.07	1475.66	1609.24	1696.32	1911.7	2141.92	2194.31	2100.46	1156.54	1324.36	1150.31	0.612494	0.675679	-1.0596	ACHN_DMSO	ACHN_TIG	0.0350833	0.0566045
6.53_245.0951m/z	BIOTIN	IHL_v2_RPLC_pos HMDB0000030		x						x		x		49.4	64.9		245.095	1	6.53478	M+H	C10H16N2O3S	83.9232	0.1051	100	493.882	524.465	633.739	558.071	447.303	553.785	1489.45	1345.07	1475.66	1609.24	1696.32	1911.7	2141.92	2194.31	2100.46	1156.54	1324.36	1150.31	0.612494	0.675679	-1.0596	ACHN_DMSO	ACHN_TIG	0.0350833	0.0566045
6.53_245.0951m/z	D-Biotin 30737			x						x		x		49	62.8		245.095	1	6.53478	M+H	C10H16N2O3S	83.9232	0.1051	100	493.882	524.465	633.739	558.071	447.303	553.785	1489.45	1345.07	1475.66	1609.24	1696.32	1911.7	2141.92	2194.31	2100.46	1156.54	1324.36	1150.31	0.612494	0.675679	-1.0596	ACHN_DMSO	ACHN_TIG	0.0350833	0.0566045
6.53_245.0951m/z	HMDB0032987	Ipriflavone		x						x		x		43.2	38.7		245.095	1	6.53478	M+H-2H2O	C18H16O3	81.6582	0.1051	100	493.882	524.465	633.739	558.071	447.303	553.785	1489.45	1345.07	1475.66	1609.24	1696.32	1911.7	2141.92	2194.31	2100.46	1156.54	1324.36	1150.31	0.612494	0.675679	-1.0596	ACHN_DMSO	ACHN_TIG	0.0350833	0.0566045
6.53_245.0951m/z	CGP 57380 23167			x						x		x		36.9	0		245.095	1	6.53478	M+H	C11H9FN6	86.8571	0.1051	100	493.882	524.465	633.739	558.071	447.303	553.785	1489.45	1345.07	1475.66	1609.24	1696.32	1911.7	2141.92	2194.31	2100.46	1156.54	1324.36	1150.31	0.612494	0.675679	-1.0596	ACHN_DMSO	ACHN_TIG	0.0350833	0.0566045
6.53_245.0951m/z	CGP 57380 23168			x						x		x		36.9	0		245.095	1	6.53478	M+H	C11H9FN6	86.8571	0.1051	100	493.882	524.465	633.739	558.071	447.303	553.785	1489.45	1345.07	1475.66	1609.24	1696.32	1911.7	2141.92	2194.31	2100.46	1156.54	1324.36	1150.31	0.612494	0.675679	-1.0596	ACHN_DMSO	ACHN_TIG	0.0350833	0.0566045
6.53_245.0951m/z	CGP 57380 23169			x						x		x		36.9	0		245.095	1	6.53478	M+H	C11H9FN6	86.8571	0.1051	100	493.882	524.465	633.739	558.071	447.303	553.785	1489.45	1345.07	1475.66	1609.24	1696.32	1911.7	2141.92	2194.31	2100.46	1156.54	1324.36	1150.31	0.612494	0.675679	-1.0596	ACHN_DMSO	ACHN_TIG	0.0350833	0.0566045
6.53_245.0951m/z	HMDB0060337	1,6-Dimethoxypyrene		x						x		x		35.5	0		245.095	1	6.53478	M+H-H2O	C18H14O2	81.8725	0.1051	100	493.882	524.465	633.739	558.071	447.303	553.785	1489.45	1345.07	1475.66	1609.24	1696.32	1911.7	2141.92	2194.31	2100.46	1156.54	1324.36	1150.31	0.612494	0.675679	-1.0596	ACHN_DMSO	ACHN_TIG	0.0350833	0.0566045
6.53_245.0951m/z	Ipriflavone 16176			x						x		x		35.5	0		245.095	1	6.53478	M+H-2H2O	C18H16O3	81.6582	0.1051	100	493.882	524.465	633.739	558.071	447.303	553.785	1489.45	1345.07	1475.66	1609.24	1696.32	1911.7	2141.92	2194.31	2100.46	1156.54	1324.36	1150.31	0.612494	0.675679	-1.0596	ACHN_DMSO	ACHN_TIG	0.0350833	0.0566045
6.53_245.0951m/z	Ipriflavone 16177			x						x		x		35.5	0		245.095	1	6.53478	M+H-2H2O	C18H16O3	81.6582	0.1051	100	493.882	524.465	633.739	558.071	447.303	553.785	1489.45	1345.07	1475.66	1609.24	1696.32	1911.7	2141.92	2194.31	2100.46	1156.54	1324.36	1150.31	0.612494	0.675679	-1.0596	ACHN_DMSO	ACHN_TIG	0.0350833	0.0566045
6.53_245.0951m/z	Ipriflavone 16178			x						x		x		35.5	0		245.095	1	6.53478	M+H-2H2O	C18H16O3	81.6582	0.1051	100	493.882	524.465	633.739	558.071	447.303	553.785	1489.45	1345.07	1475.66	1609.24	1696.32	1911.7	2141.92	2194.31	2100.46	1156.54	1324.36	1150.31	0.612494	0.675679	-1.0596	ACHN_DMSO	ACHN_TIG	0.0350833	0.0566045
1.04_257.1024n	HMDB0000086	Glycerophosphocholine	*		x			x	x	x	x	x	x	52.2	71.5	257.102	258.11	1	1.03907	M+H, M+Na, M+K, 2M+H, M+H-H2O	C8H20NO6P	91.71	0.1883	100 - 1.37 - 0.641	4.83721e+06	4.3837e+06	5.65804e+06	1.23615e+07	1.44367e+07	1.4392e+07	3.42626e+06	3.68007e+06	3.56302e+06	1.22551e+07	1.2934e+07	1.06127e+07	2.04635e+06	1.66091e+06	1.84162e+06	4.14369e+06	3.72818e+06	4.36089e+06	0.000347589	0.00691578	2.76835	ACHN_TIG	ACHN_DMSO	4.24e-05	0.000625509
1.04_257.1024n	SN-GLYCERO-3-PHOSPHOCHOLINE	IHL_v2_RPLC_pos HMDB0000086			x			x	x	x	x	x	x	55.6	90.2	257.102	258.11	1	1.03907	M+H, M+Na, M+K, 2M+H, M+H-H2O	C8H20NO6P	89.8978	0.1883	100 - 1.37 - 0.641	4.83721e+06	4.3837e+06	5.65804e+06	1.23615e+07	1.44367e+07	1.4392e+07	3.42626e+06	3.68007e+06	3.56302e+06	1.22551e+07	1.2934e+07	1.06127e+07	2.04635e+06	1.66091e+06	1.84162e+06	4.14369e+06	3.72818e+06	4.36089e+06	0.000347589	0.00691578	2.76835	ACHN_TIG	ACHN_DMSO	4.24e-05	0.000625509
1.04_257.1024n	HMDB0000982	5-Methylcytidine			x			x	x	x	x	x	x	40.4	18.1	257.102	258.11	1	1.03907	M+H, M+Na, M+K, 2M+H, M+H-H2O	C10H15N3O5	89.3743	0.1883	100 - 1.37 - 0.641	4.83721e+06	4.3837e+06	5.65804e+06	1.23615e+07	1.44367e+07	1.4392e+07	3.42626e+06	3.68007e+06	3.56302e+06	1.22551e+07	1.2934e+07	1.06127e+07	2.04635e+06	1.66091e+06	1.84162e+06	4.14369e+06	3.72818e+06	4.36089e+06	0.000347589	0.00691578	2.76835	ACHN_TIG	ACHN_DMSO	4.24e-05	0.000625509
1.04_257.1024n	HMDB0039229	Pyro-L-glutaminyl-L-glutamine			x			x	x	x	x	x	x	39.8	15	257.102	258.11	1	1.03907	M+H, M+Na, M+K, 2M+H, M+H-H2O	C10H15N3O5	89.3743	0.1883	100 - 1.37 - 0.641	4.83721e+06	4.3837e+06	5.65804e+06	1.23615e+07	1.44367e+07	1.4392e+07	3.42626e+06	3.68007e+06	3.56302e+06	1.22551e+07	1.2934e+07	1.06127e+07	2.04635e+06	1.66091e+06	1.84162e+06	4.14369e+06	3.72818e+06	4.36089e+06	0.000347589	0.00691578	2.76835	ACHN_TIG	ACHN_DMSO	4.24e-05	0.000625509
1.04_257.1024n	5-Methylcytidine 27074				x			x	x	x	x	x	x	37.2	2.02	257.102	258.11	1	1.03907	M+H, M+Na, M+K, 2M+H, M+H-H2O	C10H15N3O5	89.3743	0.1883	100 - 1.37 - 0.641	4.83721e+06	4.3837e+06	5.65804e+06	1.23615e+07	1.44367e+07	1.4392e+07	3.42626e+06	3.68007e+06	3.56302e+06	1.22551e+07	1.2934e+07	1.06127e+07	2.04635e+06	1.66091e+06	1.84162e+06	4.14369e+06	3.72818e+06	4.36089e+06	0.000347589	0.00691578	2.76835	ACHN_TIG	ACHN_DMSO	4.24e-05	0.000625509
1.04_257.1024n	5-Methylcytidine 27075				x			x	x	x	x	x	x	37.2	2.02	257.102	258.11	1	1.03907	M+H, M+Na, M+K, 2M+H, M+H-H2O	C10H15N3O5	89.3743	0.1883	100 - 1.37 - 0.641	4.83721e+06	4.3837e+06	5.65804e+06	1.23615e+07	1.44367e+07	1.4392e+07	3.42626e+06	3.68007e+06	3.56302e+06	1.22551e+07	1.2934e+07	1.06127e+07	2.04635e+06	1.66091e+06	1.84162e+06	4.14369e+06	3.72818e+06	4.36089e+06	0.000347589	0.00691578	2.76835	ACHN_TIG	ACHN_DMSO	4.24e-05	0.000625509
1.04_257.1024n	5-Methylcytidine 27076				x			x	x	x	x	x	x	37.2	1.78	257.102	258.11	1	1.03907	M+H, M+Na, M+K, 2M+H, M+H-H2O	C10H15N3O5	89.3743	0.1883	100 - 1.37 - 0.641	4.83721e+06	4.3837e+06	5.65804e+06	1.23615e+07	1.44367e+07	1.4392e+07	3.42626e+06	3.68007e+06	3.56302e+06	1.22551e+07	1.2934e+07	1.06127e+07	2.04635e+06	1.66091e+06	1.84162e+06	4.14369e+06	3.72818e+06	4.36089e+06	0.000347589	0.00691578	2.76835	ACHN_TIG	ACHN_DMSO	4.24e-05	0.000625509
1.03_146.0690n	HMDB0000641	L-Glutamine	*		x			x	x	x	x	x	x	55.4	83.3	146.069	147.076	1	1.03468	M+H, M+Na, M+H-H2O	C5H10N2O3	95.3452	0.179533	100 - 2.17	37574.3	33705.1	42243.7	400668	402482	428715	50121.8	50852.1	53553.8	496467	528640	482124	50264.1	44241.3	43131.5	411591	312924	258720	4.1e-06	0.000489611	10.8512	ACHN_TIG	ACHN_DMSO	2.91e-07	1.67e-05
1.03_146.0690n	L-Glutamine 27675				x			x	x	x	x	x	x	58.4	98	146.069	147.076	1	1.03468	M+H, M+Na, M+H-H2O	C5H10N2O3	95.3452	0.179533	100 - 2.17	37574.3	33705.1	42243.7	400668	402482	428715	50121.8	50852.1	53553.8	496467	528640	482124	50264.1	44241.3	43131.5	411591	312924	258720	4.1e-06	0.000489611	10.8512	ACHN_TIG	ACHN_DMSO	2.91e-07	1.67e-05
1.03_146.0690n	GLUTAMINE	IHL_v2_RPLC_pos HMDB0000641			x			x	x	x	x	x	x	57.6	96.2	146.069	147.076	1	1.03468	M+H, M+Na, M+H-H2O	C5H10N2O3	93.3215	0.179533	100 - 2.17	37574.3	33705.1	42243.7	400668	402482	428715	50121.8	50852.1	53553.8	496467	528640	482124	50264.1	44241.3	43131.5	411591	312924	258720	4.1e-06	0.000489611	10.8512	ACHN_TIG	ACHN_DMSO	2.91e-07	1.67e-05
1.03_146.0690n	HMDB0003423	D-Glutamine			x			x	x	x	x	x	x	55.4	83.3	146.069	147.076	1	1.03468	M+H, M+Na, M+H-H2O	C5H10N2O3	95.3452	0.179533	100 - 2.17	37574.3	33705.1	42243.7	400668	402482	428715	50121.8	50852.1	53553.8	496467	528640	482124	50264.1	44241.3	43131.5	411591	312924	258720	4.1e-06	0.000489611	10.8512	ACHN_TIG	ACHN_DMSO	2.91e-07	1.67e-05
1.03_146.0690n	HMDB0002031	Ureidoisobutyric acid			x			x	x	x	x	x	x	55.3	82.9	146.069	147.076	1	1.03468	M+H, M+Na, M+H-H2O	C5H10N2O3	95.3452	0.179533	100 - 2.17	37574.3	33705.1	42243.7	400668	402482	428715	50121.8	50852.1	53553.8	496467	528640	482124	50264.1	44241.3	43131.5	411591	312924	258720	4.1e-06	0.000489611	10.8512	ACHN_TIG	ACHN_DMSO	2.91e-07	1.67e-05
1.03_146.0690n	HMDB0006899	Alanylglycine			x			x	x	x	x	x	x	53.9	75.6	146.069	147.076	1	1.03468	M+H, M+Na, M+H-H2O	C5H10N2O3	95.3452	0.179533	100 - 2.17	37574.3	33705.1	42243.7	400668	402482	428715	50121.8	50852.1	53553.8	496467	528640	482124	50264.1	44241.3	43131.5	411591	312924	258720	4.1e-06	0.000489611	10.8512	ACHN_TIG	ACHN_DMSO	2.91e-07	1.67e-05
1.03_146.0690n	L-Glutamine 27676				x			x	x	x	x	x	x	53.4	73	146.069	147.076	1	1.03468	M+H, M+Na, M+H-H2O	C5H10N2O3	95.3452	0.179533	100 - 2.17	37574.3	33705.1	42243.7	400668	402482	428715	50121.8	50852.1	53553.8	496467	528640	482124	50264.1	44241.3	43131.5	411591	312924	258720	4.1e-06	0.000489611	10.8512	ACHN_TIG	ACHN_DMSO	2.91e-07	1.67e-05
1.03_146.0690n	L-Glutamine 27677				x			x	x	x	x	x	x	43.7	24.6	146.069	147.076	1	1.03468	M+H, M+Na, M+H-H2O	C5H10N2O3	95.3452	0.179533	100 - 2.17	37574.3	33705.1	42243.7	400668	402482	428715	50121.8	50852.1	53553.8	496467	528640	482124	50264.1	44241.3	43131.5	411591	312924	258720	4.1e-06	0.000489611	10.8512	ACHN_TIG	ACHN_DMSO	2.91e-07	1.67e-05
1.03_146.0690n	Ureidoisobutyric acid	IHL_v2_RPLC_pos HMDB0002031			x			x	x	x	x	x	x	40.7	11.8	146.069	147.076	1	1.03468	M+H, M+Na, M+H-H2O	C5H10N2O3	93.3215	0.179533	100 - 2.17	37574.3	33705.1	42243.7	400668	402482	428715	50121.8	50852.1	53553.8	496467	528640	482124	50264.1	44241.3	43131.5	411591	312924	258720	4.1e-06	0.000489611	10.8512	ACHN_TIG	ACHN_DMSO	2.91e-07	1.67e-05
1.03_146.0690n	2-Methylglutaric acid	IHL_v2_RPLC_pos HMDB0000422			x			x	x	x	x	x	x	38.1	0	146.069	147.076	1	1.03468	M+H, M+Na, M+H-H2O	C6H10O4	92.7885	0.179533	100 - 2.17	37574.3	33705.1	42243.7	400668	402482	428715	50121.8	50852.1	53553.8	496467	528640	482124	50264.1	44241.3	43131.5	411591	312924	258720	4.1e-06	0.000489611	10.8512	ACHN_TIG	ACHN_DMSO	2.91e-07	1.67e-05
1.03_146.0690n	ADIPATE	IHL_v2_RPLC_pos HMDB0000448			x			x	x	x	x	x	x	38.1	0	146.069	147.076	1	1.03468	M+H, M+Na, M+H-H2O	C6H10O4	92.7885	0.179533	100 - 2.17	37574.3	33705.1	42243.7	400668	402482	428715	50121.8	50852.1	53553.8	496467	528640	482124	50264.1	44241.3	43131.5	411591	312924	258720	4.1e-06	0.000489611	10.8512	ACHN_TIG	ACHN_DMSO	2.91e-07	1.67e-05
1.03_146.0690n	L-Glutamine 27678				x			x	x	x	x	x	x	38.8	0	146.069	147.076	1	1.03468	M+H, M+Na, M+H-H2O	C5H10N2O3	95.3452	0.179533	100 - 2.17	37574.3	33705.1	42243.7	400668	402482	428715	50121.8	50852.1	53553.8	496467	528640	482124	50264.1	44241.3	43131.5	411591	312924	258720	4.1e-06	0.000489611	10.8512	ACHN_TIG	ACHN_DMSO	2.91e-07	1.67e-05
1.03_146.0690n	L-Glutamine 27679				x			x	x	x	x	x	x	38.8	0	146.069	147.076	1	1.03468	M+H, M+Na, M+H-H2O	C5H10N2O3	95.3452	0.179533	100 - 2.17	37574.3	33705.1	42243.7	400668	402482	428715	50121.8	50852.1	53553.8	496467	528640	482124	50264.1	44241.3	43131.5	411591	312924	258720	4.1e-06	0.000489611	10.8512	ACHN_TIG	ACHN_DMSO	2.91e-07	1.67e-05
1.03_146.0690n	Methylglutaric acid	IHL_v2_RPLC_pos HMDB0000752			x			x	x	x	x	x	x	38.1	0	146.069	147.076	1	1.03468	M+H, M+Na, M+H-H2O	C6H10O4	92.7885	0.179533	100 - 2.17	37574.3	33705.1	42243.7	400668	402482	428715	50121.8	50852.1	53553.8	496467	528640	482124	50264.1	44241.3	43131.5	411591	312924	258720	4.1e-06	0.000489611	10.8512	ACHN_TIG	ACHN_DMSO	2.91e-07	1.67e-05
1.03_146.0690n	MONO-METHYL GLUTARATE	IHL_v2_RPLC_pos HMDB0000858			x			x	x	x	x	x	x	38.1	0	146.069	147.076	1	1.03468	M+H, M+Na, M+H-H2O	C6H10O4	92.7885	0.179533	100 - 2.17	37574.3	33705.1	42243.7	400668	402482	428715	50121.8	50852.1	53553.8	496467	528640	482124	50264.1	44241.3	43131.5	411591	312924	258720	4.1e-06	0.000489611	10.8512	ACHN_TIG	ACHN_DMSO	2.91e-07	1.67e-05
1.04_110.0268m/z	HMDB0000965	Hypotaurine	*		x					x		x	x	45.7	39.2		110.027	1	1.04343	M+H	C2H7NO2S	92.0837	0.140133	100	16872.7	15113.2	20416.2	14143.7	15715.4	14225.4	22413.3	23329.4	21552.4	17772.7	17606.4	14897.1	29857.6	32264.7	29198.7	15996.7	11021.4	10395.6	0.152658	0.294163	-1.18868	ACHN_DMSO	ACHN_TIG	0.0088569	0.0195603
1.04_110.0268m/z	HYPOTAURINE	IHL_v2_RPLC_pos HMDB0000965			x					x		x	x	55	85.7		110.027	1	1.04343	M+H	C2H7NO2S	92.0837	0.140133	100	16872.7	15113.2	20416.2	14143.7	15715.4	14225.4	22413.3	23329.4	21552.4	17772.7	17606.4	14897.1	29857.6	32264.7	29198.7	15996.7	11021.4	10395.6	0.152658	0.294163	-1.18868	ACHN_DMSO	ACHN_TIG	0.0088569	0.0195603
1.04_110.0268m/z	Hypotaurine 26557				x					x		x	x	54.2	81.8		110.027	1	1.04343	M+H	C2H7NO2S	92.0837	0.140133	100	16872.7	15113.2	20416.2	14143.7	15715.4	14225.4	22413.3	23329.4	21552.4	17772.7	17606.4	14897.1	29857.6	32264.7	29198.7	15996.7	11021.4	10395.6	0.152658	0.294163	-1.18868	ACHN_DMSO	ACHN_TIG	0.0088569	0.0195603
4.37_204.0897n	HMDB0000929	L-Tryptophan	*		x			x	x	x	x	x	x	49.7	61.6	204.09	205.097	1	4.36883	M+H, 2M+H, M+Na	C11H12N2O2	88.2418	0.13575	100 - 0.606	354031	310275	389849	794895	968132	956019	139780	150823	147959	462398	465230	391071	129518	114147	122819	317008	311665	336962	0.000497703	0.00917792	2.57936	ACHN_TIG	ACHN_DMSO	5.71e-05	0.000731202
4.37_204.0897n	DL-Tryptophan 15998				x			x	x	x	x	x	x	57.3	99.5	204.09	205.097	1	4.36883	M+H, 2M+H, M+Na	C11H12N2O2	88.2418	0.13575	100 - 0.606	354031	310275	389849	794895	968132	956019	139780	150823	147959	462398	465230	391071	129518	114147	122819	317008	311665	336962	0.000497703	0.00917792	2.57936	ACHN_TIG	ACHN_DMSO	5.71e-05	0.000731202
4.37_204.0897n	D-Tryptophan 16016				x			x	x	x	x	x	x	57.3	99.5	204.09	205.097	1	4.36883	M+H, 2M+H, M+Na	C11H12N2O2	88.2418	0.13575	100 - 0.606	354031	310275	389849	794895	968132	956019	139780	150823	147959	462398	465230	391071	129518	114147	122819	317008	311665	336962	0.000497703	0.00917792	2.57936	ACHN_TIG	ACHN_DMSO	5.71e-05	0.000731202
4.37_204.0897n	L-Tryptophan 28071				x			x	x	x	x	x	x	57.3	99.4	204.09	205.097	1	4.36883	M+H, 2M+H, M+Na	C11H12N2O2	88.2418	0.13575	100 - 0.606	354031	310275	389849	794895	968132	956019	139780	150823	147959	462398	465230	391071	129518	114147	122819	317008	311665	336962	0.000497703	0.00917792	2.57936	ACHN_TIG	ACHN_DMSO	5.71e-05	0.000731202
4.37_204.0897n	TRYPTOPHAN	IHL_v2_RPLC_pos HMDB0013609			x			x	x	x	x	x	x	56.8	97.1	204.09	205.097	1	4.36883	M+H, 2M+H, M+Na	C11H12N2O2	88.2418	0.13575	100 - 0.606	354031	310275	389849	794895	968132	956019	139780	150823	147959	462398	465230	391071	129518	114147	122819	317008	311665	336962	0.000497703	0.00917792	2.57936	ACHN_TIG	ACHN_DMSO	5.71e-05	0.000731202
4.37_204.0897n	L-Tryptophan 28072				x			x	x	x	x	x	x	52.6	76.3	204.09	205.097	1	4.36883	M+H, 2M+H, M+Na	C11H12N2O2	88.2418	0.13575	100 - 0.606	354031	310275	389849	794895	968132	956019	139780	150823	147959	462398	465230	391071	129518	114147	122819	317008	311665	336962	0.000497703	0.00917792	2.57936	ACHN_TIG	ACHN_DMSO	5.71e-05	0.000731202
4.37_204.0897n	D-Tryptophan 16017				x			x	x	x	x	x	x	52	73	204.09	205.097	1	4.36883	M+H, 2M+H, M+Na	C11H12N2O2	88.2418	0.13575	100 - 0.606	354031	310275	389849	794895	968132	956019	139780	150823	147959	462398	465230	391071	129518	114147	122819	317008	311665	336962	0.000497703	0.00917792	2.57936	ACHN_TIG	ACHN_DMSO	5.71e-05	0.000731202
4.37_204.0897n	DL-Tryptophan 15999				x			x	x	x	x	x	x	51.9	72.4	204.09	205.097	1	4.36883	M+H, 2M+H, M+Na	C11H12N2O2	88.2418	0.13575	100 - 0.606	354031	310275	389849	794895	968132	956019	139780	150823	147959	462398	465230	391071	129518	114147	122819	317008	311665	336962	0.000497703	0.00917792	2.57936	ACHN_TIG	ACHN_DMSO	5.71e-05	0.000731202
4.37_204.0897n	HMDB0013609	D-Tryptophan			x			x	x	x	x	x	x	49.7	61.6	204.09	205.097	1	4.36883	M+H, 2M+H, M+Na	C11H12N2O2	88.2418	0.13575	100 - 0.606	354031	310275	389849	794895	968132	956019	139780	150823	147959	462398	465230	391071	129518	114147	122819	317008	311665	336962	0.000497703	0.00917792	2.57936	ACHN_TIG	ACHN_DMSO	5.71e-05	0.000731202
4.37_204.0897n	HMDB0030396	(Â±)-Tryptophan			x			x	x	x	x	x	x	49.7	61.6	204.09	205.097	1	4.36883	M+H, 2M+H, M+Na	C11H12N2O2	88.2418	0.13575	100 - 0.606	354031	310275	389849	794895	968132	956019	139780	150823	147959	462398	465230	391071	129518	114147	122819	317008	311665	336962	0.000497703	0.00917792	2.57936	ACHN_TIG	ACHN_DMSO	5.71e-05	0.000731202
4.37_204.0897n	HMDB0060533	Nirvanol			x			x	x	x	x	x	x	45.5	40.7	204.09	205.097	1	4.36883	M+H, 2M+H, M+Na	C11H12N2O2	88.2418	0.13575	100 - 0.606	354031	310275	389849	794895	968132	956019	139780	150823	147959	462398	465230	391071	129518	114147	122819	317008	311665	336962	0.000497703	0.00917792	2.57936	ACHN_TIG	ACHN_DMSO	5.71e-05	0.000731202
4.37_204.0897n	HMDB0014892	Ethotoin			x			x	x	x	x	x	x	45.3	39.4	204.09	205.097	1	4.36883	M+H, 2M+H, M+Na	C11H12N2O2	88.2418	0.13575	100 - 0.606	354031	310275	389849	794895	968132	956019	139780	150823	147959	462398	465230	391071	129518	114147	122819	317008	311665	336962	0.000497703	0.00917792	2.57936	ACHN_TIG	ACHN_DMSO	5.71e-05	0.000731202
4.37_204.0897n	L-Tryptophan 28073				x			x	x	x	x	x	x	40	12.9	204.09	205.097	1	4.36883	M+H, 2M+H, M+Na	C11H12N2O2	88.2418	0.13575	100 - 0.606	354031	310275	389849	794895	968132	956019	139780	150823	147959	462398	465230	391071	129518	114147	122819	317008	311665	336962	0.000497703	0.00917792	2.57936	ACHN_TIG	ACHN_DMSO	5.71e-05	0.000731202
4.37_204.0897n	DL-Tryptophan 16000				x			x	x	x	x	x	x	39.8	12.1	204.09	205.097	1	4.36883	M+H, 2M+H, M+Na	C11H12N2O2	88.2418	0.13575	100 - 0.606	354031	310275	389849	794895	968132	956019	139780	150823	147959	462398	465230	391071	129518	114147	122819	317008	311665	336962	0.000497703	0.00917792	2.57936	ACHN_TIG	ACHN_DMSO	5.71e-05	0.000731202
4.37_204.0897n	D-Tryptophan 16018				x			x	x	x	x	x	x	39.8	11.9	204.09	205.097	1	4.36883	M+H, 2M+H, M+Na	C11H12N2O2	88.2418	0.13575	100 - 0.606	354031	310275	389849	794895	968132	956019	139780	150823	147959	462398	465230	391071	129518	114147	122819	317008	311665	336962	0.000497703	0.00917792	2.57936	ACHN_TIG	ACHN_DMSO	5.71e-05	0.000731202
4.37_204.0897n	HMDB0013840	3-Hydroxymethylantipyrine			x			x	x	x	x	x	x	38.2	3.93	204.09	205.097	1	4.36883	M+H, 2M+H, M+Na	C11H12N2O2	88.2418	0.13575	100 - 0.606	354031	310275	389849	794895	968132	956019	139780	150823	147959	462398	465230	391071	129518	114147	122819	317008	311665	336962	0.000497703	0.00917792	2.57936	ACHN_TIG	ACHN_DMSO	5.71e-05	0.000731202
4.37_204.0897n	HMDB0060967	S-nirvanol			x			x	x	x	x	x	x	37.9	2.37	204.09	205.097	1	4.36883	M+H, 2M+H, M+Na	C11H12N2O2	88.2418	0.13575	100 - 0.606	354031	310275	389849	794895	968132	956019	139780	150823	147959	462398	465230	391071	129518	114147	122819	317008	311665	336962	0.000497703	0.00917792	2.57936	ACHN_TIG	ACHN_DMSO	5.71e-05	0.000731202
4.37_204.0897n	DL-Tryptophan 15282				x			x	x	x	x	x	x	37.4	0	204.09	205.097	1	4.36883	M+H, 2M+H, M+Na	C11H12N2O2	88.2418	0.13575	100 - 0.606	354031	310275	389849	794895	968132	956019	139780	150823	147959	462398	465230	391071	129518	114147	122819	317008	311665	336962	0.000497703	0.00917792	2.57936	ACHN_TIG	ACHN_DMSO	5.71e-05	0.000731202
4.37_204.0897n	DL-Tryptophan 15283				x			x	x	x	x	x	x	37.4	0	204.09	205.097	1	4.36883	M+H, 2M+H, M+Na	C11H12N2O2	88.2418	0.13575	100 - 0.606	354031	310275	389849	794895	968132	956019	139780	150823	147959	462398	465230	391071	129518	114147	122819	317008	311665	336962	0.000497703	0.00917792	2.57936	ACHN_TIG	ACHN_DMSO	5.71e-05	0.000731202
4.37_204.0897n	D-Tryptophan 15285				x			x	x	x	x	x	x	37.4	0	204.09	205.097	1	4.36883	M+H, 2M+H, M+Na	C11H12N2O2	88.2418	0.13575	100 - 0.606	354031	310275	389849	794895	968132	956019	139780	150823	147959	462398	465230	391071	129518	114147	122819	317008	311665	336962	0.000497703	0.00917792	2.57936	ACHN_TIG	ACHN_DMSO	5.71e-05	0.000731202
4.37_204.0897n	D-Tryptophan 15286				x			x	x	x	x	x	x	37.4	0	204.09	205.097	1	4.36883	M+H, 2M+H, M+Na	C11H12N2O2	88.2418	0.13575	100 - 0.606	354031	310275	389849	794895	968132	956019	139780	150823	147959	462398	465230	391071	129518	114147	122819	317008	311665	336962	0.000497703	0.00917792	2.57936	ACHN_TIG	ACHN_DMSO	5.71e-05	0.000731202
4.37_204.0897n	D-Tryptophan 15287				x			x	x	x	x	x	x	37.4	0	204.09	205.097	1	4.36883	M+H, 2M+H, M+Na	C11H12N2O2	88.2418	0.13575	100 - 0.606	354031	310275	389849	794895	968132	956019	139780	150823	147959	462398	465230	391071	129518	114147	122819	317008	311665	336962	0.000497703	0.00917792	2.57936	ACHN_TIG	ACHN_DMSO	5.71e-05	0.000731202
4.37_204.0897n	HMDB0060878	4-Hydroxyantipyrine			x			x	x	x	x	x	x	37.4	0	204.09	205.097	1	4.36883	M+H, 2M+H, M+Na	C11H12N2O2	88.2418	0.13575	100 - 0.606	354031	310275	389849	794895	968132	956019	139780	150823	147959	462398	465230	391071	129518	114147	122819	317008	311665	336962	0.000497703	0.00917792	2.57936	ACHN_TIG	ACHN_DMSO	5.71e-05	0.000731202
4.37_204.0897n	L-Tryptophan 28074				x			x	x	x	x	x	x	37.4	0	204.09	205.097	1	4.36883	M+H, 2M+H, M+Na	C11H12N2O2	88.2418	0.13575	100 - 0.606	354031	310275	389849	794895	968132	956019	139780	150823	147959	462398	465230	391071	129518	114147	122819	317008	311665	336962	0.000497703	0.00917792	2.57936	ACHN_TIG	ACHN_DMSO	5.71e-05	0.000731202
4.37_204.0897n	L-Tryptophan 28075				x			x	x	x	x	x	x	37.4	0	204.09	205.097	1	4.36883	M+H, 2M+H, M+Na	C11H12N2O2	88.2418	0.13575	100 - 0.606	354031	310275	389849	794895	968132	956019	139780	150823	147959	462398	465230	391071	129518	114147	122819	317008	311665	336962	0.000497703	0.00917792	2.57936	ACHN_TIG	ACHN_DMSO	5.71e-05	0.000731202
4.37_204.0897n	L-Tryptophan 28076				x			x	x	x	x	x	x	37.4	0	204.09	205.097	1	4.36883	M+H, 2M+H, M+Na	C11H12N2O2	88.2418	0.13575	100 - 0.606	354031	310275	389849	794895	968132	956019	139780	150823	147959	462398	465230	391071	129518	114147	122819	317008	311665	336962	0.000497703	0.00917792	2.57936	ACHN_TIG	ACHN_DMSO	5.71e-05	0.000731202
1.03_125.0145n	HMDB0000251	Taurine	*		x			x		x		x		52.9	74.1	125.015	126.022	1	1.02592	M+Na, M+K, M+H	C2H7NO3S	91.8689	0.162017	100	106551	89630.9	105625	53422.2	51647.4	48093.2	141861	141621	140192	87077.4	92563.4	79975.4	184756	205497	186731	97595.9	90528.4	103806	0.000459921	0.00855073	-1.9705	ACHN_DMSO	ACHN_TIG	0.000320641	0.00202059
1.03_125.0145n	TAURINE	IHL_v2_RPLC_pos HMDB0000251			x			x		x		x		38.1	0	125.015	126.022	1	1.02592	M+Na, M+K, M+H	C2H7NO3S	91.8689	0.162017	100	106551	89630.9	105625	53422.2	51647.4	48093.2	141861	141621	140192	87077.4	92563.4	79975.4	184756	205497	186731	97595.9	90528.4	103806	0.000459921	0.00855073	-1.9705	ACHN_DMSO	ACHN_TIG	0.000320641	0.00202059
1.03_125.0145n	Taurine 20627				x			x		x		x		38.1	0	125.015	126.022	1	1.02592	M+Na, M+K, M+H	C2H7NO3S	91.8689	0.162017	100	106551	89630.9	105625	53422.2	51647.4	48093.2	141861	141621	140192	87077.4	92563.4	79975.4	184756	205497	186731	97595.9	90528.4	103806	0.000459921	0.00855073	-1.9705	ACHN_DMSO	ACHN_TIG	0.000320641	0.00202059
1.03_125.0145n	Taurine 20628				x			x		x		x		38.1	0	125.015	126.022	1	1.02592	M+Na, M+K, M+H	C2H7NO3S	91.8689	0.162017	100	106551	89630.9	105625	53422.2	51647.4	48093.2	141861	141621	140192	87077.4	92563.4	79975.4	184756	205497	186731	97595.9	90528.4	103806	0.000459921	0.00855073	-1.9705	ACHN_DMSO	ACHN_TIG	0.000320641	0.00202059
1.03_125.0145n	Taurine 20629				x			x		x		x		38.1	0	125.015	126.022	1	1.02592	M+Na, M+K, M+H	C2H7NO3S	91.8689	0.162017	100	106551	89630.9	105625	53422.2	51647.4	48093.2	141861	141621	140192	87077.4	92563.4	79975.4	184756	205497	186731	97595.9	90528.4	103806	0.000459921	0.00855073	-1.9705	ACHN_DMSO	ACHN_TIG	0.000320641	0.00202059
2.61_165.0787n	HMDB0000159	L-Phenylalanine	*		x			x		x	x	x	x	50.7	65.3	165.079	166.086	1	2.61243	M+H, 2M+H, M+K, M+Na	C9H11NO2	90.1536	0.1664	100 - 0.242	2.04739e+06	1.80372e+06	2.29698e+06	3.50693e+06	4.24584e+06	4.19115e+06	776182	828958	831918	2.15971e+06	2.19012e+06	1.87097e+06	428710	387454	398428	1.10747e+06	1.08529e+06	1.096e+06	0.00203468	0.0193909	1.9427	ACHN_TIG	ACHN_DMSO	7.09e-05	0.000795495
2.61_165.0787n	L-Phenylalanine 27944				x			x		x	x	x	x	57.6	99.6	165.079	166.086	1	2.61243	M+H, 2M+H, M+K, M+Na	C9H11NO2	90.1536	0.1664	100 - 0.242	2.04739e+06	1.80372e+06	2.29698e+06	3.50693e+06	4.24584e+06	4.19115e+06	776182	828958	831918	2.15971e+06	2.19012e+06	1.87097e+06	428710	387454	398428	1.10747e+06	1.08529e+06	1.096e+06	0.00203468	0.0193909	1.9427	ACHN_TIG	ACHN_DMSO	7.09e-05	0.000795495
2.61_165.0787n	DL-Phenylalanine 15992				x			x		x	x	x	x	57.5	99.3	165.079	166.086	1	2.61243	M+H, 2M+H, M+K, M+Na	C9H11NO2	90.1536	0.1664	100 - 0.242	2.04739e+06	1.80372e+06	2.29698e+06	3.50693e+06	4.24584e+06	4.19115e+06	776182	828958	831918	2.15971e+06	2.19012e+06	1.87097e+06	428710	387454	398428	1.10747e+06	1.08529e+06	1.096e+06	0.00203468	0.0193909	1.9427	ACHN_TIG	ACHN_DMSO	7.09e-05	0.000795495
2.61_165.0787n	L-Phenylalanine 27945				x			x		x	x	x	x	56	91.8	165.079	166.086	1	2.61243	M+H, 2M+H, M+K, M+Na	C9H11NO2	90.1536	0.1664	100 - 0.242	2.04739e+06	1.80372e+06	2.29698e+06	3.50693e+06	4.24584e+06	4.19115e+06	776182	828958	831918	2.15971e+06	2.19012e+06	1.87097e+06	428710	387454	398428	1.10747e+06	1.08529e+06	1.096e+06	0.00203468	0.0193909	1.9427	ACHN_TIG	ACHN_DMSO	7.09e-05	0.000795495
2.61_165.0787n	DL-Phenylalanine 15993				x			x		x	x	x	x	55.7	90	165.079	166.086	1	2.61243	M+H, 2M+H, M+K, M+Na	C9H11NO2	90.1536	0.1664	100 - 0.242	2.04739e+06	1.80372e+06	2.29698e+06	3.50693e+06	4.24584e+06	4.19115e+06	776182	828958	831918	2.15971e+06	2.19012e+06	1.87097e+06	428710	387454	398428	1.10747e+06	1.08529e+06	1.096e+06	0.00203468	0.0193909	1.9427	ACHN_TIG	ACHN_DMSO	7.09e-05	0.000795495
2.61_165.0787n	HMDB0001007	3-Pyridinebutanoic acid			x			x		x	x	x	x	47.3	47.9	165.079	166.086	1	2.61243	M+H, 2M+H, M+K, M+Na	C9H11NO2	90.1536	0.1664	100 - 0.242	2.04739e+06	1.80372e+06	2.29698e+06	3.50693e+06	4.24584e+06	4.19115e+06	776182	828958	831918	2.15971e+06	2.19012e+06	1.87097e+06	428710	387454	398428	1.10747e+06	1.08529e+06	1.096e+06	0.00203468	0.0193909	1.9427	ACHN_TIG	ACHN_DMSO	7.09e-05	0.000795495
2.61_165.0787n	HMDB0062407	5-(3-Pyridyl)-2-hydroxytetrahydrofuran			x			x		x	x	x	x	46.9	46.2	165.079	166.086	1	2.61243	M+H, 2M+H, M+K, M+Na	C9H11NO2	90.1536	0.1664	100 - 0.242	2.04739e+06	1.80372e+06	2.29698e+06	3.50693e+06	4.24584e+06	4.19115e+06	776182	828958	831918	2.15971e+06	2.19012e+06	1.87097e+06	428710	387454	398428	1.10747e+06	1.08529e+06	1.096e+06	0.00203468	0.0193909	1.9427	ACHN_TIG	ACHN_DMSO	7.09e-05	0.000795495
2.61_165.0787n	HMDB0033485	Gentiatibetine			x			x		x	x	x	x	46.6	44.6	165.079	166.086	1	2.61243	M+H, 2M+H, M+K, M+Na	C9H11NO2	90.1536	0.1664	100 - 0.242	2.04739e+06	1.80372e+06	2.29698e+06	3.50693e+06	4.24584e+06	4.19115e+06	776182	828958	831918	2.15971e+06	2.19012e+06	1.87097e+06	428710	387454	398428	1.10747e+06	1.08529e+06	1.096e+06	0.00203468	0.0193909	1.9427	ACHN_TIG	ACHN_DMSO	7.09e-05	0.000795495
2.61_165.0787n	L-Phenylalanine 27946				x			x		x	x	x	x	45.6	39.6	165.079	166.086	1	2.61243	M+H, 2M+H, M+K, M+Na	C9H11NO2	90.1536	0.1664	100 - 0.242	2.04739e+06	1.80372e+06	2.29698e+06	3.50693e+06	4.24584e+06	4.19115e+06	776182	828958	831918	2.15971e+06	2.19012e+06	1.87097e+06	428710	387454	398428	1.10747e+06	1.08529e+06	1.096e+06	0.00203468	0.0193909	1.9427	ACHN_TIG	ACHN_DMSO	7.09e-05	0.000795495
2.61_165.0787n	L-PHENYLALANINE	IHL_v2_RPLC_pos HMDB0000159			x			x		x	x	x	x	45	36.8	165.079	166.086	1	2.61243	M+H, 2M+H, M+K, M+Na	C9H11NO2	90.1536	0.1664	100 - 0.242	2.04739e+06	1.80372e+06	2.29698e+06	3.50693e+06	4.24584e+06	4.19115e+06	776182	828958	831918	2.15971e+06	2.19012e+06	1.87097e+06	428710	387454	398428	1.10747e+06	1.08529e+06	1.096e+06	0.00203468	0.0193909	1.9427	ACHN_TIG	ACHN_DMSO	7.09e-05	0.000795495
2.61_165.0787n	DL-Phenylalanine 15994				x			x		x	x	x	x	44.8	35.5	165.079	166.086	1	2.61243	M+H, 2M+H, M+K, M+Na	C9H11NO2	90.1536	0.1664	100 - 0.242	2.04739e+06	1.80372e+06	2.29698e+06	3.50693e+06	4.24584e+06	4.19115e+06	776182	828958	831918	2.15971e+06	2.19012e+06	1.87097e+06	428710	387454	398428	1.10747e+06	1.08529e+06	1.096e+06	0.00203468	0.0193909	1.9427	ACHN_TIG	ACHN_DMSO	7.09e-05	0.000795495
2.61_165.0787n	HMDB0059934	Benzyl glycinate			x			x		x	x	x	x	41.3	18.2	165.079	166.086	1	2.61243	M+H, 2M+H, M+K, M+Na	C9H11NO2	90.1536	0.1664	100 - 0.242	2.04739e+06	1.80372e+06	2.29698e+06	3.50693e+06	4.24584e+06	4.19115e+06	776182	828958	831918	2.15971e+06	2.19012e+06	1.87097e+06	428710	387454	398428	1.10747e+06	1.08529e+06	1.096e+06	0.00203468	0.0193909	1.9427	ACHN_TIG	ACHN_DMSO	7.09e-05	0.000795495
2.61_165.0787n	HMDB0004992	Benzocaine			x			x		x	x	x	x	40.7	15.2	165.079	166.086	1	2.61243	M+H, 2M+H, M+K, M+Na	C9H11NO2	90.1536	0.1664	100 - 0.242	2.04739e+06	1.80372e+06	2.29698e+06	3.50693e+06	4.24584e+06	4.19115e+06	776182	828958	831918	2.15971e+06	2.19012e+06	1.87097e+06	428710	387454	398428	1.10747e+06	1.08529e+06	1.096e+06	0.00203468	0.0193909	1.9427	ACHN_TIG	ACHN_DMSO	7.09e-05	0.000795495
2.61_165.0787n	HMDB0033589	Ethyl 2-aminobenzoate			x			x		x	x	x	x	40.7	15.2	165.079	166.086	1	2.61243	M+H, 2M+H, M+K, M+Na	C9H11NO2	90.1536	0.1664	100 - 0.242	2.04739e+06	1.80372e+06	2.29698e+06	3.50693e+06	4.24584e+06	4.19115e+06	776182	828958	831918	2.15971e+06	2.19012e+06	1.87097e+06	428710	387454	398428	1.10747e+06	1.08529e+06	1.096e+06	0.00203468	0.0193909	1.9427	ACHN_TIG	ACHN_DMSO	7.09e-05	0.000795495
2.61_165.0787n	HMDB0006044	Norsalsolinol			x			x		x	x	x	x	40.5	14	165.079	166.086	1	2.61243	M+H, 2M+H, M+K, M+Na	C9H11NO2	90.1536	0.1664	100 - 0.242	2.04739e+06	1.80372e+06	2.29698e+06	3.50693e+06	4.24584e+06	4.19115e+06	776182	828958	831918	2.15971e+06	2.19012e+06	1.87097e+06	428710	387454	398428	1.10747e+06	1.08529e+06	1.096e+06	0.00203468	0.0193909	1.9427	ACHN_TIG	ACHN_DMSO	7.09e-05	0.000795495
2.61_165.0787n	HMDB0034169	Methyl N-methylanthranilate			x			x		x	x	x	x	37.7	0.121	165.079	166.086	1	2.61243	M+H, 2M+H, M+K, M+Na	C9H11NO2	90.1536	0.1664	100 - 0.242	2.04739e+06	1.80372e+06	2.29698e+06	3.50693e+06	4.24584e+06	4.19115e+06	776182	828958	831918	2.15971e+06	2.19012e+06	1.87097e+06	428710	387454	398428	1.10747e+06	1.08529e+06	1.096e+06	0.00203468	0.0193909	1.9427	ACHN_TIG	ACHN_DMSO	7.09e-05	0.000795495
2.61_165.0787n	HMDB0062402	4-Hydroxy-1-(3-pyridinyl)-1-butanone			x			x		x	x	x	x	37.7	0.121	165.079	166.086	1	2.61243	M+H, 2M+H, M+K, M+Na	C9H11NO2	90.1536	0.1664	100 - 0.242	2.04739e+06	1.80372e+06	2.29698e+06	3.50693e+06	4.24584e+06	4.19115e+06	776182	828958	831918	2.15971e+06	2.19012e+06	1.87097e+06	428710	387454	398428	1.10747e+06	1.08529e+06	1.096e+06	0.00203468	0.0193909	1.9427	ACHN_TIG	ACHN_DMSO	7.09e-05	0.000795495
2.61_165.0787n	DL-Phenylalanine 15280				x			x		x	x	x	x	37.7	0	165.079	166.086	1	2.61243	M+H, 2M+H, M+K, M+Na	C9H11NO2	90.1536	0.1664	100 - 0.242	2.04739e+06	1.80372e+06	2.29698e+06	3.50693e+06	4.24584e+06	4.19115e+06	776182	828958	831918	2.15971e+06	2.19012e+06	1.87097e+06	428710	387454	398428	1.10747e+06	1.08529e+06	1.096e+06	0.00203468	0.0193909	1.9427	ACHN_TIG	ACHN_DMSO	7.09e-05	0.000795495
2.61_165.0787n	DL-Phenylalanine 15281				x			x		x	x	x	x	37.7	0	165.079	166.086	1	2.61243	M+H, 2M+H, M+K, M+Na	C9H11NO2	90.1536	0.1664	100 - 0.242	2.04739e+06	1.80372e+06	2.29698e+06	3.50693e+06	4.24584e+06	4.19115e+06	776182	828958	831918	2.15971e+06	2.19012e+06	1.87097e+06	428710	387454	398428	1.10747e+06	1.08529e+06	1.096e+06	0.00203468	0.0193909	1.9427	ACHN_TIG	ACHN_DMSO	7.09e-05	0.000795495
2.61_165.0787n	L-Phenylalanine 27947				x			x		x	x	x	x	37.7	0	165.079	166.086	1	2.61243	M+H, 2M+H, M+K, M+Na	C9H11NO2	90.1536	0.1664	100 - 0.242	2.04739e+06	1.80372e+06	2.29698e+06	3.50693e+06	4.24584e+06	4.19115e+06	776182	828958	831918	2.15971e+06	2.19012e+06	1.87097e+06	428710	387454	398428	1.10747e+06	1.08529e+06	1.096e+06	0.00203468	0.0193909	1.9427	ACHN_TIG	ACHN_DMSO	7.09e-05	0.000795495
2.61_165.0787n	L-Phenylalanine 27948				x			x		x	x	x	x	37.7	0	165.079	166.086	1	2.61243	M+H, 2M+H, M+K, M+Na	C9H11NO2	90.1536	0.1664	100 - 0.242	2.04739e+06	1.80372e+06	2.29698e+06	3.50693e+06	4.24584e+06	4.19115e+06	776182	828958	831918	2.15971e+06	2.19012e+06	1.87097e+06	428710	387454	398428	1.10747e+06	1.08529e+06	1.096e+06	0.00203468	0.0193909	1.9427	ACHN_TIG	ACHN_DMSO	7.09e-05	0.000795495
1.37_175.0479n	HMDB0000812	N-Acetyl-L-aspartic acid	*		x			x		x		x	x	46.8	43.3	175.048	176.055	1	1.36748	M+H-H2O, M+H, M+Na	C6H9NO5	92.2544	0.214567	100	318772	277133	331119	482476	507696	471629	21314	22879.5	22770.8	40717.8	41980.1	45220.5	3010.51	3515.54	3120.67	6909.51	7589.58	6894.67	0.00142371	0.0158844	1.57688	ACHN_TIG	ACHN_DMSO	7.47e-05	0.000812471
1.37_175.0479n	N-ACETYLASPARTATE	IHL_v2_RPLC_pos HMDB0000812			x			x		x		x	x	57.2	95.2	175.048	176.055	1	1.36748	M+H-H2O, M+H, M+Na	C6H9NO5	92.2544	0.214567	100	318772	277133	331119	482476	507696	471629	21314	22879.5	22770.8	40717.8	41980.1	45220.5	3010.51	3515.54	3120.67	6909.51	7589.58	6894.67	0.00142371	0.0158844	1.57688	ACHN_TIG	ACHN_DMSO	7.47e-05	0.000812471
1.37_175.0479n	HMDB0039163	D-N-(Carboxyacetyl)alanine			x			x		x		x	x	43	24.3	175.048	176.055	1	1.36748	M+H-H2O, M+H, M+Na	C6H9NO5	92.2544	0.214567	100	318772	277133	331119	482476	507696	471629	21314	22879.5	22770.8	40717.8	41980.1	45220.5	3010.51	3515.54	3120.67	6909.51	7589.58	6894.67	0.00142371	0.0158844	1.57688	ACHN_TIG	ACHN_DMSO	7.47e-05	0.000812471
1.37_175.0479n	HMDB0060273	2-Amino-3-oxoadipate			x			x		x		x	x	42.2	20.2	175.048	176.055	1	1.36748	M+H-H2O, M+H, M+Na	C6H9NO5	92.2544	0.214567	100	318772	277133	331119	482476	507696	471629	21314	22879.5	22770.8	40717.8	41980.1	45220.5	3010.51	3515.54	3120.67	6909.51	7589.58	6894.67	0.00142371	0.0158844	1.57688	ACHN_TIG	ACHN_DMSO	7.47e-05	0.000812471
1.37_175.0479n	HMDB0003470	N-Formyl-L-glutamic acid			x			x		x		x	x	41.7	17.7	175.048	176.055	1	1.36748	M+H-H2O, M+H, M+Na	C6H9NO5	92.2544	0.214567	100	318772	277133	331119	482476	507696	471629	21314	22879.5	22770.8	40717.8	41980.1	45220.5	3010.51	3515.54	3120.67	6909.51	7589.58	6894.67	0.00142371	0.0158844	1.57688	ACHN_TIG	ACHN_DMSO	7.47e-05	0.000812471
1.37_175.0479n	N-Acetylaspartate 30932				x			x		x		x	x	38.2	0	175.048	176.055	1	1.36748	M+H-H2O, M+H, M+Na	C6H9NO5	92.2544	0.214567	100	318772	277133	331119	482476	507696	471629	21314	22879.5	22770.8	40717.8	41980.1	45220.5	3010.51	3515.54	3120.67	6909.51	7589.58	6894.67	0.00142371	0.0158844	1.57688	ACHN_TIG	ACHN_DMSO	7.47e-05	0.000812471
1.37_175.0479n	N-Acetylaspartate 30933				x			x		x		x	x	38.2	0	175.048	176.055	1	1.36748	M+H-H2O, M+H, M+Na	C6H9NO5	92.2544	0.214567	100	318772	277133	331119	482476	507696	471629	21314	22879.5	22770.8	40717.8	41980.1	45220.5	3010.51	3515.54	3120.67	6909.51	7589.58	6894.67	0.00142371	0.0158844	1.57688	ACHN_TIG	ACHN_DMSO	7.47e-05	0.000812471
1.37_175.0479n	N-Acetylaspartate 30934				x			x		x		x	x	38.2	0	175.048	176.055	1	1.36748	M+H-H2O, M+H, M+Na	C6H9NO5	92.2544	0.214567	100	318772	277133	331119	482476	507696	471629	21314	22879.5	22770.8	40717.8	41980.1	45220.5	3010.51	3515.54	3120.67	6909.51	7589.58	6894.67	0.00142371	0.0158844	1.57688	ACHN_TIG	ACHN_DMSO	7.47e-05	0.000812471
3.16_219.1104n	HMDB0000210	Pantothenic acid	*		x					x		x		51.6	70.4	219.11	220.118	1	3.15658	M+H, M+Na	C9H17NO5	89.1817	0.16665	100	196027	171936	193775	177929	211859	201358	69935.8	75827.8	75194.2	133732	143735	137145	239990	285985	239409	497943	487775	450038	0.494041	0.59828	1.05235	ACHN_TIG	ACHN_DMSO	4.59e-05	0.000649587
3.16_219.1104n	Pantothenic Acid 26867				x					x		x		57.1	97.9	219.11	220.118	1	3.15658	M+H, M+Na	C9H17NO5	89.1817	0.16665	100	196027	171936	193775	177929	211859	201358	69935.8	75827.8	75194.2	133732	143735	137145	239990	285985	239409	497943	487775	450038	0.494041	0.59828	1.05235	ACHN_TIG	ACHN_DMSO	4.59e-05	0.000649587
3.16_219.1104n	PANTOTHENATE	IHL_v2_RPLC_pos HMDB0000210			x					x		x		55.8	91.7	219.11	220.118	1	3.15658	M+H, M+Na	C9H17NO5	89.1817	0.16665	100	196027	171936	193775	177929	211859	201358	69935.8	75827.8	75194.2	133732	143735	137145	239990	285985	239409	497943	487775	450038	0.494041	0.59828	1.05235	ACHN_TIG	ACHN_DMSO	4.59e-05	0.000649587
3.16_219.1104n	Pantothenic Acid 26868				x					x		x		54.5	85.3	219.11	220.118	1	3.15658	M+H, M+Na	C9H17NO5	89.1817	0.16665	100	196027	171936	193775	177929	211859	201358	69935.8	75827.8	75194.2	133732	143735	137145	239990	285985	239409	497943	487775	450038	0.494041	0.59828	1.05235	ACHN_TIG	ACHN_DMSO	4.59e-05	0.000649587
3.16_219.1104n	Pantothenic Acid 26869				x					x		x		39.6	10.7	219.11	220.118	1	3.15658	M+H, M+Na	C9H17NO5	89.1817	0.16665	100	196027	171936	193775	177929	211859	201358	69935.8	75827.8	75194.2	133732	143735	137145	239990	285985	239409	497943	487775	450038	0.494041	0.59828	1.05235	ACHN_TIG	ACHN_DMSO	4.59e-05	0.000649587
1.09_348.0693m/z	HMDB0000045	Adenosine monophosphate	*		x			x						44.5	39.3		348.069	1	1.0916	M+H	C10H14N5O7P	86.5667	0.162033	100	11414.9	12426.9	12859.6	8946.82	9485.51	8382.78	19023.6	20709.1	18720.2	27266.1	29883.6	20187.6	204393	154438	389262	268258	209872	196747	0.00335815	0.025699	-1.36868	ACHN_DMSO	ACHN_TIG	0.0945156	0.120042
1.09_348.0693m/z	Adenosine5'-monophosphate 27106				x			x						52.4	79		348.069	1	1.0916	M+H	C10H14N5O7P	86.5667	0.162033	100	11414.9	12426.9	12859.6	8946.82	9485.51	8382.78	19023.6	20709.1	18720.2	27266.1	29883.6	20187.6	204393	154438	389262	268258	209872	196747	0.00335815	0.025699	-1.36868	ACHN_DMSO	ACHN_TIG	0.0945156	0.120042
1.09_348.0693m/z	Adenosine5'-monophosphate 27105				x			x						52.3	78.5		348.069	1	1.0916	M+H	C10H14N5O7P	86.5667	0.162033	100	11414.9	12426.9	12859.6	8946.82	9485.51	8382.78	19023.6	20709.1	18720.2	27266.1	29883.6	20187.6	204393	154438	389262	268258	209872	196747	0.00335815	0.025699	-1.36868	ACHN_DMSO	ACHN_TIG	0.0945156	0.120042
1.09_348.0693m/z	Adenosine5'-monophosphate 27107				x			x						52	77.1		348.069	1	1.0916	M+H	C10H14N5O7P	86.5667	0.162033	100	11414.9	12426.9	12859.6	8946.82	9485.51	8382.78	19023.6	20709.1	18720.2	27266.1	29883.6	20187.6	204393	154438	389262	268258	209872	196747	0.00335815	0.025699	-1.36868	ACHN_DMSO	ACHN_TIG	0.0945156	0.120042
1.09_348.0693m/z	ADENOSINE-MONOPHOSPHATE	IHL_v2_RPLC_pos HMDB0000045			x			x						51.7	75.6		348.069	1	1.0916	M+H	C10H14N5O7P	86.5667	0.162033	100	11414.9	12426.9	12859.6	8946.82	9485.51	8382.78	19023.6	20709.1	18720.2	27266.1	29883.6	20187.6	204393	154438	389262	268258	209872	196747	0.00335815	0.025699	-1.36868	ACHN_DMSO	ACHN_TIG	0.0945156	0.120042
1.09_348.0693m/z	HMDB0003540	3'-AMP			x			x						44.5	39.3		348.069	1	1.0916	M+H	C10H14N5O7P	86.5667	0.162033	100	11414.9	12426.9	12859.6	8946.82	9485.51	8382.78	19023.6	20709.1	18720.2	27266.1	29883.6	20187.6	204393	154438	389262	268258	209872	196747	0.00335815	0.025699	-1.36868	ACHN_DMSO	ACHN_TIG	0.0945156	0.120042
1.09_348.0693m/z	HMDB0011617	Adenosine 2'-phosphate			x			x						44.5	39.3		348.069	1	1.0916	M+H	C10H14N5O7P	86.5667	0.162033	100	11414.9	12426.9	12859.6	8946.82	9485.51	8382.78	19023.6	20709.1	18720.2	27266.1	29883.6	20187.6	204393	154438	389262	268258	209872	196747	0.00335815	0.025699	-1.36868	ACHN_DMSO	ACHN_TIG	0.0945156	0.120042
1.09_348.0693m/z	HMDB0000230	N-Acetylneuraminic acid			x			x						38.9	8.77		348.069	1	1.0916	M+K	C11H19NO9	86.4346	0.162033	100	11414.9	12426.9	12859.6	8946.82	9485.51	8382.78	19023.6	20709.1	18720.2	27266.1	29883.6	20187.6	204393	154438	389262	268258	209872	196747	0.00335815	0.025699	-1.36868	ACHN_DMSO	ACHN_TIG	0.0945156	0.120042
1.09_348.0693m/z	HMDB0001044	2'-Deoxyguanosine 5'-monophosphate			x			x						38.3	8.58		348.069	1	1.0916	M+H	C10H14N5O7P	86.5667	0.162033	100	11414.9	12426.9	12859.6	8946.82	9485.51	8382.78	19023.6	20709.1	18720.2	27266.1	29883.6	20187.6	204393	154438	389262	268258	209872	196747	0.00335815	0.025699	-1.36868	ACHN_DMSO	ACHN_TIG	0.0945156	0.120042
1.09_348.0693m/z	HMDB0059594	2-hydroxy-dAMP			x			x						38.3	8.4		348.069	1	1.0916	M+H	C10H14N5O7P	86.5667	0.162033	100	11414.9	12426.9	12859.6	8946.82	9485.51	8382.78	19023.6	20709.1	18720.2	27266.1	29883.6	20187.6	204393	154438	389262	268258	209872	196747	0.00335815	0.025699	-1.36868	ACHN_DMSO	ACHN_TIG	0.0945156	0.120042
1.09_348.0693m/z	HMDB0011680	Inosine 2',3'-cyclic phosphate			x			x						38.2	7.88		348.069	1	1.0916	M+NH4	C10H11N4O7P	86.9124	0.162033	100	11414.9	12426.9	12859.6	8946.82	9485.51	8382.78	19023.6	20709.1	18720.2	27266.1	29883.6	20187.6	204393	154438	389262	268258	209872	196747	0.00335815	0.025699	-1.36868	ACHN_DMSO	ACHN_TIG	0.0945156	0.120042
1.09_348.0693m/z	DEOXYGUANOSINE-MONOPHOSPHATE	IHL_v2_RPLC_pos HMDB0001044			x			x						38	6.75		348.069	1	1.0916	M+H	C10H14N5O7P	86.5667	0.162033	100	11414.9	12426.9	12859.6	8946.82	9485.51	8382.78	19023.6	20709.1	18720.2	27266.1	29883.6	20187.6	204393	154438	389262	268258	209872	196747	0.00335815	0.025699	-1.36868	ACHN_DMSO	ACHN_TIG	0.0945156	0.120042
1.09_348.0693m/z	HMDB0059997	Dihyroxy-1H-indole glucuronide I			x			x						36.8	1.6		348.069	1	1.0916	M+Na	C14H15NO8	83.9341	0.162033	100	11414.9	12426.9	12859.6	8946.82	9485.51	8382.78	19023.6	20709.1	18720.2	27266.1	29883.6	20187.6	204393	154438	389262	268258	209872	196747	0.00335815	0.025699	-1.36868	ACHN_DMSO	ACHN_TIG	0.0945156	0.120042
1.09_348.0693m/z	HMDB0000773	N-Acetyl-a-neuraminic acid			x			x						37.3	0.733		348.069	1	1.0916	M+K	C11H19NO9	86.4346	0.162033	100	11414.9	12426.9	12859.6	8946.82	9485.51	8382.78	19023.6	20709.1	18720.2	27266.1	29883.6	20187.6	204393	154438	389262	268258	209872	196747	0.00335815	0.025699	-1.36868	ACHN_DMSO	ACHN_TIG	0.0945156	0.120042
1.09_348.0693m/z	Adenosine5'-monophosphate 30935				x			x						36.6	0		348.069	1	1.0916	M+H	C10H14N5O7P	86.5667	0.162033	100	11414.9	12426.9	12859.6	8946.82	9485.51	8382.78	19023.6	20709.1	18720.2	27266.1	29883.6	20187.6	204393	154438	389262	268258	209872	196747	0.00335815	0.025699	-1.36868	ACHN_DMSO	ACHN_TIG	0.0945156	0.120042
1.09_348.0693m/z	Adenosine5'-monophosphate 30936				x			x						36.6	0		348.069	1	1.0916	M+H	C10H14N5O7P	86.5667	0.162033	100	11414.9	12426.9	12859.6	8946.82	9485.51	8382.78	19023.6	20709.1	18720.2	27266.1	29883.6	20187.6	204393	154438	389262	268258	209872	196747	0.00335815	0.025699	-1.36868	ACHN_DMSO	ACHN_TIG	0.0945156	0.120042
1.09_348.0693m/z	Adenosine5'-monophosphate 30937				x			x						36.6	0		348.069	1	1.0916	M+H	C10H14N5O7P	86.5667	0.162033	100	11414.9	12426.9	12859.6	8946.82	9485.51	8382.78	19023.6	20709.1	18720.2	27266.1	29883.6	20187.6	204393	154438	389262	268258	209872	196747	0.00335815	0.025699	-1.36868	ACHN_DMSO	ACHN_TIG	0.0945156	0.120042
1.09_348.0693m/z	deoxyguanosine 5'-monophosphate (dGMP) 20635				x			x						36.6	0		348.069	1	1.0916	M+H	C10H14N5O7P	86.5667	0.162033	100	11414.9	12426.9	12859.6	8946.82	9485.51	8382.78	19023.6	20709.1	18720.2	27266.1	29883.6	20187.6	204393	154438	389262	268258	209872	196747	0.00335815	0.025699	-1.36868	ACHN_DMSO	ACHN_TIG	0.0945156	0.120042
1.09_348.0693m/z	deoxyguanosine 5'-monophosphate (dGMP) 20636				x			x						36.6	0		348.069	1	1.0916	M+H	C10H14N5O7P	86.5667	0.162033	100	11414.9	12426.9	12859.6	8946.82	9485.51	8382.78	19023.6	20709.1	18720.2	27266.1	29883.6	20187.6	204393	154438	389262	268258	209872	196747	0.00335815	0.025699	-1.36868	ACHN_DMSO	ACHN_TIG	0.0945156	0.120042
1.09_348.0693m/z	deoxyguanosine 5'-monophosphate (dGMP) 20637				x			x						36.6	0		348.069	1	1.0916	M+H	C10H14N5O7P	86.5667	0.162033	100	11414.9	12426.9	12859.6	8946.82	9485.51	8382.78	19023.6	20709.1	18720.2	27266.1	29883.6	20187.6	204393	154438	389262	268258	209872	196747	0.00335815	0.025699	-1.36868	ACHN_DMSO	ACHN_TIG	0.0945156	0.120042
1.09_348.0693m/z	deoxyguanosine 5'-monophosphate (dGMP) 20638				x			x						36.6	0		348.069	1	1.0916	M+H	C10H14N5O7P	86.5667	0.162033	100	11414.9	12426.9	12859.6	8946.82	9485.51	8382.78	19023.6	20709.1	18720.2	27266.1	29883.6	20187.6	204393	154438	389262	268258	209872	196747	0.00335815	0.025699	-1.36868	ACHN_DMSO	ACHN_TIG	0.0945156	0.120042
1.09_348.0693m/z	deoxyguanosine 5'-monophosphate (dGMP) 20639				x			x						36.6	0		348.069	1	1.0916	M+H	C10H14N5O7P	86.5667	0.162033	100	11414.9	12426.9	12859.6	8946.82	9485.51	8382.78	19023.6	20709.1	18720.2	27266.1	29883.6	20187.6	204393	154438	389262	268258	209872	196747	0.00335815	0.025699	-1.36868	ACHN_DMSO	ACHN_TIG	0.0945156	0.120042
1.09_348.0693m/z	deoxyguanosine 5'-monophosphate (dGMP) 20640				x			x						36.6	0		348.069	1	1.0916	M+H	C10H14N5O7P	86.5667	0.162033	100	11414.9	12426.9	12859.6	8946.82	9485.51	8382.78	19023.6	20709.1	18720.2	27266.1	29883.6	20187.6	204393	154438	389262	268258	209872	196747	0.00335815	0.025699	-1.36868	ACHN_DMSO	ACHN_TIG	0.0945156	0.120042
1.09_348.0693m/z	HMDB0014910	Malathion			x			x						35.5	0		348.069	1	1.0916	M+NH4	C10H19O6PS2	79.6127	0.162033	100	11414.9	12426.9	12859.6	8946.82	9485.51	8382.78	19023.6	20709.1	18720.2	27266.1	29883.6	20187.6	204393	154438	389262	268258	209872	196747	0.00335815	0.025699	-1.36868	ACHN_DMSO	ACHN_TIG	0.0945156	0.120042
1.09_348.0693m/z	N-Acetyl-a-neuraminic acid 27771				x			x						37.1	0		348.069	1	1.0916	M+K	C11H19NO9	86.4346	0.162033	100	11414.9	12426.9	12859.6	8946.82	9485.51	8382.78	19023.6	20709.1	18720.2	27266.1	29883.6	20187.6	204393	154438	389262	268258	209872	196747	0.00335815	0.025699	-1.36868	ACHN_DMSO	ACHN_TIG	0.0945156	0.120042
1.09_348.0693m/z	N-Acetyl-a-neuraminic acid 27772				x			x						37.1	0		348.069	1	1.0916	M+K	C11H19NO9	86.4346	0.162033	100	11414.9	12426.9	12859.6	8946.82	9485.51	8382.78	19023.6	20709.1	18720.2	27266.1	29883.6	20187.6	204393	154438	389262	268258	209872	196747	0.00335815	0.025699	-1.36868	ACHN_DMSO	ACHN_TIG	0.0945156	0.120042
1.09_348.0693m/z	N-Acetyl-a-neuraminic acid 27773				x			x						37.1	0		348.069	1	1.0916	M+K	C11H19NO9	86.4346	0.162033	100	11414.9	12426.9	12859.6	8946.82	9485.51	8382.78	19023.6	20709.1	18720.2	27266.1	29883.6	20187.6	204393	154438	389262	268258	209872	196747	0.00335815	0.025699	-1.36868	ACHN_DMSO	ACHN_TIG	0.0945156	0.120042
1.09_348.0693m/z	N-Acetyl-b-neuraminic acid 27774				x			x						37.1	0		348.069	1	1.0916	M+K	C11H19NO9	86.4346	0.162033	100	11414.9	12426.9	12859.6	8946.82	9485.51	8382.78	19023.6	20709.1	18720.2	27266.1	29883.6	20187.6	204393	154438	389262	268258	209872	196747	0.00335815	0.025699	-1.36868	ACHN_DMSO	ACHN_TIG	0.0945156	0.120042
1.09_348.0693m/z	N-Acetyl-b-neuraminic acid 27775				x			x						37.1	0		348.069	1	1.0916	M+K	C11H19NO9	86.4346	0.162033	100	11414.9	12426.9	12859.6	8946.82	9485.51	8382.78	19023.6	20709.1	18720.2	27266.1	29883.6	20187.6	204393	154438	389262	268258	209872	196747	0.00335815	0.025699	-1.36868	ACHN_DMSO	ACHN_TIG	0.0945156	0.120042
1.09_348.0693m/z	N-Acetyl-b-neuraminic acid 27776				x			x						37.1	0		348.069	1	1.0916	M+K	C11H19NO9	86.4346	0.162033	100	11414.9	12426.9	12859.6	8946.82	9485.51	8382.78	19023.6	20709.1	18720.2	27266.1	29883.6	20187.6	204393	154438	389262	268258	209872	196747	0.00335815	0.025699	-1.36868	ACHN_DMSO	ACHN_TIG	0.0945156	0.120042
1.09_348.0693m/z	N-ACETYLNEURAMINATE	IHL_v2_RPLC_pos HMDB0000230			x			x						37.1	0		348.069	1	1.0916	M+K	C11H19NO9	86.4346	0.162033	100	11414.9	12426.9	12859.6	8946.82	9485.51	8382.78	19023.6	20709.1	18720.2	27266.1	29883.6	20187.6	204393	154438	389262	268258	209872	196747	0.00335815	0.025699	-1.36868	ACHN_DMSO	ACHN_TIG	0.0945156	0.120042
1.09_348.0693m/z	N-Acetylneuraminic Acid 31150				x			x						37.1	0		348.069	1	1.0916	M+K	C11H19NO9	86.4346	0.162033	100	11414.9	12426.9	12859.6	8946.82	9485.51	8382.78	19023.6	20709.1	18720.2	27266.1	29883.6	20187.6	204393	154438	389262	268258	209872	196747	0.00335815	0.025699	-1.36868	ACHN_DMSO	ACHN_TIG	0.0945156	0.120042
1.09_348.0693m/z	N-Acetylneuraminic Acid 31151				x			x						37.1	0		348.069	1	1.0916	M+K	C11H19NO9	86.4346	0.162033	100	11414.9	12426.9	12859.6	8946.82	9485.51	8382.78	19023.6	20709.1	18720.2	27266.1	29883.6	20187.6	204393	154438	389262	268258	209872	196747	0.00335815	0.025699	-1.36868	ACHN_DMSO	ACHN_TIG	0.0945156	0.120042
1.13_428.0358m/z	HMDB0000061	Adenosine 3',5'-diphosphate	*		x					x				50	60		428.036	1	1.13102	M+H	C10H15N5O10P2	92.5847	0.389733	100 - 7.73	99120.6	119540	113363	82347.9	95128.4	95789.2	118019	133654	104506	178205	187514	170057	439195	401633	655649	614808	513174	422419	0.0595146	0.168108	-1.21502	ACHN_DMSO	ACHN_TIG	0.00569913	0.0146329
1.13_428.0358m/z	ADP 27100				x					x				57	94.9		428.036	1	1.13102	M+H	C10H15N5O10P2	92.5847	0.389733	100 - 7.73	99120.6	119540	113363	82347.9	95128.4	95789.2	118019	133654	104506	178205	187514	170057	439195	401633	655649	614808	513174	422419	0.0595146	0.168108	-1.21502	ACHN_DMSO	ACHN_TIG	0.00569913	0.0146329
1.13_428.0358m/z	ADENOSINE 3',5'-DIPHOSPHATE	IHL_v2_RPLC_pos HMDB0000061			x					x				56.1	90.4		428.036	1	1.13102	M+H	C10H15N5O10P2	92.5847	0.389733	100 - 7.73	99120.6	119540	113363	82347.9	95128.4	95789.2	118019	133654	104506	178205	187514	170057	439195	401633	655649	614808	513174	422419	0.0595146	0.168108	-1.21502	ACHN_DMSO	ACHN_TIG	0.00569913	0.0146329
1.13_428.0358m/z	ADP 27099				x					x				56.1	90.1		428.036	1	1.13102	M+H	C10H15N5O10P2	92.5847	0.389733	100 - 7.73	99120.6	119540	113363	82347.9	95128.4	95789.2	118019	133654	104506	178205	187514	170057	439195	401633	655649	614808	513174	422419	0.0595146	0.168108	-1.21502	ACHN_DMSO	ACHN_TIG	0.00569913	0.0146329
1.13_428.0358m/z	HMDB0001341	ADP			x					x				50.6	62.9		428.036	1	1.13102	M+H	C10H15N5O10P2	92.5847	0.389733	100 - 7.73	99120.6	119540	113363	82347.9	95128.4	95789.2	118019	133654	104506	178205	187514	170057	439195	401633	655649	614808	513174	422419	0.0595146	0.168108	-1.21502	ACHN_DMSO	ACHN_TIG	0.00569913	0.0146329
1.13_428.0358m/z	HMDB0000960	dGDP			x					x				49.8	58.9		428.036	1	1.13102	M+H	C10H15N5O10P2	92.5847	0.389733	100 - 7.73	99120.6	119540	113363	82347.9	95128.4	95789.2	118019	133654	104506	178205	187514	170057	439195	401633	655649	614808	513174	422419	0.0595146	0.168108	-1.21502	ACHN_DMSO	ACHN_TIG	0.00569913	0.0146329
1.13_428.0358m/z	HMDB0004381	N-Acetylneuraminic acid 9-phosphate			x					x				49.4	55.9		428.036	1	1.13102	M+K	C11H20NO12P	92.4455	0.389733	100 - 7.73	99120.6	119540	113363	82347.9	95128.4	95789.2	118019	133654	104506	178205	187514	170057	439195	401633	655649	614808	513174	422419	0.0595146	0.168108	-1.21502	ACHN_DMSO	ACHN_TIG	0.00569913	0.0146329
1.13_428.0358m/z	HMDB0006268	N-Acetylneuraminate 9-phosphate			x					x				49.4	55.9		428.036	1	1.13102	M+K	C11H20NO12P	92.4455	0.389733	100 - 7.73	99120.6	119540	113363	82347.9	95128.4	95789.2	118019	133654	104506	178205	187514	170057	439195	401633	655649	614808	513174	422419	0.0595146	0.168108	-1.21502	ACHN_DMSO	ACHN_TIG	0.00569913	0.0146329
1.13_428.0358m/z	ADP 27101				x					x				42.2	20.8		428.036	1	1.13102	M+H	C10H15N5O10P2	92.5847	0.389733	100 - 7.73	99120.6	119540	113363	82347.9	95128.4	95789.2	118019	133654	104506	178205	187514	170057	439195	401633	655649	614808	513174	422419	0.0595146	0.168108	-1.21502	ACHN_DMSO	ACHN_TIG	0.00569913	0.0146329
1.13_428.0358m/z	HMDB0006880	Acetyl adenylate			x					x				39.8	11.1		428.036	1	1.13102	M+K	C12H16N5O8P	91.0407	0.389733	100 - 7.73	99120.6	119540	113363	82347.9	95128.4	95789.2	118019	133654	104506	178205	187514	170057	439195	401633	655649	614808	513174	422419	0.0595146	0.168108	-1.21502	ACHN_DMSO	ACHN_TIG	0.00569913	0.0146329
1.13_428.0358m/z	ADENOSINE 5'-DIPHOSPHATE				x					x				38	0		428.036	1	1.13102	M+H	C10H15N5O10P2	92.5847	0.389733	100 - 7.73	99120.6	119540	113363	82347.9	95128.4	95789.2	118019	133654	104506	178205	187514	170057	439195	401633	655649	614808	513174	422419	0.0595146	0.168108	-1.21502	ACHN_DMSO	ACHN_TIG	0.00569913	0.0146329
1.13_428.0358m/z	ADP 27102				x					x				38	0		428.036	1	1.13102	M+H	C10H15N5O10P2	92.5847	0.389733	100 - 7.73	99120.6	119540	113363	82347.9	95128.4	95789.2	118019	133654	104506	178205	187514	170057	439195	401633	655649	614808	513174	422419	0.0595146	0.168108	-1.21502	ACHN_DMSO	ACHN_TIG	0.00569913	0.0146329
1.13_428.0358m/z	ADP 27103				x					x				38	0		428.036	1	1.13102	M+H	C10H15N5O10P2	92.5847	0.389733	100 - 7.73	99120.6	119540	113363	82347.9	95128.4	95789.2	118019	133654	104506	178205	187514	170057	439195	401633	655649	614808	513174	422419	0.0595146	0.168108	-1.21502	ACHN_DMSO	ACHN_TIG	0.00569913	0.0146329
1.13_428.0358m/z	ADP 27104				x					x				38	0		428.036	1	1.13102	M+H	C10H15N5O10P2	92.5847	0.389733	100 - 7.73	99120.6	119540	113363	82347.9	95128.4	95789.2	118019	133654	104506	178205	187514	170057	439195	401633	655649	614808	513174	422419	0.0595146	0.168108	-1.21502	ACHN_DMSO	ACHN_TIG	0.00569913	0.0146329
1.13_428.0358m/z	Deoxyguanosine diphosphate (dGDP) 16813				x					x				38	0		428.036	1	1.13102	M+H	C10H15N5O10P2	92.5847	0.389733	100 - 7.73	99120.6	119540	113363	82347.9	95128.4	95789.2	118019	133654	104506	178205	187514	170057	439195	401633	655649	614808	513174	422419	0.0595146	0.168108	-1.21502	ACHN_DMSO	ACHN_TIG	0.00569913	0.0146329
1.13_428.0358m/z	Deoxyguanosine diphosphate (dGDP) 16814				x					x				38	0		428.036	1	1.13102	M+H	C10H15N5O10P2	92.5847	0.389733	100 - 7.73	99120.6	119540	113363	82347.9	95128.4	95789.2	118019	133654	104506	178205	187514	170057	439195	401633	655649	614808	513174	422419	0.0595146	0.168108	-1.21502	ACHN_DMSO	ACHN_TIG	0.00569913	0.0146329
1.13_428.0358m/z	Deoxyguanosine diphosphate (dGDP) 16815				x					x				38	0		428.036	1	1.13102	M+H	C10H15N5O10P2	92.5847	0.389733	100 - 7.73	99120.6	119540	113363	82347.9	95128.4	95789.2	118019	133654	104506	178205	187514	170057	439195	401633	655649	614808	513174	422419	0.0595146	0.168108	-1.21502	ACHN_DMSO	ACHN_TIG	0.00569913	0.0146329
1.13_428.0358m/z	DGDP	IHL_v2_RPLC_pos HMDB0000960			x					x				38	0		428.036	1	1.13102	M+H	C10H15N5O10P2	92.5847	0.389733	100 - 7.73	99120.6	119540	113363	82347.9	95128.4	95789.2	118019	133654	104506	178205	187514	170057	439195	401633	655649	614808	513174	422419	0.0595146	0.168108	-1.21502	ACHN_DMSO	ACHN_TIG	0.00569913	0.0146329
1.10_309.1053n	HMDB0000230	N-Acetylneuraminic acid	*		x							x		44.6	33	309.105	310.113	1	1.10037	M+H-H2O, M+NH4, M+H, M+H-2H2O	C11H19NO9	92.4689	0.157633	100 - 6.98	97815	81966.9	94726.1	81555.5	56645	60597.1	92942.9	100412	102784	92561.4	97648.8	108726	144082	136251	139511	109973	95750	69867.4	0.0556326	0.159931	-1.38084	ACHN_DMSO	ACHN_TIG	0.892988	0.635873
1.10_309.1053n	HMDB0000773	N-Acetyl-a-neuraminic acid			x							x		44.6	33	309.105	310.113	1	1.10037	M+H-H2O, M+NH4, M+H, M+H-2H2O	C11H19NO9	92.4689	0.157633	100 - 6.98	97815	81966.9	94726.1	81555.5	56645	60597.1	92942.9	100412	102784	92561.4	97648.8	108726	144082	136251	139511	109973	95750	69867.4	0.0556326	0.159931	-1.38084	ACHN_DMSO	ACHN_TIG	0.892988	0.635873
1.10_309.1053n	N-Acetyl-a-neuraminic acid 27771				x							x		38	0	309.105	310.113	1	1.10037	M+H-H2O, M+NH4, M+H, M+H-2H2O	C11H19NO9	92.4689	0.157633	100 - 6.98	97815	81966.9	94726.1	81555.5	56645	60597.1	92942.9	100412	102784	92561.4	97648.8	108726	144082	136251	139511	109973	95750	69867.4	0.0556326	0.159931	-1.38084	ACHN_DMSO	ACHN_TIG	0.892988	0.635873
1.10_309.1053n	N-Acetyl-a-neuraminic acid 27772				x							x		38	0	309.105	310.113	1	1.10037	M+H-H2O, M+NH4, M+H, M+H-2H2O	C11H19NO9	92.4689	0.157633	100 - 6.98	97815	81966.9	94726.1	81555.5	56645	60597.1	92942.9	100412	102784	92561.4	97648.8	108726	144082	136251	139511	109973	95750	69867.4	0.0556326	0.159931	-1.38084	ACHN_DMSO	ACHN_TIG	0.892988	0.635873
1.10_309.1053n	N-Acetyl-a-neuraminic acid 27773				x							x		38	0	309.105	310.113	1	1.10037	M+H-H2O, M+NH4, M+H, M+H-2H2O	C11H19NO9	92.4689	0.157633	100 - 6.98	97815	81966.9	94726.1	81555.5	56645	60597.1	92942.9	100412	102784	92561.4	97648.8	108726	144082	136251	139511	109973	95750	69867.4	0.0556326	0.159931	-1.38084	ACHN_DMSO	ACHN_TIG	0.892988	0.635873
1.10_309.1053n	N-Acetyl-b-neuraminic acid 27774				x							x		38	0	309.105	310.113	1	1.10037	M+H-H2O, M+NH4, M+H, M+H-2H2O	C11H19NO9	92.4689	0.157633	100 - 6.98	97815	81966.9	94726.1	81555.5	56645	60597.1	92942.9	100412	102784	92561.4	97648.8	108726	144082	136251	139511	109973	95750	69867.4	0.0556326	0.159931	-1.38084	ACHN_DMSO	ACHN_TIG	0.892988	0.635873
1.10_309.1053n	N-Acetyl-b-neuraminic acid 27775				x							x		38	0	309.105	310.113	1	1.10037	M+H-H2O, M+NH4, M+H, M+H-2H2O	C11H19NO9	92.4689	0.157633	100 - 6.98	97815	81966.9	94726.1	81555.5	56645	60597.1	92942.9	100412	102784	92561.4	97648.8	108726	144082	136251	139511	109973	95750	69867.4	0.0556326	0.159931	-1.38084	ACHN_DMSO	ACHN_TIG	0.892988	0.635873
1.10_309.1053n	N-Acetyl-b-neuraminic acid 27776				x							x		38	0	309.105	310.113	1	1.10037	M+H-H2O, M+NH4, M+H, M+H-2H2O	C11H19NO9	92.4689	0.157633	100 - 6.98	97815	81966.9	94726.1	81555.5	56645	60597.1	92942.9	100412	102784	92561.4	97648.8	108726	144082	136251	139511	109973	95750	69867.4	0.0556326	0.159931	-1.38084	ACHN_DMSO	ACHN_TIG	0.892988	0.635873
1.10_309.1053n	N-ACETYLNEURAMINATE	IHL_v2_RPLC_pos HMDB0000230			x							x		37	0	309.105	310.113	1	1.10037	M+H-H2O, M+NH4, M+H, M+H-2H2O	C11H19NO9	87.2948	0.157633	100 - 6.98	97815	81966.9	94726.1	81555.5	56645	60597.1	92942.9	100412	102784	92561.4	97648.8	108726	144082	136251	139511	109973	95750	69867.4	0.0556326	0.159931	-1.38084	ACHN_DMSO	ACHN_TIG	0.892988	0.635873
1.10_309.1053n	N-Acetylneuraminic Acid 31150				x							x		38	0	309.105	310.113	1	1.10037	M+H-H2O, M+NH4, M+H, M+H-2H2O	C11H19NO9	92.4689	0.157633	100 - 6.98	97815	81966.9	94726.1	81555.5	56645	60597.1	92942.9	100412	102784	92561.4	97648.8	108726	144082	136251	139511	109973	95750	69867.4	0.0556326	0.159931	-1.38084	ACHN_DMSO	ACHN_TIG	0.892988	0.635873
1.10_309.1053n	N-Acetylneuraminic Acid 31151				x							x		38	0	309.105	310.113	1	1.10037	M+H-H2O, M+NH4, M+H, M+H-2H2O	C11H19NO9	92.4689	0.157633	100 - 6.98	97815	81966.9	94726.1	81555.5	56645	60597.1	92942.9	100412	102784	92561.4	97648.8	108726	144082	136251	139511	109973	95750	69867.4	0.0556326	0.159931	-1.38084	ACHN_DMSO	ACHN_TIG	0.892988	0.635873
4.29_298.0963m/z	HMDB0001173	5'-Methylthioadenosine	*		x			x						44.4	40.8		298.096	1	4.29	M+H	C11H15N5O3S	83.6094	0.118567	100 - 1.79	134523	108999	134580	89526.7	102820	97973.3	20827.5	20435.9	18986.2	32952.1	27730.7	21744.9	76059.3	55779.2	69562.5	48989.3	54796.2	22398.2	0.0323089	0.116731	-1.30236	ACHN_DMSO	ACHN_TIG	0.0726199	0.0976542
4.29_298.0963m/z	METHYLTHIOADENOSINE	IHL_v2_RPLC_pos HMDB0001173			x			x						54.5	91		298.096	1	4.29	M+H	C11H15N5O3S	83.6094	0.118567	100 - 1.79	134523	108999	134580	89526.7	102820	97973.3	20827.5	20435.9	18986.2	32952.1	27730.7	21744.9	76059.3	55779.2	69562.5	48989.3	54796.2	22398.2	0.0323089	0.116731	-1.30236	ACHN_DMSO	ACHN_TIG	0.0726199	0.0976542
4.29_298.0963m/z	HMDB0060966	norzolmitripan			x			x						36.7	2.24		298.096	1	4.29	M+K	C14H17N3O2	86.0204	0.118567	100 - 1.79	134523	108999	134580	89526.7	102820	97973.3	20827.5	20435.9	18986.2	32952.1	27730.7	21744.9	76059.3	55779.2	69562.5	48989.3	54796.2	22398.2	0.0323089	0.116731	-1.30236	ACHN_DMSO	ACHN_TIG	0.0726199	0.0976542
4.29_298.0963m/z	HMDB0039815	Flusilazole			x			x						35.1	0.0411		298.096	1	4.29	M+H-H2O	C16H15F2N3Si	78.0728	0.118567	100 - 1.79	134523	108999	134580	89526.7	102820	97973.3	20827.5	20435.9	18986.2	32952.1	27730.7	21744.9	76059.3	55779.2	69562.5	48989.3	54796.2	22398.2	0.0323089	0.116731	-1.30236	ACHN_DMSO	ACHN_TIG	0.0726199	0.0976542
4.29_298.0963m/z	HMDB0014802	Sulfametopyrazine			x			x						36.3	0		298.096	1	4.29	M+NH4	C11H12N4O3S	83.9417	0.118567	100 - 1.79	134523	108999	134580	89526.7	102820	97973.3	20827.5	20435.9	18986.2	32952.1	27730.7	21744.9	76059.3	55779.2	69562.5	48989.3	54796.2	22398.2	0.0323089	0.116731	-1.30236	ACHN_DMSO	ACHN_TIG	0.0726199	0.0976542
4.29_298.0963m/z	Sulfameter 17564				x			x						36.3	0		298.096	1	4.29	M+NH4	C11H12N4O3S	83.9417	0.118567	100 - 1.79	134523	108999	134580	89526.7	102820	97973.3	20827.5	20435.9	18986.2	32952.1	27730.7	21744.9	76059.3	55779.2	69562.5	48989.3	54796.2	22398.2	0.0323089	0.116731	-1.30236	ACHN_DMSO	ACHN_TIG	0.0726199	0.0976542
4.29_298.0963m/z	Sulfameter 17565				x			x						36.3	0		298.096	1	4.29	M+NH4	C11H12N4O3S	83.9417	0.118567	100 - 1.79	134523	108999	134580	89526.7	102820	97973.3	20827.5	20435.9	18986.2	32952.1	27730.7	21744.9	76059.3	55779.2	69562.5	48989.3	54796.2	22398.2	0.0323089	0.116731	-1.30236	ACHN_DMSO	ACHN_TIG	0.0726199	0.0976542
4.29_298.0963m/z	Sulfameter 17566				x			x						36.3	0		298.096	1	4.29	M+NH4	C11H12N4O3S	83.9417	0.118567	100 - 1.79	134523	108999	134580	89526.7	102820	97973.3	20827.5	20435.9	18986.2	32952.1	27730.7	21744.9	76059.3	55779.2	69562.5	48989.3	54796.2	22398.2	0.0323089	0.116731	-1.30236	ACHN_DMSO	ACHN_TIG	0.0726199	0.0976542
4.29_298.0963m/z	Sulfameter 25770				x			x						36.3	0		298.096	1	4.29	M+NH4	C11H12N4O3S	83.9417	0.118567	100 - 1.79	134523	108999	134580	89526.7	102820	97973.3	20827.5	20435.9	18986.2	32952.1	27730.7	21744.9	76059.3	55779.2	69562.5	48989.3	54796.2	22398.2	0.0323089	0.116731	-1.30236	ACHN_DMSO	ACHN_TIG	0.0726199	0.0976542
4.29_298.0963m/z	Sulfameter 25771				x			x						36.3	0		298.096	1	4.29	M+NH4	C11H12N4O3S	83.9417	0.118567	100 - 1.79	134523	108999	134580	89526.7	102820	97973.3	20827.5	20435.9	18986.2	32952.1	27730.7	21744.9	76059.3	55779.2	69562.5	48989.3	54796.2	22398.2	0.0323089	0.116731	-1.30236	ACHN_DMSO	ACHN_TIG	0.0726199	0.0976542
4.29_298.0963m/z	Sulfameter 25772				x			x						36.3	0		298.096	1	4.29	M+NH4	C11H12N4O3S	83.9417	0.118567	100 - 1.79	134523	108999	134580	89526.7	102820	97973.3	20827.5	20435.9	18986.2	32952.1	27730.7	21744.9	76059.3	55779.2	69562.5	48989.3	54796.2	22398.2	0.0323089	0.116731	-1.30236	ACHN_DMSO	ACHN_TIG	0.0726199	0.0976542
4.29_298.0963m/z	Sulfamethoxypyridazine 17573				x			x						36.3	0		298.096	1	4.29	M+NH4	C11H12N4O3S	83.9417	0.118567	100 - 1.79	134523	108999	134580	89526.7	102820	97973.3	20827.5	20435.9	18986.2	32952.1	27730.7	21744.9	76059.3	55779.2	69562.5	48989.3	54796.2	22398.2	0.0323089	0.116731	-1.30236	ACHN_DMSO	ACHN_TIG	0.0726199	0.0976542
4.29_298.0963m/z	Sulfamethoxypyridazine 17574				x			x						36.3	0		298.096	1	4.29	M+NH4	C11H12N4O3S	83.9417	0.118567	100 - 1.79	134523	108999	134580	89526.7	102820	97973.3	20827.5	20435.9	18986.2	32952.1	27730.7	21744.9	76059.3	55779.2	69562.5	48989.3	54796.2	22398.2	0.0323089	0.116731	-1.30236	ACHN_DMSO	ACHN_TIG	0.0726199	0.0976542
4.29_298.0963m/z	Sulfamethoxypyridazine 17575				x			x						36.3	0		298.096	1	4.29	M+NH4	C11H12N4O3S	83.9417	0.118567	100 - 1.79	134523	108999	134580	89526.7	102820	97973.3	20827.5	20435.9	18986.2	32952.1	27730.7	21744.9	76059.3	55779.2	69562.5	48989.3	54796.2	22398.2	0.0323089	0.116731	-1.30236	ACHN_DMSO	ACHN_TIG	0.0726199	0.0976542
4.29_298.0963m/z	Sulfamethoxypyridazine 17576				x			x						36.3	0		298.096	1	4.29	M+NH4	C11H12N4O3S	83.9417	0.118567	100 - 1.79	134523	108999	134580	89526.7	102820	97973.3	20827.5	20435.9	18986.2	32952.1	27730.7	21744.9	76059.3	55779.2	69562.5	48989.3	54796.2	22398.2	0.0323089	0.116731	-1.30236	ACHN_DMSO	ACHN_TIG	0.0726199	0.0976542
4.29_298.0963m/z	Sulfamethoxypyridazine 17577				x			x						36.3	0		298.096	1	4.29	M+NH4	C11H12N4O3S	83.9417	0.118567	100 - 1.79	134523	108999	134580	89526.7	102820	97973.3	20827.5	20435.9	18986.2	32952.1	27730.7	21744.9	76059.3	55779.2	69562.5	48989.3	54796.2	22398.2	0.0323089	0.116731	-1.30236	ACHN_DMSO	ACHN_TIG	0.0726199	0.0976542
4.29_298.0963m/z	Sulfamethoxypyridazine 17578				x			x						36.3	0		298.096	1	4.29	M+NH4	C11H12N4O3S	83.9417	0.118567	100 - 1.79	134523	108999	134580	89526.7	102820	97973.3	20827.5	20435.9	18986.2	32952.1	27730.7	21744.9	76059.3	55779.2	69562.5	48989.3	54796.2	22398.2	0.0323089	0.116731	-1.30236	ACHN_DMSO	ACHN_TIG	0.0726199	0.0976542
4.29_298.0963m/z	Sulfamonomethoxine 17579				x			x						36.3	0		298.096	1	4.29	M+NH4	C11H12N4O3S	83.9417	0.118567	100 - 1.79	134523	108999	134580	89526.7	102820	97973.3	20827.5	20435.9	18986.2	32952.1	27730.7	21744.9	76059.3	55779.2	69562.5	48989.3	54796.2	22398.2	0.0323089	0.116731	-1.30236	ACHN_DMSO	ACHN_TIG	0.0726199	0.0976542
4.29_298.0963m/z	Sulfamonomethoxine 17580				x			x						36.3	0		298.096	1	4.29	M+NH4	C11H12N4O3S	83.9417	0.118567	100 - 1.79	134523	108999	134580	89526.7	102820	97973.3	20827.5	20435.9	18986.2	32952.1	27730.7	21744.9	76059.3	55779.2	69562.5	48989.3	54796.2	22398.2	0.0323089	0.116731	-1.30236	ACHN_DMSO	ACHN_TIG	0.0726199	0.0976542
4.29_298.0963m/z	Sulfamonomethoxine 17581				x			x						36.3	0		298.096	1	4.29	M+NH4	C11H12N4O3S	83.9417	0.118567	100 - 1.79	134523	108999	134580	89526.7	102820	97973.3	20827.5	20435.9	18986.2	32952.1	27730.7	21744.9	76059.3	55779.2	69562.5	48989.3	54796.2	22398.2	0.0323089	0.116731	-1.30236	ACHN_DMSO	ACHN_TIG	0.0726199	0.0976542
4.29_298.0963m/z	Sulfamonomethoxine 26818				x			x						36.3	0		298.096	1	4.29	M+NH4	C11H12N4O3S	83.9417	0.118567	100 - 1.79	134523	108999	134580	89526.7	102820	97973.3	20827.5	20435.9	18986.2	32952.1	27730.7	21744.9	76059.3	55779.2	69562.5	48989.3	54796.2	22398.2	0.0323089	0.116731	-1.30236	ACHN_DMSO	ACHN_TIG	0.0726199	0.0976542
4.29_298.0963m/z	Sulfamonomethoxine 26819				x			x						36.3	0		298.096	1	4.29	M+NH4	C11H12N4O3S	83.9417	0.118567	100 - 1.79	134523	108999	134580	89526.7	102820	97973.3	20827.5	20435.9	18986.2	32952.1	27730.7	21744.9	76059.3	55779.2	69562.5	48989.3	54796.2	22398.2	0.0323089	0.116731	-1.30236	ACHN_DMSO	ACHN_TIG	0.0726199	0.0976542
4.29_298.0963m/z	Sulfamonomethoxine 26820				x			x						36.3	0		298.096	1	4.29	M+NH4	C11H12N4O3S	83.9417	0.118567	100 - 1.79	134523	108999	134580	89526.7	102820	97973.3	20827.5	20435.9	18986.2	32952.1	27730.7	21744.9	76059.3	55779.2	69562.5	48989.3	54796.2	22398.2	0.0323089	0.116731	-1.30236	ACHN_DMSO	ACHN_TIG	0.0726199	0.0976542
1.12_152.0565m/z	HMDB0000132	Guanine	*		x					x				44.3	30.1		152.057	1	1.12227	M+H	C5H5N5O	92.7888	0.11385	100	13328.2	5620.72	9863.8	11116.7	17686.7	11664.7	6789.15	6451.85	7040.2	4610.72	4293.81	4667.99	5288.31	4293.93	6645.9	4379.64	2056.09	1972.37	0.266825	0.413395	1.40452	ACHN_TIG	ACHN_DMSO	0.000379824	0.0022369
1.12_152.0565m/z	GUANINE	IHL_v2_RPLC_pos HMDB0000132			x					x				47.8	47.8		152.057	1	1.12227	M+H	C5H5N5O	92.7888	0.11385	100	13328.2	5620.72	9863.8	11116.7	17686.7	11664.7	6789.15	6451.85	7040.2	4610.72	4293.81	4667.99	5288.31	4293.93	6645.9	4379.64	2056.09	1972.37	0.266825	0.413395	1.40452	ACHN_TIG	ACHN_DMSO	0.000379824	0.0022369
1.12_152.0565m/z	Guanine 20663				x					x				47	43.5		152.057	1	1.12227	M+H	C5H5N5O	92.7888	0.11385	100	13328.2	5620.72	9863.8	11116.7	17686.7	11664.7	6789.15	6451.85	7040.2	4610.72	4293.81	4667.99	5288.31	4293.93	6645.9	4379.64	2056.09	1972.37	0.266825	0.413395	1.40452	ACHN_TIG	ACHN_DMSO	0.000379824	0.0022369
1.12_152.0565m/z	Guanine 20664				x					x				46.9	43.4		152.057	1	1.12227	M+H	C5H5N5O	92.7888	0.11385	100	13328.2	5620.72	9863.8	11116.7	17686.7	11664.7	6789.15	6451.85	7040.2	4610.72	4293.81	4667.99	5288.31	4293.93	6645.9	4379.64	2056.09	1972.37	0.266825	0.413395	1.40452	ACHN_TIG	ACHN_DMSO	0.000379824	0.0022369
1.12_152.0565m/z	Guanine 20665				x					x				45.2	34.8		152.057	1	1.12227	M+H	C5H5N5O	92.7888	0.11385	100	13328.2	5620.72	9863.8	11116.7	17686.7	11664.7	6789.15	6451.85	7040.2	4610.72	4293.81	4667.99	5288.31	4293.93	6645.9	4379.64	2056.09	1972.37	0.266825	0.413395	1.40452	ACHN_TIG	ACHN_DMSO	0.000379824	0.0022369
1.12_152.0565m/z	HMDB0000403	2-Hydroxyadenine			x					x				44.2	29.7		152.057	1	1.12227	M+H	C5H5N5O	92.7888	0.11385	100	13328.2	5620.72	9863.8	11116.7	17686.7	11664.7	6789.15	6451.85	7040.2	4610.72	4293.81	4667.99	5288.31	4293.93	6645.9	4379.64	2056.09	1972.37	0.266825	0.413395	1.40452	ACHN_TIG	ACHN_DMSO	0.000379824	0.0022369
1.12_152.0565m/z	HMDB0000542	8-Hydroxyadenine			x					x				41.9	18.3		152.057	1	1.12227	M+H	C5H5N5O	92.7888	0.11385	100	13328.2	5620.72	9863.8	11116.7	17686.7	11664.7	6789.15	6451.85	7040.2	4610.72	4293.81	4667.99	5288.31	4293.93	6645.9	4379.64	2056.09	1972.37	0.266825	0.413395	1.40452	ACHN_TIG	ACHN_DMSO	0.000379824	0.0022369
1.12_152.0565m/z	HMDB0038974	3,3-Dimethyl-1,2-dithiolane			x					x				39.1	12.7		152.057	1	1.12227	M+NH4	C5H10S2	85.3117	0.11385	100	13328.2	5620.72	9863.8	11116.7	17686.7	11664.7	6789.15	6451.85	7040.2	4610.72	4293.81	4667.99	5288.31	4293.93	6645.9	4379.64	2056.09	1972.37	0.266825	0.413395	1.40452	ACHN_TIG	ACHN_DMSO	0.000379824	0.0022369
1.12_152.0565m/z	HMDB0039789	Tetrahydro-2-methyl-2-thiophenethiol			x					x				39.1	12.7		152.057	1	1.12227	M+NH4	C5H10S2	85.3117	0.11385	100	13328.2	5620.72	9863.8	11116.7	17686.7	11664.7	6789.15	6451.85	7040.2	4610.72	4293.81	4667.99	5288.31	4293.93	6645.9	4379.64	2056.09	1972.37	0.266825	0.413395	1.40452	ACHN_TIG	ACHN_DMSO	0.000379824	0.0022369
1.12_152.0565m/z	HMDB0039790	Tetrahydro-2-methyl-3-thiophenethiol			x					x				39.1	12.7		152.057	1	1.12227	M+NH4	C5H10S2	85.3117	0.11385	100	13328.2	5620.72	9863.8	11116.7	17686.7	11664.7	6789.15	6451.85	7040.2	4610.72	4293.81	4667.99	5288.31	4293.93	6645.9	4379.64	2056.09	1972.37	0.266825	0.413395	1.40452	ACHN_TIG	ACHN_DMSO	0.000379824	0.0022369
0.96_174.1115n	HMDB0000517	L-Arginine	*		x			x	x	x	x	x		52	69.1	174.112	175.119	1	0.964617	M+H, M+H-2H2O	C6H14N4O2	91.8304	0.192667	100	152802	121012	158378	296269	301668	310422	122393	118458	132300	255538	250474	253319	345731	323960	366783	287617	262242	206307	0.000931469	0.0124279	2.10174	ACHN_TIG	ACHN_DMSO	2.83e-05	0.000485986
0.96_174.1115n	L-Arginine 27138				x			x	x	x	x	x		57.5	96.8	174.112	175.119	1	0.964617	M+H, M+H-2H2O	C6H14N4O2	91.8304	0.192667	100	152802	121012	158378	296269	301668	310422	122393	118458	132300	255538	250474	253319	345731	323960	366783	287617	262242	206307	0.000931469	0.0124279	2.10174	ACHN_TIG	ACHN_DMSO	2.83e-05	0.000485986
0.96_174.1115n	L-Arginine	IHL_v2_RPLC_pos HMDB0000517			x			x	x	x	x	x		57.1	94.7	174.112	175.119	1	0.964617	M+H, M+H-2H2O	C6H14N4O2	91.8304	0.192667	100	152802	121012	158378	296269	301668	310422	122393	118458	132300	255538	250474	253319	345731	323960	366783	287617	262242	206307	0.000931469	0.0124279	2.10174	ACHN_TIG	ACHN_DMSO	2.83e-05	0.000485986
0.96_174.1115n	L-Arginine 27139				x			x	x	x	x	x		53.5	76.6	174.112	175.119	1	0.964617	M+H, M+H-2H2O	C6H14N4O2	91.8304	0.192667	100	152802	121012	158378	296269	301668	310422	122393	118458	132300	255538	250474	253319	345731	323960	366783	287617	262242	206307	0.000931469	0.0124279	2.10174	ACHN_TIG	ACHN_DMSO	2.83e-05	0.000485986
0.96_174.1115n	HMDB0003416	D-Arginine			x			x	x	x	x	x		52	69.1	174.112	175.119	1	0.964617	M+H, M+H-2H2O	C6H14N4O2	91.8304	0.192667	100	152802	121012	158378	296269	301668	310422	122393	118458	132300	255538	250474	253319	345731	323960	366783	287617	262242	206307	0.000931469	0.0124279	2.10174	ACHN_TIG	ACHN_DMSO	2.83e-05	0.000485986
0.96_174.1115n	L-Arginine 27140				x			x	x	x	x	x		40.6	12.4	174.112	175.119	1	0.964617	M+H, M+H-2H2O	C6H14N4O2	91.8304	0.192667	100	152802	121012	158378	296269	301668	310422	122393	118458	132300	255538	250474	253319	345731	323960	366783	287617	262242	206307	0.000931469	0.0124279	2.10174	ACHN_TIG	ACHN_DMSO	2.83e-05	0.000485986
0.96_174.1115n	L-Arginine 27141				x			x	x	x	x	x		38.1	0	174.112	175.119	1	0.964617	M+H, M+H-2H2O	C6H14N4O2	91.8304	0.192667	100	152802	121012	158378	296269	301668	310422	122393	118458	132300	255538	250474	253319	345731	323960	366783	287617	262242	206307	0.000931469	0.0124279	2.10174	ACHN_TIG	ACHN_DMSO	2.83e-05	0.000485986
0.96_174.1115n	L-Arginine 27142				x			x	x	x	x	x		38.1	0	174.112	175.119	1	0.964617	M+H, M+H-2H2O	C6H14N4O2	91.8304	0.192667	100	152802	121012	158378	296269	301668	310422	122393	118458	132300	255538	250474	253319	345731	323960	366783	287617	262242	206307	0.000931469	0.0124279	2.10174	ACHN_TIG	ACHN_DMSO	2.83e-05	0.000485986
0.96_155.0694n	HMDB0000177	L-Histidine	*		x	x		x		x	x	x		51.5	66.2	155.069	156.077	1	0.95585	M+H, M+Na	C6H9N3O2	92.2165	0.153267	100	160149	141299	184931	259064	276661	263145	84218.7	88372.7	87711.9	193556	203195	186231	69446.1	65328.1	69051.3	111515	89628.2	80639.8	0.00333132	0.025699	1.64248	ACHN_TIG	ACHN_DMSO	1.04e-05	0.000277612
0.96_155.0694n	L-Histidine 27703				x	x		x		x	x	x		57.4	95.5	155.069	156.077	1	0.95585	M+H, M+Na	C6H9N3O2	92.2165	0.153267	100	160149	141299	184931	259064	276661	263145	84218.7	88372.7	87711.9	193556	203195	186231	69446.1	65328.1	69051.3	111515	89628.2	80639.8	0.00333132	0.025699	1.64248	ACHN_TIG	ACHN_DMSO	1.04e-05	0.000277612
0.96_155.0694n	HISTIDINE	IHL_v2_RPLC_pos HMDB0000177			x	x		x		x	x	x		57.1	94.1	155.069	156.077	1	0.95585	M+H, M+Na	C6H9N3O2	92.2165	0.153267	100	160149	141299	184931	259064	276661	263145	84218.7	88372.7	87711.9	193556	203195	186231	69446.1	65328.1	69051.3	111515	89628.2	80639.8	0.00333132	0.025699	1.64248	ACHN_TIG	ACHN_DMSO	1.04e-05	0.000277612
0.96_155.0694n	L-HISTIDINE	IHL_v2_RPLC_pos HMDB0000177			x	x		x		x	x	x		56.7	92.2	155.069	156.077	1	0.95585	M+H, M+Na	C6H9N3O2	92.2165	0.153267	100	160149	141299	184931	259064	276661	263145	84218.7	88372.7	87711.9	193556	203195	186231	69446.1	65328.1	69051.3	111515	89628.2	80639.8	0.00333132	0.025699	1.64248	ACHN_TIG	ACHN_DMSO	1.04e-05	0.000277612
0.96_155.0694n	L-Histidine 27704				x	x		x		x	x	x		56.2	89.7	155.069	156.077	1	0.95585	M+H, M+Na	C6H9N3O2	92.2165	0.153267	100	160149	141299	184931	259064	276661	263145	84218.7	88372.7	87711.9	193556	203195	186231	69446.1	65328.1	69051.3	111515	89628.2	80639.8	0.00333132	0.025699	1.64248	ACHN_TIG	ACHN_DMSO	1.04e-05	0.000277612
0.96_155.0694n	HMDB0034267	L-2-Amino-3-(1-pyrazolyl)propanoic acid			x	x		x		x	x	x		51.9	68.1	155.069	156.077	1	0.95585	M+H, M+Na	C6H9N3O2	92.2165	0.153267	100	160149	141299	184931	259064	276661	263145	84218.7	88372.7	87711.9	193556	203195	186231	69446.1	65328.1	69051.3	111515	89628.2	80639.8	0.00333132	0.025699	1.64248	ACHN_TIG	ACHN_DMSO	1.04e-05	0.000277612
0.96_155.0694n	L-Histidine 27705				x	x		x		x	x	x		45.3	35.2	155.069	156.077	1	0.95585	M+H, M+Na	C6H9N3O2	92.2165	0.153267	100	160149	141299	184931	259064	276661	263145	84218.7	88372.7	87711.9	193556	203195	186231	69446.1	65328.1	69051.3	111515	89628.2	80639.8	0.00333132	0.025699	1.64248	ACHN_TIG	ACHN_DMSO	1.04e-05	0.000277612
0.96_155.0694n	L-Histidine 30965				x	x		x		x	x	x		38.3	0	155.069	156.077	1	0.95585	M+H, M+Na	C6H9N3O2	92.2165	0.153267	100	160149	141299	184931	259064	276661	263145	84218.7	88372.7	87711.9	193556	203195	186231	69446.1	65328.1	69051.3	111515	89628.2	80639.8	0.00333132	0.025699	1.64248	ACHN_TIG	ACHN_DMSO	1.04e-05	0.000277612
0.96_155.0694n	L-Histidine 30966				x	x		x		x	x	x		38.3	0	155.069	156.077	1	0.95585	M+H, M+Na	C6H9N3O2	92.2165	0.153267	100	160149	141299	184931	259064	276661	263145	84218.7	88372.7	87711.9	193556	203195	186231	69446.1	65328.1	69051.3	111515	89628.2	80639.8	0.00333132	0.025699	1.64248	ACHN_TIG	ACHN_DMSO	1.04e-05	0.000277612
0.97_132.0897n	HMDB0000214	Ornithine	*		x			x		x	x			42.1	18.6	132.09	133.097	1	0.969	M+Na, M+H, M+H-H2O	C5H12N2O2	93.5148	0.127	100	10084.5	9051.21	12369.2	17593.4	19251.7	19552.9	3216.68	3410.95	4006.32	8547.31	8025.82	8920.36	17230.5	15503	19042.9	16983.1	15459.4	11393.4	0.00374252	0.0272709	1.79013	ACHN_TIG	ACHN_DMSO	0.000266143	0.00181495
0.97_132.0897n	D-Ornithine 16010				x			x		x	x			48	48.5	132.09	133.097	1	0.969	M+Na, M+H, M+H-H2O	C5H12N2O2	93.5148	0.127	100	10084.5	9051.21	12369.2	17593.4	19251.7	19552.9	3216.68	3410.95	4006.32	8547.31	8025.82	8920.36	17230.5	15503	19042.9	16983.1	15459.4	11393.4	0.00374252	0.0272709	1.79013	ACHN_TIG	ACHN_DMSO	0.000266143	0.00181495
0.97_132.0897n	Ornithine 26031				x			x		x	x			48	48.1	132.09	133.097	1	0.969	M+Na, M+H, M+H-H2O	C5H12N2O2	93.5148	0.127	100	10084.5	9051.21	12369.2	17593.4	19251.7	19552.9	3216.68	3410.95	4006.32	8547.31	8025.82	8920.36	17230.5	15503	19042.9	16983.1	15459.4	11393.4	0.00374252	0.0272709	1.79013	ACHN_TIG	ACHN_DMSO	0.000266143	0.00181495
0.97_132.0897n	Ornithine 26032				x			x		x	x			44.4	30.3	132.09	133.097	1	0.969	M+Na, M+H, M+H-H2O	C5H12N2O2	93.5148	0.127	100	10084.5	9051.21	12369.2	17593.4	19251.7	19552.9	3216.68	3410.95	4006.32	8547.31	8025.82	8920.36	17230.5	15503	19042.9	16983.1	15459.4	11393.4	0.00374252	0.0272709	1.79013	ACHN_TIG	ACHN_DMSO	0.000266143	0.00181495
0.97_132.0897n	D-Ornithine 16011				x			x		x	x			44.4	30.2	132.09	133.097	1	0.969	M+Na, M+H, M+H-H2O	C5H12N2O2	93.5148	0.127	100	10084.5	9051.21	12369.2	17593.4	19251.7	19552.9	3216.68	3410.95	4006.32	8547.31	8025.82	8920.36	17230.5	15503	19042.9	16983.1	15459.4	11393.4	0.00374252	0.0272709	1.79013	ACHN_TIG	ACHN_DMSO	0.000266143	0.00181495
0.97_132.0897n	HMDB0003374	D-Ornithine			x			x		x	x			42.1	18.6	132.09	133.097	1	0.969	M+Na, M+H, M+H-H2O	C5H12N2O2	93.5148	0.127	100	10084.5	9051.21	12369.2	17593.4	19251.7	19552.9	3216.68	3410.95	4006.32	8547.31	8025.82	8920.36	17230.5	15503	19042.9	16983.1	15459.4	11393.4	0.00374252	0.0272709	1.79013	ACHN_TIG	ACHN_DMSO	0.000266143	0.00181495
0.97_132.0897n	D-Ornithine 16012				x			x		x	x			41.4	15.3	132.09	133.097	1	0.969	M+Na, M+H, M+H-H2O	C5H12N2O2	93.5148	0.127	100	10084.5	9051.21	12369.2	17593.4	19251.7	19552.9	3216.68	3410.95	4006.32	8547.31	8025.82	8920.36	17230.5	15503	19042.9	16983.1	15459.4	11393.4	0.00374252	0.0272709	1.79013	ACHN_TIG	ACHN_DMSO	0.000266143	0.00181495
0.97_132.0897n	Ornithine 26033				x			x		x	x			41.4	15.3	132.09	133.097	1	0.969	M+Na, M+H, M+H-H2O	C5H12N2O2	93.5148	0.127	100	10084.5	9051.21	12369.2	17593.4	19251.7	19552.9	3216.68	3410.95	4006.32	8547.31	8025.82	8920.36	17230.5	15503	19042.9	16983.1	15459.4	11393.4	0.00374252	0.0272709	1.79013	ACHN_TIG	ACHN_DMSO	0.000266143	0.00181495
0.97_132.0897n	D-Ornithine 15284				x			x		x	x			38.3	0	132.09	133.097	1	0.969	M+Na, M+H, M+H-H2O	C5H12N2O2	93.5148	0.127	100	10084.5	9051.21	12369.2	17593.4	19251.7	19552.9	3216.68	3410.95	4006.32	8547.31	8025.82	8920.36	17230.5	15503	19042.9	16983.1	15459.4	11393.4	0.00374252	0.0272709	1.79013	ACHN_TIG	ACHN_DMSO	0.000266143	0.00181495
0.97_132.0897n	L-Ornithine	IHL_v2_RPLC_pos HMDB0003374			x			x		x	x			38.3	0	132.09	133.097	1	0.969	M+Na, M+H, M+H-H2O	C5H12N2O2	93.5148	0.127	100	10084.5	9051.21	12369.2	17593.4	19251.7	19552.9	3216.68	3410.95	4006.32	8547.31	8025.82	8920.36	17230.5	15503	19042.9	16983.1	15459.4	11393.4	0.00374252	0.0272709	1.79013	ACHN_TIG	ACHN_DMSO	0.000266143	0.00181495
0.97_132.0897n	ORNITHINE	IHL_v2_RPLC_pos HMDB0000214			x			x		x	x			38.3	0	132.09	133.097	1	0.969	M+Na, M+H, M+H-H2O	C5H12N2O2	93.5148	0.127	100	10084.5	9051.21	12369.2	17593.4	19251.7	19552.9	3216.68	3410.95	4006.32	8547.31	8025.82	8920.36	17230.5	15503	19042.9	16983.1	15459.4	11393.4	0.00374252	0.0272709	1.79013	ACHN_TIG	ACHN_DMSO	0.000266143	0.00181495
0.91_89.1075m/z	HMDB0001414	Putrescine	*		x			x	x	x	x	x	x	43	23.3		89.1075	1	0.907683	M+H	C4H12N2	94.9621	0.183917	100	9903.4	9897.28	13334.5	2206.76	2382.32	2696.96	18537.3	19351.9	19220.5	7852.46	6185.15	6928.08	14762.5	11180	14510.5	31224.1	28136	31422.2	0.000196606	0.00508323	-4.54777	ACHN_DMSO	ACHN_TIG	0.00013747	0.00121927
0.91_89.1075m/z	PUTRESCINE	IHL_v2_RPLC_pos HMDB0001414			x			x	x	x	x	x	x	54.6	80.9		89.1075	1	0.907683	M+H	C4H12N2	94.9621	0.183917	100	9903.4	9897.28	13334.5	2206.76	2382.32	2696.96	18537.3	19351.9	19220.5	7852.46	6185.15	6928.08	14762.5	11180	14510.5	31224.1	28136	31422.2	0.000196606	0.00508323	-4.54777	ACHN_DMSO	ACHN_TIG	0.00013747	0.00121927
0.91_89.1075m/z	Putrescine 26653				x			x	x	x	x	x	x	52.3	69.7		89.1075	1	0.907683	M+H	C4H12N2	94.9621	0.183917	100	9903.4	9897.28	13334.5	2206.76	2382.32	2696.96	18537.3	19351.9	19220.5	7852.46	6185.15	6928.08	14762.5	11180	14510.5	31224.1	28136	31422.2	0.000196606	0.00508323	-4.54777	ACHN_DMSO	ACHN_TIG	0.00013747	0.00121927
0.91_89.1075m/z	Putrescine 26654				x			x	x	x	x	x	x	52.2	69.2		89.1075	1	0.907683	M+H	C4H12N2	94.9621	0.183917	100	9903.4	9897.28	13334.5	2206.76	2382.32	2696.96	18537.3	19351.9	19220.5	7852.46	6185.15	6928.08	14762.5	11180	14510.5	31224.1	28136	31422.2	0.000196606	0.00508323	-4.54777	ACHN_DMSO	ACHN_TIG	0.00013747	0.00121927
0.91_89.1075m/z	HMDB0031641	Pyrrolidine			x			x	x	x	x	x	x	42.3	19.8		89.1075	1	0.907683	M+NH4	C4H9N	95.4243	0.183917	100	9903.4	9897.28	13334.5	2206.76	2382.32	2696.96	18537.3	19351.9	19220.5	7852.46	6185.15	6928.08	14762.5	11180	14510.5	31224.1	28136	31422.2	0.000196606	0.00508323	-4.54777	ACHN_DMSO	ACHN_TIG	0.00013747	0.00121927
1.42_267.0961n	HMDB0000050	Adenosine	*		x					x				46.4	46.5	267.096	268.103	1	1.41565	M+H, M+Na	C10H13N5O4	88.4837	0.131367	100 - 1.47	6.49064e+06	5.77785e+06	7.81687e+06	7.41875e+06	9.00198e+06	9.1253e+06	5.61604e+06	5.84042e+06	5.34082e+06	8.45539e+06	8.2419e+06	7.50137e+06	8.90605e+06	6.93844e+06	7.54547e+06	7.42703e+06	6.34899e+06	8.03894e+06	0.09194	0.217907	1.27187	ACHN_TIG	ACHN_DMSO	0.00122788	0.00475293
1.42_267.0961n	Adenosine 27111				x					x				56.3	96.2	267.096	268.103	1	1.41565	M+H, M+Na	C10H13N5O4	88.4837	0.131367	100 - 1.47	6.49064e+06	5.77785e+06	7.81687e+06	7.41875e+06	9.00198e+06	9.1253e+06	5.61604e+06	5.84042e+06	5.34082e+06	8.45539e+06	8.2419e+06	7.50137e+06	8.90605e+06	6.93844e+06	7.54547e+06	7.42703e+06	6.34899e+06	8.03894e+06	0.09194	0.217907	1.27187	ACHN_TIG	ACHN_DMSO	0.00122788	0.00475293
1.42_267.0961n	Adenosine 27112				x					x				56.3	96.2	267.096	268.103	1	1.41565	M+H, M+Na	C10H13N5O4	88.4837	0.131367	100 - 1.47	6.49064e+06	5.77785e+06	7.81687e+06	7.41875e+06	9.00198e+06	9.1253e+06	5.61604e+06	5.84042e+06	5.34082e+06	8.45539e+06	8.2419e+06	7.50137e+06	8.90605e+06	6.93844e+06	7.54547e+06	7.42703e+06	6.34899e+06	8.03894e+06	0.09194	0.217907	1.27187	ACHN_TIG	ACHN_DMSO	0.00122788	0.00475293
1.42_267.0961n	ADENOSINE	IHL_v2_RPLC_pos HMDB0000050			x					x				56	94.5	267.096	268.103	1	1.41565	M+H, M+Na	C10H13N5O4	88.4837	0.131367	100 - 1.47	6.49064e+06	5.77785e+06	7.81687e+06	7.41875e+06	9.00198e+06	9.1253e+06	5.61604e+06	5.84042e+06	5.34082e+06	8.45539e+06	8.2419e+06	7.50137e+06	8.90605e+06	6.93844e+06	7.54547e+06	7.42703e+06	6.34899e+06	8.03894e+06	0.09194	0.217907	1.27187	ACHN_TIG	ACHN_DMSO	0.00122788	0.00475293
1.42_267.0961n	Adenosine 27113				x					x				55.4	91.5	267.096	268.103	1	1.41565	M+H, M+Na	C10H13N5O4	88.4837	0.131367	100 - 1.47	6.49064e+06	5.77785e+06	7.81687e+06	7.41875e+06	9.00198e+06	9.1253e+06	5.61604e+06	5.84042e+06	5.34082e+06	8.45539e+06	8.2419e+06	7.50137e+06	8.90605e+06	6.93844e+06	7.54547e+06	7.42703e+06	6.34899e+06	8.03894e+06	0.09194	0.217907	1.27187	ACHN_TIG	ACHN_DMSO	0.00122788	0.00475293
1.42_267.0961n	HMDB0014340	Vidarabine			x					x				46.4	46.5	267.096	268.103	1	1.41565	M+H, M+Na	C10H13N5O4	88.4837	0.131367	100 - 1.47	6.49064e+06	5.77785e+06	7.81687e+06	7.41875e+06	9.00198e+06	9.1253e+06	5.61604e+06	5.84042e+06	5.34082e+06	8.45539e+06	8.2419e+06	7.50137e+06	8.90605e+06	6.93844e+06	7.54547e+06	7.42703e+06	6.34899e+06	8.03894e+06	0.09194	0.217907	1.27187	ACHN_TIG	ACHN_DMSO	0.00122788	0.00475293
1.42_267.0961n	DEOXYGUANOSINE	IHL_v2_RPLC_pos HMDB0000085			x					x				39.2	10.3	267.096	268.103	1	1.41565	M+H, M+Na	C10H13N5O4	88.4837	0.131367	100 - 1.47	6.49064e+06	5.77785e+06	7.81687e+06	7.41875e+06	9.00198e+06	9.1253e+06	5.61604e+06	5.84042e+06	5.34082e+06	8.45539e+06	8.2419e+06	7.50137e+06	8.90605e+06	6.93844e+06	7.54547e+06	7.42703e+06	6.34899e+06	8.03894e+06	0.09194	0.217907	1.27187	ACHN_TIG	ACHN_DMSO	0.00122788	0.00475293
1.42_267.0961n	HMDB0000830	Neuraminic acid			x					x				38.3	4.51	267.096	268.103	1	1.41565	M+H, M+Na	C9H17NO8	89.8441	0.131367	100 - 1.47	6.49064e+06	5.77785e+06	7.81687e+06	7.41875e+06	9.00198e+06	9.1253e+06	5.61604e+06	5.84042e+06	5.34082e+06	8.45539e+06	8.2419e+06	7.50137e+06	8.90605e+06	6.93844e+06	7.54547e+06	7.42703e+06	6.34899e+06	8.03894e+06	0.09194	0.217907	1.27187	ACHN_TIG	ACHN_DMSO	0.00122788	0.00475293
1.42_267.0961n	HMDB0037842	N-(1-Deoxy-1-fructosyl)serine			x					x				38.2	4.17	267.096	268.103	1	1.41565	M+H, M+Na	C9H17NO8	89.8441	0.131367	100 - 1.47	6.49064e+06	5.77785e+06	7.81687e+06	7.41875e+06	9.00198e+06	9.1253e+06	5.61604e+06	5.84042e+06	5.34082e+06	8.45539e+06	8.2419e+06	7.50137e+06	8.90605e+06	6.93844e+06	7.54547e+06	7.42703e+06	6.34899e+06	8.03894e+06	0.09194	0.217907	1.27187	ACHN_TIG	ACHN_DMSO	0.00122788	0.00475293
1.42_267.0961n	HMDB0000085	Deoxyguanosine			x					x				37.6	2.19	267.096	268.103	1	1.41565	M+H, M+Na	C10H13N5O4	88.4837	0.131367	100 - 1.47	6.49064e+06	5.77785e+06	7.81687e+06	7.41875e+06	9.00198e+06	9.1253e+06	5.61604e+06	5.84042e+06	5.34082e+06	8.45539e+06	8.2419e+06	7.50137e+06	8.90605e+06	6.93844e+06	7.54547e+06	7.42703e+06	6.34899e+06	8.03894e+06	0.09194	0.217907	1.27187	ACHN_TIG	ACHN_DMSO	0.00122788	0.00475293
1.42_267.0961n	HMDB0014638	Zidovudine			x					x				37.5	2	267.096	268.103	1	1.41565	M+H, M+Na	C10H13N5O4	88.4837	0.131367	100 - 1.47	6.49064e+06	5.77785e+06	7.81687e+06	7.41875e+06	9.00198e+06	9.1253e+06	5.61604e+06	5.84042e+06	5.34082e+06	8.45539e+06	8.2419e+06	7.50137e+06	8.90605e+06	6.93844e+06	7.54547e+06	7.42703e+06	6.34899e+06	8.03894e+06	0.09194	0.217907	1.27187	ACHN_TIG	ACHN_DMSO	0.00122788	0.00475293
1.42_267.0961n	Deoxyguanosine 20604				x					x				37.1	0.0611	267.096	268.103	1	1.41565	M+H, M+Na	C10H13N5O4	88.4837	0.131367	100 - 1.47	6.49064e+06	5.77785e+06	7.81687e+06	7.41875e+06	9.00198e+06	9.1253e+06	5.61604e+06	5.84042e+06	5.34082e+06	8.45539e+06	8.2419e+06	7.50137e+06	8.90605e+06	6.93844e+06	7.54547e+06	7.42703e+06	6.34899e+06	8.03894e+06	0.09194	0.217907	1.27187	ACHN_TIG	ACHN_DMSO	0.00122788	0.00475293
1.42_267.0961n	Deoxyguanosine 20603				x					x				37.1	0.0303	267.096	268.103	1	1.41565	M+H, M+Na	C10H13N5O4	88.4837	0.131367	100 - 1.47	6.49064e+06	5.77785e+06	7.81687e+06	7.41875e+06	9.00198e+06	9.1253e+06	5.61604e+06	5.84042e+06	5.34082e+06	8.45539e+06	8.2419e+06	7.50137e+06	8.90605e+06	6.93844e+06	7.54547e+06	7.42703e+06	6.34899e+06	8.03894e+06	0.09194	0.217907	1.27187	ACHN_TIG	ACHN_DMSO	0.00122788	0.00475293
1.42_267.0961n	Zidovudine 24583				x					x				37.1	0.0274	267.096	268.103	1	1.41565	M+H, M+Na	C10H13N5O4	88.4837	0.131367	100 - 1.47	6.49064e+06	5.77785e+06	7.81687e+06	7.41875e+06	9.00198e+06	9.1253e+06	5.61604e+06	5.84042e+06	5.34082e+06	8.45539e+06	8.2419e+06	7.50137e+06	8.90605e+06	6.93844e+06	7.54547e+06	7.42703e+06	6.34899e+06	8.03894e+06	0.09194	0.217907	1.27187	ACHN_TIG	ACHN_DMSO	0.00122788	0.00475293
1.42_267.0961n	3-Deoxyguanosine 26986				x					x				37.1	0.0245	267.096	268.103	1	1.41565	M+H, M+Na	C10H13N5O4	88.4837	0.131367	100 - 1.47	6.49064e+06	5.77785e+06	7.81687e+06	7.41875e+06	9.00198e+06	9.1253e+06	5.61604e+06	5.84042e+06	5.34082e+06	8.45539e+06	8.2419e+06	7.50137e+06	8.90605e+06	6.93844e+06	7.54547e+06	7.42703e+06	6.34899e+06	8.03894e+06	0.09194	0.217907	1.27187	ACHN_TIG	ACHN_DMSO	0.00122788	0.00475293
1.42_267.0961n	3-Deoxyguanosine 26987				x					x				37.1	0	267.096	268.103	1	1.41565	M+H, M+Na	C10H13N5O4	88.4837	0.131367	100 - 1.47	6.49064e+06	5.77785e+06	7.81687e+06	7.41875e+06	9.00198e+06	9.1253e+06	5.61604e+06	5.84042e+06	5.34082e+06	8.45539e+06	8.2419e+06	7.50137e+06	8.90605e+06	6.93844e+06	7.54547e+06	7.42703e+06	6.34899e+06	8.03894e+06	0.09194	0.217907	1.27187	ACHN_TIG	ACHN_DMSO	0.00122788	0.00475293
1.42_267.0961n	3-Deoxyguanosine 26988				x					x				37.1	0	267.096	268.103	1	1.41565	M+H, M+Na	C10H13N5O4	88.4837	0.131367	100 - 1.47	6.49064e+06	5.77785e+06	7.81687e+06	7.41875e+06	9.00198e+06	9.1253e+06	5.61604e+06	5.84042e+06	5.34082e+06	8.45539e+06	8.2419e+06	7.50137e+06	8.90605e+06	6.93844e+06	7.54547e+06	7.42703e+06	6.34899e+06	8.03894e+06	0.09194	0.217907	1.27187	ACHN_TIG	ACHN_DMSO	0.00122788	0.00475293
1.42_267.0961n	3-Deoxyguanosine 26989				x					x				37.1	0	267.096	268.103	1	1.41565	M+H, M+Na	C10H13N5O4	88.4837	0.131367	100 - 1.47	6.49064e+06	5.77785e+06	7.81687e+06	7.41875e+06	9.00198e+06	9.1253e+06	5.61604e+06	5.84042e+06	5.34082e+06	8.45539e+06	8.2419e+06	7.50137e+06	8.90605e+06	6.93844e+06	7.54547e+06	7.42703e+06	6.34899e+06	8.03894e+06	0.09194	0.217907	1.27187	ACHN_TIG	ACHN_DMSO	0.00122788	0.00475293
1.42_267.0961n	Adenosine 27114				x					x				37.1	0	267.096	268.103	1	1.41565	M+H, M+Na	C10H13N5O4	88.4837	0.131367	100 - 1.47	6.49064e+06	5.77785e+06	7.81687e+06	7.41875e+06	9.00198e+06	9.1253e+06	5.61604e+06	5.84042e+06	5.34082e+06	8.45539e+06	8.2419e+06	7.50137e+06	8.90605e+06	6.93844e+06	7.54547e+06	7.42703e+06	6.34899e+06	8.03894e+06	0.09194	0.217907	1.27187	ACHN_TIG	ACHN_DMSO	0.00122788	0.00475293
1.42_267.0961n	Adenosine 27115				x					x				37.1	0	267.096	268.103	1	1.41565	M+H, M+Na	C10H13N5O4	88.4837	0.131367	100 - 1.47	6.49064e+06	5.77785e+06	7.81687e+06	7.41875e+06	9.00198e+06	9.1253e+06	5.61604e+06	5.84042e+06	5.34082e+06	8.45539e+06	8.2419e+06	7.50137e+06	8.90605e+06	6.93844e+06	7.54547e+06	7.42703e+06	6.34899e+06	8.03894e+06	0.09194	0.217907	1.27187	ACHN_TIG	ACHN_DMSO	0.00122788	0.00475293
1.42_267.0961n	Adenosine 27116				x					x				37.1	0	267.096	268.103	1	1.41565	M+H, M+Na	C10H13N5O4	88.4837	0.131367	100 - 1.47	6.49064e+06	5.77785e+06	7.81687e+06	7.41875e+06	9.00198e+06	9.1253e+06	5.61604e+06	5.84042e+06	5.34082e+06	8.45539e+06	8.2419e+06	7.50137e+06	8.90605e+06	6.93844e+06	7.54547e+06	7.42703e+06	6.34899e+06	8.03894e+06	0.09194	0.217907	1.27187	ACHN_TIG	ACHN_DMSO	0.00122788	0.00475293
1.42_267.0961n	Deoxyguanosine 20599				x					x				37.1	0	267.096	268.103	1	1.41565	M+H, M+Na	C10H13N5O4	88.4837	0.131367	100 - 1.47	6.49064e+06	5.77785e+06	7.81687e+06	7.41875e+06	9.00198e+06	9.1253e+06	5.61604e+06	5.84042e+06	5.34082e+06	8.45539e+06	8.2419e+06	7.50137e+06	8.90605e+06	6.93844e+06	7.54547e+06	7.42703e+06	6.34899e+06	8.03894e+06	0.09194	0.217907	1.27187	ACHN_TIG	ACHN_DMSO	0.00122788	0.00475293
1.42_267.0961n	Deoxyguanosine 20600				x					x				37.1	0	267.096	268.103	1	1.41565	M+H, M+Na	C10H13N5O4	88.4837	0.131367	100 - 1.47	6.49064e+06	5.77785e+06	7.81687e+06	7.41875e+06	9.00198e+06	9.1253e+06	5.61604e+06	5.84042e+06	5.34082e+06	8.45539e+06	8.2419e+06	7.50137e+06	8.90605e+06	6.93844e+06	7.54547e+06	7.42703e+06	6.34899e+06	8.03894e+06	0.09194	0.217907	1.27187	ACHN_TIG	ACHN_DMSO	0.00122788	0.00475293
1.42_267.0961n	Deoxyguanosine 20601				x					x				37.1	0	267.096	268.103	1	1.41565	M+H, M+Na	C10H13N5O4	88.4837	0.131367	100 - 1.47	6.49064e+06	5.77785e+06	7.81687e+06	7.41875e+06	9.00198e+06	9.1253e+06	5.61604e+06	5.84042e+06	5.34082e+06	8.45539e+06	8.2419e+06	7.50137e+06	8.90605e+06	6.93844e+06	7.54547e+06	7.42703e+06	6.34899e+06	8.03894e+06	0.09194	0.217907	1.27187	ACHN_TIG	ACHN_DMSO	0.00122788	0.00475293
1.16_385.1279m/z	HMDB0000939	S-Adenosylhomocysteine	*		x			x		x	x	x		43.8	33.5		385.128	1	1.15728	M+H	C14H20N6O5S	88.3264	0.1051	100 - 10.9 - 1.23	43390.3	36681.6	44766.5	29143.8	29500	29071.1	70273.6	72052.2	71598.1	17432	16672.7	18823.4	31674.1	26216.6	31448.7	19598.3	16560.4	15101.5	0.00489416	0.0330384	-1.42323	ACHN_DMSO	ACHN_TIG	2.69e-06	9.61e-05
1.16_385.1279m/z	S-Adenosylhomocysteine 25164				x			x		x	x	x		50.2	65.6		385.128	1	1.15728	M+H	C14H20N6O5S	88.3264	0.1051	100 - 10.9 - 1.23	43390.3	36681.6	44766.5	29143.8	29500	29071.1	70273.6	72052.2	71598.1	17432	16672.7	18823.4	31674.1	26216.6	31448.7	19598.3	16560.4	15101.5	0.00489416	0.0330384	-1.42323	ACHN_DMSO	ACHN_TIG	2.69e-06	9.61e-05
1.16_385.1279m/z	S-ADENOSYLHOMOCYSTEINE	IHL_v2_RPLC_pos HMDB0000939			x			x		x	x	x		49.5	62.3		385.128	1	1.15728	M+H	C14H20N6O5S	88.3264	0.1051	100 - 10.9 - 1.23	43390.3	36681.6	44766.5	29143.8	29500	29071.1	70273.6	72052.2	71598.1	17432	16672.7	18823.4	31674.1	26216.6	31448.7	19598.3	16560.4	15101.5	0.00489416	0.0330384	-1.42323	ACHN_DMSO	ACHN_TIG	2.69e-06	9.61e-05
1.16_385.1279m/z	S-Adenosylhomocysteine 25165				x			x		x	x	x		49.2	60.7		385.128	1	1.15728	M+H	C14H20N6O5S	88.3264	0.1051	100 - 10.9 - 1.23	43390.3	36681.6	44766.5	29143.8	29500	29071.1	70273.6	72052.2	71598.1	17432	16672.7	18823.4	31674.1	26216.6	31448.7	19598.3	16560.4	15101.5	0.00489416	0.0330384	-1.42323	ACHN_DMSO	ACHN_TIG	2.69e-06	9.61e-05
1.16_385.1279m/z	S-Adenosylhomocysteine 25166				x			x		x	x	x		43.4	31.5		385.128	1	1.15728	M+H	C14H20N6O5S	88.3264	0.1051	100 - 10.9 - 1.23	43390.3	36681.6	44766.5	29143.8	29500	29071.1	70273.6	72052.2	71598.1	17432	16672.7	18823.4	31674.1	26216.6	31448.7	19598.3	16560.4	15101.5	0.00489416	0.0330384	-1.42323	ACHN_DMSO	ACHN_TIG	2.69e-06	9.61e-05
1.16_385.1279m/z	HMDB0039379	Chrysaloin			x			x		x	x	x		37.4	0.379		385.128	1	1.15728	M+H-H2O	C21H22O8	87.5764	0.1051	100 - 10.9 - 1.23	43390.3	36681.6	44766.5	29143.8	29500	29071.1	70273.6	72052.2	71598.1	17432	16672.7	18823.4	31674.1	26216.6	31448.7	19598.3	16560.4	15101.5	0.00489416	0.0330384	-1.42323	ACHN_DMSO	ACHN_TIG	2.69e-06	9.61e-05
1.16_385.1279m/z	HMDB0029541	(+)-Zeylenol			x			x		x	x	x		37.5	0.377		385.128	1	1.15728	M+H	C21H20O7	87.8034	0.1051	100 - 10.9 - 1.23	43390.3	36681.6	44766.5	29143.8	29500	29071.1	70273.6	72052.2	71598.1	17432	16672.7	18823.4	31674.1	26216.6	31448.7	19598.3	16560.4	15101.5	0.00489416	0.0330384	-1.42323	ACHN_DMSO	ACHN_TIG	2.69e-06	9.61e-05
1.16_385.1279m/z	HMDB0039617	Piperenol B			x			x		x	x	x		37.5	0.377		385.128	1	1.15728	M+H	C21H20O7	87.8034	0.1051	100 - 10.9 - 1.23	43390.3	36681.6	44766.5	29143.8	29500	29071.1	70273.6	72052.2	71598.1	17432	16672.7	18823.4	31674.1	26216.6	31448.7	19598.3	16560.4	15101.5	0.00489416	0.0330384	-1.42323	ACHN_DMSO	ACHN_TIG	2.69e-06	9.61e-05
1.16_385.1279m/z	HMDB0039634	Piperenol A			x			x		x	x	x		37.5	0.375		385.128	1	1.15728	M+H	C21H20O7	87.8034	0.1051	100 - 10.9 - 1.23	43390.3	36681.6	44766.5	29143.8	29500	29071.1	70273.6	72052.2	71598.1	17432	16672.7	18823.4	31674.1	26216.6	31448.7	19598.3	16560.4	15101.5	0.00489416	0.0330384	-1.42323	ACHN_DMSO	ACHN_TIG	2.69e-06	9.61e-05
1.16_385.1279m/z	HMDB0135395	3,4,5-trihydroxy-6-[4-hydroxy-3-(1-hydroxy-3-phenylpropyl)phenoxy]oxane-2-carboxylic acid			x			x		x	x	x		37.4	0.363		385.128	1	1.15728	M+H-2H2O	C21H24O9	87.3505	0.1051	100 - 10.9 - 1.23	43390.3	36681.6	44766.5	29143.8	29500	29071.1	70273.6	72052.2	71598.1	17432	16672.7	18823.4	31674.1	26216.6	31448.7	19598.3	16560.4	15101.5	0.00489416	0.0330384	-1.42323	ACHN_DMSO	ACHN_TIG	2.69e-06	9.61e-05
1.16_385.1279m/z	HMDB0130342	3,4,5-trihydroxy-6-{3-hydroxy-4-[(2E)-3-phenylprop-2-en-1-yl]phenoxy}oxane-2-carboxylic acid			x			x		x	x	x		37.4	0.362		385.128	1	1.15728	M+H-H2O	C21H22O8	87.5764	0.1051	100 - 10.9 - 1.23	43390.3	36681.6	44766.5	29143.8	29500	29071.1	70273.6	72052.2	71598.1	17432	16672.7	18823.4	31674.1	26216.6	31448.7	19598.3	16560.4	15101.5	0.00489416	0.0330384	-1.42323	ACHN_DMSO	ACHN_TIG	2.69e-06	9.61e-05
1.16_385.1279m/z	HMDB0035479	Isolicopyranocoumarin			x			x		x	x	x		37.4	0.251		385.128	1	1.15728	M+H	C21H20O7	87.8034	0.1051	100 - 10.9 - 1.23	43390.3	36681.6	44766.5	29143.8	29500	29071.1	70273.6	72052.2	71598.1	17432	16672.7	18823.4	31674.1	26216.6	31448.7	19598.3	16560.4	15101.5	0.00489416	0.0330384	-1.42323	ACHN_DMSO	ACHN_TIG	2.69e-06	9.61e-05
1.16_385.1279m/z	HMDB0036281	Licofuranocoumarin			x			x		x	x	x		37.4	0.251		385.128	1	1.15728	M+H	C21H20O7	87.8034	0.1051	100 - 10.9 - 1.23	43390.3	36681.6	44766.5	29143.8	29500	29071.1	70273.6	72052.2	71598.1	17432	16672.7	18823.4	31674.1	26216.6	31448.7	19598.3	16560.4	15101.5	0.00489416	0.0330384	-1.42323	ACHN_DMSO	ACHN_TIG	2.69e-06	9.61e-05
1.16_385.1279m/z	HMDB0038874	Licopyranocoumarin			x			x		x	x	x		37.4	0.251		385.128	1	1.15728	M+H	C21H20O7	87.8034	0.1051	100 - 10.9 - 1.23	43390.3	36681.6	44766.5	29143.8	29500	29071.1	70273.6	72052.2	71598.1	17432	16672.7	18823.4	31674.1	26216.6	31448.7	19598.3	16560.4	15101.5	0.00489416	0.0330384	-1.42323	ACHN_DMSO	ACHN_TIG	2.69e-06	9.61e-05
1.16_385.1279m/z	HMDB0139010	7,14-dihydroxy-6-methoxy-4,12-dimethyl-5-(3-methylbut-2-enoyl)-2,9-dioxatricyclo[9.4.0.0Â³,â¸]pentadeca-1(11),3(8),4,6,12,14-hexaen-10-one			x			x		x	x	x		37.4	0.251		385.128	1	1.15728	M+H	C21H20O7	87.8034	0.1051	100 - 10.9 - 1.23	43390.3	36681.6	44766.5	29143.8	29500	29071.1	70273.6	72052.2	71598.1	17432	16672.7	18823.4	31674.1	26216.6	31448.7	19598.3	16560.4	15101.5	0.00489416	0.0330384	-1.42323	ACHN_DMSO	ACHN_TIG	2.69e-06	9.61e-05
1.16_385.1279m/z	HMDB0038950	5-Methoxyhinokinin			x			x		x	x	x		37.4	0.243		385.128	1	1.15728	M+H	C21H20O7	87.8034	0.1051	100 - 10.9 - 1.23	43390.3	36681.6	44766.5	29143.8	29500	29071.1	70273.6	72052.2	71598.1	17432	16672.7	18823.4	31674.1	26216.6	31448.7	19598.3	16560.4	15101.5	0.00489416	0.0330384	-1.42323	ACHN_DMSO	ACHN_TIG	2.69e-06	9.61e-05
1.16_385.1279m/z	HMDB0040813	3'-O-Methylgancaonin P			x			x		x	x	x		37.4	0.241		385.128	1	1.15728	M+H	C21H20O7	87.8034	0.1051	100 - 10.9 - 1.23	43390.3	36681.6	44766.5	29143.8	29500	29071.1	70273.6	72052.2	71598.1	17432	16672.7	18823.4	31674.1	26216.6	31448.7	19598.3	16560.4	15101.5	0.00489416	0.0330384	-1.42323	ACHN_DMSO	ACHN_TIG	2.69e-06	9.61e-05
1.16_385.1279m/z	HMDB0038396	Gancaonin D			x			x		x	x	x		37.4	0.236		385.128	1	1.15728	M+H	C21H20O7	87.8034	0.1051	100 - 10.9 - 1.23	43390.3	36681.6	44766.5	29143.8	29500	29071.1	70273.6	72052.2	71598.1	17432	16672.7	18823.4	31674.1	26216.6	31448.7	19598.3	16560.4	15101.5	0.00489416	0.0330384	-1.42323	ACHN_DMSO	ACHN_TIG	2.69e-06	9.61e-05
1.16_385.1279m/z	HMDB0030621	Oxyisocyclointegrin			x			x		x	x	x		37.4	0.233		385.128	1	1.15728	M+H	C21H20O7	87.8034	0.1051	100 - 10.9 - 1.23	43390.3	36681.6	44766.5	29143.8	29500	29071.1	70273.6	72052.2	71598.1	17432	16672.7	18823.4	31674.1	26216.6	31448.7	19598.3	16560.4	15101.5	0.00489416	0.0330384	-1.42323	ACHN_DMSO	ACHN_TIG	2.69e-06	9.61e-05
1.16_385.1279m/z	HMDB0129923	3,4,5-trihydroxy-6-{3-[2-(3-hydroxyphenyl)ethyl]-5-methoxyphenoxy}oxane-2-carboxylic acid			x			x		x	x	x		37.3	0.128		385.128	1	1.15728	M+H-2H2O	C21H24O9	87.3505	0.1051	100 - 10.9 - 1.23	43390.3	36681.6	44766.5	29143.8	29500	29071.1	70273.6	72052.2	71598.1	17432	16672.7	18823.4	31674.1	26216.6	31448.7	19598.3	16560.4	15101.5	0.00489416	0.0330384	-1.42323	ACHN_DMSO	ACHN_TIG	2.69e-06	9.61e-05
1.16_385.1279m/z	HMDB0129924	3,4,5-trihydroxy-6-{3-[2-(3-hydroxy-5-methoxyphenyl)ethyl]phenoxy}oxane-2-carboxylic acid			x			x		x	x	x		37.3	0.128		385.128	1	1.15728	M+H-2H2O	C21H24O9	87.3505	0.1051	100 - 10.9 - 1.23	43390.3	36681.6	44766.5	29143.8	29500	29071.1	70273.6	72052.2	71598.1	17432	16672.7	18823.4	31674.1	26216.6	31448.7	19598.3	16560.4	15101.5	0.00489416	0.0330384	-1.42323	ACHN_DMSO	ACHN_TIG	2.69e-06	9.61e-05
1.16_385.1279m/z	HMDB0130343	3,4,5-trihydroxy-6-[5-hydroxy-2-(3-phenylprop-2-en-1-yl)phenoxy]oxane-2-carboxylic acid			x			x		x	x	x		37.4	0.128		385.128	1	1.15728	M+H-H2O	C21H22O8	87.5764	0.1051	100 - 10.9 - 1.23	43390.3	36681.6	44766.5	29143.8	29500	29071.1	70273.6	72052.2	71598.1	17432	16672.7	18823.4	31674.1	26216.6	31448.7	19598.3	16560.4	15101.5	0.00489416	0.0330384	-1.42323	ACHN_DMSO	ACHN_TIG	2.69e-06	9.61e-05
1.16_385.1279m/z	HMDB0135217	3,4,5-trihydroxy-6-(3-oxo-1,3-diphenylpropoxy)oxane-2-carboxylic acid			x			x		x	x	x		37.4	0.128		385.128	1	1.15728	M+H-H2O	C21H22O8	87.5764	0.1051	100 - 10.9 - 1.23	43390.3	36681.6	44766.5	29143.8	29500	29071.1	70273.6	72052.2	71598.1	17432	16672.7	18823.4	31674.1	26216.6	31448.7	19598.3	16560.4	15101.5	0.00489416	0.0330384	-1.42323	ACHN_DMSO	ACHN_TIG	2.69e-06	9.61e-05
1.16_385.1279m/z	HMDB0135219	3,4,5-trihydroxy-6-[3-(3-phenylpropanoyl)phenoxy]oxane-2-carboxylic acid			x			x		x	x	x		37.4	0.128		385.128	1	1.15728	M+H-H2O	C21H22O8	87.5764	0.1051	100 - 10.9 - 1.23	43390.3	36681.6	44766.5	29143.8	29500	29071.1	70273.6	72052.2	71598.1	17432	16672.7	18823.4	31674.1	26216.6	31448.7	19598.3	16560.4	15101.5	0.00489416	0.0330384	-1.42323	ACHN_DMSO	ACHN_TIG	2.69e-06	9.61e-05
1.16_385.1279m/z	HMDB0135221	3,4,5-trihydroxy-6-[3-(3-oxo-3-phenylpropyl)phenoxy]oxane-2-carboxylic acid			x			x		x	x	x		37.4	0.128		385.128	1	1.15728	M+H-H2O	C21H22O8	87.5764	0.1051	100 - 10.9 - 1.23	43390.3	36681.6	44766.5	29143.8	29500	29071.1	70273.6	72052.2	71598.1	17432	16672.7	18823.4	31674.1	26216.6	31448.7	19598.3	16560.4	15101.5	0.00489416	0.0330384	-1.42323	ACHN_DMSO	ACHN_TIG	2.69e-06	9.61e-05
1.16_385.1279m/z	HMDB0135223	3,4,5-trihydroxy-6-[4-(3-phenylpropanoyl)phenoxy]oxane-2-carboxylic acid			x			x		x	x	x		37.4	0.128		385.128	1	1.15728	M+H-H2O	C21H22O8	87.5764	0.1051	100 - 10.9 - 1.23	43390.3	36681.6	44766.5	29143.8	29500	29071.1	70273.6	72052.2	71598.1	17432	16672.7	18823.4	31674.1	26216.6	31448.7	19598.3	16560.4	15101.5	0.00489416	0.0330384	-1.42323	ACHN_DMSO	ACHN_TIG	2.69e-06	9.61e-05
1.16_385.1279m/z	HMDB0135225	3,4,5-trihydroxy-6-[4-(3-oxo-3-phenylpropyl)phenoxy]oxane-2-carboxylic acid			x			x		x	x	x		37.4	0.128		385.128	1	1.15728	M+H-H2O	C21H22O8	87.5764	0.1051	100 - 10.9 - 1.23	43390.3	36681.6	44766.5	29143.8	29500	29071.1	70273.6	72052.2	71598.1	17432	16672.7	18823.4	31674.1	26216.6	31448.7	19598.3	16560.4	15101.5	0.00489416	0.0330384	-1.42323	ACHN_DMSO	ACHN_TIG	2.69e-06	9.61e-05
1.16_385.1279m/z	HMDB0135227	3,4,5-trihydroxy-6-[2-(3-phenylpropanoyl)phenoxy]oxane-2-carboxylic acid			x			x		x	x	x		37.4	0.128		385.128	1	1.15728	M+H-H2O	C21H22O8	87.5764	0.1051	100 - 10.9 - 1.23	43390.3	36681.6	44766.5	29143.8	29500	29071.1	70273.6	72052.2	71598.1	17432	16672.7	18823.4	31674.1	26216.6	31448.7	19598.3	16560.4	15101.5	0.00489416	0.0330384	-1.42323	ACHN_DMSO	ACHN_TIG	2.69e-06	9.61e-05
1.16_385.1279m/z	HMDB0135228	3,4,5-trihydroxy-6-[2-(3-oxo-3-phenylpropyl)phenoxy]oxane-2-carboxylic acid			x			x		x	x	x		37.4	0.128		385.128	1	1.15728	M+H-H2O	C21H22O8	87.5764	0.1051	100 - 10.9 - 1.23	43390.3	36681.6	44766.5	29143.8	29500	29071.1	70273.6	72052.2	71598.1	17432	16672.7	18823.4	31674.1	26216.6	31448.7	19598.3	16560.4	15101.5	0.00489416	0.0330384	-1.42323	ACHN_DMSO	ACHN_TIG	2.69e-06	9.61e-05
1.16_385.1279m/z	HMDB0135394	3,4,5-trihydroxy-6-[4-hydroxy-2-(1-hydroxy-3-phenylpropyl)phenoxy]oxane-2-carboxylic acid			x			x		x	x	x		37.3	0.128		385.128	1	1.15728	M+H-2H2O	C21H24O9	87.3505	0.1051	100 - 10.9 - 1.23	43390.3	36681.6	44766.5	29143.8	29500	29071.1	70273.6	72052.2	71598.1	17432	16672.7	18823.4	31674.1	26216.6	31448.7	19598.3	16560.4	15101.5	0.00489416	0.0330384	-1.42323	ACHN_DMSO	ACHN_TIG	2.69e-06	9.61e-05
1.16_385.1279m/z	HMDB0135545	3,4,5-trihydroxy-6-(2-oxo-1,3-diphenylpropoxy)oxane-2-carboxylic acid			x			x		x	x	x		37.4	0.128		385.128	1	1.15728	M+H-H2O	C21H22O8	87.5764	0.1051	100 - 10.9 - 1.23	43390.3	36681.6	44766.5	29143.8	29500	29071.1	70273.6	72052.2	71598.1	17432	16672.7	18823.4	31674.1	26216.6	31448.7	19598.3	16560.4	15101.5	0.00489416	0.0330384	-1.42323	ACHN_DMSO	ACHN_TIG	2.69e-06	9.61e-05
1.16_385.1279m/z	HMDB0135547	3,4,5-trihydroxy-6-[3-(2-oxo-3-phenylpropyl)phenoxy]oxane-2-carboxylic acid			x			x		x	x	x		37.4	0.128		385.128	1	1.15728	M+H-H2O	C21H22O8	87.5764	0.1051	100 - 10.9 - 1.23	43390.3	36681.6	44766.5	29143.8	29500	29071.1	70273.6	72052.2	71598.1	17432	16672.7	18823.4	31674.1	26216.6	31448.7	19598.3	16560.4	15101.5	0.00489416	0.0330384	-1.42323	ACHN_DMSO	ACHN_TIG	2.69e-06	9.61e-05
1.16_385.1279m/z	HMDB0135549	3,4,5-trihydroxy-6-[4-(2-oxo-3-phenylpropyl)phenoxy]oxane-2-carboxylic acid			x			x		x	x	x		37.4	0.128		385.128	1	1.15728	M+H-H2O	C21H22O8	87.5764	0.1051	100 - 10.9 - 1.23	43390.3	36681.6	44766.5	29143.8	29500	29071.1	70273.6	72052.2	71598.1	17432	16672.7	18823.4	31674.1	26216.6	31448.7	19598.3	16560.4	15101.5	0.00489416	0.0330384	-1.42323	ACHN_DMSO	ACHN_TIG	2.69e-06	9.61e-05
1.16_385.1279m/z	HMDB0135551	3,4,5-trihydroxy-6-[2-(2-oxo-3-phenylpropyl)phenoxy]oxane-2-carboxylic acid			x			x		x	x	x		37.4	0.128		385.128	1	1.15728	M+H-H2O	C21H22O8	87.5764	0.1051	100 - 10.9 - 1.23	43390.3	36681.6	44766.5	29143.8	29500	29071.1	70273.6	72052.2	71598.1	17432	16672.7	18823.4	31674.1	26216.6	31448.7	19598.3	16560.4	15101.5	0.00489416	0.0330384	-1.42323	ACHN_DMSO	ACHN_TIG	2.69e-06	9.61e-05
1.16_385.1279m/z	HMDB0135762	3,4,5-trihydroxy-6-{3-[2-(2-hydroxyphenyl)ethyl]-5-methoxyphenoxy}oxane-2-carboxylic acid			x			x		x	x	x		37.3	0.128		385.128	1	1.15728	M+H-2H2O	C21H24O9	87.3505	0.1051	100 - 10.9 - 1.23	43390.3	36681.6	44766.5	29143.8	29500	29071.1	70273.6	72052.2	71598.1	17432	16672.7	18823.4	31674.1	26216.6	31448.7	19598.3	16560.4	15101.5	0.00489416	0.0330384	-1.42323	ACHN_DMSO	ACHN_TIG	2.69e-06	9.61e-05
1.16_385.1279m/z	HMDB0135763	3,4,5-trihydroxy-6-{2-[2-(3-hydroxy-5-methoxyphenyl)ethyl]phenoxy}oxane-2-carboxylic acid			x			x		x	x	x		37.3	0.128		385.128	1	1.15728	M+H-2H2O	C21H24O9	87.3505	0.1051	100 - 10.9 - 1.23	43390.3	36681.6	44766.5	29143.8	29500	29071.1	70273.6	72052.2	71598.1	17432	16672.7	18823.4	31674.1	26216.6	31448.7	19598.3	16560.4	15101.5	0.00489416	0.0330384	-1.42323	ACHN_DMSO	ACHN_TIG	2.69e-06	9.61e-05
1.16_385.1279m/z	HMDB0037483	2',4',6'-Trihydroxydihydrochalcone 2'-glucoside			x			x		x	x	x		37.3	0.126		385.128	1	1.15728	M+H-2H2O	C21H24O9	87.3505	0.1051	100 - 10.9 - 1.23	43390.3	36681.6	44766.5	29143.8	29500	29071.1	70273.6	72052.2	71598.1	17432	16672.7	18823.4	31674.1	26216.6	31448.7	19598.3	16560.4	15101.5	0.00489416	0.0330384	-1.42323	ACHN_DMSO	ACHN_TIG	2.69e-06	9.61e-05
1.16_385.1279m/z	HMDB0037484	2',4',6'-Trihydroxydihydrochalcone 4'-glucoside			x			x		x	x	x		37.3	0.126		385.128	1	1.15728	M+H-2H2O	C21H24O9	87.3505	0.1051	100 - 10.9 - 1.23	43390.3	36681.6	44766.5	29143.8	29500	29071.1	70273.6	72052.2	71598.1	17432	16672.7	18823.4	31674.1	26216.6	31448.7	19598.3	16560.4	15101.5	0.00489416	0.0330384	-1.42323	ACHN_DMSO	ACHN_TIG	2.69e-06	9.61e-05
1.16_385.1279m/z	Ala Trp Ala 9659				x			x		x	x	x		37.8	0		385.128	1	1.15728	M+K	C17H22N4O4	90.9534	0.1051	100 - 10.9 - 1.23	43390.3	36681.6	44766.5	29143.8	29500	29071.1	70273.6	72052.2	71598.1	17432	16672.7	18823.4	31674.1	26216.6	31448.7	19598.3	16560.4	15101.5	0.00489416	0.0330384	-1.42323	ACHN_DMSO	ACHN_TIG	2.69e-06	9.61e-05
1.16_385.1279m/z	Ala Trp Ala 9660				x			x		x	x	x		37.8	0		385.128	1	1.15728	M+K	C17H22N4O4	90.9534	0.1051	100 - 10.9 - 1.23	43390.3	36681.6	44766.5	29143.8	29500	29071.1	70273.6	72052.2	71598.1	17432	16672.7	18823.4	31674.1	26216.6	31448.7	19598.3	16560.4	15101.5	0.00489416	0.0330384	-1.42323	ACHN_DMSO	ACHN_TIG	2.69e-06	9.61e-05
1.16_385.1279m/z	Ala Trp Ala 9661				x			x		x	x	x		37.8	0		385.128	1	1.15728	M+K	C17H22N4O4	90.9534	0.1051	100 - 10.9 - 1.23	43390.3	36681.6	44766.5	29143.8	29500	29071.1	70273.6	72052.2	71598.1	17432	16672.7	18823.4	31674.1	26216.6	31448.7	19598.3	16560.4	15101.5	0.00489416	0.0330384	-1.42323	ACHN_DMSO	ACHN_TIG	2.69e-06	9.61e-05
1.16_385.1279m/z	HMDB0029308	Hexamethylquercetagetin			x			x		x	x	x		37.3	0		385.128	1	1.15728	M+H-H2O	C21H22O8	87.5764	0.1051	100 - 10.9 - 1.23	43390.3	36681.6	44766.5	29143.8	29500	29071.1	70273.6	72052.2	71598.1	17432	16672.7	18823.4	31674.1	26216.6	31448.7	19598.3	16560.4	15101.5	0.00489416	0.0330384	-1.42323	ACHN_DMSO	ACHN_TIG	2.69e-06	9.61e-05
1.16_385.1279m/z	HMDB0029540	Nobiletin			x			x		x	x	x		37.3	0		385.128	1	1.15728	M+H-H2O	C21H22O8	87.5764	0.1051	100 - 10.9 - 1.23	43390.3	36681.6	44766.5	29143.8	29500	29071.1	70273.6	72052.2	71598.1	17432	16672.7	18823.4	31674.1	26216.6	31448.7	19598.3	16560.4	15101.5	0.00489416	0.0330384	-1.42323	ACHN_DMSO	ACHN_TIG	2.69e-06	9.61e-05
1.16_385.1279m/z	HMDB0034914	Dulxanthone F			x			x		x	x	x		37.4	0		385.128	1	1.15728	M+H	C21H20O7	87.8034	0.1051	100 - 10.9 - 1.23	43390.3	36681.6	44766.5	29143.8	29500	29071.1	70273.6	72052.2	71598.1	17432	16672.7	18823.4	31674.1	26216.6	31448.7	19598.3	16560.4	15101.5	0.00489416	0.0330384	-1.42323	ACHN_DMSO	ACHN_TIG	2.69e-06	9.61e-05
1.16_385.1279m/z	HMDB0035415	3,3',4',5,6,8-Hexamethoxyflavone			x			x		x	x	x		37.3	0		385.128	1	1.15728	M+H-H2O	C21H22O8	87.5764	0.1051	100 - 10.9 - 1.23	43390.3	36681.6	44766.5	29143.8	29500	29071.1	70273.6	72052.2	71598.1	17432	16672.7	18823.4	31674.1	26216.6	31448.7	19598.3	16560.4	15101.5	0.00489416	0.0330384	-1.42323	ACHN_DMSO	ACHN_TIG	2.69e-06	9.61e-05
1.16_385.1279m/z	HMDB0037166	2-(Methylthiomethyl)-3-phenyl-2-propenal			x			x		x	x	x		38.1	0		385.128	1	1.15728	2M+H	C11H12OS	94.2792	0.1051	100 - 10.9 - 1.23	43390.3	36681.6	44766.5	29143.8	29500	29071.1	70273.6	72052.2	71598.1	17432	16672.7	18823.4	31674.1	26216.6	31448.7	19598.3	16560.4	15101.5	0.00489416	0.0330384	-1.42323	ACHN_DMSO	ACHN_TIG	2.69e-06	9.61e-05
1.16_385.1279m/z	HMDB0037755	3,3',4',5,7,8-Hexamethoxyflavone			x			x		x	x	x		37.3	0		385.128	1	1.15728	M+H-H2O	C21H22O8	87.5764	0.1051	100 - 10.9 - 1.23	43390.3	36681.6	44766.5	29143.8	29500	29071.1	70273.6	72052.2	71598.1	17432	16672.7	18823.4	31674.1	26216.6	31448.7	19598.3	16560.4	15101.5	0.00489416	0.0330384	-1.42323	ACHN_DMSO	ACHN_TIG	2.69e-06	9.61e-05
1.16_385.1279m/z	HMDB0040134	Calebin A			x			x		x	x	x		37.4	0		385.128	1	1.15728	M+H	C21H20O7	87.8034	0.1051	100 - 10.9 - 1.23	43390.3	36681.6	44766.5	29143.8	29500	29071.1	70273.6	72052.2	71598.1	17432	16672.7	18823.4	31674.1	26216.6	31448.7	19598.3	16560.4	15101.5	0.00489416	0.0330384	-1.42323	ACHN_DMSO	ACHN_TIG	2.69e-06	9.61e-05
1.16_385.1279m/z	HMDB0040837	3-O-Methyluralenol			x			x		x	x	x		37.4	0		385.128	1	1.15728	M+H	C21H20O7	87.8034	0.1051	100 - 10.9 - 1.23	43390.3	36681.6	44766.5	29143.8	29500	29071.1	70273.6	72052.2	71598.1	17432	16672.7	18823.4	31674.1	26216.6	31448.7	19598.3	16560.4	15101.5	0.00489416	0.0330384	-1.42323	ACHN_DMSO	ACHN_TIG	2.69e-06	9.61e-05
1.16_385.1279m/z	HMDB0040934	Uralene			x			x		x	x	x		37.4	0		385.128	1	1.15728	M+H	C21H20O7	87.8034	0.1051	100 - 10.9 - 1.23	43390.3	36681.6	44766.5	29143.8	29500	29071.1	70273.6	72052.2	71598.1	17432	16672.7	18823.4	31674.1	26216.6	31448.7	19598.3	16560.4	15101.5	0.00489416	0.0330384	-1.42323	ACHN_DMSO	ACHN_TIG	2.69e-06	9.61e-05
1.16_385.1279m/z	HMDB0125986	6,7-dihydroxy-3-(7-hydroxy-5-methoxy-2,2-dimethyl-3,4-dihydro-2H-1-benzopyran-6-yl)-4H-chromen-4-one			x			x		x	x	x		37.4	0		385.128	1	1.15728	M+H	C21H20O7	87.8034	0.1051	100 - 10.9 - 1.23	43390.3	36681.6	44766.5	29143.8	29500	29071.1	70273.6	72052.2	71598.1	17432	16672.7	18823.4	31674.1	26216.6	31448.7	19598.3	16560.4	15101.5	0.00489416	0.0330384	-1.42323	ACHN_DMSO	ACHN_TIG	2.69e-06	9.61e-05
1.16_385.1279m/z	HMDB0125988	3-(3,7-dihydroxy-5-methoxy-2,2-dimethyl-3,4-dihydro-2H-1-benzopyran-6-yl)-7-hydroxy-4H-chromen-4-one			x			x		x	x	x		37.4	0		385.128	1	1.15728	M+H	C21H20O7	87.8034	0.1051	100 - 10.9 - 1.23	43390.3	36681.6	44766.5	29143.8	29500	29071.1	70273.6	72052.2	71598.1	17432	16672.7	18823.4	31674.1	26216.6	31448.7	19598.3	16560.4	15101.5	0.00489416	0.0330384	-1.42323	ACHN_DMSO	ACHN_TIG	2.69e-06	9.61e-05
1.16_385.1279m/z	HMDB0125989	7,8-dihydroxy-3-(7-hydroxy-5-methoxy-2,2-dimethyl-3,4-dihydro-2H-1-benzopyran-6-yl)-4H-chromen-4-one			x			x		x	x	x		37.4	0		385.128	1	1.15728	M+H	C21H20O7	87.8034	0.1051	100 - 10.9 - 1.23	43390.3	36681.6	44766.5	29143.8	29500	29071.1	70273.6	72052.2	71598.1	17432	16672.7	18823.4	31674.1	26216.6	31448.7	19598.3	16560.4	15101.5	0.00489416	0.0330384	-1.42323	ACHN_DMSO	ACHN_TIG	2.69e-06	9.61e-05
1.16_385.1279m/z	HMDB0125990	5,7-dihydroxy-3-(7-hydroxy-5-methoxy-2,2-dimethyl-3,4-dihydro-2H-1-benzopyran-6-yl)-4H-chromen-4-one			x			x		x	x	x		37.4	0		385.128	1	1.15728	M+H	C21H20O7	87.8034	0.1051	100 - 10.9 - 1.23	43390.3	36681.6	44766.5	29143.8	29500	29071.1	70273.6	72052.2	71598.1	17432	16672.7	18823.4	31674.1	26216.6	31448.7	19598.3	16560.4	15101.5	0.00489416	0.0330384	-1.42323	ACHN_DMSO	ACHN_TIG	2.69e-06	9.61e-05
1.16_385.1279m/z	HMDB0125991	7-hydroxy-3-[7-hydroxy-2-(hydroxymethyl)-5-methoxy-2-methyl-3,4-dihydro-2H-1-benzopyran-6-yl]-4H-chromen-4-one			x			x		x	x	x		37.4	0		385.128	1	1.15728	M+H	C21H20O7	87.8034	0.1051	100 - 10.9 - 1.23	43390.3	36681.6	44766.5	29143.8	29500	29071.1	70273.6	72052.2	71598.1	17432	16672.7	18823.4	31674.1	26216.6	31448.7	19598.3	16560.4	15101.5	0.00489416	0.0330384	-1.42323	ACHN_DMSO	ACHN_TIG	2.69e-06	9.61e-05
1.16_385.1279m/z	HMDB0129093	8-[2-(acetyloxy)-1-hydroxypropan-2-yl]-2-oxo-2H,8H,9H-furo[2,3-h]chromen-9-yl (2E)-2-methylbut-2-enoate			x			x		x	x	x		37.3	0		385.128	1	1.15728	M+H-H2O	C21H22O8	87.5764	0.1051	100 - 10.9 - 1.23	43390.3	36681.6	44766.5	29143.8	29500	29071.1	70273.6	72052.2	71598.1	17432	16672.7	18823.4	31674.1	26216.6	31448.7	19598.3	16560.4	15101.5	0.00489416	0.0330384	-1.42323	ACHN_DMSO	ACHN_TIG	2.69e-06	9.61e-05
1.16_385.1279m/z	HMDB0129094	8-{2-[(2-hydroxyacetyl)oxy]propan-2-yl}-2-oxo-2H,8H,9H-furo[2,3-h]chromen-9-yl (2E)-2-methylbut-2-enoate			x			x		x	x	x		37.3	0		385.128	1	1.15728	M+H-H2O	C21H22O8	87.5764	0.1051	100 - 10.9 - 1.23	43390.3	36681.6	44766.5	29143.8	29500	29071.1	70273.6	72052.2	71598.1	17432	16672.7	18823.4	31674.1	26216.6	31448.7	19598.3	16560.4	15101.5	0.00489416	0.0330384	-1.42323	ACHN_DMSO	ACHN_TIG	2.69e-06	9.61e-05
1.16_385.1279m/z	Nobiletin 18779				x			x		x	x	x		37.3	0		385.128	1	1.15728	M+H-H2O	C21H22O8	87.5764	0.1051	100 - 10.9 - 1.23	43390.3	36681.6	44766.5	29143.8	29500	29071.1	70273.6	72052.2	71598.1	17432	16672.7	18823.4	31674.1	26216.6	31448.7	19598.3	16560.4	15101.5	0.00489416	0.0330384	-1.42323	ACHN_DMSO	ACHN_TIG	2.69e-06	9.61e-05
1.16_385.1279m/z	Nobiletin 18780				x			x		x	x	x		37.3	0		385.128	1	1.15728	M+H-H2O	C21H22O8	87.5764	0.1051	100 - 10.9 - 1.23	43390.3	36681.6	44766.5	29143.8	29500	29071.1	70273.6	72052.2	71598.1	17432	16672.7	18823.4	31674.1	26216.6	31448.7	19598.3	16560.4	15101.5	0.00489416	0.0330384	-1.42323	ACHN_DMSO	ACHN_TIG	2.69e-06	9.61e-05
1.16_385.1279m/z	Nobiletin 18781				x			x		x	x	x		37.3	0		385.128	1	1.15728	M+H-H2O	C21H22O8	87.5764	0.1051	100 - 10.9 - 1.23	43390.3	36681.6	44766.5	29143.8	29500	29071.1	70273.6	72052.2	71598.1	17432	16672.7	18823.4	31674.1	26216.6	31448.7	19598.3	16560.4	15101.5	0.00489416	0.0330384	-1.42323	ACHN_DMSO	ACHN_TIG	2.69e-06	9.61e-05
1.16_385.1279m/z	Rhapontin 17903				x			x		x	x	x		37.3	0		385.128	1	1.15728	M+H-2H2O	C21H24O9	87.3505	0.1051	100 - 10.9 - 1.23	43390.3	36681.6	44766.5	29143.8	29500	29071.1	70273.6	72052.2	71598.1	17432	16672.7	18823.4	31674.1	26216.6	31448.7	19598.3	16560.4	15101.5	0.00489416	0.0330384	-1.42323	ACHN_DMSO	ACHN_TIG	2.69e-06	9.61e-05
1.16_385.1279m/z	Rhapontin 17904				x			x		x	x	x		37.3	0		385.128	1	1.15728	M+H-2H2O	C21H24O9	87.3505	0.1051	100 - 10.9 - 1.23	43390.3	36681.6	44766.5	29143.8	29500	29071.1	70273.6	72052.2	71598.1	17432	16672.7	18823.4	31674.1	26216.6	31448.7	19598.3	16560.4	15101.5	0.00489416	0.0330384	-1.42323	ACHN_DMSO	ACHN_TIG	2.69e-06	9.61e-05
1.16_385.1279m/z	Rhapontin 17905				x			x		x	x	x		37.3	0		385.128	1	1.15728	M+H-2H2O	C21H24O9	87.3505	0.1051	100 - 10.9 - 1.23	43390.3	36681.6	44766.5	29143.8	29500	29071.1	70273.6	72052.2	71598.1	17432	16672.7	18823.4	31674.1	26216.6	31448.7	19598.3	16560.4	15101.5	0.00489416	0.0330384	-1.42323	ACHN_DMSO	ACHN_TIG	2.69e-06	9.61e-05
1.16_385.1279m/z	Rhapontin 26809				x			x		x	x	x		37.3	0		385.128	1	1.15728	M+H-2H2O	C21H24O9	87.3505	0.1051	100 - 10.9 - 1.23	43390.3	36681.6	44766.5	29143.8	29500	29071.1	70273.6	72052.2	71598.1	17432	16672.7	18823.4	31674.1	26216.6	31448.7	19598.3	16560.4	15101.5	0.00489416	0.0330384	-1.42323	ACHN_DMSO	ACHN_TIG	2.69e-06	9.61e-05
1.16_385.1279m/z	Rhapontin 26810				x			x		x	x	x		37.3	0		385.128	1	1.15728	M+H-2H2O	C21H24O9	87.3505	0.1051	100 - 10.9 - 1.23	43390.3	36681.6	44766.5	29143.8	29500	29071.1	70273.6	72052.2	71598.1	17432	16672.7	18823.4	31674.1	26216.6	31448.7	19598.3	16560.4	15101.5	0.00489416	0.0330384	-1.42323	ACHN_DMSO	ACHN_TIG	2.69e-06	9.61e-05
1.16_385.1279m/z	Rhapontin 26811				x			x		x	x	x		37.3	0		385.128	1	1.15728	M+H-2H2O	C21H24O9	87.3505	0.1051	100 - 10.9 - 1.23	43390.3	36681.6	44766.5	29143.8	29500	29071.1	70273.6	72052.2	71598.1	17432	16672.7	18823.4	31674.1	26216.6	31448.7	19598.3	16560.4	15101.5	0.00489416	0.0330384	-1.42323	ACHN_DMSO	ACHN_TIG	2.69e-06	9.61e-05
1.16_385.1279m/z	S-Adenosylhomocysteine 25189				x			x		x	x	x		37.1	0		385.128	1	1.15728	M+H	C14H20N6O5S	88.3264	0.1051	100 - 10.9 - 1.23	43390.3	36681.6	44766.5	29143.8	29500	29071.1	70273.6	72052.2	71598.1	17432	16672.7	18823.4	31674.1	26216.6	31448.7	19598.3	16560.4	15101.5	0.00489416	0.0330384	-1.42323	ACHN_DMSO	ACHN_TIG	2.69e-06	9.61e-05
1.16_385.1279m/z	S-Adenosylhomocysteine 25190				x			x		x	x	x		37.1	0		385.128	1	1.15728	M+H	C14H20N6O5S	88.3264	0.1051	100 - 10.9 - 1.23	43390.3	36681.6	44766.5	29143.8	29500	29071.1	70273.6	72052.2	71598.1	17432	16672.7	18823.4	31674.1	26216.6	31448.7	19598.3	16560.4	15101.5	0.00489416	0.0330384	-1.42323	ACHN_DMSO	ACHN_TIG	2.69e-06	9.61e-05
1.16_385.1279m/z	S-Adenosylhomocysteine 25191				x			x		x	x	x		37.1	0		385.128	1	1.15728	M+H	C14H20N6O5S	88.3264	0.1051	100 - 10.9 - 1.23	43390.3	36681.6	44766.5	29143.8	29500	29071.1	70273.6	72052.2	71598.1	17432	16672.7	18823.4	31674.1	26216.6	31448.7	19598.3	16560.4	15101.5	0.00489416	0.0330384	-1.42323	ACHN_DMSO	ACHN_TIG	2.69e-06	9.61e-05
1.16_385.1279m/z	SB 431542 23598				x			x		x	x	x		36.3	0		385.128	1	1.15728	M+H	C22H16N4O3	86.4668	0.1051	100 - 10.9 - 1.23	43390.3	36681.6	44766.5	29143.8	29500	29071.1	70273.6	72052.2	71598.1	17432	16672.7	18823.4	31674.1	26216.6	31448.7	19598.3	16560.4	15101.5	0.00489416	0.0330384	-1.42323	ACHN_DMSO	ACHN_TIG	2.69e-06	9.61e-05
1.16_385.1279m/z	SB 431542 23599				x			x		x	x	x		36.3	0		385.128	1	1.15728	M+H	C22H16N4O3	86.4668	0.1051	100 - 10.9 - 1.23	43390.3	36681.6	44766.5	29143.8	29500	29071.1	70273.6	72052.2	71598.1	17432	16672.7	18823.4	31674.1	26216.6	31448.7	19598.3	16560.4	15101.5	0.00489416	0.0330384	-1.42323	ACHN_DMSO	ACHN_TIG	2.69e-06	9.61e-05
1.16_385.1279m/z	SB 431542 23600				x			x		x	x	x		36.3	0		385.128	1	1.15728	M+H	C22H16N4O3	86.4668	0.1051	100 - 10.9 - 1.23	43390.3	36681.6	44766.5	29143.8	29500	29071.1	70273.6	72052.2	71598.1	17432	16672.7	18823.4	31674.1	26216.6	31448.7	19598.3	16560.4	15101.5	0.00489416	0.0330384	-1.42323	ACHN_DMSO	ACHN_TIG	2.69e-06	9.61e-05
4.64_192.0686m/z	HMDB0011745	N-Acetyl-L-methionine	*		x					x	x	x	x	48.2	55.5		192.069	1	4.63658	M+H	C7H13NO3S	87.0089	0.140833	100	3028.22	1749.8	2375.08	1397.73	1684.64	1465.72	2191.08	2213.25	2362.51	983.034	958.404	938.857	3117.91	3717.78	3302.51	1457.01	1134.35	1017.17	0.0624523	0.173383	-1.57277	ACHN_DMSO	ACHN_TIG	6.05e-06	0.000184373
4.64_192.0686m/z	N-Acetyl-DL-methionine 115				x					x	x	x	x	55.5	92.3		192.069	1	4.63658	M+H	C7H13NO3S	87.0089	0.140833	100	3028.22	1749.8	2375.08	1397.73	1684.64	1465.72	2191.08	2213.25	2362.51	983.034	958.404	938.857	3117.91	3717.78	3302.51	1457.01	1134.35	1017.17	0.0624523	0.173383	-1.57277	ACHN_DMSO	ACHN_TIG	6.05e-06	0.000184373
4.64_192.0686m/z	N-ACETYLMETHIONINE	IHL_v2_RPLC_pos HMDB0011745			x					x	x	x	x	54	84.4		192.069	1	4.63658	M+H	C7H13NO3S	87.0089	0.140833	100	3028.22	1749.8	2375.08	1397.73	1684.64	1465.72	2191.08	2213.25	2362.51	983.034	958.404	938.857	3117.91	3717.78	3302.51	1457.01	1134.35	1017.17	0.0624523	0.173383	-1.57277	ACHN_DMSO	ACHN_TIG	6.05e-06	0.000184373
4.64_192.0686m/z	N-Acetyl-DL-methionine 116				x					x	x	x	x	51.8	73.5		192.069	1	4.63658	M+H	C7H13NO3S	87.0089	0.140833	100	3028.22	1749.8	2375.08	1397.73	1684.64	1465.72	2191.08	2213.25	2362.51	983.034	958.404	938.857	3117.91	3717.78	3302.51	1457.01	1134.35	1017.17	0.0624523	0.173383	-1.57277	ACHN_DMSO	ACHN_TIG	6.05e-06	0.000184373
4.64_192.0686m/z	N-Acetyl-DL-methionine 117				x					x	x	x	x	38.5	7.35		192.069	1	4.63658	M+H	C7H13NO3S	87.0089	0.140833	100	3028.22	1749.8	2375.08	1397.73	1684.64	1465.72	2191.08	2213.25	2362.51	983.034	958.404	938.857	3117.91	3717.78	3302.51	1457.01	1134.35	1017.17	0.0624523	0.173383	-1.57277	ACHN_DMSO	ACHN_TIG	6.05e-06	0.000184373
4.64_192.0686m/z	N-Acetyl-DL-methionine 112				x					x	x	x	x	37.1	0		192.069	1	4.63658	M+H	C7H13NO3S	87.0089	0.140833	100	3028.22	1749.8	2375.08	1397.73	1684.64	1465.72	2191.08	2213.25	2362.51	983.034	958.404	938.857	3117.91	3717.78	3302.51	1457.01	1134.35	1017.17	0.0624523	0.173383	-1.57277	ACHN_DMSO	ACHN_TIG	6.05e-06	0.000184373
4.64_192.0686m/z	N-Acetyl-DL-methionine 113				x					x	x	x	x	37.1	0		192.069	1	4.63658	M+H	C7H13NO3S	87.0089	0.140833	100	3028.22	1749.8	2375.08	1397.73	1684.64	1465.72	2191.08	2213.25	2362.51	983.034	958.404	938.857	3117.91	3717.78	3302.51	1457.01	1134.35	1017.17	0.0624523	0.173383	-1.57277	ACHN_DMSO	ACHN_TIG	6.05e-06	0.000184373
4.64_192.0686m/z	N-Acetyl-DL-methionine 114				x					x	x	x	x	37.1	0		192.069	1	4.63658	M+H	C7H13NO3S	87.0089	0.140833	100	3028.22	1749.8	2375.08	1397.73	1684.64	1465.72	2191.08	2213.25	2362.51	983.034	958.404	938.857	3117.91	3717.78	3302.51	1457.01	1134.35	1017.17	0.0624523	0.173383	-1.57277	ACHN_DMSO	ACHN_TIG	6.05e-06	0.000184373
0.79_202.2153n	HMDB0001256	Spermine	*		x			x	x	x	x			48.9	58.7	202.215	203.223	1	0.78945	M+Na, M+H	C10H26N4	88.2568	0.162017	100	346368	321153	249053	116734	176815	160544	337832	252697	337022	46172.6	50273.2	25360.7	90795.3	131092	146011	133029	115773	62763.3	0.0115442	0.0594421	-2.01848	ACHN_DMSO	ACHN_TIG	0.000940585	0.00392157
0.79_202.2153n	Spermine 27861				x			x	x	x	x			56.8	98.3	202.215	203.223	1	0.78945	M+Na, M+H	C10H26N4	88.2568	0.162017	100	346368	321153	249053	116734	176815	160544	337832	252697	337022	46172.6	50273.2	25360.7	90795.3	131092	146011	133029	115773	62763.3	0.0115442	0.0594421	-2.01848	ACHN_DMSO	ACHN_TIG	0.000940585	0.00392157
0.79_202.2153n	Spermine 27862				x			x	x	x	x			54.3	85.8	202.215	203.223	1	0.78945	M+Na, M+H	C10H26N4	88.2568	0.162017	100	346368	321153	249053	116734	176815	160544	337832	252697	337022	46172.6	50273.2	25360.7	90795.3	131092	146011	133029	115773	62763.3	0.0115442	0.0594421	-2.01848	ACHN_DMSO	ACHN_TIG	0.000940585	0.00392157
0.79_202.2153n	Spermine 27863				x			x	x	x	x			43.3	30.9	202.215	203.223	1	0.78945	M+Na, M+H	C10H26N4	88.2568	0.162017	100	346368	321153	249053	116734	176815	160544	337832	252697	337022	46172.6	50273.2	25360.7	90795.3	131092	146011	133029	115773	62763.3	0.0115442	0.0594421	-2.01848	ACHN_DMSO	ACHN_TIG	0.000940585	0.00392157
0.79_202.2153n	SPERMINE	IHL_v2_RPLC_pos HMDB0001256			x			x	x	x	x			37.2	0	202.215	203.223	1	0.78945	M+Na, M+H	C10H26N4	88.2568	0.162017	100	346368	321153	249053	116734	176815	160544	337832	252697	337022	46172.6	50273.2	25360.7	90795.3	131092	146011	133029	115773	62763.3	0.0115442	0.0594421	-2.01848	ACHN_DMSO	ACHN_TIG	0.000940585	0.00392157
1.09_112.0502m/z	HMDB0000630	Cytosine	*		x									50.1	59		112.05	1	1.0916	M+H	C4H5N3O	94.4731	0.131367	100	49884.4	28500.1	33829.1	33979.7	30782.9	29146.4	25017.7	26760.8	25738.3	23999.4	22280.5	18538.6	34281.9	23539.4	25683.1	25007.3	19816.6	23063.1	0.425826	0.551409	-1.19492	ACHN_DMSO	ACHN_TIG	0.0804516	0.105328
1.09_112.0502m/z	CYTOSINE	IHL_v2_RPLC_pos HMDB0000630			x									43	23.5		112.05	1	1.0916	M+H	C4H5N3O	94.4731	0.131367	100	49884.4	28500.1	33829.1	33979.7	30782.9	29146.4	25017.7	26760.8	25738.3	23999.4	22280.5	18538.6	34281.9	23539.4	25683.1	25007.3	19816.6	23063.1	0.425826	0.551409	-1.19492	ACHN_DMSO	ACHN_TIG	0.0804516	0.105328
1.09_112.0502m/z	Albizziine 23003				x									38.3	0		112.05	1	1.0916	M+H-2H2O	C4H9N3O3	93.9936	0.131367	100	49884.4	28500.1	33829.1	33979.7	30782.9	29146.4	25017.7	26760.8	25738.3	23999.4	22280.5	18538.6	34281.9	23539.4	25683.1	25007.3	19816.6	23063.1	0.425826	0.551409	-1.19492	ACHN_DMSO	ACHN_TIG	0.0804516	0.105328
1.09_112.0502m/z	Albizziine 23004				x									38.3	0		112.05	1	1.0916	M+H-2H2O	C4H9N3O3	93.9936	0.131367	100	49884.4	28500.1	33829.1	33979.7	30782.9	29146.4	25017.7	26760.8	25738.3	23999.4	22280.5	18538.6	34281.9	23539.4	25683.1	25007.3	19816.6	23063.1	0.425826	0.551409	-1.19492	ACHN_DMSO	ACHN_TIG	0.0804516	0.105328
1.09_112.0502m/z	Cytosine 20594				x									38.3	0		112.05	1	1.0916	M+H	C4H5N3O	94.4731	0.131367	100	49884.4	28500.1	33829.1	33979.7	30782.9	29146.4	25017.7	26760.8	25738.3	23999.4	22280.5	18538.6	34281.9	23539.4	25683.1	25007.3	19816.6	23063.1	0.425826	0.551409	-1.19492	ACHN_DMSO	ACHN_TIG	0.0804516	0.105328
1.09_112.0502m/z	Cytosine 20595				x									38.3	0		112.05	1	1.0916	M+H	C4H5N3O	94.4731	0.131367	100	49884.4	28500.1	33829.1	33979.7	30782.9	29146.4	25017.7	26760.8	25738.3	23999.4	22280.5	18538.6	34281.9	23539.4	25683.1	25007.3	19816.6	23063.1	0.425826	0.551409	-1.19492	ACHN_DMSO	ACHN_TIG	0.0804516	0.105328
1.48_283.0911n	HMDB0000133	Guanosine	*		x							x		42.9	27.9	283.091	284.098	1	1.47697	M+H, 2M+H, M+Na	C10H13N5O5	88.8793	0.170783	100 - 2.1 - 0.0648	932507	664328	778070	813486	904614	820453	822991	890844	874006	782513	725168	592577	1.20458e+06	897200	969919	773257	628589	778052	0.509232	0.606955	1.06891	ACHN_TIG	ACHN_DMSO	0.067487	0.0924942
1.48_283.0911n	Guanosine 20611				x							x		56.7	96.8	283.091	284.098	1	1.47697	M+H, 2M+H, M+Na	C10H13N5O5	88.8793	0.170783	100 - 2.1 - 0.0648	932507	664328	778070	813486	904614	820453	822991	890844	874006	782513	725168	592577	1.20458e+06	897200	969919	773257	628589	778052	0.509232	0.606955	1.06891	ACHN_TIG	ACHN_DMSO	0.067487	0.0924942
1.48_283.0911n	Guanosine 20612				x							x		56.5	95.9	283.091	284.098	1	1.47697	M+H, 2M+H, M+Na	C10H13N5O5	88.8793	0.170783	100 - 2.1 - 0.0648	932507	664328	778070	813486	904614	820453	822991	890844	874006	782513	725168	592577	1.20458e+06	897200	969919	773257	628589	778052	0.509232	0.606955	1.06891	ACHN_TIG	ACHN_DMSO	0.067487	0.0924942
1.48_283.0911n	GUANOSINE	IHL_v2_RPLC_pos HMDB0000133			x							x		51.5	71.2	283.091	284.098	1	1.47697	M+H, 2M+H, M+Na	C10H13N5O5	88.8793	0.170783	100 - 2.1 - 0.0648	932507	664328	778070	813486	904614	820453	822991	890844	874006	782513	725168	592577	1.20458e+06	897200	969919	773257	628589	778052	0.509232	0.606955	1.06891	ACHN_TIG	ACHN_DMSO	0.067487	0.0924942
1.48_283.0911n	Guanosine 20613				x							x		51.4	70.4	283.091	284.098	1	1.47697	M+H, 2M+H, M+Na	C10H13N5O5	88.8793	0.170783	100 - 2.1 - 0.0648	932507	664328	778070	813486	904614	820453	822991	890844	874006	782513	725168	592577	1.20458e+06	897200	969919	773257	628589	778052	0.509232	0.606955	1.06891	ACHN_TIG	ACHN_DMSO	0.067487	0.0924942
1.48_283.0911n	HMDB0003333	8-Hydroxy-deoxyguanosine			x							x		37.6	1.52	283.091	284.098	1	1.47697	M+H, 2M+H, M+Na	C10H13N5O5	88.8793	0.170783	100 - 2.1 - 0.0648	932507	664328	778070	813486	904614	820453	822991	890844	874006	782513	725168	592577	1.20458e+06	897200	969919	773257	628589	778052	0.509232	0.606955	1.06891	ACHN_TIG	ACHN_DMSO	0.067487	0.0924942
1.48_283.0911n	8-hydroxy-2'-deoxy Guanosine 25052				x							x		37.3	0	283.091	284.098	1	1.47697	M+H, 2M+H, M+Na	C10H13N5O5	88.8793	0.170783	100 - 2.1 - 0.0648	932507	664328	778070	813486	904614	820453	822991	890844	874006	782513	725168	592577	1.20458e+06	897200	969919	773257	628589	778052	0.509232	0.606955	1.06891	ACHN_TIG	ACHN_DMSO	0.067487	0.0924942
1.48_283.0911n	8-hydroxy-2'-deoxy Guanosine 25053				x							x		37.3	0	283.091	284.098	1	1.47697	M+H, 2M+H, M+Na	C10H13N5O5	88.8793	0.170783	100 - 2.1 - 0.0648	932507	664328	778070	813486	904614	820453	822991	890844	874006	782513	725168	592577	1.20458e+06	897200	969919	773257	628589	778052	0.509232	0.606955	1.06891	ACHN_TIG	ACHN_DMSO	0.067487	0.0924942
1.48_283.0911n	8-hydroxy-2'-deoxy Guanosine 25054				x							x		37.3	0	283.091	284.098	1	1.47697	M+H, 2M+H, M+Na	C10H13N5O5	88.8793	0.170783	100 - 2.1 - 0.0648	932507	664328	778070	813486	904614	820453	822991	890844	874006	782513	725168	592577	1.20458e+06	897200	969919	773257	628589	778052	0.509232	0.606955	1.06891	ACHN_TIG	ACHN_DMSO	0.067487	0.0924942
1.48_283.0911n	Guanosine 25494				x							x		37.3	0	283.091	284.098	1	1.47697	M+H, 2M+H, M+Na	C10H13N5O5	88.8793	0.170783	100 - 2.1 - 0.0648	932507	664328	778070	813486	904614	820453	822991	890844	874006	782513	725168	592577	1.20458e+06	897200	969919	773257	628589	778052	0.509232	0.606955	1.06891	ACHN_TIG	ACHN_DMSO	0.067487	0.0924942
1.48_283.0911n	Guanosine 25495				x							x		37.3	0	283.091	284.098	1	1.47697	M+H, 2M+H, M+Na	C10H13N5O5	88.8793	0.170783	100 - 2.1 - 0.0648	932507	664328	778070	813486	904614	820453	822991	890844	874006	782513	725168	592577	1.20458e+06	897200	969919	773257	628589	778052	0.509232	0.606955	1.06891	ACHN_TIG	ACHN_DMSO	0.067487	0.0924942
1.48_283.0911n	Guanosine 25496				x							x		37.3	0	283.091	284.098	1	1.47697	M+H, 2M+H, M+Na	C10H13N5O5	88.8793	0.170783	100 - 2.1 - 0.0648	932507	664328	778070	813486	904614	820453	822991	890844	874006	782513	725168	592577	1.20458e+06	897200	969919	773257	628589	778052	0.509232	0.606955	1.06891	ACHN_TIG	ACHN_DMSO	0.067487	0.0924942
1.47_252.1087m/z	HMDB0000101	Deoxyadenosine	*		x			x	x	x	x	x	x	45.7	35.6		252.109	1	1.4682	M+H	C10H13N5O3	94.8373	0.100717	100 - 8.5	19794.6	12413.8	14800.1	8310.73	4425.27	6467.99	7170.64	7185.05	8556.12	1947.76	2177.06	1655.2	15375.2	11455.6	9970.76	5077.85	3561.66	4550.66	0.01635	0.0752672	-2.44785	ACHN_DMSO	ACHN_TIG	0.000152361	0.00128649
1.47_252.1087m/z	Deoxyadenosine 17732				x			x	x	x	x	x	x	55.4	84.5		252.109	1	1.4682	M+H	C10H13N5O3	94.8373	0.100717	100 - 8.5	19794.6	12413.8	14800.1	8310.73	4425.27	6467.99	7170.64	7185.05	8556.12	1947.76	2177.06	1655.2	15375.2	11455.6	9970.76	5077.85	3561.66	4550.66	0.01635	0.0752672	-2.44785	ACHN_DMSO	ACHN_TIG	0.000152361	0.00128649
1.47_252.1087m/z	Deoxyadenosine 17731				x			x	x	x	x	x	x	55.4	84.4		252.109	1	1.4682	M+H	C10H13N5O3	94.8373	0.100717	100 - 8.5	19794.6	12413.8	14800.1	8310.73	4425.27	6467.99	7170.64	7185.05	8556.12	1947.76	2177.06	1655.2	15375.2	11455.6	9970.76	5077.85	3561.66	4550.66	0.01635	0.0752672	-2.44785	ACHN_DMSO	ACHN_TIG	0.000152361	0.00128649
1.47_252.1087m/z	DEOXYADENOSINE	IHL_v2_RPLC_pos HMDB0000101			x			x	x	x	x	x	x	55.3	83.8		252.109	1	1.4682	M+H	C10H13N5O3	94.8373	0.100717	100 - 8.5	19794.6	12413.8	14800.1	8310.73	4425.27	6467.99	7170.64	7185.05	8556.12	1947.76	2177.06	1655.2	15375.2	11455.6	9970.76	5077.85	3561.66	4550.66	0.01635	0.0752672	-2.44785	ACHN_DMSO	ACHN_TIG	0.000152361	0.00128649
1.47_252.1087m/z	5'-Deoxyadenosine 27063				x			x	x	x	x	x	x	55.2	83.1		252.109	1	1.4682	M+H	C10H13N5O3	94.8373	0.100717	100 - 8.5	19794.6	12413.8	14800.1	8310.73	4425.27	6467.99	7170.64	7185.05	8556.12	1947.76	2177.06	1655.2	15375.2	11455.6	9970.76	5077.85	3561.66	4550.66	0.01635	0.0752672	-2.44785	ACHN_DMSO	ACHN_TIG	0.000152361	0.00128649
1.47_252.1087m/z	5'-Deoxyadenosine 27064				x			x	x	x	x	x	x	55.2	83.1		252.109	1	1.4682	M+H	C10H13N5O3	94.8373	0.100717	100 - 8.5	19794.6	12413.8	14800.1	8310.73	4425.27	6467.99	7170.64	7185.05	8556.12	1947.76	2177.06	1655.2	15375.2	11455.6	9970.76	5077.85	3561.66	4550.66	0.01635	0.0752672	-2.44785	ACHN_DMSO	ACHN_TIG	0.000152361	0.00128649
1.47_252.1087m/z	5'-DEOXYADENOSINE	IHL_v2_RPLC_pos HMDB0001983			x			x	x	x	x	x	x	55.1	82.7		252.109	1	1.4682	M+H	C10H13N5O3	94.8373	0.100717	100 - 8.5	19794.6	12413.8	14800.1	8310.73	4425.27	6467.99	7170.64	7185.05	8556.12	1947.76	2177.06	1655.2	15375.2	11455.6	9970.76	5077.85	3561.66	4550.66	0.01635	0.0752672	-2.44785	ACHN_DMSO	ACHN_TIG	0.000152361	0.00128649
1.47_252.1087m/z	5'-Deoxyadenosine 27065				x			x	x	x	x	x	x	53.9	77		252.109	1	1.4682	M+H	C10H13N5O3	94.8373	0.100717	100 - 8.5	19794.6	12413.8	14800.1	8310.73	4425.27	6467.99	7170.64	7185.05	8556.12	1947.76	2177.06	1655.2	15375.2	11455.6	9970.76	5077.85	3561.66	4550.66	0.01635	0.0752672	-2.44785	ACHN_DMSO	ACHN_TIG	0.000152361	0.00128649
1.47_252.1087m/z	Deoxyadenosine 17733				x			x	x	x	x	x	x	53.4	74.3		252.109	1	1.4682	M+H	C10H13N5O3	94.8373	0.100717	100 - 8.5	19794.6	12413.8	14800.1	8310.73	4425.27	6467.99	7170.64	7185.05	8556.12	1947.76	2177.06	1655.2	15375.2	11455.6	9970.76	5077.85	3561.66	4550.66	0.01635	0.0752672	-2.44785	ACHN_DMSO	ACHN_TIG	0.000152361	0.00128649
1.47_252.1087m/z	HMDB0001983	5'-Deoxyadenosine			x			x	x	x	x	x	x	45.7	35.6		252.109	1	1.4682	M+H	C10H13N5O3	94.8373	0.100717	100 - 8.5	19794.6	12413.8	14800.1	8310.73	4425.27	6467.99	7170.64	7185.05	8556.12	1947.76	2177.06	1655.2	15375.2	11455.6	9970.76	5077.85	3561.66	4550.66	0.01635	0.0752672	-2.44785	ACHN_DMSO	ACHN_TIG	0.000152361	0.00128649
1.47_252.1087m/z	HMDB0038662	N-(1-Deoxy-1-fructosyl)alanine			x			x	x	x	x	x	x	39.5	5.4		252.109	1	1.4682	M+H	C9H17NO7	96.2944	0.100717	100 - 8.5	19794.6	12413.8	14800.1	8310.73	4425.27	6467.99	7170.64	7185.05	8556.12	1947.76	2177.06	1655.2	15375.2	11455.6	9970.76	5077.85	3561.66	4550.66	0.01635	0.0752672	-2.44785	ACHN_DMSO	ACHN_TIG	0.000152361	0.00128649
1.47_252.1087m/z	Muramic acid 27846				x			x	x	x	x	x	x	38.7	1.22		252.109	1	1.4682	M+H	C9H17NO7	96.2944	0.100717	100 - 8.5	19794.6	12413.8	14800.1	8310.73	4425.27	6467.99	7170.64	7185.05	8556.12	1947.76	2177.06	1655.2	15375.2	11455.6	9970.76	5077.85	3561.66	4550.66	0.01635	0.0752672	-2.44785	ACHN_DMSO	ACHN_TIG	0.000152361	0.00128649
1.47_252.1087m/z	Muramic acid 27845				x			x	x	x	x	x	x	38.5	0.43		252.109	1	1.4682	M+H	C9H17NO7	96.2944	0.100717	100 - 8.5	19794.6	12413.8	14800.1	8310.73	4425.27	6467.99	7170.64	7185.05	8556.12	1947.76	2177.06	1655.2	15375.2	11455.6	9970.76	5077.85	3561.66	4550.66	0.01635	0.0752672	-2.44785	ACHN_DMSO	ACHN_TIG	0.000152361	0.00128649
1.47_252.1087m/z	HMDB0003254	Muramic acid			x			x	x	x	x	x	x	38.5	0.257		252.109	1	1.4682	M+H	C9H17NO7	96.2944	0.100717	100 - 8.5	19794.6	12413.8	14800.1	8310.73	4425.27	6467.99	7170.64	7185.05	8556.12	1947.76	2177.06	1655.2	15375.2	11455.6	9970.76	5077.85	3561.66	4550.66	0.01635	0.0752672	-2.44785	ACHN_DMSO	ACHN_TIG	0.000152361	0.00128649
1.47_252.1087m/z	HMDB0028880	Histidinyl-Asparagine			x			x	x	x	x	x	x	38.6	0.2		252.109	1	1.4682	M+H-H2O	C10H15N5O4	94.5877	0.100717	100 - 8.5	19794.6	12413.8	14800.1	8310.73	4425.27	6467.99	7170.64	7185.05	8556.12	1947.76	2177.06	1655.2	15375.2	11455.6	9970.76	5077.85	3561.66	4550.66	0.01635	0.0752672	-2.44785	ACHN_DMSO	ACHN_TIG	0.000152361	0.00128649
1.47_252.1087m/z	HMDB0032438	1-Isopropyl citrate			x			x	x	x	x	x	x	38.5	0.0181		252.109	1	1.4682	M+NH4	C9H14O7	96.679	0.100717	100 - 8.5	19794.6	12413.8	14800.1	8310.73	4425.27	6467.99	7170.64	7185.05	8556.12	1947.76	2177.06	1655.2	15375.2	11455.6	9970.76	5077.85	3561.66	4550.66	0.01635	0.0752672	-2.44785	ACHN_DMSO	ACHN_TIG	0.000152361	0.00128649
1.47_252.1087m/z	HMDB0038083	2-Isopropyl citrate			x			x	x	x	x	x	x	38.5	0.0181		252.109	1	1.4682	M+NH4	C9H14O7	96.679	0.100717	100 - 8.5	19794.6	12413.8	14800.1	8310.73	4425.27	6467.99	7170.64	7185.05	8556.12	1947.76	2177.06	1655.2	15375.2	11455.6	9970.76	5077.85	3561.66	4550.66	0.01635	0.0752672	-2.44785	ACHN_DMSO	ACHN_TIG	0.000152361	0.00128649
1.47_252.1087m/z	5'-Deoxyadenosine 27066				x			x	x	x	x	x	x	38.5	0		252.109	1	1.4682	M+H	C10H13N5O3	94.8373	0.100717	100 - 8.5	19794.6	12413.8	14800.1	8310.73	4425.27	6467.99	7170.64	7185.05	8556.12	1947.76	2177.06	1655.2	15375.2	11455.6	9970.76	5077.85	3561.66	4550.66	0.01635	0.0752672	-2.44785	ACHN_DMSO	ACHN_TIG	0.000152361	0.00128649
1.47_252.1087m/z	5'-Deoxyadenosine 27067				x			x	x	x	x	x	x	38.5	0		252.109	1	1.4682	M+H	C10H13N5O3	94.8373	0.100717	100 - 8.5	19794.6	12413.8	14800.1	8310.73	4425.27	6467.99	7170.64	7185.05	8556.12	1947.76	2177.06	1655.2	15375.2	11455.6	9970.76	5077.85	3561.66	4550.66	0.01635	0.0752672	-2.44785	ACHN_DMSO	ACHN_TIG	0.000152361	0.00128649
1.47_252.1087m/z	5'-Deoxyadenosine 27068				x			x	x	x	x	x	x	38.5	0		252.109	1	1.4682	M+H	C10H13N5O3	94.8373	0.100717	100 - 8.5	19794.6	12413.8	14800.1	8310.73	4425.27	6467.99	7170.64	7185.05	8556.12	1947.76	2177.06	1655.2	15375.2	11455.6	9970.76	5077.85	3561.66	4550.66	0.01635	0.0752672	-2.44785	ACHN_DMSO	ACHN_TIG	0.000152361	0.00128649
1.47_252.1087m/z	Asn His 19947				x			x	x	x	x	x	x	38.5	0		252.109	1	1.4682	M+H-H2O	C10H15N5O4	94.5877	0.100717	100 - 8.5	19794.6	12413.8	14800.1	8310.73	4425.27	6467.99	7170.64	7185.05	8556.12	1947.76	2177.06	1655.2	15375.2	11455.6	9970.76	5077.85	3561.66	4550.66	0.01635	0.0752672	-2.44785	ACHN_DMSO	ACHN_TIG	0.000152361	0.00128649
1.47_252.1087m/z	Asn His 19948				x			x	x	x	x	x	x	38.5	0		252.109	1	1.4682	M+H-H2O	C10H15N5O4	94.5877	0.100717	100 - 8.5	19794.6	12413.8	14800.1	8310.73	4425.27	6467.99	7170.64	7185.05	8556.12	1947.76	2177.06	1655.2	15375.2	11455.6	9970.76	5077.85	3561.66	4550.66	0.01635	0.0752672	-2.44785	ACHN_DMSO	ACHN_TIG	0.000152361	0.00128649
1.47_252.1087m/z	Asn His 19949				x			x	x	x	x	x	x	38.5	0		252.109	1	1.4682	M+H-H2O	C10H15N5O4	94.5877	0.100717	100 - 8.5	19794.6	12413.8	14800.1	8310.73	4425.27	6467.99	7170.64	7185.05	8556.12	1947.76	2177.06	1655.2	15375.2	11455.6	9970.76	5077.85	3561.66	4550.66	0.01635	0.0752672	-2.44785	ACHN_DMSO	ACHN_TIG	0.000152361	0.00128649
1.47_252.1087m/z	Deoxyadenosine 31460				x			x	x	x	x	x	x	38.5	0		252.109	1	1.4682	M+H	C10H13N5O3	94.8373	0.100717	100 - 8.5	19794.6	12413.8	14800.1	8310.73	4425.27	6467.99	7170.64	7185.05	8556.12	1947.76	2177.06	1655.2	15375.2	11455.6	9970.76	5077.85	3561.66	4550.66	0.01635	0.0752672	-2.44785	ACHN_DMSO	ACHN_TIG	0.000152361	0.00128649
1.47_252.1087m/z	Deoxyadenosine 31461				x			x	x	x	x	x	x	38.5	0		252.109	1	1.4682	M+H	C10H13N5O3	94.8373	0.100717	100 - 8.5	19794.6	12413.8	14800.1	8310.73	4425.27	6467.99	7170.64	7185.05	8556.12	1947.76	2177.06	1655.2	15375.2	11455.6	9970.76	5077.85	3561.66	4550.66	0.01635	0.0752672	-2.44785	ACHN_DMSO	ACHN_TIG	0.000152361	0.00128649
1.47_252.1087m/z	Gly Gly His 20213				x			x	x	x	x	x	x	38.5	0		252.109	1	1.4682	M+H-H2O	C10H15N5O4	94.5877	0.100717	100 - 8.5	19794.6	12413.8	14800.1	8310.73	4425.27	6467.99	7170.64	7185.05	8556.12	1947.76	2177.06	1655.2	15375.2	11455.6	9970.76	5077.85	3561.66	4550.66	0.01635	0.0752672	-2.44785	ACHN_DMSO	ACHN_TIG	0.000152361	0.00128649
1.47_252.1087m/z	Gly Gly His 20214				x			x	x	x	x	x	x	38.5	0		252.109	1	1.4682	M+H-H2O	C10H15N5O4	94.5877	0.100717	100 - 8.5	19794.6	12413.8	14800.1	8310.73	4425.27	6467.99	7170.64	7185.05	8556.12	1947.76	2177.06	1655.2	15375.2	11455.6	9970.76	5077.85	3561.66	4550.66	0.01635	0.0752672	-2.44785	ACHN_DMSO	ACHN_TIG	0.000152361	0.00128649
1.47_252.1087m/z	Gly Gly His 20215				x			x	x	x	x	x	x	38.5	0		252.109	1	1.4682	M+H-H2O	C10H15N5O4	94.5877	0.100717	100 - 8.5	19794.6	12413.8	14800.1	8310.73	4425.27	6467.99	7170.64	7185.05	8556.12	1947.76	2177.06	1655.2	15375.2	11455.6	9970.76	5077.85	3561.66	4550.66	0.01635	0.0752672	-2.44785	ACHN_DMSO	ACHN_TIG	0.000152361	0.00128649
1.47_252.1087m/z	Gly His Gly 13798				x			x	x	x	x	x	x	38.5	0		252.109	1	1.4682	M+H-H2O	C10H15N5O4	94.5877	0.100717	100 - 8.5	19794.6	12413.8	14800.1	8310.73	4425.27	6467.99	7170.64	7185.05	8556.12	1947.76	2177.06	1655.2	15375.2	11455.6	9970.76	5077.85	3561.66	4550.66	0.01635	0.0752672	-2.44785	ACHN_DMSO	ACHN_TIG	0.000152361	0.00128649
1.47_252.1087m/z	Gly His Gly 13799				x			x	x	x	x	x	x	38.5	0		252.109	1	1.4682	M+H-H2O	C10H15N5O4	94.5877	0.100717	100 - 8.5	19794.6	12413.8	14800.1	8310.73	4425.27	6467.99	7170.64	7185.05	8556.12	1947.76	2177.06	1655.2	15375.2	11455.6	9970.76	5077.85	3561.66	4550.66	0.01635	0.0752672	-2.44785	ACHN_DMSO	ACHN_TIG	0.000152361	0.00128649
1.47_252.1087m/z	Gly His Gly 13800				x			x	x	x	x	x	x	38.5	0		252.109	1	1.4682	M+H-H2O	C10H15N5O4	94.5877	0.100717	100 - 8.5	19794.6	12413.8	14800.1	8310.73	4425.27	6467.99	7170.64	7185.05	8556.12	1947.76	2177.06	1655.2	15375.2	11455.6	9970.76	5077.85	3561.66	4550.66	0.01635	0.0752672	-2.44785	ACHN_DMSO	ACHN_TIG	0.000152361	0.00128649
1.47_252.1087m/z	His Gly Gly 13877				x			x	x	x	x	x	x	38.5	0		252.109	1	1.4682	M+H-H2O	C10H15N5O4	94.5877	0.100717	100 - 8.5	19794.6	12413.8	14800.1	8310.73	4425.27	6467.99	7170.64	7185.05	8556.12	1947.76	2177.06	1655.2	15375.2	11455.6	9970.76	5077.85	3561.66	4550.66	0.01635	0.0752672	-2.44785	ACHN_DMSO	ACHN_TIG	0.000152361	0.00128649
1.47_252.1087m/z	His Gly Gly 13878				x			x	x	x	x	x	x	38.5	0		252.109	1	1.4682	M+H-H2O	C10H15N5O4	94.5877	0.100717	100 - 8.5	19794.6	12413.8	14800.1	8310.73	4425.27	6467.99	7170.64	7185.05	8556.12	1947.76	2177.06	1655.2	15375.2	11455.6	9970.76	5077.85	3561.66	4550.66	0.01635	0.0752672	-2.44785	ACHN_DMSO	ACHN_TIG	0.000152361	0.00128649
1.47_252.1087m/z	His Gly Gly 13879				x			x	x	x	x	x	x	38.5	0		252.109	1	1.4682	M+H-H2O	C10H15N5O4	94.5877	0.100717	100 - 8.5	19794.6	12413.8	14800.1	8310.73	4425.27	6467.99	7170.64	7185.05	8556.12	1947.76	2177.06	1655.2	15375.2	11455.6	9970.76	5077.85	3561.66	4550.66	0.01635	0.0752672	-2.44785	ACHN_DMSO	ACHN_TIG	0.000152361	0.00128649
1.47_252.1087m/z	HMDB0028733	Asparaginyl-Histidine			x			x	x	x	x	x	x	38.5	0		252.109	1	1.4682	M+H-H2O	C10H15N5O4	94.5877	0.100717	100 - 8.5	19794.6	12413.8	14800.1	8310.73	4425.27	6467.99	7170.64	7185.05	8556.12	1947.76	2177.06	1655.2	15375.2	11455.6	9970.76	5077.85	3561.66	4550.66	0.01635	0.0752672	-2.44785	ACHN_DMSO	ACHN_TIG	0.000152361	0.00128649
1.47_252.1087m/z	Muramic acid 27847				x			x	x	x	x	x	x	38.4	0		252.109	1	1.4682	M+H	C9H17NO7	96.2944	0.100717	100 - 8.5	19794.6	12413.8	14800.1	8310.73	4425.27	6467.99	7170.64	7185.05	8556.12	1947.76	2177.06	1655.2	15375.2	11455.6	9970.76	5077.85	3561.66	4550.66	0.01635	0.0752672	-2.44785	ACHN_DMSO	ACHN_TIG	0.000152361	0.00128649
1.47_252.1087m/z	Muramic acid 27848				x			x	x	x	x	x	x	38.4	0		252.109	1	1.4682	M+H	C9H17NO7	96.2944	0.100717	100 - 8.5	19794.6	12413.8	14800.1	8310.73	4425.27	6467.99	7170.64	7185.05	8556.12	1947.76	2177.06	1655.2	15375.2	11455.6	9970.76	5077.85	3561.66	4550.66	0.01635	0.0752672	-2.44785	ACHN_DMSO	ACHN_TIG	0.000152361	0.00128649
1.47_252.1087m/z	Muramic acid 27849				x			x	x	x	x	x	x	38.4	0		252.109	1	1.4682	M+H	C9H17NO7	96.2944	0.100717	100 - 8.5	19794.6	12413.8	14800.1	8310.73	4425.27	6467.99	7170.64	7185.05	8556.12	1947.76	2177.06	1655.2	15375.2	11455.6	9970.76	5077.85	3561.66	4550.66	0.01635	0.0752672	-2.44785	ACHN_DMSO	ACHN_TIG	0.000152361	0.00128649
1.02_147.0529n	HMDB0000148	L-Glutamic acid	*		x	x		x		x		x		44.6	31.2	147.053	170.042	1	1.02155	M+Na, M+K	C5H9NO4	93.4554	0.148867	100	33735.4	27277.8	31391.2	52387.7	43314.6	39088.5	40466.8	38988.6	44927.9	20086.1	21696	33827.3	47888.3	54244.3	61336.9	66867.3	97049	115784	0.0243321	0.0982025	1.4587	ACHN_TIG	ACHN_DMSO	0.0355941	0.0570675
1.02_147.0529n	L-GLUTAMIC ACID	IHL_v2_RPLC_pos HMDB0000148			x	x		x		x		x		53.4	75.3	147.053	170.042	1	1.02155	M+Na, M+K	C5H9NO4	93.4554	0.148867	100	33735.4	27277.8	31391.2	52387.7	43314.6	39088.5	40466.8	38988.6	44927.9	20086.1	21696	33827.3	47888.3	54244.3	61336.9	66867.3	97049	115784	0.0243321	0.0982025	1.4587	ACHN_TIG	ACHN_DMSO	0.0355941	0.0570675
1.02_147.0529n	N-Acetylserine	IHL_v2_RPLC_pos HMDB0002931			x	x		x		x		x		48.6	51.5	147.053	170.042	1	1.02155	M+Na, M+K	C5H9NO4	93.4554	0.148867	100	33735.4	27277.8	31391.2	52387.7	43314.6	39088.5	40466.8	38988.6	44927.9	20086.1	21696	33827.3	47888.3	54244.3	61336.9	66867.3	97049	115784	0.0243321	0.0982025	1.4587	ACHN_TIG	ACHN_DMSO	0.0355941	0.0570675
1.02_147.0529n	HMDB0003339	D-Glutamic acid			x	x		x		x		x		44.6	31.2	147.053	170.042	1	1.02155	M+Na, M+K	C5H9NO4	93.4554	0.148867	100	33735.4	27277.8	31391.2	52387.7	43314.6	39088.5	40466.8	38988.6	44927.9	20086.1	21696	33827.3	47888.3	54244.3	61336.9	66867.3	97049	115784	0.0243321	0.0982025	1.4587	ACHN_TIG	ACHN_DMSO	0.0355941	0.0570675
1.02_147.0529n	HMDB0006556	L-4-Hydroxyglutamate semialdehyde			x	x		x		x		x		44.6	31.2	147.053	170.042	1	1.02155	M+Na, M+K	C5H9NO4	93.4554	0.148867	100	33735.4	27277.8	31391.2	52387.7	43314.6	39088.5	40466.8	38988.6	44927.9	20086.1	21696	33827.3	47888.3	54244.3	61336.9	66867.3	97049	115784	0.0243321	0.0982025	1.4587	ACHN_TIG	ACHN_DMSO	0.0355941	0.0570675
1.02_147.0529n	HMDB0060475	DL-Glutamate			x	x		x		x		x		44.6	31.2	147.053	170.042	1	1.02155	M+Na, M+K	C5H9NO4	93.4554	0.148867	100	33735.4	27277.8	31391.2	52387.7	43314.6	39088.5	40466.8	38988.6	44927.9	20086.1	21696	33827.3	47888.3	54244.3	61336.9	66867.3	97049	115784	0.0243321	0.0982025	1.4587	ACHN_TIG	ACHN_DMSO	0.0355941	0.0570675
1.02_147.0529n	HMDB0003011	O-Acetylserine			x	x		x		x		x		44.6	31.1	147.053	170.042	1	1.02155	M+Na, M+K	C5H9NO4	93.4554	0.148867	100	33735.4	27277.8	31391.2	52387.7	43314.6	39088.5	40466.8	38988.6	44927.9	20086.1	21696	33827.3	47888.3	54244.3	61336.9	66867.3	97049	115784	0.0243321	0.0982025	1.4587	ACHN_TIG	ACHN_DMSO	0.0355941	0.0570675
1.02_147.0529n	HMDB0002393	N-Methyl-D-aspartic acid			x	x		x		x		x		44.3	30	147.053	170.042	1	1.02155	M+Na, M+K	C5H9NO4	93.4554	0.148867	100	33735.4	27277.8	31391.2	52387.7	43314.6	39088.5	40466.8	38988.6	44927.9	20086.1	21696	33827.3	47888.3	54244.3	61336.9	66867.3	97049	115784	0.0243321	0.0982025	1.4587	ACHN_TIG	ACHN_DMSO	0.0355941	0.0570675
1.02_147.0529n	HMDB0002931	N-Acetylserine			x	x		x		x		x		44.3	30	147.053	170.042	1	1.02155	M+Na, M+K	C5H9NO4	93.4554	0.148867	100	33735.4	27277.8	31391.2	52387.7	43314.6	39088.5	40466.8	38988.6	44927.9	20086.1	21696	33827.3	47888.3	54244.3	61336.9	66867.3	97049	115784	0.0243321	0.0982025	1.4587	ACHN_TIG	ACHN_DMSO	0.0355941	0.0570675
1.02_147.0529n	HMDB0033550	3-(Carboxymethylamino)propanoic acid			x	x		x		x		x		44.3	30	147.053	170.042	1	1.02155	M+Na, M+K	C5H9NO4	93.4554	0.148867	100	33735.4	27277.8	31391.2	52387.7	43314.6	39088.5	40466.8	38988.6	44927.9	20086.1	21696	33827.3	47888.3	54244.3	61336.9	66867.3	97049	115784	0.0243321	0.0982025	1.4587	ACHN_TIG	ACHN_DMSO	0.0355941	0.0570675
1.02_147.0529n	HMDB0062183	N-lactoyl-Glycine			x	x		x		x		x		44.3	30	147.053	170.042	1	1.02155	M+Na, M+K	C5H9NO4	93.4554	0.148867	100	33735.4	27277.8	31391.2	52387.7	43314.6	39088.5	40466.8	38988.6	44927.9	20086.1	21696	33827.3	47888.3	54244.3	61336.9	66867.3	97049	115784	0.0243321	0.0982025	1.4587	ACHN_TIG	ACHN_DMSO	0.0355941	0.0570675
1.02_147.0529n	L-Glutamate 27799				x	x		x		x		x		38.3	0	147.053	170.042	1	1.02155	M+Na, M+K	C5H9NO4	93.4554	0.148867	100	33735.4	27277.8	31391.2	52387.7	43314.6	39088.5	40466.8	38988.6	44927.9	20086.1	21696	33827.3	47888.3	54244.3	61336.9	66867.3	97049	115784	0.0243321	0.0982025	1.4587	ACHN_TIG	ACHN_DMSO	0.0355941	0.0570675
1.02_147.0529n	L-Glutamate 27800				x	x		x		x		x		38.3	0	147.053	170.042	1	1.02155	M+Na, M+K	C5H9NO4	93.4554	0.148867	100	33735.4	27277.8	31391.2	52387.7	43314.6	39088.5	40466.8	38988.6	44927.9	20086.1	21696	33827.3	47888.3	54244.3	61336.9	66867.3	97049	115784	0.0243321	0.0982025	1.4587	ACHN_TIG	ACHN_DMSO	0.0355941	0.0570675
1.02_147.0529n	L-Glutamate 27801				x	x		x		x		x		38.3	0	147.053	170.042	1	1.02155	M+Na, M+K	C5H9NO4	93.4554	0.148867	100	33735.4	27277.8	31391.2	52387.7	43314.6	39088.5	40466.8	38988.6	44927.9	20086.1	21696	33827.3	47888.3	54244.3	61336.9	66867.3	97049	115784	0.0243321	0.0982025	1.4587	ACHN_TIG	ACHN_DMSO	0.0355941	0.0570675
1.02_147.0529n	L-Glutamate 27802				x	x		x		x		x		38.3	0	147.053	170.042	1	1.02155	M+Na, M+K	C5H9NO4	93.4554	0.148867	100	33735.4	27277.8	31391.2	52387.7	43314.6	39088.5	40466.8	38988.6	44927.9	20086.1	21696	33827.3	47888.3	54244.3	61336.9	66867.3	97049	115784	0.0243321	0.0982025	1.4587	ACHN_TIG	ACHN_DMSO	0.0355941	0.0570675
1.02_147.0529n	L-Glutamate 27803				x	x		x		x		x		38.3	0	147.053	170.042	1	1.02155	M+Na, M+K	C5H9NO4	93.4554	0.148867	100	33735.4	27277.8	31391.2	52387.7	43314.6	39088.5	40466.8	38988.6	44927.9	20086.1	21696	33827.3	47888.3	54244.3	61336.9	66867.3	97049	115784	0.0243321	0.0982025	1.4587	ACHN_TIG	ACHN_DMSO	0.0355941	0.0570675
1.02_147.0529n	N-Acetyl-DL-serine 29556				x	x		x		x		x		38.3	0	147.053	170.042	1	1.02155	M+Na, M+K	C5H9NO4	93.4554	0.148867	100	33735.4	27277.8	31391.2	52387.7	43314.6	39088.5	40466.8	38988.6	44927.9	20086.1	21696	33827.3	47888.3	54244.3	61336.9	66867.3	97049	115784	0.0243321	0.0982025	1.4587	ACHN_TIG	ACHN_DMSO	0.0355941	0.0570675
1.02_147.0529n	N-Acetyl-DL-serine 29557				x	x		x		x		x		38.3	0	147.053	170.042	1	1.02155	M+Na, M+K	C5H9NO4	93.4554	0.148867	100	33735.4	27277.8	31391.2	52387.7	43314.6	39088.5	40466.8	38988.6	44927.9	20086.1	21696	33827.3	47888.3	54244.3	61336.9	66867.3	97049	115784	0.0243321	0.0982025	1.4587	ACHN_TIG	ACHN_DMSO	0.0355941	0.0570675
1.02_147.0529n	N-Acetyl-DL-serine 29558				x	x		x		x		x		38.3	0	147.053	170.042	1	1.02155	M+Na, M+K	C5H9NO4	93.4554	0.148867	100	33735.4	27277.8	31391.2	52387.7	43314.6	39088.5	40466.8	38988.6	44927.9	20086.1	21696	33827.3	47888.3	54244.3	61336.9	66867.3	97049	115784	0.0243321	0.0982025	1.4587	ACHN_TIG	ACHN_DMSO	0.0355941	0.0570675
1.02_147.0529n	N-Acetyl-DL-serine 30292				x	x		x		x		x		38.3	0	147.053	170.042	1	1.02155	M+Na, M+K	C5H9NO4	93.4554	0.148867	100	33735.4	27277.8	31391.2	52387.7	43314.6	39088.5	40466.8	38988.6	44927.9	20086.1	21696	33827.3	47888.3	54244.3	61336.9	66867.3	97049	115784	0.0243321	0.0982025	1.4587	ACHN_TIG	ACHN_DMSO	0.0355941	0.0570675
1.02_147.0529n	N-Acetyl-DL-serine 30293				x	x		x		x		x		38.3	0	147.053	170.042	1	1.02155	M+Na, M+K	C5H9NO4	93.4554	0.148867	100	33735.4	27277.8	31391.2	52387.7	43314.6	39088.5	40466.8	38988.6	44927.9	20086.1	21696	33827.3	47888.3	54244.3	61336.9	66867.3	97049	115784	0.0243321	0.0982025	1.4587	ACHN_TIG	ACHN_DMSO	0.0355941	0.0570675
1.02_147.0529n	N-METHYLASPARTATE	IHL_v2_RPLC_pos HMDB0002393			x	x		x		x		x		38.3	0	147.053	170.042	1	1.02155	M+Na, M+K	C5H9NO4	93.4554	0.148867	100	33735.4	27277.8	31391.2	52387.7	43314.6	39088.5	40466.8	38988.6	44927.9	20086.1	21696	33827.3	47888.3	54244.3	61336.9	66867.3	97049	115784	0.0243321	0.0982025	1.4587	ACHN_TIG	ACHN_DMSO	0.0355941	0.0570675
1.02_147.0529n	N-Methyl-D-aspartic acid 17850				x	x		x		x		x		38.3	0	147.053	170.042	1	1.02155	M+Na, M+K	C5H9NO4	93.4554	0.148867	100	33735.4	27277.8	31391.2	52387.7	43314.6	39088.5	40466.8	38988.6	44927.9	20086.1	21696	33827.3	47888.3	54244.3	61336.9	66867.3	97049	115784	0.0243321	0.0982025	1.4587	ACHN_TIG	ACHN_DMSO	0.0355941	0.0570675
1.02_147.0529n	N-Methyl-D-aspartic acid 17851				x	x		x		x		x		38.3	0	147.053	170.042	1	1.02155	M+Na, M+K	C5H9NO4	93.4554	0.148867	100	33735.4	27277.8	31391.2	52387.7	43314.6	39088.5	40466.8	38988.6	44927.9	20086.1	21696	33827.3	47888.3	54244.3	61336.9	66867.3	97049	115784	0.0243321	0.0982025	1.4587	ACHN_TIG	ACHN_DMSO	0.0355941	0.0570675
1.02_147.0529n	N-Methyl-D-aspartic acid 17852				x	x		x		x		x		38.3	0	147.053	170.042	1	1.02155	M+Na, M+K	C5H9NO4	93.4554	0.148867	100	33735.4	27277.8	31391.2	52387.7	43314.6	39088.5	40466.8	38988.6	44927.9	20086.1	21696	33827.3	47888.3	54244.3	61336.9	66867.3	97049	115784	0.0243321	0.0982025	1.4587	ACHN_TIG	ACHN_DMSO	0.0355941	0.0570675
1.02_147.0529n	N-Methyl-D-aspartic acid 17853				x	x		x		x		x		38.3	0	147.053	170.042	1	1.02155	M+Na, M+K	C5H9NO4	93.4554	0.148867	100	33735.4	27277.8	31391.2	52387.7	43314.6	39088.5	40466.8	38988.6	44927.9	20086.1	21696	33827.3	47888.3	54244.3	61336.9	66867.3	97049	115784	0.0243321	0.0982025	1.4587	ACHN_TIG	ACHN_DMSO	0.0355941	0.0570675
1.02_147.0529n	N-Methyl-D-aspartic acid 17854				x	x		x		x		x		38.3	0	147.053	170.042	1	1.02155	M+Na, M+K	C5H9NO4	93.4554	0.148867	100	33735.4	27277.8	31391.2	52387.7	43314.6	39088.5	40466.8	38988.6	44927.9	20086.1	21696	33827.3	47888.3	54244.3	61336.9	66867.3	97049	115784	0.0243321	0.0982025	1.4587	ACHN_TIG	ACHN_DMSO	0.0355941	0.0570675
1.02_147.0529n	N-Methyl-D-aspartic acid 17855				x	x		x		x		x		38.3	0	147.053	170.042	1	1.02155	M+Na, M+K	C5H9NO4	93.4554	0.148867	100	33735.4	27277.8	31391.2	52387.7	43314.6	39088.5	40466.8	38988.6	44927.9	20086.1	21696	33827.3	47888.3	54244.3	61336.9	66867.3	97049	115784	0.0243321	0.0982025	1.4587	ACHN_TIG	ACHN_DMSO	0.0355941	0.0570675
1.02_147.0529n	O-Acetyl-L-serine 26242				x	x		x		x		x		38.3	0	147.053	170.042	1	1.02155	M+Na, M+K	C5H9NO4	93.4554	0.148867	100	33735.4	27277.8	31391.2	52387.7	43314.6	39088.5	40466.8	38988.6	44927.9	20086.1	21696	33827.3	47888.3	54244.3	61336.9	66867.3	97049	115784	0.0243321	0.0982025	1.4587	ACHN_TIG	ACHN_DMSO	0.0355941	0.0570675
1.02_147.0529n	O-Acetyl-L-serine 26243				x	x		x		x		x		38.3	0	147.053	170.042	1	1.02155	M+Na, M+K	C5H9NO4	93.4554	0.148867	100	33735.4	27277.8	31391.2	52387.7	43314.6	39088.5	40466.8	38988.6	44927.9	20086.1	21696	33827.3	47888.3	54244.3	61336.9	66867.3	97049	115784	0.0243321	0.0982025	1.4587	ACHN_TIG	ACHN_DMSO	0.0355941	0.0570675
1.02_147.0529n	O-Acetyl-L-serine 26244				x	x		x		x		x		38.3	0	147.053	170.042	1	1.02155	M+Na, M+K	C5H9NO4	93.4554	0.148867	100	33735.4	27277.8	31391.2	52387.7	43314.6	39088.5	40466.8	38988.6	44927.9	20086.1	21696	33827.3	47888.3	54244.3	61336.9	66867.3	97049	115784	0.0243321	0.0982025	1.4587	ACHN_TIG	ACHN_DMSO	0.0355941	0.0570675
1.02_147.0529n	O-Acetyl-L-serine 26245				x	x		x		x		x		38.3	0	147.053	170.042	1	1.02155	M+Na, M+K	C5H9NO4	93.4554	0.148867	100	33735.4	27277.8	31391.2	52387.7	43314.6	39088.5	40466.8	38988.6	44927.9	20086.1	21696	33827.3	47888.3	54244.3	61336.9	66867.3	97049	115784	0.0243321	0.0982025	1.4587	ACHN_TIG	ACHN_DMSO	0.0355941	0.0570675
1.02_147.0529n	O-Acetyl-L-serine 26246				x	x		x		x		x		38.3	0	147.053	170.042	1	1.02155	M+Na, M+K	C5H9NO4	93.4554	0.148867	100	33735.4	27277.8	31391.2	52387.7	43314.6	39088.5	40466.8	38988.6	44927.9	20086.1	21696	33827.3	47888.3	54244.3	61336.9	66867.3	97049	115784	0.0243321	0.0982025	1.4587	ACHN_TIG	ACHN_DMSO	0.0355941	0.0570675
1.02_147.0529n	O-Acetyl-L-serine 26247				x	x		x		x		x		38.3	0	147.053	170.042	1	1.02155	M+Na, M+K	C5H9NO4	93.4554	0.148867	100	33735.4	27277.8	31391.2	52387.7	43314.6	39088.5	40466.8	38988.6	44927.9	20086.1	21696	33827.3	47888.3	54244.3	61336.9	66867.3	97049	115784	0.0243321	0.0982025	1.4587	ACHN_TIG	ACHN_DMSO	0.0355941	0.0570675
1.02_147.0529n	O-ACETYLSERINE	IHL_v2_RPLC_pos HMDB0003011			x	x		x		x		x		38.3	0	147.053	170.042	1	1.02155	M+Na, M+K	C5H9NO4	93.4554	0.148867	100	33735.4	27277.8	31391.2	52387.7	43314.6	39088.5	40466.8	38988.6	44927.9	20086.1	21696	33827.3	47888.3	54244.3	61336.9	66867.3	97049	115784	0.0243321	0.0982025	1.4587	ACHN_TIG	ACHN_DMSO	0.0355941	0.0570675
5.05_786.1627m/z	HMDB0001248	FAD	*		x					x				45.3	38.2		786.163	1	5.04563	M+H	C27H33N9O15P2	90.7415	0.255017	100 - 30.5	26530.8	33589.9	28090.1	36093.7	35818.6	34867.1	26134.8	33066.2	25228.9	48239.5	50176.9	41162.6	52213.5	50545.7	50334.4	46957.8	37294.8	43886	0.0524693	0.154961	1.2105	ACHN_TIG	ACHN_DMSO	0.00829392	0.0186881
5.05_786.1627m/z	FAD	IHL_v2_RPLC_pos HMDB0001248			x					x				50.6	64.7		786.163	1	5.04563	M+H	C27H33N9O15P2	90.7415	0.255017	100 - 30.5	26530.8	33589.9	28090.1	36093.7	35818.6	34867.1	26134.8	33066.2	25228.9	48239.5	50176.9	41162.6	52213.5	50545.7	50334.4	46957.8	37294.8	43886	0.0524693	0.154961	1.2105	ACHN_TIG	ACHN_DMSO	0.00829392	0.0186881
5.05_786.1627m/z	Flavin adenine dinucleotide (FAD) 16681				x					x				37.6	0		786.163	1	5.04563	M+H	C27H33N9O15P2	90.7415	0.255017	100 - 30.5	26530.8	33589.9	28090.1	36093.7	35818.6	34867.1	26134.8	33066.2	25228.9	48239.5	50176.9	41162.6	52213.5	50545.7	50334.4	46957.8	37294.8	43886	0.0524693	0.154961	1.2105	ACHN_TIG	ACHN_DMSO	0.00829392	0.0186881
5.05_786.1627m/z	Flavin adenine dinucleotide (FAD) 16682				x					x				37.6	0		786.163	1	5.04563	M+H	C27H33N9O15P2	90.7415	0.255017	100 - 30.5	26530.8	33589.9	28090.1	36093.7	35818.6	34867.1	26134.8	33066.2	25228.9	48239.5	50176.9	41162.6	52213.5	50545.7	50334.4	46957.8	37294.8	43886	0.0524693	0.154961	1.2105	ACHN_TIG	ACHN_DMSO	0.00829392	0.0186881
5.05_786.1627m/z	Flavin adenine dinucleotide (FAD) 16683				x					x				37.6	0		786.163	1	5.04563	M+H	C27H33N9O15P2	90.7415	0.255017	100 - 30.5	26530.8	33589.9	28090.1	36093.7	35818.6	34867.1	26134.8	33066.2	25228.9	48239.5	50176.9	41162.6	52213.5	50545.7	50334.4	46957.8	37294.8	43886	0.0524693	0.154961	1.2105	ACHN_TIG	ACHN_DMSO	0.00829392	0.0186881
5.05_786.1627m/z	Flavin adenine dinucleotide (FAD) 26520				x					x				37.6	0		786.163	1	5.04563	M+H	C27H33N9O15P2	90.7415	0.255017	100 - 30.5	26530.8	33589.9	28090.1	36093.7	35818.6	34867.1	26134.8	33066.2	25228.9	48239.5	50176.9	41162.6	52213.5	50545.7	50334.4	46957.8	37294.8	43886	0.0524693	0.154961	1.2105	ACHN_TIG	ACHN_DMSO	0.00829392	0.0186881
5.05_786.1627m/z	Flavin adenine dinucleotide (FAD) 26521				x					x				37.6	0		786.163	1	5.04563	M+H	C27H33N9O15P2	90.7415	0.255017	100 - 30.5	26530.8	33589.9	28090.1	36093.7	35818.6	34867.1	26134.8	33066.2	25228.9	48239.5	50176.9	41162.6	52213.5	50545.7	50334.4	46957.8	37294.8	43886	0.0524693	0.154961	1.2105	ACHN_TIG	ACHN_DMSO	0.00829392	0.0186881
5.05_786.1627m/z	Flavin adenine dinucleotide (FAD) 26522				x					x				37.6	0		786.163	1	5.04563	M+H	C27H33N9O15P2	90.7415	0.255017	100 - 30.5	26530.8	33589.9	28090.1	36093.7	35818.6	34867.1	26134.8	33066.2	25228.9	48239.5	50176.9	41162.6	52213.5	50545.7	50334.4	46957.8	37294.8	43886	0.0524693	0.154961	1.2105	ACHN_TIG	ACHN_DMSO	0.00829392	0.0186881
0.84_145.1577n	HMDB0001257	Spermidine	*		x							x		46.2	41.1	145.158	146.165	1	0.837617	M+H, M+Na	C7H19N3	91.5438	0.192683	100	651845	563399	694894	501323	562167	575689	606036	595367	610579	662222	626111	596520	487879	453962	533833	684132	744354	758084	0.115599	0.252358	-1.1653	ACHN_DMSO	ACHN_TIG	0.282706	0.274023
0.84_145.1577n	Spermidine 28004				x							x		56.5	92.6	145.158	146.165	1	0.837617	M+H, M+Na	C7H19N3	91.5438	0.192683	100	651845	563399	694894	501323	562167	575689	606036	595367	610579	662222	626111	596520	487879	453962	533833	684132	744354	758084	0.115599	0.252358	-1.1653	ACHN_DMSO	ACHN_TIG	0.282706	0.274023
0.84_145.1577n	SPERMIDINE	IHL_v2_RPLC_pos HMDB0001257			x							x		54.8	84.3	145.158	146.165	1	0.837617	M+H, M+Na	C7H19N3	91.5438	0.192683	100	651845	563399	694894	501323	562167	575689	606036	595367	610579	662222	626111	596520	487879	453962	533833	684132	744354	758084	0.115599	0.252358	-1.1653	ACHN_DMSO	ACHN_TIG	0.282706	0.274023
0.84_145.1577n	Spermidine 28005				x							x		50.8	64.2	145.158	146.165	1	0.837617	M+H, M+Na	C7H19N3	91.5438	0.192683	100	651845	563399	694894	501323	562167	575689	606036	595367	610579	662222	626111	596520	487879	453962	533833	684132	744354	758084	0.115599	0.252358	-1.1653	ACHN_DMSO	ACHN_TIG	0.282706	0.274023
0.84_145.1577n	Spermidine 28006				x							x		44.3	31.9	145.158	146.165	1	0.837617	M+H, M+Na	C7H19N3	91.5438	0.192683	100	651845	563399	694894	501323	562167	575689	606036	595367	610579	662222	626111	596520	487879	453962	533833	684132	744354	758084	0.115599	0.252358	-1.1653	ACHN_DMSO	ACHN_TIG	0.282706	0.274023
15.82_344.2793m/z	HMDB0002250	Dodecanoylcarnitine	*		x			x	x	x		x	x	45.2	44		344.279	1	15.8202	M+H	C19H37NO4	82.7394	0.13575	100 - 3.28	4116.53	10491.8	7136.94	2786.07	2446.58	2819.1	4817.58	3682.19	4252.68	2888.05	2946.23	2300.95	3108.58	5359.14	3921.76	9353.74	13156	9522.17	0.0282837	0.108259	-2.70069	ACHN_DMSO	ACHN_TIG	0.0154564	0.0302096
15.82_344.2793m/z	LAUROYLCARNITINE	IHL_v2_RPLC_pos HMDB0002250			x			x	x	x		x	x	50.3	69.5		344.279	1	15.8202	M+H	C19H37NO4	82.7394	0.13575	100 - 3.28	4116.53	10491.8	7136.94	2786.07	2446.58	2819.1	4817.58	3682.19	4252.68	2888.05	2946.23	2300.95	3108.58	5359.14	3921.76	9353.74	13156	9522.17	0.0282837	0.108259	-2.70069	ACHN_DMSO	ACHN_TIG	0.0154564	0.0302096
15.82_344.2793m/z	HMDB0031006	1-Acetoxy-2-hydroxy-16-heptadecen-4-one			x			x	x	x		x	x	44.9	42.4		344.279	1	15.8202	M+NH4	C19H34O4	83.0695	0.13575	100 - 3.28	4116.53	10491.8	7136.94	2786.07	2446.58	2819.1	4817.58	3682.19	4252.68	2888.05	2946.23	2300.95	3108.58	5359.14	3921.76	9353.74	13156	9522.17	0.0282837	0.108259	-2.70069	ACHN_DMSO	ACHN_TIG	0.0154564	0.0302096
15.82_344.2793m/z	HMDB0031047	Avocadyne 2-acetate			x			x	x	x		x	x	36.7	1.56		344.279	1	15.8202	M+NH4	C19H34O4	83.0695	0.13575	100 - 3.28	4116.53	10491.8	7136.94	2786.07	2446.58	2819.1	4817.58	3682.19	4252.68	2888.05	2946.23	2300.95	3108.58	5359.14	3921.76	9353.74	13156	9522.17	0.0282837	0.108259	-2.70069	ACHN_DMSO	ACHN_TIG	0.0154564	0.0302096
15.82_344.2793m/z	HMDB0031048	Avocadyne 1-acetate			x			x	x	x		x	x	36.7	1.56		344.279	1	15.8202	M+NH4	C19H34O4	83.0695	0.13575	100 - 3.28	4116.53	10491.8	7136.94	2786.07	2446.58	2819.1	4817.58	3682.19	4252.68	2888.05	2946.23	2300.95	3108.58	5359.14	3921.76	9353.74	13156	9522.17	0.0282837	0.108259	-2.70069	ACHN_DMSO	ACHN_TIG	0.0154564	0.0302096
15.82_344.2793m/z	HMDB0031049	Avocadyne 4-acetate			x			x	x	x		x	x	36.4	0		344.279	1	15.8202	M+NH4	C19H34O4	83.0695	0.13575	100 - 3.28	4116.53	10491.8	7136.94	2786.07	2446.58	2819.1	4817.58	3682.19	4252.68	2888.05	2946.23	2300.95	3108.58	5359.14	3921.76	9353.74	13156	9522.17	0.0282837	0.108259	-2.70069	ACHN_DMSO	ACHN_TIG	0.0154564	0.0302096
15.82_344.2793m/z	Prostaglandin D2-d9 29712				x			x	x	x		x	x	35.7	0		344.279	1	15.8202	M+H-H2O	C20H23D9O5	82.0914	0.13575	100 - 3.28	4116.53	10491.8	7136.94	2786.07	2446.58	2819.1	4817.58	3682.19	4252.68	2888.05	2946.23	2300.95	3108.58	5359.14	3921.76	9353.74	13156	9522.17	0.0282837	0.108259	-2.70069	ACHN_DMSO	ACHN_TIG	0.0154564	0.0302096
15.82_344.2793m/z	Prostaglandin D2-d9 29713				x			x	x	x		x	x	35.7	0		344.279	1	15.8202	M+H-H2O	C20H23D9O5	82.0914	0.13575	100 - 3.28	4116.53	10491.8	7136.94	2786.07	2446.58	2819.1	4817.58	3682.19	4252.68	2888.05	2946.23	2300.95	3108.58	5359.14	3921.76	9353.74	13156	9522.17	0.0282837	0.108259	-2.70069	ACHN_DMSO	ACHN_TIG	0.0154564	0.0302096
1.61_101.0233m/z	HMDB0000254	Succinic acid	*		x			x						45.3	32.3		101.023	1	1.60833	M+H-H2O	C4H6O4	94.832	0.140117	100	1408.77	964.468	1183.7	2047.33	2090.67	2108.46	1971.22	1836.64	1956.38	2148.4	2083.04	2864.27	2490.24	2407.59	2669.54	2923.09	3302.49	2350.86	0.00636662	0.0389466	1.75613	ACHN_TIG	ACHN_DMSO	0.129654	0.150725
1.61_101.0233m/z	Succinate	IHL_v2_RPLC_pos HMDB0000254			x			x						56.3	86.9		101.023	1	1.60833	M+H-H2O	C4H6O4	94.832	0.140117	100	1408.77	964.468	1183.7	2047.33	2090.67	2108.46	1971.22	1836.64	1956.38	2148.4	2083.04	2864.27	2490.24	2407.59	2669.54	2923.09	3302.49	2350.86	0.00636662	0.0389466	1.75613	ACHN_TIG	ACHN_DMSO	0.129654	0.150725
1.61_101.0233m/z	HMDB0130020	3-methoxy-3-oxopropanoic acid			x			x						45.3	32.2		101.023	1	1.60833	M+H-H2O	C4H6O4	94.832	0.140117	100	1408.77	964.468	1183.7	2047.33	2090.67	2108.46	1971.22	1836.64	1956.38	2148.4	2083.04	2864.27	2490.24	2407.59	2669.54	2923.09	3302.49	2350.86	0.00636662	0.0389466	1.75613	ACHN_TIG	ACHN_DMSO	0.129654	0.150725
1.61_101.0233m/z	HMDB0000202	Methylmalonic acid			x			x						45.3	31.8		101.023	1	1.60833	M+H-H2O	C4H6O4	94.832	0.140117	100	1408.77	964.468	1183.7	2047.33	2090.67	2108.46	1971.22	1836.64	1956.38	2148.4	2083.04	2864.27	2490.24	2407.59	2669.54	2923.09	3302.49	2350.86	0.00636662	0.0389466	1.75613	ACHN_TIG	ACHN_DMSO	0.129654	0.150725
1.61_101.0233m/z	HMDB0031204	4-Hydroxy-2-oxobutanoic acid			x			x						45.3	31.8		101.023	1	1.60833	M+H-H2O	C4H6O4	94.832	0.140117	100	1408.77	964.468	1183.7	2047.33	2090.67	2108.46	1971.22	1836.64	1956.38	2148.4	2083.04	2864.27	2490.24	2407.59	2669.54	2923.09	3302.49	2350.86	0.00636662	0.0389466	1.75613	ACHN_TIG	ACHN_DMSO	0.129654	0.150725
1.61_101.0233m/z	HMDB0039324	xi-3-Hydroxy-2-oxobutanoic acid			x			x						45.3	31.8		101.023	1	1.60833	M+H-H2O	C4H6O4	94.832	0.140117	100	1408.77	964.468	1183.7	2047.33	2090.67	2108.46	1971.22	1836.64	1956.38	2148.4	2083.04	2864.27	2490.24	2407.59	2669.54	2923.09	3302.49	2350.86	0.00636662	0.0389466	1.75613	ACHN_TIG	ACHN_DMSO	0.129654	0.150725
1.61_101.0233m/z	HMDB0000613	Erythronic acid			x			x						44.9	30.2		101.023	1	1.60833	M+H-2H2O	C4H8O5	94.5904	0.140117	100	1408.77	964.468	1183.7	2047.33	2090.67	2108.46	1971.22	1836.64	1956.38	2148.4	2083.04	2864.27	2490.24	2407.59	2669.54	2923.09	3302.49	2350.86	0.00636662	0.0389466	1.75613	ACHN_TIG	ACHN_DMSO	0.129654	0.150725
1.61_101.0233m/z	HMDB0000943	Threonic acid			x			x						44.9	30.2		101.023	1	1.60833	M+H-2H2O	C4H8O5	94.5904	0.140117	100	1408.77	964.468	1183.7	2047.33	2090.67	2108.46	1971.22	1836.64	1956.38	2148.4	2083.04	2864.27	2490.24	2407.59	2669.54	2923.09	3302.49	2350.86	0.00636662	0.0389466	1.75613	ACHN_TIG	ACHN_DMSO	0.129654	0.150725
1.61_101.0233m/z	HMDB0062620	L-threonic Acid			x			x						44.9	30.2		101.023	1	1.60833	M+H-2H2O	C4H8O5	94.5904	0.140117	100	1408.77	964.468	1183.7	2047.33	2090.67	2108.46	1971.22	1836.64	1956.38	2148.4	2083.04	2864.27	2490.24	2407.59	2669.54	2923.09	3302.49	2350.86	0.00636662	0.0389466	1.75613	ACHN_TIG	ACHN_DMSO	0.129654	0.150725
1.61_101.0233m/z	HMDB0000349	Erythrono-1,4-lactone			x			x						44.9	30		101.023	1	1.60833	M+H-H2O	C4H6O4	94.832	0.140117	100	1408.77	964.468	1183.7	2047.33	2090.67	2108.46	1971.22	1836.64	1956.38	2148.4	2083.04	2864.27	2490.24	2407.59	2669.54	2923.09	3302.49	2350.86	0.00636662	0.0389466	1.75613	ACHN_TIG	ACHN_DMSO	0.129654	0.150725
1.61_101.0233m/z	HMDB0000940	Threonolactone			x			x						44.9	30		101.023	1	1.60833	M+H-H2O	C4H6O4	94.832	0.140117	100	1408.77	964.468	1183.7	2047.33	2090.67	2108.46	1971.22	1836.64	1956.38	2148.4	2083.04	2864.27	2490.24	2407.59	2669.54	2923.09	3302.49	2350.86	0.00636662	0.0389466	1.75613	ACHN_TIG	ACHN_DMSO	0.129654	0.150725
1.61_101.0233m/z	HMDB0032523	Succinic anhydride			x			x						44.6	28.5		101.023	1	1.60833	M+H	C4H4O3	95.0748	0.140117	100	1408.77	964.468	1183.7	2047.33	2090.67	2108.46	1971.22	1836.64	1956.38	2148.4	2083.04	2864.27	2490.24	2407.59	2669.54	2923.09	3302.49	2350.86	0.00636662	0.0389466	1.75613	ACHN_TIG	ACHN_DMSO	0.129654	0.150725
1.61_101.0233m/z	METHYLMALONATE				x			x						38.9	0		101.023	1	1.60833	M+H-H2O	C4H6O4	94.832	0.140117	100	1408.77	964.468	1183.7	2047.33	2090.67	2108.46	1971.22	1836.64	1956.38	2148.4	2083.04	2864.27	2490.24	2407.59	2669.54	2923.09	3302.49	2350.86	0.00636662	0.0389466	1.75613	ACHN_TIG	ACHN_DMSO	0.129654	0.150725
1.61_101.0233m/z	Methylmalonic acid 27836				x			x						38.9	0		101.023	1	1.60833	M+H-H2O	C4H6O4	94.832	0.140117	100	1408.77	964.468	1183.7	2047.33	2090.67	2108.46	1971.22	1836.64	1956.38	2148.4	2083.04	2864.27	2490.24	2407.59	2669.54	2923.09	3302.49	2350.86	0.00636662	0.0389466	1.75613	ACHN_TIG	ACHN_DMSO	0.129654	0.150725
1.61_101.0233m/z	Methylmalonic acid 27837				x			x						38.9	0		101.023	1	1.60833	M+H-H2O	C4H6O4	94.832	0.140117	100	1408.77	964.468	1183.7	2047.33	2090.67	2108.46	1971.22	1836.64	1956.38	2148.4	2083.04	2864.27	2490.24	2407.59	2669.54	2923.09	3302.49	2350.86	0.00636662	0.0389466	1.75613	ACHN_TIG	ACHN_DMSO	0.129654	0.150725
1.61_101.0233m/z	Methylmalonic acid 27838				x			x						38.9	0		101.023	1	1.60833	M+H-H2O	C4H6O4	94.832	0.140117	100	1408.77	964.468	1183.7	2047.33	2090.67	2108.46	1971.22	1836.64	1956.38	2148.4	2083.04	2864.27	2490.24	2407.59	2669.54	2923.09	3302.49	2350.86	0.00636662	0.0389466	1.75613	ACHN_TIG	ACHN_DMSO	0.129654	0.150725
1.61_101.0233m/z	Succinic acid 16498				x			x						38.9	0		101.023	1	1.60833	M+H-H2O	C4H6O4	94.832	0.140117	100	1408.77	964.468	1183.7	2047.33	2090.67	2108.46	1971.22	1836.64	1956.38	2148.4	2083.04	2864.27	2490.24	2407.59	2669.54	2923.09	3302.49	2350.86	0.00636662	0.0389466	1.75613	ACHN_TIG	ACHN_DMSO	0.129654	0.150725
1.61_101.0233m/z	Succinic acid 16499				x			x						38.9	0		101.023	1	1.60833	M+H-H2O	C4H6O4	94.832	0.140117	100	1408.77	964.468	1183.7	2047.33	2090.67	2108.46	1971.22	1836.64	1956.38	2148.4	2083.04	2864.27	2490.24	2407.59	2669.54	2923.09	3302.49	2350.86	0.00636662	0.0389466	1.75613	ACHN_TIG	ACHN_DMSO	0.129654	0.150725
1.61_101.0233m/z	Succinic acid 28017				x			x						38.9	0		101.023	1	1.60833	M+H-H2O	C4H6O4	94.832	0.140117	100	1408.77	964.468	1183.7	2047.33	2090.67	2108.46	1971.22	1836.64	1956.38	2148.4	2083.04	2864.27	2490.24	2407.59	2669.54	2923.09	3302.49	2350.86	0.00636662	0.0389466	1.75613	ACHN_TIG	ACHN_DMSO	0.129654	0.150725
1.61_101.0233m/z	Succinic acid 28018				x			x						38.9	0		101.023	1	1.60833	M+H-H2O	C4H6O4	94.832	0.140117	100	1408.77	964.468	1183.7	2047.33	2090.67	2108.46	1971.22	1836.64	1956.38	2148.4	2083.04	2864.27	2490.24	2407.59	2669.54	2923.09	3302.49	2350.86	0.00636662	0.0389466	1.75613	ACHN_TIG	ACHN_DMSO	0.129654	0.150725
1.04_176.1027m/z	HMDB0000904	Citrulline	*			x				x				38.1	0		176.103	1	1.03907	M+H	C6H13N3O3	91.9653	0.126983	100	12648.4	11103.5	15355.1	13161.3	14116.7	14237.8	9355.07	11680.2	10476.2	13089.3	13372.7	13381.4	12271.9	10042.3	11727.5	13098.3	11444.3	8270.35	0.523044	0.618187	1.06159	ACHN_TIG	ACHN_DMSO	0.020827	0.0379621
1.04_176.1027m/z	Citrulline 27200					x				x				38.1	0		176.103	1	1.03907	M+H	C6H13N3O3	91.9653	0.126983	100	12648.4	11103.5	15355.1	13161.3	14116.7	14237.8	9355.07	11680.2	10476.2	13089.3	13372.7	13381.4	12271.9	10042.3	11727.5	13098.3	11444.3	8270.35	0.523044	0.618187	1.06159	ACHN_TIG	ACHN_DMSO	0.020827	0.0379621
1.04_176.1027m/z	Citrulline 27201					x				x				38.1	0		176.103	1	1.03907	M+H	C6H13N3O3	91.9653	0.126983	100	12648.4	11103.5	15355.1	13161.3	14116.7	14237.8	9355.07	11680.2	10476.2	13089.3	13372.7	13381.4	12271.9	10042.3	11727.5	13098.3	11444.3	8270.35	0.523044	0.618187	1.06159	ACHN_TIG	ACHN_DMSO	0.020827	0.0379621
1.04_176.1027m/z	Citrulline 27202					x				x				38.1	0		176.103	1	1.03907	M+H	C6H13N3O3	91.9653	0.126983	100	12648.4	11103.5	15355.1	13161.3	14116.7	14237.8	9355.07	11680.2	10476.2	13089.3	13372.7	13381.4	12271.9	10042.3	11727.5	13098.3	11444.3	8270.35	0.523044	0.618187	1.06159	ACHN_TIG	ACHN_DMSO	0.020827	0.0379621
1.04_176.1027m/z	Citrulline 30701					x				x				38.1	0		176.103	1	1.03907	M+H	C6H13N3O3	91.9653	0.126983	100	12648.4	11103.5	15355.1	13161.3	14116.7	14237.8	9355.07	11680.2	10476.2	13089.3	13372.7	13381.4	12271.9	10042.3	11727.5	13098.3	11444.3	8270.35	0.523044	0.618187	1.06159	ACHN_TIG	ACHN_DMSO	0.020827	0.0379621
1.04_176.1027m/z	Citrulline 30702					x				x				38.1	0		176.103	1	1.03907	M+H	C6H13N3O3	91.9653	0.126983	100	12648.4	11103.5	15355.1	13161.3	14116.7	14237.8	9355.07	11680.2	10476.2	13089.3	13372.7	13381.4	12271.9	10042.3	11727.5	13098.3	11444.3	8270.35	0.523044	0.618187	1.06159	ACHN_TIG	ACHN_DMSO	0.020827	0.0379621
1.04_176.1027m/z	HMDB0003148	Argininic acid				x				x				38.1	0		176.103	1	1.03907	M+H	C6H13N3O3	91.9653	0.126983	100	12648.4	11103.5	15355.1	13161.3	14116.7	14237.8	9355.07	11680.2	10476.2	13089.3	13372.7	13381.4	12271.9	10042.3	11727.5	13098.3	11444.3	8270.35	0.523044	0.618187	1.06159	ACHN_TIG	ACHN_DMSO	0.020827	0.0379621
1.04_176.1027m/z	HMDB0031670	1-(Hydroxymethyl)-5,5-dimethyl-2,4-imidazolidinedione				x				x				38.1	0		176.103	1	1.03907	M+NH4	C6H10N2O3	92.3302	0.126983	100	12648.4	11103.5	15355.1	13161.3	14116.7	14237.8	9355.07	11680.2	10476.2	13089.3	13372.7	13381.4	12271.9	10042.3	11727.5	13098.3	11444.3	8270.35	0.523044	0.618187	1.06159	ACHN_TIG	ACHN_DMSO	0.020827	0.0379621
1.04_176.1027m/z	L-Citrulline	IHL_v2_RPLC_pos HMDB0000904				x				x				38.1	0		176.103	1	1.03907	M+H	C6H13N3O3	91.9653	0.126983	100	12648.4	11103.5	15355.1	13161.3	14116.7	14237.8	9355.07	11680.2	10476.2	13089.3	13372.7	13381.4	12271.9	10042.3	11727.5	13098.3	11444.3	8270.35	0.523044	0.618187	1.06159	ACHN_TIG	ACHN_DMSO	0.020827	0.0379621
1.72_291.1181m/z	HMDB0012267	N-Succinyl-L,L-2,6-diaminopimelate	*			x		x		x	x	x	x	44.1	36.7		291.118	1	1.72218	M+H	C11H18N2O7	86.5427	0.140133	100	28993.6	31089.2	41579.1	49088.4	58160.5	48956.4	12991.5	15108.7	8313.94	32249.6	29905.2	28649	12794.8	5820.87	1900.7	31583.6	67657	92241.4	0.0241969	0.0981586	1.53652	ACHN_TIG	ACHN_DMSO	0.00668148	0.016355
1.03_325.0917m/z	HMDB0001202	dCMP	*			x				x	x	x	x	37.4	0		325.092	1	1.0303	M+NH4	C9H14N3O7P	90.7718	0.0963333	100 - 2.98	0	0	0	0	0	0	20102.6	22756.2	18940.9	132467	132150	117978	6705.31	4960.92	3791.3	20136.7	11026.9	8354.62	1	0.850465	1	---	---	1.03e-05	0.000277612
1.03_325.0917m/z	dCMP 26493					x				x	x	x	x	37.4	0		325.092	1	1.0303	M+NH4	C9H14N3O7P	90.7718	0.0963333	100 - 2.98	0	0	0	0	0	0	20102.6	22756.2	18940.9	132467	132150	117978	6705.31	4960.92	3791.3	20136.7	11026.9	8354.62	1	0.850465	1	---	---	1.03e-05	0.000277612
1.03_325.0917m/z	dCMP 26494					x				x	x	x	x	37.4	0		325.092	1	1.0303	M+NH4	C9H14N3O7P	90.7718	0.0963333	100 - 2.98	0	0	0	0	0	0	20102.6	22756.2	18940.9	132467	132150	117978	6705.31	4960.92	3791.3	20136.7	11026.9	8354.62	1	0.850465	1	---	---	1.03e-05	0.000277612
1.03_325.0917m/z	dCMP 26495					x				x	x	x	x	37.4	0		325.092	1	1.0303	M+NH4	C9H14N3O7P	90.7718	0.0963333	100 - 2.98	0	0	0	0	0	0	20102.6	22756.2	18940.9	132467	132150	117978	6705.31	4960.92	3791.3	20136.7	11026.9	8354.62	1	0.850465	1	---	---	1.03e-05	0.000277612
1.03_325.0917m/z	dCMP 31163					x				x	x	x	x	37.4	0		325.092	1	1.0303	M+NH4	C9H14N3O7P	90.7718	0.0963333	100 - 2.98	0	0	0	0	0	0	20102.6	22756.2	18940.9	132467	132150	117978	6705.31	4960.92	3791.3	20136.7	11026.9	8354.62	1	0.850465	1	---	---	1.03e-05	0.000277612
1.03_325.0917m/z	dCMP 31164					x				x	x	x	x	37.4	0		325.092	1	1.0303	M+NH4	C9H14N3O7P	90.7718	0.0963333	100 - 2.98	0	0	0	0	0	0	20102.6	22756.2	18940.9	132467	132150	117978	6705.31	4960.92	3791.3	20136.7	11026.9	8354.62	1	0.850465	1	---	---	1.03e-05	0.000277612
1.03_325.0917m/z	dCMP 31165					x				x	x	x	x	37.4	0		325.092	1	1.0303	M+NH4	C9H14N3O7P	90.7718	0.0963333	100 - 2.98	0	0	0	0	0	0	20102.6	22756.2	18940.9	132467	132150	117978	6705.31	4960.92	3791.3	20136.7	11026.9	8354.62	1	0.850465	1	---	---	1.03e-05	0.000277612
1.03_325.0917m/z	DEOXYCYTIDINE MONOPHOSPHATE	IHL_v2_RPLC_pos HMDB0001202				x				x	x	x	x	37.4	0		325.092	1	1.0303	M+NH4	C9H14N3O7P	90.7718	0.0963333	100 - 2.98	0	0	0	0	0	0	20102.6	22756.2	18940.9	132467	132150	117978	6705.31	4960.92	3791.3	20136.7	11026.9	8354.62	1	0.850465	1	---	---	1.03e-05	0.000277612
1.03_325.0917m/z	Gly Pro Asn 6853					x				x	x	x	x	37.1	0		325.092	1	1.0303	M+K	C11H18N4O5	88.904	0.0963333	100 - 2.98	0	0	0	0	0	0	20102.6	22756.2	18940.9	132467	132150	117978	6705.31	4960.92	3791.3	20136.7	11026.9	8354.62	1	0.850465	1	---	---	1.03e-05	0.000277612
1.03_325.0917m/z	Gly Pro Asn 6854					x				x	x	x	x	37.1	0		325.092	1	1.0303	M+K	C11H18N4O5	88.904	0.0963333	100 - 2.98	0	0	0	0	0	0	20102.6	22756.2	18940.9	132467	132150	117978	6705.31	4960.92	3791.3	20136.7	11026.9	8354.62	1	0.850465	1	---	---	1.03e-05	0.000277612
1.03_325.0917m/z	Gly Pro Asn 6855					x				x	x	x	x	37.1	0		325.092	1	1.0303	M+K	C11H18N4O5	88.904	0.0963333	100 - 2.98	0	0	0	0	0	0	20102.6	22756.2	18940.9	132467	132150	117978	6705.31	4960.92	3791.3	20136.7	11026.9	8354.62	1	0.850465	1	---	---	1.03e-05	0.000277612
1.03_325.0917m/z	HMDB0000496	3-Methoxy-4-hydroxyphenylglycol glucuronide				x				x	x	x	x	37	0		325.092	1	1.0303	M+H-2H2O	C15H20O10	85.373	0.0963333	100 - 2.98	0	0	0	0	0	0	20102.6	22756.2	18940.9	132467	132150	117978	6705.31	4960.92	3791.3	20136.7	11026.9	8354.62	1	0.850465	1	---	---	1.03e-05	0.000277612
1.03_325.0917m/z	HMDB0032927	Quindoxin				x				x	x	x	x	37.6	0		325.092	1	1.0303	2M+H	C8H6N2O2	93.3297	0.0963333	100 - 2.98	0	0	0	0	0	0	20102.6	22756.2	18940.9	132467	132150	117978	6705.31	4960.92	3791.3	20136.7	11026.9	8354.62	1	0.850465	1	---	---	1.03e-05	0.000277612
1.03_325.0917m/z	HMDB0032984	Mahaleboside				x				x	x	x	x	37.1	0		325.092	1	1.0303	M+H	C15H16O8	85.8186	0.0963333	100 - 2.98	0	0	0	0	0	0	20102.6	22756.2	18940.9	132467	132150	117978	6705.31	4960.92	3791.3	20136.7	11026.9	8354.62	1	0.850465	1	---	---	1.03e-05	0.000277612
1.03_325.0917m/z	HMDB0034313	Glucocaffeic acid				x				x	x	x	x	37.1	0		325.092	1	1.0303	M+H-H2O	C15H18O9	85.5954	0.0963333	100 - 2.98	0	0	0	0	0	0	20102.6	22756.2	18940.9	132467	132150	117978	6705.31	4960.92	3791.3	20136.7	11026.9	8354.62	1	0.850465	1	---	---	1.03e-05	0.000277612
1.03_325.0917m/z	HMDB0035476	6'-Methoxypolygoacetophenoside				x				x	x	x	x	37	0		325.092	1	1.0303	M+H-2H2O	C15H20O10	85.373	0.0963333	100 - 2.98	0	0	0	0	0	0	20102.6	22756.2	18940.9	132467	132150	117978	6705.31	4960.92	3791.3	20136.7	11026.9	8354.62	1	0.850465	1	---	---	1.03e-05	0.000277612
1.03_325.0917m/z	HMDB0036937	1-O-Caffeoylglucose				x				x	x	x	x	37.1	0		325.092	1	1.0303	M+H-H2O	C15H18O9	85.5954	0.0963333	100 - 2.98	0	0	0	0	0	0	20102.6	22756.2	18940.9	132467	132150	117978	6705.31	4960.92	3791.3	20136.7	11026.9	8354.62	1	0.850465	1	---	---	1.03e-05	0.000277612
1.03_325.0917m/z	HMDB0060024	Vanillic acid-4-O-glucuronide				x				x	x	x	x	37.1	0		325.092	1	1.0303	M+H-H2O	C15H18O9	85.5954	0.0963333	100 - 2.98	0	0	0	0	0	0	20102.6	22756.2	18940.9	132467	132150	117978	6705.31	4960.92	3791.3	20136.7	11026.9	8354.62	1	0.850465	1	---	---	1.03e-05	0.000277612
1.03_325.0917m/z	HMDB0062545	2'-deoxycytidine 3'-monophosphate				x				x	x	x	x	37.4	0		325.092	1	1.0303	M+NH4	C9H14N3O7P	90.7718	0.0963333	100 - 2.98	0	0	0	0	0	0	20102.6	22756.2	18940.9	132467	132150	117978	6705.31	4960.92	3791.3	20136.7	11026.9	8354.62	1	0.850465	1	---	---	1.03e-05	0.000277612
1.03_325.0917m/z	HMDB0124982	6-[3-(2-carboxyethyl)phenoxy]-3,4,5-trihydroxyoxane-2-carboxylic acid				x				x	x	x	x	37.1	0		325.092	1	1.0303	M+H-H2O	C15H18O9	85.5954	0.0963333	100 - 2.98	0	0	0	0	0	0	20102.6	22756.2	18940.9	132467	132150	117978	6705.31	4960.92	3791.3	20136.7	11026.9	8354.62	1	0.850465	1	---	---	1.03e-05	0.000277612
1.03_325.0917m/z	HMDB0124983	3,4,5-trihydroxy-6-{[3-(3-hydroxyphenyl)propanoyl]oxy}oxane-2-carboxylic acid				x				x	x	x	x	37.1	0		325.092	1	1.0303	M+H-H2O	C15H18O9	85.5954	0.0963333	100 - 2.98	0	0	0	0	0	0	20102.6	22756.2	18940.9	132467	132150	117978	6705.31	4960.92	3791.3	20136.7	11026.9	8354.62	1	0.850465	1	---	---	1.03e-05	0.000277612
1.03_325.0917m/z	HMDB0125114	(3,4,5,6-tetrahydroxyoxan-2-yl)methyl (2E)-3-(3,4-dihydroxyphenyl)prop-2-enoate				x				x	x	x	x	37.1	0		325.092	1	1.0303	M+H-H2O	C15H18O9	85.5954	0.0963333	100 - 2.98	0	0	0	0	0	0	20102.6	22756.2	18940.9	132467	132150	117978	6705.31	4960.92	3791.3	20136.7	11026.9	8354.62	1	0.850465	1	---	---	1.03e-05	0.000277612
1.03_325.0917m/z	HMDB0125167	3,4,5-trihydroxy-6-{[(2E)-3-phenylprop-2-enoyl]oxy}oxane-2-carboxylic acid				x				x	x	x	x	37.1	0		325.092	1	1.0303	M+H	C15H16O8	85.8186	0.0963333	100 - 2.98	0	0	0	0	0	0	20102.6	22756.2	18940.9	132467	132150	117978	6705.31	4960.92	3791.3	20136.7	11026.9	8354.62	1	0.850465	1	---	---	1.03e-05	0.000277612
1.03_325.0917m/z	HMDB0125169	6-[4-(2-carboxyethyl)phenoxy]-3,4,5-trihydroxyoxane-2-carboxylic acid				x				x	x	x	x	37.1	0		325.092	1	1.0303	M+H-H2O	C15H18O9	85.5954	0.0963333	100 - 2.98	0	0	0	0	0	0	20102.6	22756.2	18940.9	132467	132150	117978	6705.31	4960.92	3791.3	20136.7	11026.9	8354.62	1	0.850465	1	---	---	1.03e-05	0.000277612
1.03_325.0917m/z	HMDB0125170	3,4,5-trihydroxy-6-{[3-(4-hydroxyphenyl)propanoyl]oxy}oxane-2-carboxylic acid				x				x	x	x	x	37.1	0		325.092	1	1.0303	M+H-H2O	C15H18O9	85.5954	0.0963333	100 - 2.98	0	0	0	0	0	0	20102.6	22756.2	18940.9	132467	132150	117978	6705.31	4960.92	3791.3	20136.7	11026.9	8354.62	1	0.850465	1	---	---	1.03e-05	0.000277612
1.03_325.0917m/z	HMDB0127999	6-(5-ethenyl-2-hydroxy-3-methoxyphenoxy)-3,4,5-trihydroxyoxane-2-carboxylic acid				x				x	x	x	x	37.1	0		325.092	1	1.0303	M+H-H2O	C15H18O9	85.5954	0.0963333	100 - 2.98	0	0	0	0	0	0	20102.6	22756.2	18940.9	132467	132150	117978	6705.31	4960.92	3791.3	20136.7	11026.9	8354.62	1	0.850465	1	---	---	1.03e-05	0.000277612
1.03_325.0917m/z	HMDB0128000	6-(4-ethenyl-2-hydroxy-6-methoxyphenoxy)-3,4,5-trihydroxyoxane-2-carboxylic acid				x				x	x	x	x	37.1	0		325.092	1	1.0303	M+H-H2O	C15H18O9	85.5954	0.0963333	100 - 2.98	0	0	0	0	0	0	20102.6	22756.2	18940.9	132467	132150	117978	6705.31	4960.92	3791.3	20136.7	11026.9	8354.62	1	0.850465	1	---	---	1.03e-05	0.000277612
1.03_325.0917m/z	HMDB0128038	6-(2-ethenyl-5-hydroxy-4-methoxyphenoxy)-3,4,5-trihydroxyoxane-2-carboxylic acid				x				x	x	x	x	37.1	0		325.092	1	1.0303	M+H-H2O	C15H18O9	85.5954	0.0963333	100 - 2.98	0	0	0	0	0	0	20102.6	22756.2	18940.9	132467	132150	117978	6705.31	4960.92	3791.3	20136.7	11026.9	8354.62	1	0.850465	1	---	---	1.03e-05	0.000277612
1.03_325.0917m/z	HMDB0128039	6-(4-ethenyl-5-hydroxy-2-methoxyphenoxy)-3,4,5-trihydroxyoxane-2-carboxylic acid				x				x	x	x	x	37.1	0		325.092	1	1.0303	M+H-H2O	C15H18O9	85.5954	0.0963333	100 - 2.98	0	0	0	0	0	0	20102.6	22756.2	18940.9	132467	132150	117978	6705.31	4960.92	3791.3	20136.7	11026.9	8354.62	1	0.850465	1	---	---	1.03e-05	0.000277612
1.03_325.0917m/z	HMDB0128049	6-(6-ethenyl-3-hydroxy-2-methoxyphenoxy)-3,4,5-trihydroxyoxane-2-carboxylic acid				x				x	x	x	x	37.1	0		325.092	1	1.0303	M+H-H2O	C15H18O9	85.5954	0.0963333	100 - 2.98	0	0	0	0	0	0	20102.6	22756.2	18940.9	132467	132150	117978	6705.31	4960.92	3791.3	20136.7	11026.9	8354.62	1	0.850465	1	---	---	1.03e-05	0.000277612
1.03_325.0917m/z	HMDB0128050	6-(4-ethenyl-3-hydroxy-2-methoxyphenoxy)-3,4,5-trihydroxyoxane-2-carboxylic acid				x				x	x	x	x	37.1	0		325.092	1	1.0303	M+H-H2O	C15H18O9	85.5954	0.0963333	100 - 2.98	0	0	0	0	0	0	20102.6	22756.2	18940.9	132467	132150	117978	6705.31	4960.92	3791.3	20136.7	11026.9	8354.62	1	0.850465	1	---	---	1.03e-05	0.000277612
1.03_325.0917m/z	HMDB0128099	3,4,5-trihydroxy-6-[(3-phenylprop-2-enoyl)oxy]oxane-2-carboxylic acid				x				x	x	x	x	37.1	0		325.092	1	1.0303	M+H	C15H16O8	85.8186	0.0963333	100 - 2.98	0	0	0	0	0	0	20102.6	22756.2	18940.9	132467	132150	117978	6705.31	4960.92	3791.3	20136.7	11026.9	8354.62	1	0.850465	1	---	---	1.03e-05	0.000277612
1.03_325.0917m/z	HMDB0130014	6-[4-(1-carboxyethyl)phenoxy]-3,4,5-trihydroxyoxane-2-carboxylic acid				x				x	x	x	x	37.1	0		325.092	1	1.0303	M+H-H2O	C15H18O9	85.5954	0.0963333	100 - 2.98	0	0	0	0	0	0	20102.6	22756.2	18940.9	132467	132150	117978	6705.31	4960.92	3791.3	20136.7	11026.9	8354.62	1	0.850465	1	---	---	1.03e-05	0.000277612
1.03_325.0917m/z	HMDB0130015	3,4,5-trihydroxy-6-{[2-(4-hydroxyphenyl)propanoyl]oxy}oxane-2-carboxylic acid				x				x	x	x	x	37.1	0		325.092	1	1.0303	M+H-H2O	C15H18O9	85.5954	0.0963333	100 - 2.98	0	0	0	0	0	0	20102.6	22756.2	18940.9	132467	132150	117978	6705.31	4960.92	3791.3	20136.7	11026.9	8354.62	1	0.850465	1	---	---	1.03e-05	0.000277612
1.03_325.0917m/z	HMDB0134044	3,4,5-trihydroxy-6-[2-(3-oxoprop-1-en-1-yl)phenoxy]oxane-2-carboxylic acid				x				x	x	x	x	37.1	0		325.092	1	1.0303	M+H	C15H16O8	85.8186	0.0963333	100 - 2.98	0	0	0	0	0	0	20102.6	22756.2	18940.9	132467	132150	117978	6705.31	4960.92	3791.3	20136.7	11026.9	8354.62	1	0.850465	1	---	---	1.03e-05	0.000277612
1.03_325.0917m/z	HMDB0134062	3,4,5-trihydroxy-6-[2-hydroxy-3-(3-oxopropyl)phenoxy]oxane-2-carboxylic acid				x				x	x	x	x	37.1	0		325.092	1	1.0303	M+H-H2O	C15H18O9	85.5954	0.0963333	100 - 2.98	0	0	0	0	0	0	20102.6	22756.2	18940.9	132467	132150	117978	6705.31	4960.92	3791.3	20136.7	11026.9	8354.62	1	0.850465	1	---	---	1.03e-05	0.000277612
1.03_325.0917m/z	HMDB0134063	3,4,5-trihydroxy-6-[2-hydroxy-6-(3-oxopropyl)phenoxy]oxane-2-carboxylic acid				x				x	x	x	x	37.1	0		325.092	1	1.0303	M+H-H2O	C15H18O9	85.5954	0.0963333	100 - 2.98	0	0	0	0	0	0	20102.6	22756.2	18940.9	132467	132150	117978	6705.31	4960.92	3791.3	20136.7	11026.9	8354.62	1	0.850465	1	---	---	1.03e-05	0.000277612
1.03_325.0917m/z	HMDB0134066	3,4,5-trihydroxy-6-[4-hydroxy-3-(3-oxopropyl)phenoxy]oxane-2-carboxylic acid				x				x	x	x	x	37.1	0		325.092	1	1.0303	M+H-H2O	C15H18O9	85.5954	0.0963333	100 - 2.98	0	0	0	0	0	0	20102.6	22756.2	18940.9	132467	132150	117978	6705.31	4960.92	3791.3	20136.7	11026.9	8354.62	1	0.850465	1	---	---	1.03e-05	0.000277612
1.03_325.0917m/z	HMDB0134067	3,4,5-trihydroxy-6-[4-hydroxy-2-(3-oxopropyl)phenoxy]oxane-2-carboxylic acid				x				x	x	x	x	37.1	0		325.092	1	1.0303	M+H-H2O	C15H18O9	85.5954	0.0963333	100 - 2.98	0	0	0	0	0	0	20102.6	22756.2	18940.9	132467	132150	117978	6705.31	4960.92	3791.3	20136.7	11026.9	8354.62	1	0.850465	1	---	---	1.03e-05	0.000277612
1.03_325.0917m/z	HMDB0134070	3,4,5-trihydroxy-6-[2-(1-hydroxy-3-oxopropyl)phenoxy]oxane-2-carboxylic acid				x				x	x	x	x	37.1	0		325.092	1	1.0303	M+H-H2O	C15H18O9	85.5954	0.0963333	100 - 2.98	0	0	0	0	0	0	20102.6	22756.2	18940.9	132467	132150	117978	6705.31	4960.92	3791.3	20136.7	11026.9	8354.62	1	0.850465	1	---	---	1.03e-05	0.000277612
1.03_325.0917m/z	HMDB0134072	3,4,5-trihydroxy-6-[2-hydroxy-3-(3-hydroxyprop-1-en-1-yl)phenoxy]oxane-2-carboxylic acid				x				x	x	x	x	37.1	0		325.092	1	1.0303	M+H-H2O	C15H18O9	85.5954	0.0963333	100 - 2.98	0	0	0	0	0	0	20102.6	22756.2	18940.9	132467	132150	117978	6705.31	4960.92	3791.3	20136.7	11026.9	8354.62	1	0.850465	1	---	---	1.03e-05	0.000277612
1.03_325.0917m/z	HMDB0134073	3,4,5-trihydroxy-6-[2-hydroxy-6-(3-hydroxyprop-1-en-1-yl)phenoxy]oxane-2-carboxylic acid				x				x	x	x	x	37.1	0		325.092	1	1.0303	M+H-H2O	C15H18O9	85.5954	0.0963333	100 - 2.98	0	0	0	0	0	0	20102.6	22756.2	18940.9	132467	132150	117978	6705.31	4960.92	3791.3	20136.7	11026.9	8354.62	1	0.850465	1	---	---	1.03e-05	0.000277612
1.03_325.0917m/z	HMDB0134077	3,4,5-trihydroxy-6-{2-[3-(hydroxymethyl)oxiran-2-yl]phenoxy}oxane-2-carboxylic acid				x				x	x	x	x	37.1	0		325.092	1	1.0303	M+H-H2O	C15H18O9	85.5954	0.0963333	100 - 2.98	0	0	0	0	0	0	20102.6	22756.2	18940.9	132467	132150	117978	6705.31	4960.92	3791.3	20136.7	11026.9	8354.62	1	0.850465	1	---	---	1.03e-05	0.000277612
1.03_325.0917m/z	HMDB0134081	3,4,5-trihydroxy-6-[4-hydroxy-3-(3-hydroxyprop-1-en-1-yl)phenoxy]oxane-2-carboxylic acid				x				x	x	x	x	37.1	0		325.092	1	1.0303	M+H-H2O	C15H18O9	85.5954	0.0963333	100 - 2.98	0	0	0	0	0	0	20102.6	22756.2	18940.9	132467	132150	117978	6705.31	4960.92	3791.3	20136.7	11026.9	8354.62	1	0.850465	1	---	---	1.03e-05	0.000277612
1.03_325.0917m/z	HMDB0134082	3,4,5-trihydroxy-6-[4-hydroxy-2-(3-hydroxyprop-1-en-1-yl)phenoxy]oxane-2-carboxylic acid				x				x	x	x	x	37.1	0		325.092	1	1.0303	M+H-H2O	C15H18O9	85.5954	0.0963333	100 - 2.98	0	0	0	0	0	0	20102.6	22756.2	18940.9	132467	132150	117978	6705.31	4960.92	3791.3	20136.7	11026.9	8354.62	1	0.850465	1	---	---	1.03e-05	0.000277612
1.03_325.0917m/z	HMDB0135287	3,4,5-trihydroxy-6-{4-[(1E)-3-oxoprop-1-en-1-yl]phenoxy}oxane-2-carboxylic acid				x				x	x	x	x	37.1	0		325.092	1	1.0303	M+H	C15H16O8	85.8186	0.0963333	100 - 2.98	0	0	0	0	0	0	20102.6	22756.2	18940.9	132467	132150	117978	6705.31	4960.92	3791.3	20136.7	11026.9	8354.62	1	0.850465	1	---	---	1.03e-05	0.000277612
1.03_325.0917m/z	HMDB0135290	3,4,5-trihydroxy-6-{3-[(1E)-3-oxoprop-1-en-1-yl]phenoxy}oxane-2-carboxylic acid				x				x	x	x	x	37.1	0		325.092	1	1.0303	M+H	C15H16O8	85.8186	0.0963333	100 - 2.98	0	0	0	0	0	0	20102.6	22756.2	18940.9	132467	132150	117978	6705.31	4960.92	3791.3	20136.7	11026.9	8354.62	1	0.850465	1	---	---	1.03e-05	0.000277612
1.03_325.0917m/z	Pro Asn Gly 13150					x				x	x	x	x	37.1	0		325.092	1	1.0303	M+K	C11H18N4O5	88.904	0.0963333	100 - 2.98	0	0	0	0	0	0	20102.6	22756.2	18940.9	132467	132150	117978	6705.31	4960.92	3791.3	20136.7	11026.9	8354.62	1	0.850465	1	---	---	1.03e-05	0.000277612
1.03_325.0917m/z	Pro Asn Gly 13151					x				x	x	x	x	37.1	0		325.092	1	1.0303	M+K	C11H18N4O5	88.904	0.0963333	100 - 2.98	0	0	0	0	0	0	20102.6	22756.2	18940.9	132467	132150	117978	6705.31	4960.92	3791.3	20136.7	11026.9	8354.62	1	0.850465	1	---	---	1.03e-05	0.000277612
1.03_325.0917m/z	Pro Asn Gly 13152					x				x	x	x	x	37.1	0		325.092	1	1.0303	M+K	C11H18N4O5	88.904	0.0963333	100 - 2.98	0	0	0	0	0	0	20102.6	22756.2	18940.9	132467	132150	117978	6705.31	4960.92	3791.3	20136.7	11026.9	8354.62	1	0.850465	1	---	---	1.03e-05	0.000277612
1.03_325.0917m/z	Pro Gly Asn 5745					x				x	x	x	x	37.1	0		325.092	1	1.0303	M+K	C11H18N4O5	88.904	0.0963333	100 - 2.98	0	0	0	0	0	0	20102.6	22756.2	18940.9	132467	132150	117978	6705.31	4960.92	3791.3	20136.7	11026.9	8354.62	1	0.850465	1	---	---	1.03e-05	0.000277612
1.03_325.0917m/z	Pro Gly Asn 5746					x				x	x	x	x	37.1	0		325.092	1	1.0303	M+K	C11H18N4O5	88.904	0.0963333	100 - 2.98	0	0	0	0	0	0	20102.6	22756.2	18940.9	132467	132150	117978	6705.31	4960.92	3791.3	20136.7	11026.9	8354.62	1	0.850465	1	---	---	1.03e-05	0.000277612
1.03_325.0917m/z	Pro Gly Asn 5747					x				x	x	x	x	37.1	0		325.092	1	1.0303	M+K	C11H18N4O5	88.904	0.0963333	100 - 2.98	0	0	0	0	0	0	20102.6	22756.2	18940.9	132467	132150	117978	6705.31	4960.92	3791.3	20136.7	11026.9	8354.62	1	0.850465	1	---	---	1.03e-05	0.000277612
1.03_103.0631n	HMDB0000112	gamma-Aminobutyric acid	*			x		x		x	x	x	x	38.6	0.703	103.063	142.026	1	1.03468	M+H, M+K	C4H9NO2	94.8975	0.192683	100	12142.3	11486.6	14242.8	8580.36	10159.5	8828.43	45457.4	48890.7	46003.4	193725	203396	186979	25164.4	25101.8	24195.8	70565.8	55557.4	55464.4	0.0189339	0.0830672	-1.37375	ACHN_DMSO	ACHN_TIG	1.76e-06	6.98e-05
1.03_103.0631n	HMDB0000092	Dimethylglycine				x		x		x	x	x	x	38.6	0.703	103.063	142.026	1	1.03468	M+H, M+K	C4H9NO2	94.8975	0.192683	100	12142.3	11486.6	14242.8	8580.36	10159.5	8828.43	45457.4	48890.7	46003.4	193725	203396	186979	25164.4	25101.8	24195.8	70565.8	55557.4	55464.4	0.0189339	0.0830672	-1.37375	ACHN_DMSO	ACHN_TIG	1.76e-06	6.98e-05
1.03_103.0631n	HMDB0000452	L-alpha-Aminobutyric acid				x		x		x	x	x	x	38.6	0.703	103.063	142.026	1	1.03468	M+H, M+K	C4H9NO2	94.8975	0.192683	100	12142.3	11486.6	14242.8	8580.36	10159.5	8828.43	45457.4	48890.7	46003.4	193725	203396	186979	25164.4	25101.8	24195.8	70565.8	55557.4	55464.4	0.0189339	0.0830672	-1.37375	ACHN_DMSO	ACHN_TIG	1.76e-06	6.98e-05
1.03_103.0631n	HMDB0000650	D-alpha-Aminobutyric acid				x		x		x	x	x	x	38.6	0.703	103.063	142.026	1	1.03468	M+H, M+K	C4H9NO2	94.8975	0.192683	100	12142.3	11486.6	14242.8	8580.36	10159.5	8828.43	45457.4	48890.7	46003.4	193725	203396	186979	25164.4	25101.8	24195.8	70565.8	55557.4	55464.4	0.0189339	0.0830672	-1.37375	ACHN_DMSO	ACHN_TIG	1.76e-06	6.98e-05
1.03_103.0631n	HMDB0001906	2-Aminoisobutyric acid				x		x		x	x	x	x	38.6	0.703	103.063	142.026	1	1.03468	M+H, M+K	C4H9NO2	94.8975	0.192683	100	12142.3	11486.6	14242.8	8580.36	10159.5	8828.43	45457.4	48890.7	46003.4	193725	203396	186979	25164.4	25101.8	24195.8	70565.8	55557.4	55464.4	0.0189339	0.0830672	-1.37375	ACHN_DMSO	ACHN_TIG	1.76e-06	6.98e-05
1.03_103.0631n	HMDB0002166	(S)-b-aminoisobutyric acid				x		x		x	x	x	x	38.6	0.703	103.063	142.026	1	1.03468	M+H, M+K	C4H9NO2	94.8975	0.192683	100	12142.3	11486.6	14242.8	8580.36	10159.5	8828.43	45457.4	48890.7	46003.4	193725	203396	186979	25164.4	25101.8	24195.8	70565.8	55557.4	55464.4	0.0189339	0.0830672	-1.37375	ACHN_DMSO	ACHN_TIG	1.76e-06	6.98e-05
1.03_103.0631n	HMDB0002299	(R)-b-aminoisobutyric acid				x		x		x	x	x	x	38.6	0.703	103.063	142.026	1	1.03468	M+H, M+K	C4H9NO2	94.8975	0.192683	100	12142.3	11486.6	14242.8	8580.36	10159.5	8828.43	45457.4	48890.7	46003.4	193725	203396	186979	25164.4	25101.8	24195.8	70565.8	55557.4	55464.4	0.0189339	0.0830672	-1.37375	ACHN_DMSO	ACHN_TIG	1.76e-06	6.98e-05
1.03_103.0631n	HMDB0003911	3-Aminoisobutanoic acid				x		x		x	x	x	x	38.6	0.703	103.063	142.026	1	1.03468	M+H, M+K	C4H9NO2	94.8975	0.192683	100	12142.3	11486.6	14242.8	8580.36	10159.5	8828.43	45457.4	48890.7	46003.4	193725	203396	186979	25164.4	25101.8	24195.8	70565.8	55557.4	55464.4	0.0189339	0.0830672	-1.37375	ACHN_DMSO	ACHN_TIG	1.76e-06	6.98e-05
1.03_103.0631n	HMDB0031654	3-Aminobutanoic acid				x		x		x	x	x	x	38.6	0.703	103.063	142.026	1	1.03468	M+H, M+K	C4H9NO2	94.8975	0.192683	100	12142.3	11486.6	14242.8	8580.36	10159.5	8828.43	45457.4	48890.7	46003.4	193725	203396	186979	25164.4	25101.8	24195.8	70565.8	55557.4	55464.4	0.0189339	0.0830672	-1.37375	ACHN_DMSO	ACHN_TIG	1.76e-06	6.98e-05
1.03_103.0631n	HMDB0041945	N-Ethylglycine				x		x		x	x	x	x	38.6	0.703	103.063	142.026	1	1.03468	M+H, M+K	C4H9NO2	94.8975	0.192683	100	12142.3	11486.6	14242.8	8580.36	10159.5	8828.43	45457.4	48890.7	46003.4	193725	203396	186979	25164.4	25101.8	24195.8	70565.8	55557.4	55464.4	0.0189339	0.0830672	-1.37375	ACHN_DMSO	ACHN_TIG	1.76e-06	6.98e-05
1.03_103.0631n	HMDB0094692	N-Methylalanine				x		x		x	x	x	x	38.6	0.703	103.063	142.026	1	1.03468	M+H, M+K	C4H9NO2	94.8975	0.192683	100	12142.3	11486.6	14242.8	8580.36	10159.5	8828.43	45457.4	48890.7	46003.4	193725	203396	186979	25164.4	25101.8	24195.8	70565.8	55557.4	55464.4	0.0189339	0.0830672	-1.37375	ACHN_DMSO	ACHN_TIG	1.76e-06	6.98e-05
1.03_103.0631n	HMDB0094693	3-Aminobutyrate				x		x		x	x	x	x	38.6	0.703	103.063	142.026	1	1.03468	M+H, M+K	C4H9NO2	94.8975	0.192683	100	12142.3	11486.6	14242.8	8580.36	10159.5	8828.43	45457.4	48890.7	46003.4	193725	203396	186979	25164.4	25101.8	24195.8	70565.8	55557.4	55464.4	0.0189339	0.0830672	-1.37375	ACHN_DMSO	ACHN_TIG	1.76e-06	6.98e-05
1.03_103.0631n	HMDB0031329	Butyl nitrite				x		x		x	x	x	x	38.5	0.31	103.063	142.026	1	1.03468	M+H, M+K	C4H9NO2	94.8975	0.192683	100	12142.3	11486.6	14242.8	8580.36	10159.5	8828.43	45457.4	48890.7	46003.4	193725	203396	186979	25164.4	25101.8	24195.8	70565.8	55557.4	55464.4	0.0189339	0.0830672	-1.37375	ACHN_DMSO	ACHN_TIG	1.76e-06	6.98e-05
1.03_103.0631n	HMDB0038394	O-Acetylethanolamine				x		x		x	x	x	x	38.5	0.304	103.063	142.026	1	1.03468	M+H, M+K	C4H9NO2	94.8975	0.192683	100	12142.3	11486.6	14242.8	8580.36	10159.5	8828.43	45457.4	48890.7	46003.4	193725	203396	186979	25164.4	25101.8	24195.8	70565.8	55557.4	55464.4	0.0189339	0.0830672	-1.37375	ACHN_DMSO	ACHN_TIG	1.76e-06	6.98e-05
1.03_103.0631n	2-AMINOISOBUTYRATE	IHL_v2_RPLC_pos HMDB0001906				x		x		x	x	x	x	38.4	0	103.063	142.026	1	1.03468	M+H, M+K	C4H9NO2	94.8975	0.192683	100	12142.3	11486.6	14242.8	8580.36	10159.5	8828.43	45457.4	48890.7	46003.4	193725	203396	186979	25164.4	25101.8	24195.8	70565.8	55557.4	55464.4	0.0189339	0.0830672	-1.37375	ACHN_DMSO	ACHN_TIG	1.76e-06	6.98e-05
1.03_103.0631n	Alpha-Amino-n-butyric acid					x		x		x	x	x	x	38.4	0	103.063	142.026	1	1.03468	M+H, M+K	C4H9NO2	94.8975	0.192683	100	12142.3	11486.6	14242.8	8580.36	10159.5	8828.43	45457.4	48890.7	46003.4	193725	203396	186979	25164.4	25101.8	24195.8	70565.8	55557.4	55464.4	0.0189339	0.0830672	-1.37375	ACHN_DMSO	ACHN_TIG	1.76e-06	6.98e-05
1.03_103.0631n	AMINOISOBUTANOATE	IHL_v2_RPLC_pos HMDB0003911				x		x		x	x	x	x	38.4	0	103.063	142.026	1	1.03468	M+H, M+K	C4H9NO2	94.8975	0.192683	100	12142.3	11486.6	14242.8	8580.36	10159.5	8828.43	45457.4	48890.7	46003.4	193725	203396	186979	25164.4	25101.8	24195.8	70565.8	55557.4	55464.4	0.0189339	0.0830672	-1.37375	ACHN_DMSO	ACHN_TIG	1.76e-06	6.98e-05
1.03_103.0631n	GABA (gamma-Aminobutyric acid)	IHL_v2_RPLC_pos HMDB0000112				x		x		x	x	x	x	38.4	0	103.063	142.026	1	1.03468	M+H, M+K	C4H9NO2	94.8975	0.192683	100	12142.3	11486.6	14242.8	8580.36	10159.5	8828.43	45457.4	48890.7	46003.4	193725	203396	186979	25164.4	25101.8	24195.8	70565.8	55557.4	55464.4	0.0189339	0.0830672	-1.37375	ACHN_DMSO	ACHN_TIG	1.76e-06	6.98e-05
1.03_103.0631n	N,N-Dimethylglycine					x		x		x	x	x	x	38.4	0	103.063	142.026	1	1.03468	M+H, M+K	C4H9NO2	94.8975	0.192683	100	12142.3	11486.6	14242.8	8580.36	10159.5	8828.43	45457.4	48890.7	46003.4	193725	203396	186979	25164.4	25101.8	24195.8	70565.8	55557.4	55464.4	0.0189339	0.0830672	-1.37375	ACHN_DMSO	ACHN_TIG	1.76e-06	6.98e-05
1.06_131.0693n	HMDB0000064	Creatine	*			x		x		x		x		47.4	44.4	131.069	132.077	1	1.06095	M+H, M+H-H2O	C4H9N3O2	94.2112	0.157633	100	456090	447572	476450	758485	834622	804272	18074.2	19059.3	20791.2	22616.9	22201.9	22214.3	809405	807654	774506	1.37224e+06	1.26265e+06	1.20405e+06	7.9e-05	0.00341513	1.73709	ACHN_TIG	ACHN_DMSO	0.023202	0.0411969
1.06_131.0693n	Creatine 20587					x		x		x		x		56.1	88.1	131.069	132.077	1	1.06095	M+H, M+H-H2O	C4H9N3O2	94.2112	0.157633	100	456090	447572	476450	758485	834622	804272	18074.2	19059.3	20791.2	22616.9	22201.9	22214.3	809405	807654	774506	1.37224e+06	1.26265e+06	1.20405e+06	7.9e-05	0.00341513	1.73709	ACHN_TIG	ACHN_DMSO	0.023202	0.0411969
1.06_131.0693n	CREATINE	IHL_v2_RPLC_pos HMDB0000064				x		x		x		x		55.7	86.3	131.069	132.077	1	1.06095	M+H, M+H-H2O	C4H9N3O2	94.2112	0.157633	100	456090	447572	476450	758485	834622	804272	18074.2	19059.3	20791.2	22616.9	22201.9	22214.3	809405	807654	774506	1.37224e+06	1.26265e+06	1.20405e+06	7.9e-05	0.00341513	1.73709	ACHN_TIG	ACHN_DMSO	0.023202	0.0411969
1.06_131.0693n	Creatine 20588					x		x		x		x		54.9	82.1	131.069	132.077	1	1.06095	M+H, M+H-H2O	C4H9N3O2	94.2112	0.157633	100	456090	447572	476450	758485	834622	804272	18074.2	19059.3	20791.2	22616.9	22201.9	22214.3	809405	807654	774506	1.37224e+06	1.26265e+06	1.20405e+06	7.9e-05	0.00341513	1.73709	ACHN_TIG	ACHN_DMSO	0.023202	0.0411969
1.06_131.0693n	3-Guanidinopropanoate 23887					x		x		x		x		49.9	56.9	131.069	132.077	1	1.06095	M+H, M+H-H2O	C4H9N3O2	94.2112	0.157633	100	456090	447572	476450	758485	834622	804272	18074.2	19059.3	20791.2	22616.9	22201.9	22214.3	809405	807654	774506	1.37224e+06	1.26265e+06	1.20405e+06	7.9e-05	0.00341513	1.73709	ACHN_TIG	ACHN_DMSO	0.023202	0.0411969
1.06_131.0693n	HMDB0013222	Beta-Guanidinopropionic acid				x		x		x		x		47.4	44.4	131.069	132.077	1	1.06095	M+H, M+H-H2O	C4H9N3O2	94.2112	0.157633	100	456090	447572	476450	758485	834622	804272	18074.2	19059.3	20791.2	22616.9	22201.9	22214.3	809405	807654	774506	1.37224e+06	1.26265e+06	1.20405e+06	7.9e-05	0.00341513	1.73709	ACHN_TIG	ACHN_DMSO	0.023202	0.0411969
1.06_131.0693n	3-Guanidinopropanoate 23888					x		x		x		x		45.4	34.7	131.069	132.077	1	1.06095	M+H, M+H-H2O	C4H9N3O2	94.2112	0.157633	100	456090	447572	476450	758485	834622	804272	18074.2	19059.3	20791.2	22616.9	22201.9	22214.3	809405	807654	774506	1.37224e+06	1.26265e+06	1.20405e+06	7.9e-05	0.00341513	1.73709	ACHN_TIG	ACHN_DMSO	0.023202	0.0411969
1.06_131.0693n	Creatine 20589					x		x		x		x		41.2	13.8	131.069	132.077	1	1.06095	M+H, M+H-H2O	C4H9N3O2	94.2112	0.157633	100	456090	447572	476450	758485	834622	804272	18074.2	19059.3	20791.2	22616.9	22201.9	22214.3	809405	807654	774506	1.37224e+06	1.26265e+06	1.20405e+06	7.9e-05	0.00341513	1.73709	ACHN_TIG	ACHN_DMSO	0.023202	0.0411969
1.06_131.0693n	3-Guanidinopropanoate 23884					x		x		x		x		38.5	0	131.069	132.077	1	1.06095	M+H, M+H-H2O	C4H9N3O2	94.2112	0.157633	100	456090	447572	476450	758485	834622	804272	18074.2	19059.3	20791.2	22616.9	22201.9	22214.3	809405	807654	774506	1.37224e+06	1.26265e+06	1.20405e+06	7.9e-05	0.00341513	1.73709	ACHN_TIG	ACHN_DMSO	0.023202	0.0411969
1.06_131.0693n	3-Guanidinopropanoate 23885					x		x		x		x		38.5	0	131.069	132.077	1	1.06095	M+H, M+H-H2O	C4H9N3O2	94.2112	0.157633	100	456090	447572	476450	758485	834622	804272	18074.2	19059.3	20791.2	22616.9	22201.9	22214.3	809405	807654	774506	1.37224e+06	1.26265e+06	1.20405e+06	7.9e-05	0.00341513	1.73709	ACHN_TIG	ACHN_DMSO	0.023202	0.0411969
1.06_131.0693n	3-Guanidinopropanoate 23886					x		x		x		x		38.5	0	131.069	132.077	1	1.06095	M+H, M+H-H2O	C4H9N3O2	94.2112	0.157633	100	456090	447572	476450	758485	834622	804272	18074.2	19059.3	20791.2	22616.9	22201.9	22214.3	809405	807654	774506	1.37224e+06	1.26265e+06	1.20405e+06	7.9e-05	0.00341513	1.73709	ACHN_TIG	ACHN_DMSO	0.023202	0.0411969
1.06_131.0693n	Creatine 20585					x		x		x		x		38.5	0	131.069	132.077	1	1.06095	M+H, M+H-H2O	C4H9N3O2	94.2112	0.157633	100	456090	447572	476450	758485	834622	804272	18074.2	19059.3	20791.2	22616.9	22201.9	22214.3	809405	807654	774506	1.37224e+06	1.26265e+06	1.20405e+06	7.9e-05	0.00341513	1.73709	ACHN_TIG	ACHN_DMSO	0.023202	0.0411969
1.06_131.0693n	Creatine 20586					x		x		x		x		38.5	0	131.069	132.077	1	1.06095	M+H, M+H-H2O	C4H9N3O2	94.2112	0.157633	100	456090	447572	476450	758485	834622	804272	18074.2	19059.3	20791.2	22616.9	22201.9	22214.3	809405	807654	774506	1.37224e+06	1.26265e+06	1.20405e+06	7.9e-05	0.00341513	1.73709	ACHN_TIG	ACHN_DMSO	0.023202	0.0411969
1.07_276.1185m/z	HMDB0000884	Ribothymidine	*			x		x	x	x	x	x	x	54.5	79.6		276.119	1	1.06533	M+NH4	C10H14N2O6	95.408	0.15765	100 - 8.76	5876.54	9716.97	9570.65	103684	141527	119226	12070.3	16085	13324	107971	95212.6	106315	2565.19	1148.56	375.996	76530.6	96855.4	86248.8	0.000138752	0.00456111	14.4824	ACHN_TIG	ACHN_DMSO	2.69e-05	0.000477531
1.07_276.1185m/z	HMDB0011738	N2-gamma-Glutamylglutamine				x		x	x	x	x	x	x	53.4	74.1		276.119	1	1.06533	M+H	C10H17N3O6	95.0285	0.15765	100 - 8.76	5876.54	9716.97	9570.65	103684	141527	119226	12070.3	16085	13324	107971	95212.6	106315	2565.19	1148.56	375.996	76530.6	96855.4	86248.8	0.000138752	0.00456111	14.4824	ACHN_TIG	ACHN_DMSO	2.69e-05	0.000477531
1.07_276.1185m/z	HMDB0028817	Glutamylglutamine				x		x	x	x	x	x	x	53.4	74.1		276.119	1	1.06533	M+H	C10H17N3O6	95.0285	0.15765	100 - 8.76	5876.54	9716.97	9570.65	103684	141527	119226	12070.3	16085	13324	107971	95212.6	106315	2565.19	1148.56	375.996	76530.6	96855.4	86248.8	0.000138752	0.00456111	14.4824	ACHN_TIG	ACHN_DMSO	2.69e-05	0.000477531
1.07_276.1185m/z	HMDB0028833	Glutamyl-Gamma-glutamate				x		x	x	x	x	x	x	53.3	73.5		276.119	1	1.06533	M+H	C10H17N3O6	95.0285	0.15765	100 - 8.76	5876.54	9716.97	9570.65	103684	141527	119226	12070.3	16085	13324	107971	95212.6	106315	2565.19	1148.56	375.996	76530.6	96855.4	86248.8	0.000138752	0.00456111	14.4824	ACHN_TIG	ACHN_DMSO	2.69e-05	0.000477531
1.07_276.1185m/z	HMDB0029147	N-gamma-Glutamylglutamine				x		x	x	x	x	x	x	53.3	73.4		276.119	1	1.06533	M+H	C10H17N3O6	95.0285	0.15765	100 - 8.76	5876.54	9716.97	9570.65	103684	141527	119226	12070.3	16085	13324	107971	95212.6	106315	2565.19	1148.56	375.996	76530.6	96855.4	86248.8	0.000138752	0.00456111	14.4824	ACHN_TIG	ACHN_DMSO	2.69e-05	0.000477531
1.07_276.1185m/z	HMDB0002331	Imidazoleacetic acid riboside				x		x	x	x	x	x	x	52.9	71.4		276.119	1	1.06533	M+NH4	C10H14N2O6	95.408	0.15765	100 - 8.76	5876.54	9716.97	9570.65	103684	141527	119226	12070.3	16085	13324	107971	95212.6	106315	2565.19	1148.56	375.996	76530.6	96855.4	86248.8	0.000138752	0.00456111	14.4824	ACHN_TIG	ACHN_DMSO	2.69e-05	0.000477531
1.07_276.1185m/z	HMDB0005766	Norophthalmic acid				x		x	x	x	x	x	x	52	67		276.119	1	1.06533	M+H	C10H17N3O6	95.0285	0.15765	100 - 8.76	5876.54	9716.97	9570.65	103684	141527	119226	12070.3	16085	13324	107971	95212.6	106315	2565.19	1148.56	375.996	76530.6	96855.4	86248.8	0.000138752	0.00456111	14.4824	ACHN_TIG	ACHN_DMSO	2.69e-05	0.000477531
1.07_276.1185m/z	HMDB0028796	Glutaminylglutamic acid				x		x	x	x	x	x	x	51.8	66.2		276.119	1	1.06533	M+H	C10H17N3O6	95.0285	0.15765	100 - 8.76	5876.54	9716.97	9570.65	103684	141527	119226	12070.3	16085	13324	107971	95212.6	106315	2565.19	1148.56	375.996	76530.6	96855.4	86248.8	0.000138752	0.00456111	14.4824	ACHN_TIG	ACHN_DMSO	2.69e-05	0.000477531
1.07_276.1185m/z	HMDB0004813	3-Methyluridine				x		x	x	x	x	x	x	51.7	65.4		276.119	1	1.06533	M+NH4	C10H14N2O6	95.408	0.15765	100 - 8.76	5876.54	9716.97	9570.65	103684	141527	119226	12070.3	16085	13324	107971	95212.6	106315	2565.19	1148.56	375.996	76530.6	96855.4	86248.8	0.000138752	0.00456111	14.4824	ACHN_TIG	ACHN_DMSO	2.69e-05	0.000477531
1.07_276.1185m/z	Glu Ala Gly 1885					x		x	x	x	x	x	x	45.5	34.8		276.119	1	1.06533	M+H	C10H17N3O6	95.0285	0.15765	100 - 8.76	5876.54	9716.97	9570.65	103684	141527	119226	12070.3	16085	13324	107971	95212.6	106315	2565.19	1148.56	375.996	76530.6	96855.4	86248.8	0.000138752	0.00456111	14.4824	ACHN_TIG	ACHN_DMSO	2.69e-05	0.000477531
1.07_276.1185m/z	Gly Glu Ala 1960					x		x	x	x	x	x	x	43.1	22.6		276.119	1	1.06533	M+H	C10H17N3O6	95.0285	0.15765	100 - 8.76	5876.54	9716.97	9570.65	103684	141527	119226	12070.3	16085	13324	107971	95212.6	106315	2565.19	1148.56	375.996	76530.6	96855.4	86248.8	0.000138752	0.00456111	14.4824	ACHN_TIG	ACHN_DMSO	2.69e-05	0.000477531
1.07_276.1185m/z	Ala Gly Glu 5323					x		x	x	x	x	x	x	41.6	15		276.119	1	1.06533	M+H	C10H17N3O6	95.0285	0.15765	100 - 8.76	5876.54	9716.97	9570.65	103684	141527	119226	12070.3	16085	13324	107971	95212.6	106315	2565.19	1148.56	375.996	76530.6	96855.4	86248.8	0.000138752	0.00456111	14.4824	ACHN_TIG	ACHN_DMSO	2.69e-05	0.000477531
1.07_276.1185m/z	Gly Glu Ala 1961					x		x	x	x	x	x	x	41.4	14.4		276.119	1	1.06533	M+H	C10H17N3O6	95.0285	0.15765	100 - 8.76	5876.54	9716.97	9570.65	103684	141527	119226	12070.3	16085	13324	107971	95212.6	106315	2565.19	1148.56	375.996	76530.6	96855.4	86248.8	0.000138752	0.00456111	14.4824	ACHN_TIG	ACHN_DMSO	2.69e-05	0.000477531
1.07_276.1185m/z	Ala Ala Asp 15787					x		x	x	x	x	x	x	41.2	13.1		276.119	1	1.06533	M+H	C10H17N3O6	95.0285	0.15765	100 - 8.76	5876.54	9716.97	9570.65	103684	141527	119226	12070.3	16085	13324	107971	95212.6	106315	2565.19	1148.56	375.996	76530.6	96855.4	86248.8	0.000138752	0.00456111	14.4824	ACHN_TIG	ACHN_DMSO	2.69e-05	0.000477531
1.07_276.1185m/z	Ala Asp Ala 1208					x		x	x	x	x	x	x	41.2	13.1		276.119	1	1.06533	M+H	C10H17N3O6	95.0285	0.15765	100 - 8.76	5876.54	9716.97	9570.65	103684	141527	119226	12070.3	16085	13324	107971	95212.6	106315	2565.19	1148.56	375.996	76530.6	96855.4	86248.8	0.000138752	0.00456111	14.4824	ACHN_TIG	ACHN_DMSO	2.69e-05	0.000477531
1.07_276.1185m/z	Glu Ala Gly 1886					x		x	x	x	x	x	x	41	12.1		276.119	1	1.06533	M+H	C10H17N3O6	95.0285	0.15765	100 - 8.76	5876.54	9716.97	9570.65	103684	141527	119226	12070.3	16085	13324	107971	95212.6	106315	2565.19	1148.56	375.996	76530.6	96855.4	86248.8	0.000138752	0.00456111	14.4824	ACHN_TIG	ACHN_DMSO	2.69e-05	0.000477531
1.07_276.1185m/z	Ala Glu Gly 11838					x		x	x	x	x	x	x	40.5	9.5		276.119	1	1.06533	M+H	C10H17N3O6	95.0285	0.15765	100 - 8.76	5876.54	9716.97	9570.65	103684	141527	119226	12070.3	16085	13324	107971	95212.6	106315	2565.19	1148.56	375.996	76530.6	96855.4	86248.8	0.000138752	0.00456111	14.4824	ACHN_TIG	ACHN_DMSO	2.69e-05	0.000477531
1.07_276.1185m/z	Ala Glu Gly 11840					x		x	x	x	x	x	x	39.7	5.58		276.119	1	1.06533	M+H	C10H17N3O6	95.0285	0.15765	100 - 8.76	5876.54	9716.97	9570.65	103684	141527	119226	12070.3	16085	13324	107971	95212.6	106315	2565.19	1148.56	375.996	76530.6	96855.4	86248.8	0.000138752	0.00456111	14.4824	ACHN_TIG	ACHN_DMSO	2.69e-05	0.000477531
1.07_276.1185m/z	Gly Glu Ala 1962					x		x	x	x	x	x	x	39.6	5.12		276.119	1	1.06533	M+H	C10H17N3O6	95.0285	0.15765	100 - 8.76	5876.54	9716.97	9570.65	103684	141527	119226	12070.3	16085	13324	107971	95212.6	106315	2565.19	1148.56	375.996	76530.6	96855.4	86248.8	0.000138752	0.00456111	14.4824	ACHN_TIG	ACHN_DMSO	2.69e-05	0.000477531
1.07_276.1185m/z	Glu Ala Gly 1887					x		x	x	x	x	x	x	39.6	4.98		276.119	1	1.06533	M+H	C10H17N3O6	95.0285	0.15765	100 - 8.76	5876.54	9716.97	9570.65	103684	141527	119226	12070.3	16085	13324	107971	95212.6	106315	2565.19	1148.56	375.996	76530.6	96855.4	86248.8	0.000138752	0.00456111	14.4824	ACHN_TIG	ACHN_DMSO	2.69e-05	0.000477531
1.07_276.1185m/z	Ala Gly Glu 5325					x		x	x	x	x	x	x	39.4	3.97		276.119	1	1.06533	M+H	C10H17N3O6	95.0285	0.15765	100 - 8.76	5876.54	9716.97	9570.65	103684	141527	119226	12070.3	16085	13324	107971	95212.6	106315	2565.19	1148.56	375.996	76530.6	96855.4	86248.8	0.000138752	0.00456111	14.4824	ACHN_TIG	ACHN_DMSO	2.69e-05	0.000477531
1.07_276.1185m/z	Ala Gly Glu 5324					x		x	x	x	x	x	x	38.9	1.64		276.119	1	1.06533	M+H	C10H17N3O6	95.0285	0.15765	100 - 8.76	5876.54	9716.97	9570.65	103684	141527	119226	12070.3	16085	13324	107971	95212.6	106315	2565.19	1148.56	375.996	76530.6	96855.4	86248.8	0.000138752	0.00456111	14.4824	ACHN_TIG	ACHN_DMSO	2.69e-05	0.000477531
1.07_276.1185m/z	Ala Glu Gly 11839					x		x	x	x	x	x	x	38.8	1.35		276.119	1	1.06533	M+H	C10H17N3O6	95.0285	0.15765	100 - 8.76	5876.54	9716.97	9570.65	103684	141527	119226	12070.3	16085	13324	107971	95212.6	106315	2565.19	1148.56	375.996	76530.6	96855.4	86248.8	0.000138752	0.00456111	14.4824	ACHN_TIG	ACHN_DMSO	2.69e-05	0.000477531
1.07_276.1185m/z	Ala Ala Asp 15789					x		x	x	x	x	x	x	38.6	0.181		276.119	1	1.06533	M+H	C10H17N3O6	95.0285	0.15765	100 - 8.76	5876.54	9716.97	9570.65	103684	141527	119226	12070.3	16085	13324	107971	95212.6	106315	2565.19	1148.56	375.996	76530.6	96855.4	86248.8	0.000138752	0.00456111	14.4824	ACHN_TIG	ACHN_DMSO	2.69e-05	0.000477531
1.07_276.1185m/z	Ala Ala Asp 15788					x		x	x	x	x	x	x	38.6	0.114		276.119	1	1.06533	M+H	C10H17N3O6	95.0285	0.15765	100 - 8.76	5876.54	9716.97	9570.65	103684	141527	119226	12070.3	16085	13324	107971	95212.6	106315	2565.19	1148.56	375.996	76530.6	96855.4	86248.8	0.000138752	0.00456111	14.4824	ACHN_TIG	ACHN_DMSO	2.69e-05	0.000477531
1.07_276.1185m/z	Ribothymidine 28689					x		x	x	x	x	x	x	38.6	0		276.119	1	1.06533	M+NH4	C10H14N2O6	95.408	0.15765	100 - 8.76	5876.54	9716.97	9570.65	103684	141527	119226	12070.3	16085	13324	107971	95212.6	106315	2565.19	1148.56	375.996	76530.6	96855.4	86248.8	0.000138752	0.00456111	14.4824	ACHN_TIG	ACHN_DMSO	2.69e-05	0.000477531
1.07_276.1185m/z	Ribothymidine 28690					x		x	x	x	x	x	x	38.6	0		276.119	1	1.06533	M+NH4	C10H14N2O6	95.408	0.15765	100 - 8.76	5876.54	9716.97	9570.65	103684	141527	119226	12070.3	16085	13324	107971	95212.6	106315	2565.19	1148.56	375.996	76530.6	96855.4	86248.8	0.000138752	0.00456111	14.4824	ACHN_TIG	ACHN_DMSO	2.69e-05	0.000477531
1.07_276.1185m/z	Ribothymidine 28691					x		x	x	x	x	x	x	38.6	0		276.119	1	1.06533	M+NH4	C10H14N2O6	95.408	0.15765	100 - 8.76	5876.54	9716.97	9570.65	103684	141527	119226	12070.3	16085	13324	107971	95212.6	106315	2565.19	1148.56	375.996	76530.6	96855.4	86248.8	0.000138752	0.00456111	14.4824	ACHN_TIG	ACHN_DMSO	2.69e-05	0.000477531
1.07_276.1185m/z	Ribothymidine 28692					x		x	x	x	x	x	x	38.6	0		276.119	1	1.06533	M+NH4	C10H14N2O6	95.408	0.15765	100 - 8.76	5876.54	9716.97	9570.65	103684	141527	119226	12070.3	16085	13324	107971	95212.6	106315	2565.19	1148.56	375.996	76530.6	96855.4	86248.8	0.000138752	0.00456111	14.4824	ACHN_TIG	ACHN_DMSO	2.69e-05	0.000477531
1.07_276.1185m/z	Ribothymidine 28693					x		x	x	x	x	x	x	38.6	0		276.119	1	1.06533	M+NH4	C10H14N2O6	95.408	0.15765	100 - 8.76	5876.54	9716.97	9570.65	103684	141527	119226	12070.3	16085	13324	107971	95212.6	106315	2565.19	1148.56	375.996	76530.6	96855.4	86248.8	0.000138752	0.00456111	14.4824	ACHN_TIG	ACHN_DMSO	2.69e-05	0.000477531
1.07_276.1185m/z	Ribothymidine 28694					x		x	x	x	x	x	x	38.6	0		276.119	1	1.06533	M+NH4	C10H14N2O6	95.408	0.15765	100 - 8.76	5876.54	9716.97	9570.65	103684	141527	119226	12070.3	16085	13324	107971	95212.6	106315	2565.19	1148.56	375.996	76530.6	96855.4	86248.8	0.000138752	0.00456111	14.4824	ACHN_TIG	ACHN_DMSO	2.69e-05	0.000477531
1.07_276.1185m/z	Ser Ser Thr 14610					x		x	x	x	x	x	x	38.5	0		276.119	1	1.06533	M+H-H2O	C10H19N3O7	94.7794	0.15765	100 - 8.76	5876.54	9716.97	9570.65	103684	141527	119226	12070.3	16085	13324	107971	95212.6	106315	2565.19	1148.56	375.996	76530.6	96855.4	86248.8	0.000138752	0.00456111	14.4824	ACHN_TIG	ACHN_DMSO	2.69e-05	0.000477531
1.07_276.1185m/z	Ser Ser Thr 14611					x		x	x	x	x	x	x	38.5	0		276.119	1	1.06533	M+H-H2O	C10H19N3O7	94.7794	0.15765	100 - 8.76	5876.54	9716.97	9570.65	103684	141527	119226	12070.3	16085	13324	107971	95212.6	106315	2565.19	1148.56	375.996	76530.6	96855.4	86248.8	0.000138752	0.00456111	14.4824	ACHN_TIG	ACHN_DMSO	2.69e-05	0.000477531
1.07_276.1185m/z	Ser Ser Thr 14612					x		x	x	x	x	x	x	38.5	0		276.119	1	1.06533	M+H-H2O	C10H19N3O7	94.7794	0.15765	100 - 8.76	5876.54	9716.97	9570.65	103684	141527	119226	12070.3	16085	13324	107971	95212.6	106315	2565.19	1148.56	375.996	76530.6	96855.4	86248.8	0.000138752	0.00456111	14.4824	ACHN_TIG	ACHN_DMSO	2.69e-05	0.000477531
1.07_276.1185m/z	Ser Thr Ser 10912					x		x	x	x	x	x	x	38.5	0		276.119	1	1.06533	M+H-H2O	C10H19N3O7	94.7794	0.15765	100 - 8.76	5876.54	9716.97	9570.65	103684	141527	119226	12070.3	16085	13324	107971	95212.6	106315	2565.19	1148.56	375.996	76530.6	96855.4	86248.8	0.000138752	0.00456111	14.4824	ACHN_TIG	ACHN_DMSO	2.69e-05	0.000477531
1.07_276.1185m/z	Ser Thr Ser 10913					x		x	x	x	x	x	x	38.5	0		276.119	1	1.06533	M+H-H2O	C10H19N3O7	94.7794	0.15765	100 - 8.76	5876.54	9716.97	9570.65	103684	141527	119226	12070.3	16085	13324	107971	95212.6	106315	2565.19	1148.56	375.996	76530.6	96855.4	86248.8	0.000138752	0.00456111	14.4824	ACHN_TIG	ACHN_DMSO	2.69e-05	0.000477531
1.07_276.1185m/z	Ser Thr Ser 10914					x		x	x	x	x	x	x	38.5	0		276.119	1	1.06533	M+H-H2O	C10H19N3O7	94.7794	0.15765	100 - 8.76	5876.54	9716.97	9570.65	103684	141527	119226	12070.3	16085	13324	107971	95212.6	106315	2565.19	1148.56	375.996	76530.6	96855.4	86248.8	0.000138752	0.00456111	14.4824	ACHN_TIG	ACHN_DMSO	2.69e-05	0.000477531
1.07_276.1185m/z	Thr Ser Ser 3683					x		x	x	x	x	x	x	38.5	0		276.119	1	1.06533	M+H-H2O	C10H19N3O7	94.7794	0.15765	100 - 8.76	5876.54	9716.97	9570.65	103684	141527	119226	12070.3	16085	13324	107971	95212.6	106315	2565.19	1148.56	375.996	76530.6	96855.4	86248.8	0.000138752	0.00456111	14.4824	ACHN_TIG	ACHN_DMSO	2.69e-05	0.000477531
1.07_276.1185m/z	Thr Ser Ser 3684					x		x	x	x	x	x	x	38.5	0		276.119	1	1.06533	M+H-H2O	C10H19N3O7	94.7794	0.15765	100 - 8.76	5876.54	9716.97	9570.65	103684	141527	119226	12070.3	16085	13324	107971	95212.6	106315	2565.19	1148.56	375.996	76530.6	96855.4	86248.8	0.000138752	0.00456111	14.4824	ACHN_TIG	ACHN_DMSO	2.69e-05	0.000477531
1.07_276.1185m/z	Thr Ser Ser 3685					x		x	x	x	x	x	x	38.5	0		276.119	1	1.06533	M+H-H2O	C10H19N3O7	94.7794	0.15765	100 - 8.76	5876.54	9716.97	9570.65	103684	141527	119226	12070.3	16085	13324	107971	95212.6	106315	2565.19	1148.56	375.996	76530.6	96855.4	86248.8	0.000138752	0.00456111	14.4824	ACHN_TIG	ACHN_DMSO	2.69e-05	0.000477531
1.77_207.0795m/z	HMDB0028847	Glycyl-Methionine	*			x			x	x		x	x	47.8	54		207.079	1	1.77473	M+H	C7H14N2O3S	86.6834	0.131367	100	491.201	473.995	292.577	200.88	39.3853	131.137	2139.29	2473.77	2632.41	1455.17	1403.04	953.106	874.813	1039.8	731.651	275.91	161.728	246.468	0.0538064	0.15707	-3.38655	ACHN_DMSO	ACHN_TIG	0.0115733	0.0239183
1.77_207.0795m/z	HMDB0028973	Methionyl-Glycine				x			x	x		x	x	43.2	31		207.079	1	1.77473	M+H	C7H14N2O3S	86.6834	0.131367	100	491.201	473.995	292.577	200.88	39.3853	131.137	2139.29	2473.77	2632.41	1455.17	1403.04	953.106	874.813	1039.8	731.651	275.91	161.728	246.468	0.0538064	0.15707	-3.38655	ACHN_DMSO	ACHN_TIG	0.0115733	0.0239183
1.77_207.0795m/z	(R)-benzyl Mandelate 25201					x			x	x		x	x	36	0		207.079	1	1.77473	M+H-2H2O	C15H14O3	84.3518	0.131367	100	491.201	473.995	292.577	200.88	39.3853	131.137	2139.29	2473.77	2632.41	1455.17	1403.04	953.106	874.813	1039.8	731.651	275.91	161.728	246.468	0.0538064	0.15707	-3.38655	ACHN_DMSO	ACHN_TIG	0.0115733	0.0239183
1.77_207.0795m/z	(R)-benzyl Mandelate 25202					x			x	x		x	x	36	0		207.079	1	1.77473	M+H-2H2O	C15H14O3	84.3518	0.131367	100	491.201	473.995	292.577	200.88	39.3853	131.137	2139.29	2473.77	2632.41	1455.17	1403.04	953.106	874.813	1039.8	731.651	275.91	161.728	246.468	0.0538064	0.15707	-3.38655	ACHN_DMSO	ACHN_TIG	0.0115733	0.0239183
1.77_207.0795m/z	(R)-benzyl Mandelate 31744					x			x	x		x	x	36	0		207.079	1	1.77473	M+H-2H2O	C15H14O3	84.3518	0.131367	100	491.201	473.995	292.577	200.88	39.3853	131.137	2139.29	2473.77	2632.41	1455.17	1403.04	953.106	874.813	1039.8	731.651	275.91	161.728	246.468	0.0538064	0.15707	-3.38655	ACHN_DMSO	ACHN_TIG	0.0115733	0.0239183
1.77_207.0795m/z	(R)-Equol 25034					x			x	x		x	x	36	0		207.079	1	1.77473	M+H-2H2O	C15H14O3	84.3518	0.131367	100	491.201	473.995	292.577	200.88	39.3853	131.137	2139.29	2473.77	2632.41	1455.17	1403.04	953.106	874.813	1039.8	731.651	275.91	161.728	246.468	0.0538064	0.15707	-3.38655	ACHN_DMSO	ACHN_TIG	0.0115733	0.0239183
1.77_207.0795m/z	(R)-Equol 25035					x			x	x		x	x	36	0		207.079	1	1.77473	M+H-2H2O	C15H14O3	84.3518	0.131367	100	491.201	473.995	292.577	200.88	39.3853	131.137	2139.29	2473.77	2632.41	1455.17	1403.04	953.106	874.813	1039.8	731.651	275.91	161.728	246.468	0.0538064	0.15707	-3.38655	ACHN_DMSO	ACHN_TIG	0.0115733	0.0239183
1.77_207.0795m/z	(R)-Equol 25036					x			x	x		x	x	36	0		207.079	1	1.77473	M+H-2H2O	C15H14O3	84.3518	0.131367	100	491.201	473.995	292.577	200.88	39.3853	131.137	2139.29	2473.77	2632.41	1455.17	1403.04	953.106	874.813	1039.8	731.651	275.91	161.728	246.468	0.0538064	0.15707	-3.38655	ACHN_DMSO	ACHN_TIG	0.0115733	0.0239183
1.77_207.0795m/z	(S)-Equol 25037					x			x	x		x	x	36	0		207.079	1	1.77473	M+H-2H2O	C15H14O3	84.3518	0.131367	100	491.201	473.995	292.577	200.88	39.3853	131.137	2139.29	2473.77	2632.41	1455.17	1403.04	953.106	874.813	1039.8	731.651	275.91	161.728	246.468	0.0538064	0.15707	-3.38655	ACHN_DMSO	ACHN_TIG	0.0115733	0.0239183
1.77_207.0795m/z	(S)-Equol 25038					x			x	x		x	x	36	0		207.079	1	1.77473	M+H-2H2O	C15H14O3	84.3518	0.131367	100	491.201	473.995	292.577	200.88	39.3853	131.137	2139.29	2473.77	2632.41	1455.17	1403.04	953.106	874.813	1039.8	731.651	275.91	161.728	246.468	0.0538064	0.15707	-3.38655	ACHN_DMSO	ACHN_TIG	0.0115733	0.0239183
1.77_207.0795m/z	(S)-Equol 25039					x			x	x		x	x	36	0		207.079	1	1.77473	M+H-2H2O	C15H14O3	84.3518	0.131367	100	491.201	473.995	292.577	200.88	39.3853	131.137	2139.29	2473.77	2632.41	1455.17	1403.04	953.106	874.813	1039.8	731.651	275.91	161.728	246.468	0.0538064	0.15707	-3.38655	ACHN_DMSO	ACHN_TIG	0.0115733	0.0239183
1.77_207.0795m/z	4'-Hydroxychalcone 21932					x			x	x		x	x	35.9	0		207.079	1	1.77473	M+H-H2O	C15H12O2	84.574	0.131367	100	491.201	473.995	292.577	200.88	39.3853	131.137	2139.29	2473.77	2632.41	1455.17	1403.04	953.106	874.813	1039.8	731.651	275.91	161.728	246.468	0.0538064	0.15707	-3.38655	ACHN_DMSO	ACHN_TIG	0.0115733	0.0239183
1.77_207.0795m/z	4'-Hydroxychalcone 21933					x			x	x		x	x	35.9	0		207.079	1	1.77473	M+H-H2O	C15H12O2	84.574	0.131367	100	491.201	473.995	292.577	200.88	39.3853	131.137	2139.29	2473.77	2632.41	1455.17	1403.04	953.106	874.813	1039.8	731.651	275.91	161.728	246.468	0.0538064	0.15707	-3.38655	ACHN_DMSO	ACHN_TIG	0.0115733	0.0239183
1.77_207.0795m/z	4'-Hydroxychalcone 21934					x			x	x		x	x	35.9	0		207.079	1	1.77473	M+H-H2O	C15H12O2	84.574	0.131367	100	491.201	473.995	292.577	200.88	39.3853	131.137	2139.29	2473.77	2632.41	1455.17	1403.04	953.106	874.813	1039.8	731.651	275.91	161.728	246.468	0.0538064	0.15707	-3.38655	ACHN_DMSO	ACHN_TIG	0.0115733	0.0239183
1.77_207.0795m/z	beta-Lapachone 14951					x			x	x		x	x	36	0		207.079	1	1.77473	M+H-2H2O	C15H14O3	84.3518	0.131367	100	491.201	473.995	292.577	200.88	39.3853	131.137	2139.29	2473.77	2632.41	1455.17	1403.04	953.106	874.813	1039.8	731.651	275.91	161.728	246.468	0.0538064	0.15707	-3.38655	ACHN_DMSO	ACHN_TIG	0.0115733	0.0239183
1.77_207.0795m/z	beta-Lapachone 14952					x			x	x		x	x	36	0		207.079	1	1.77473	M+H-2H2O	C15H14O3	84.3518	0.131367	100	491.201	473.995	292.577	200.88	39.3853	131.137	2139.29	2473.77	2632.41	1455.17	1403.04	953.106	874.813	1039.8	731.651	275.91	161.728	246.468	0.0538064	0.15707	-3.38655	ACHN_DMSO	ACHN_TIG	0.0115733	0.0239183
1.77_207.0795m/z	beta-Lapachone 14953					x			x	x		x	x	36	0		207.079	1	1.77473	M+H-2H2O	C15H14O3	84.3518	0.131367	100	491.201	473.995	292.577	200.88	39.3853	131.137	2139.29	2473.77	2632.41	1455.17	1403.04	953.106	874.813	1039.8	731.651	275.91	161.728	246.468	0.0538064	0.15707	-3.38655	ACHN_DMSO	ACHN_TIG	0.0115733	0.0239183
1.77_207.0795m/z	beta-Lapachone 15871					x			x	x		x	x	36	0		207.079	1	1.77473	M+H-2H2O	C15H14O3	84.3518	0.131367	100	491.201	473.995	292.577	200.88	39.3853	131.137	2139.29	2473.77	2632.41	1455.17	1403.04	953.106	874.813	1039.8	731.651	275.91	161.728	246.468	0.0538064	0.15707	-3.38655	ACHN_DMSO	ACHN_TIG	0.0115733	0.0239183
1.77_207.0795m/z	beta-Lapachone 15872					x			x	x		x	x	36	0		207.079	1	1.77473	M+H-2H2O	C15H14O3	84.3518	0.131367	100	491.201	473.995	292.577	200.88	39.3853	131.137	2139.29	2473.77	2632.41	1455.17	1403.04	953.106	874.813	1039.8	731.651	275.91	161.728	246.468	0.0538064	0.15707	-3.38655	ACHN_DMSO	ACHN_TIG	0.0115733	0.0239183
1.77_207.0795m/z	beta-Lapachone 15873					x			x	x		x	x	36	0		207.079	1	1.77473	M+H-2H2O	C15H14O3	84.3518	0.131367	100	491.201	473.995	292.577	200.88	39.3853	131.137	2139.29	2473.77	2632.41	1455.17	1403.04	953.106	874.813	1039.8	731.651	275.91	161.728	246.468	0.0538064	0.15707	-3.38655	ACHN_DMSO	ACHN_TIG	0.0115733	0.0239183
1.77_207.0795m/z	Dibenzoylmethane 21611					x			x	x		x	x	35.9	0		207.079	1	1.77473	M+H-H2O	C15H12O2	84.574	0.131367	100	491.201	473.995	292.577	200.88	39.3853	131.137	2139.29	2473.77	2632.41	1455.17	1403.04	953.106	874.813	1039.8	731.651	275.91	161.728	246.468	0.0538064	0.15707	-3.38655	ACHN_DMSO	ACHN_TIG	0.0115733	0.0239183
1.77_207.0795m/z	Dibenzoylmethane 21612					x			x	x		x	x	35.9	0		207.079	1	1.77473	M+H-H2O	C15H12O2	84.574	0.131367	100	491.201	473.995	292.577	200.88	39.3853	131.137	2139.29	2473.77	2632.41	1455.17	1403.04	953.106	874.813	1039.8	731.651	275.91	161.728	246.468	0.0538064	0.15707	-3.38655	ACHN_DMSO	ACHN_TIG	0.0115733	0.0239183
1.77_207.0795m/z	Dibenzoylmethane 21613					x			x	x		x	x	35.9	0		207.079	1	1.77473	M+H-H2O	C15H12O2	84.574	0.131367	100	491.201	473.995	292.577	200.88	39.3853	131.137	2139.29	2473.77	2632.41	1455.17	1403.04	953.106	874.813	1039.8	731.651	275.91	161.728	246.468	0.0538064	0.15707	-3.38655	ACHN_DMSO	ACHN_TIG	0.0115733	0.0239183
1.77_207.0795m/z	Fenoprofen 17448					x			x	x		x	x	36	0		207.079	1	1.77473	M+H-2H2O	C15H14O3	84.3518	0.131367	100	491.201	473.995	292.577	200.88	39.3853	131.137	2139.29	2473.77	2632.41	1455.17	1403.04	953.106	874.813	1039.8	731.651	275.91	161.728	246.468	0.0538064	0.15707	-3.38655	ACHN_DMSO	ACHN_TIG	0.0115733	0.0239183
1.77_207.0795m/z	Fenoprofen 17449					x			x	x		x	x	36	0		207.079	1	1.77473	M+H-2H2O	C15H14O3	84.3518	0.131367	100	491.201	473.995	292.577	200.88	39.3853	131.137	2139.29	2473.77	2632.41	1455.17	1403.04	953.106	874.813	1039.8	731.651	275.91	161.728	246.468	0.0538064	0.15707	-3.38655	ACHN_DMSO	ACHN_TIG	0.0115733	0.0239183
1.77_207.0795m/z	Fenoprofen 17450					x			x	x		x	x	36	0		207.079	1	1.77473	M+H-2H2O	C15H14O3	84.3518	0.131367	100	491.201	473.995	292.577	200.88	39.3853	131.137	2139.29	2473.77	2632.41	1455.17	1403.04	953.106	874.813	1039.8	731.651	275.91	161.728	246.468	0.0538064	0.15707	-3.38655	ACHN_DMSO	ACHN_TIG	0.0115733	0.0239183
1.77_207.0795m/z	Flavanone 26045					x			x	x		x	x	35.9	0		207.079	1	1.77473	M+H-H2O	C15H12O2	84.574	0.131367	100	491.201	473.995	292.577	200.88	39.3853	131.137	2139.29	2473.77	2632.41	1455.17	1403.04	953.106	874.813	1039.8	731.651	275.91	161.728	246.468	0.0538064	0.15707	-3.38655	ACHN_DMSO	ACHN_TIG	0.0115733	0.0239183
1.77_207.0795m/z	Flavanone 26046					x			x	x		x	x	35.9	0		207.079	1	1.77473	M+H-H2O	C15H12O2	84.574	0.131367	100	491.201	473.995	292.577	200.88	39.3853	131.137	2139.29	2473.77	2632.41	1455.17	1403.04	953.106	874.813	1039.8	731.651	275.91	161.728	246.468	0.0538064	0.15707	-3.38655	ACHN_DMSO	ACHN_TIG	0.0115733	0.0239183
1.77_207.0795m/z	Flavanone 26047					x			x	x		x	x	35.9	0		207.079	1	1.77473	M+H-H2O	C15H12O2	84.574	0.131367	100	491.201	473.995	292.577	200.88	39.3853	131.137	2139.29	2473.77	2632.41	1455.17	1403.04	953.106	874.813	1039.8	731.651	275.91	161.728	246.468	0.0538064	0.15707	-3.38655	ACHN_DMSO	ACHN_TIG	0.0115733	0.0239183
1.77_207.0795m/z	HMDB0002209	Equol				x			x	x		x	x	36	0		207.079	1	1.77473	M+H-2H2O	C15H14O3	84.3518	0.131367	100	491.201	473.995	292.577	200.88	39.3853	131.137	2139.29	2473.77	2632.41	1455.17	1403.04	953.106	874.813	1039.8	731.651	275.91	161.728	246.468	0.0538064	0.15707	-3.38655	ACHN_DMSO	ACHN_TIG	0.0115733	0.0239183
1.77_207.0795m/z	HMDB0014713	Fenoprofen				x			x	x		x	x	36	0		207.079	1	1.77473	M+H-2H2O	C15H14O3	84.3518	0.131367	100	491.201	473.995	292.577	200.88	39.3853	131.137	2139.29	2473.77	2632.41	1455.17	1403.04	953.106	874.813	1039.8	731.651	275.91	161.728	246.468	0.0538064	0.15707	-3.38655	ACHN_DMSO	ACHN_TIG	0.0115733	0.0239183
1.77_207.0795m/z	HMDB0029302	1-Phenyl-6,7-dihydroxy-isochroman				x			x	x		x	x	36	0		207.079	1	1.77473	M+H-2H2O	C15H14O3	84.3518	0.131367	100	491.201	473.995	292.577	200.88	39.3853	131.137	2139.29	2473.77	2632.41	1455.17	1403.04	953.106	874.813	1039.8	731.651	275.91	161.728	246.468	0.0538064	0.15707	-3.38655	ACHN_DMSO	ACHN_TIG	0.0115733	0.0239183
1.77_207.0795m/z	HMDB0032584	4-Hydroxychalcone				x			x	x		x	x	35.9	0		207.079	1	1.77473	M+H-H2O	C15H12O2	84.574	0.131367	100	491.201	473.995	292.577	200.88	39.3853	131.137	2139.29	2473.77	2632.41	1455.17	1403.04	953.106	874.813	1039.8	731.651	275.91	161.728	246.468	0.0538064	0.15707	-3.38655	ACHN_DMSO	ACHN_TIG	0.0115733	0.0239183
1.77_207.0795m/z	HMDB0035019	Phenethyl salicylate				x			x	x		x	x	36	0		207.079	1	1.77473	M+H-2H2O	C15H14O3	84.3518	0.131367	100	491.201	473.995	292.577	200.88	39.3853	131.137	2139.29	2473.77	2632.41	1455.17	1403.04	953.106	874.813	1039.8	731.651	275.91	161.728	246.468	0.0538064	0.15707	-3.38655	ACHN_DMSO	ACHN_TIG	0.0115733	0.0239183
1.77_207.0795m/z	HMDB0036347	2,3-Dihydroxy-1,3-diphenyl-1-propanone				x			x	x		x	x	36	0		207.079	1	1.77473	M+H-2H2O	C15H14O3	84.3518	0.131367	100	491.201	473.995	292.577	200.88	39.3853	131.137	2139.29	2473.77	2632.41	1455.17	1403.04	953.106	874.813	1039.8	731.651	275.91	161.728	246.468	0.0538064	0.15707	-3.38655	ACHN_DMSO	ACHN_TIG	0.0115733	0.0239183
1.77_207.0795m/z	HMDB0037679	Guaicyl phenylacetate				x			x	x		x	x	36	0		207.079	1	1.77473	M+H-2H2O	C15H14O3	84.3518	0.131367	100	491.201	473.995	292.577	200.88	39.3853	131.137	2139.29	2473.77	2632.41	1455.17	1403.04	953.106	874.813	1039.8	731.651	275.91	161.728	246.468	0.0538064	0.15707	-3.38655	ACHN_DMSO	ACHN_TIG	0.0115733	0.0239183
1.77_207.0795m/z	HMDB0039146	Citrubuntin				x			x	x		x	x	36	0		207.079	1	1.77473	M+H-2H2O	C15H14O3	84.3518	0.131367	100	491.201	473.995	292.577	200.88	39.3853	131.137	2139.29	2473.77	2632.41	1455.17	1403.04	953.106	874.813	1039.8	731.651	275.91	161.728	246.468	0.0538064	0.15707	-3.38655	ACHN_DMSO	ACHN_TIG	0.0115733	0.0239183
1.77_207.0795m/z	HMDB0130495	3-(4-hydroxyphenyl)-3,4-dihydro-2H-1-benzopyran-7-ol				x			x	x		x	x	36	0		207.079	1	1.77473	M+H-2H2O	C15H14O3	84.3518	0.131367	100	491.201	473.995	292.577	200.88	39.3853	131.137	2139.29	2473.77	2632.41	1455.17	1403.04	953.106	874.813	1039.8	731.651	275.91	161.728	246.468	0.0538064	0.15707	-3.38655	ACHN_DMSO	ACHN_TIG	0.0115733	0.0239183
1.77_207.0795m/z	HMDB0130496	3-phenyl-3,4-dihydro-2H-1-benzopyran-4,7-diol				x			x	x		x	x	36	0		207.079	1	1.77473	M+H-2H2O	C15H14O3	84.3518	0.131367	100	491.201	473.995	292.577	200.88	39.3853	131.137	2139.29	2473.77	2632.41	1455.17	1403.04	953.106	874.813	1039.8	731.651	275.91	161.728	246.468	0.0538064	0.15707	-3.38655	ACHN_DMSO	ACHN_TIG	0.0115733	0.0239183
1.77_207.0795m/z	HMDB0130497	1-(2,4-dihydroxyphenyl)-2-phenylpropan-1-one				x			x	x		x	x	36	0		207.079	1	1.77473	M+H-2H2O	C15H14O3	84.3518	0.131367	100	491.201	473.995	292.577	200.88	39.3853	131.137	2139.29	2473.77	2632.41	1455.17	1403.04	953.106	874.813	1039.8	731.651	275.91	161.728	246.468	0.0538064	0.15707	-3.38655	ACHN_DMSO	ACHN_TIG	0.0115733	0.0239183
1.77_207.0795m/z	HMDB0135355	1-(2,5-dihydroxyphenyl)-3-phenylpropan-1-one				x			x	x		x	x	36	0		207.079	1	1.77473	M+H-2H2O	C15H14O3	84.3518	0.131367	100	491.201	473.995	292.577	200.88	39.3853	131.137	2139.29	2473.77	2632.41	1455.17	1403.04	953.106	874.813	1039.8	731.651	275.91	161.728	246.468	0.0538064	0.15707	-3.38655	ACHN_DMSO	ACHN_TIG	0.0115733	0.0239183
1.77_207.0795m/z	HMDB0135397	1-(3,4-dihydroxyphenyl)-3-phenylpropan-1-one				x			x	x		x	x	36	0		207.079	1	1.77473	M+H-2H2O	C15H14O3	84.3518	0.131367	100	491.201	473.995	292.577	200.88	39.3853	131.137	2139.29	2473.77	2632.41	1455.17	1403.04	953.106	874.813	1039.8	731.651	275.91	161.728	246.468	0.0538064	0.15707	-3.38655	ACHN_DMSO	ACHN_TIG	0.0115733	0.0239183
1.77_207.0795m/z	HMDB0135404	(2E)-1-(3-hydroxyphenyl)-3-phenylprop-2-en-1-one				x			x	x		x	x	35.9	0		207.079	1	1.77473	M+H-H2O	C15H12O2	84.574	0.131367	100	491.201	473.995	292.577	200.88	39.3853	131.137	2139.29	2473.77	2632.41	1455.17	1403.04	953.106	874.813	1039.8	731.651	275.91	161.728	246.468	0.0538064	0.15707	-3.38655	ACHN_DMSO	ACHN_TIG	0.0115733	0.0239183
1.77_207.0795m/z	HMDB0135405	3-(2-hydroxyphenyl)-1-(3-hydroxyphenyl)propan-1-one				x			x	x		x	x	36	0		207.079	1	1.77473	M+H-2H2O	C15H14O3	84.3518	0.131367	100	491.201	473.995	292.577	200.88	39.3853	131.137	2139.29	2473.77	2632.41	1455.17	1403.04	953.106	874.813	1039.8	731.651	275.91	161.728	246.468	0.0538064	0.15707	-3.38655	ACHN_DMSO	ACHN_TIG	0.0115733	0.0239183
1.77_207.0795m/z	HMDB0135406	1-(3,5-dihydroxyphenyl)-3-phenylpropan-1-one				x			x	x		x	x	36	0		207.079	1	1.77473	M+H-2H2O	C15H14O3	84.3518	0.131367	100	491.201	473.995	292.577	200.88	39.3853	131.137	2139.29	2473.77	2632.41	1455.17	1403.04	953.106	874.813	1039.8	731.651	275.91	161.728	246.468	0.0538064	0.15707	-3.38655	ACHN_DMSO	ACHN_TIG	0.0115733	0.0239183
1.77_207.0795m/z	HMDB0135407	3-hydroxy-1-(3-hydroxyphenyl)-3-phenylpropan-1-one				x			x	x		x	x	36	0		207.079	1	1.77473	M+H-2H2O	C15H14O3	84.3518	0.131367	100	491.201	473.995	292.577	200.88	39.3853	131.137	2139.29	2473.77	2632.41	1455.17	1403.04	953.106	874.813	1039.8	731.651	275.91	161.728	246.468	0.0538064	0.15707	-3.38655	ACHN_DMSO	ACHN_TIG	0.0115733	0.0239183
1.77_207.0795m/z	HMDB0135408	1,3-bis(3-hydroxyphenyl)propan-1-one				x			x	x		x	x	36	0		207.079	1	1.77473	M+H-2H2O	C15H14O3	84.3518	0.131367	100	491.201	473.995	292.577	200.88	39.3853	131.137	2139.29	2473.77	2632.41	1455.17	1403.04	953.106	874.813	1039.8	731.651	275.91	161.728	246.468	0.0538064	0.15707	-3.38655	ACHN_DMSO	ACHN_TIG	0.0115733	0.0239183
1.77_207.0795m/z	HMDB0135409	1-(3-hydroxyphenyl)-3-(4-hydroxyphenyl)propan-1-one				x			x	x		x	x	36	0		207.079	1	1.77473	M+H-2H2O	C15H14O3	84.3518	0.131367	100	491.201	473.995	292.577	200.88	39.3853	131.137	2139.29	2473.77	2632.41	1455.17	1403.04	953.106	874.813	1039.8	731.651	275.91	161.728	246.468	0.0538064	0.15707	-3.38655	ACHN_DMSO	ACHN_TIG	0.0115733	0.0239183
1.77_207.0795m/z	HMDB0135593	3-hydroxy-3-(4-hydroxyphenyl)-1-phenylpropan-1-one				x			x	x		x	x	36	0		207.079	1	1.77473	M+H-2H2O	C15H14O3	84.3518	0.131367	100	491.201	473.995	292.577	200.88	39.3853	131.137	2139.29	2473.77	2632.41	1455.17	1403.04	953.106	874.813	1039.8	731.651	275.91	161.728	246.468	0.0538064	0.15707	-3.38655	ACHN_DMSO	ACHN_TIG	0.0115733	0.0239183
1.77_207.0795m/z	HMDB0135594	1,3-bis(4-hydroxyphenyl)propan-1-one				x			x	x		x	x	36	0		207.079	1	1.77473	M+H-2H2O	C15H14O3	84.3518	0.131367	100	491.201	473.995	292.577	200.88	39.3853	131.137	2139.29	2473.77	2632.41	1455.17	1403.04	953.106	874.813	1039.8	731.651	275.91	161.728	246.468	0.0538064	0.15707	-3.38655	ACHN_DMSO	ACHN_TIG	0.0115733	0.0239183
1.77_207.0795m/z	HMDB0135595	3-(3,4-dihydroxyphenyl)-1-phenylpropan-1-one				x			x	x		x	x	36	0		207.079	1	1.77473	M+H-2H2O	C15H14O3	84.3518	0.131367	100	491.201	473.995	292.577	200.88	39.3853	131.137	2139.29	2473.77	2632.41	1455.17	1403.04	953.106	874.813	1039.8	731.651	275.91	161.728	246.468	0.0538064	0.15707	-3.38655	ACHN_DMSO	ACHN_TIG	0.0115733	0.0239183
1.77_207.0795m/z	HMDB0135596	1-(2-hydroxyphenyl)-3-(4-hydroxyphenyl)propan-1-one				x			x	x		x	x	36	0		207.079	1	1.77473	M+H-2H2O	C15H14O3	84.3518	0.131367	100	491.201	473.995	292.577	200.88	39.3853	131.137	2139.29	2473.77	2632.41	1455.17	1403.04	953.106	874.813	1039.8	731.651	275.91	161.728	246.468	0.0538064	0.15707	-3.38655	ACHN_DMSO	ACHN_TIG	0.0115733	0.0239183
1.77_207.0795m/z	HMDB0135599	1-(2-hydroxyphenyl)-3-phenylprop-2-en-1-one				x			x	x		x	x	35.9	0		207.079	1	1.77473	M+H-H2O	C15H12O2	84.574	0.131367	100	491.201	473.995	292.577	200.88	39.3853	131.137	2139.29	2473.77	2632.41	1455.17	1403.04	953.106	874.813	1039.8	731.651	275.91	161.728	246.468	0.0538064	0.15707	-3.38655	ACHN_DMSO	ACHN_TIG	0.0115733	0.0239183
1.77_207.0795m/z	HMDB0135600	3-(3-hydroxyphenyl)-1-phenylprop-2-en-1-one				x			x	x		x	x	35.9	0		207.079	1	1.77473	M+H-H2O	C15H12O2	84.574	0.131367	100	491.201	473.995	292.577	200.88	39.3853	131.137	2139.29	2473.77	2632.41	1455.17	1403.04	953.106	874.813	1039.8	731.651	275.91	161.728	246.468	0.0538064	0.15707	-3.38655	ACHN_DMSO	ACHN_TIG	0.0115733	0.0239183
1.77_207.0795m/z	HMDB0135601	3-(2,4-dihydroxyphenyl)-1-phenylpropan-1-one				x			x	x		x	x	36	0		207.079	1	1.77473	M+H-2H2O	C15H14O3	84.3518	0.131367	100	491.201	473.995	292.577	200.88	39.3853	131.137	2139.29	2473.77	2632.41	1455.17	1403.04	953.106	874.813	1039.8	731.651	275.91	161.728	246.468	0.0538064	0.15707	-3.38655	ACHN_DMSO	ACHN_TIG	0.0115733	0.0239183
1.77_207.0795m/z	HMDB0135602	3-(4-hydroxyphenyl)-1-phenylprop-2-en-1-one				x			x	x		x	x	35.9	0		207.079	1	1.77473	M+H-H2O	C15H12O2	84.574	0.131367	100	491.201	473.995	292.577	200.88	39.3853	131.137	2139.29	2473.77	2632.41	1455.17	1403.04	953.106	874.813	1039.8	731.651	275.91	161.728	246.468	0.0538064	0.15707	-3.38655	ACHN_DMSO	ACHN_TIG	0.0115733	0.0239183
1.77_207.0795m/z	HMDB0135603	1-(4-hydroxyphenyl)-3-phenylprop-2-en-1-one				x			x	x		x	x	35.9	0		207.079	1	1.77473	M+H-H2O	C15H12O2	84.574	0.131367	100	491.201	473.995	292.577	200.88	39.3853	131.137	2139.29	2473.77	2632.41	1455.17	1403.04	953.106	874.813	1039.8	731.651	275.91	161.728	246.468	0.0538064	0.15707	-3.38655	ACHN_DMSO	ACHN_TIG	0.0115733	0.0239183
1.77_207.0795m/z	HMDB0135604	1-(3-hydroxyphenyl)-3-phenylprop-2-en-1-one				x			x	x		x	x	35.9	0		207.079	1	1.77473	M+H-H2O	C15H12O2	84.574	0.131367	100	491.201	473.995	292.577	200.88	39.3853	131.137	2139.29	2473.77	2632.41	1455.17	1403.04	953.106	874.813	1039.8	731.651	275.91	161.728	246.468	0.0538064	0.15707	-3.38655	ACHN_DMSO	ACHN_TIG	0.0115733	0.0239183
1.77_207.0795m/z	HMDB0135607	(2E)-1-(4-hydroxyphenyl)-3-phenylprop-2-en-1-one				x			x	x		x	x	35.9	0		207.079	1	1.77473	M+H-H2O	C15H12O2	84.574	0.131367	100	491.201	473.995	292.577	200.88	39.3853	131.137	2139.29	2473.77	2632.41	1455.17	1403.04	953.106	874.813	1039.8	731.651	275.91	161.728	246.468	0.0538064	0.15707	-3.38655	ACHN_DMSO	ACHN_TIG	0.0115733	0.0239183
1.77_207.0795m/z	HMDB0141385	(2E)-3-(3-hydroxyphenyl)-1-phenylprop-2-en-1-one				x			x	x		x	x	35.9	0		207.079	1	1.77473	M+H-H2O	C15H12O2	84.574	0.131367	100	491.201	473.995	292.577	200.88	39.3853	131.137	2139.29	2473.77	2632.41	1455.17	1403.04	953.106	874.813	1039.8	731.651	275.91	161.728	246.468	0.0538064	0.15707	-3.38655	ACHN_DMSO	ACHN_TIG	0.0115733	0.0239183
1.77_207.0795m/z	HMDB0141386	(2E)-3-(4-hydroxyphenyl)-1-phenylprop-2-en-1-one				x			x	x		x	x	35.9	0		207.079	1	1.77473	M+H-H2O	C15H12O2	84.574	0.131367	100	491.201	473.995	292.577	200.88	39.3853	131.137	2139.29	2473.77	2632.41	1455.17	1403.04	953.106	874.813	1039.8	731.651	275.91	161.728	246.468	0.0538064	0.15707	-3.38655	ACHN_DMSO	ACHN_TIG	0.0115733	0.0239183
1.77_207.0795m/z	HMDB0141387	2-benzoyl-3-phenyloxirane				x			x	x		x	x	35.9	0		207.079	1	1.77473	M+H-H2O	C15H12O2	84.574	0.131367	100	491.201	473.995	292.577	200.88	39.3853	131.137	2139.29	2473.77	2632.41	1455.17	1403.04	953.106	874.813	1039.8	731.651	275.91	161.728	246.468	0.0538064	0.15707	-3.38655	ACHN_DMSO	ACHN_TIG	0.0115733	0.0239183
1.77_207.0795m/z	Lapachol 25560					x			x	x		x	x	36	0		207.079	1	1.77473	M+H-2H2O	C15H14O3	84.3518	0.131367	100	491.201	473.995	292.577	200.88	39.3853	131.137	2139.29	2473.77	2632.41	1455.17	1403.04	953.106	874.813	1039.8	731.651	275.91	161.728	246.468	0.0538064	0.15707	-3.38655	ACHN_DMSO	ACHN_TIG	0.0115733	0.0239183
1.77_207.0795m/z	Lapachol 25561					x			x	x		x	x	36	0		207.079	1	1.77473	M+H-2H2O	C15H14O3	84.3518	0.131367	100	491.201	473.995	292.577	200.88	39.3853	131.137	2139.29	2473.77	2632.41	1455.17	1403.04	953.106	874.813	1039.8	731.651	275.91	161.728	246.468	0.0538064	0.15707	-3.38655	ACHN_DMSO	ACHN_TIG	0.0115733	0.0239183
1.77_207.0795m/z	Lapachol 25562					x			x	x		x	x	36	0		207.079	1	1.77473	M+H-2H2O	C15H14O3	84.3518	0.131367	100	491.201	473.995	292.577	200.88	39.3853	131.137	2139.29	2473.77	2632.41	1455.17	1403.04	953.106	874.813	1039.8	731.651	275.91	161.728	246.468	0.0538064	0.15707	-3.38655	ACHN_DMSO	ACHN_TIG	0.0115733	0.0239183
1.77_207.0795m/z	Resveratrol 4'-Methyl Ether 21658					x			x	x		x	x	36	0		207.079	1	1.77473	M+H-2H2O	C15H14O3	84.3518	0.131367	100	491.201	473.995	292.577	200.88	39.3853	131.137	2139.29	2473.77	2632.41	1455.17	1403.04	953.106	874.813	1039.8	731.651	275.91	161.728	246.468	0.0538064	0.15707	-3.38655	ACHN_DMSO	ACHN_TIG	0.0115733	0.0239183
1.77_207.0795m/z	Resveratrol 4'-Methyl Ether 21659					x			x	x		x	x	36	0		207.079	1	1.77473	M+H-2H2O	C15H14O3	84.3518	0.131367	100	491.201	473.995	292.577	200.88	39.3853	131.137	2139.29	2473.77	2632.41	1455.17	1403.04	953.106	874.813	1039.8	731.651	275.91	161.728	246.468	0.0538064	0.15707	-3.38655	ACHN_DMSO	ACHN_TIG	0.0115733	0.0239183
1.77_207.0795m/z	Resveratrol 4'-Methyl Ether 21660					x			x	x		x	x	36	0		207.079	1	1.77473	M+H-2H2O	C15H14O3	84.3518	0.131367	100	491.201	473.995	292.577	200.88	39.3853	131.137	2139.29	2473.77	2632.41	1455.17	1403.04	953.106	874.813	1039.8	731.651	275.91	161.728	246.468	0.0538064	0.15707	-3.38655	ACHN_DMSO	ACHN_TIG	0.0115733	0.0239183
4.37_188.0704m/z	HMDB0004096	5-Methoxyindoleacetate	*			x		x	x	x	x	x	x	53.5	81		188.07	1	4.36883	M+H-H2O	C11H11NO3	87.7668	0.13575	100	94277.4	81199.4	102276	205881	246096	246801	37583.3	39941.7	40259.3	119986	122662	104393	35225.3	30769.2	33249.8	83829.9	83227.4	87108	0.000515825	0.00940671	2.51582	ACHN_TIG	ACHN_DMSO	3.98e-05	0.000601404
4.37_188.0704m/z	HMDB0011621	Cinnamoylglycine				x		x	x	x	x	x	x	52.6	76.6		188.07	1	4.36883	M+H-H2O	C11H11NO3	87.7668	0.13575	100	94277.4	81199.4	102276	205881	246096	246801	37583.3	39941.7	40259.3	119986	122662	104393	35225.3	30769.2	33249.8	83829.9	83227.4	87108	0.000515825	0.00940671	2.51582	ACHN_TIG	ACHN_DMSO	3.98e-05	0.000601404
4.37_188.0704m/z	HMDB0059765	3-Indolehydracrylic acid				x		x	x	x	x	x	x	52.5	76.2		188.07	1	4.36883	M+H-H2O	C11H11NO3	87.7668	0.13575	100	94277.4	81199.4	102276	205881	246096	246801	37583.3	39941.7	40259.3	119986	122662	104393	35225.3	30769.2	33249.8	83829.9	83227.4	87108	0.000515825	0.00940671	2.51582	ACHN_TIG	ACHN_DMSO	3.98e-05	0.000601404
4.37_188.0704m/z	HMDB0094724	3-hydroxyphenylpropionylglycine				x		x	x	x	x	x	x	52.3	75.1		188.07	1	4.36883	M+H-2H2O	C11H13NO4	87.5357	0.13575	100	94277.4	81199.4	102276	205881	246096	246801	37583.3	39941.7	40259.3	119986	122662	104393	35225.3	30769.2	33249.8	83829.9	83227.4	87108	0.000515825	0.00940671	2.51582	ACHN_TIG	ACHN_DMSO	3.98e-05	0.000601404
4.37_188.0704m/z	HMDB0094725	4-hydroxyphenylpropionylglycine				x		x	x	x	x	x	x	52.3	75.1		188.07	1	4.36883	M+H-2H2O	C11H13NO4	87.5357	0.13575	100	94277.4	81199.4	102276	205881	246096	246801	37583.3	39941.7	40259.3	119986	122662	104393	35225.3	30769.2	33249.8	83829.9	83227.4	87108	0.000515825	0.00940671	2.51582	ACHN_TIG	ACHN_DMSO	3.98e-05	0.000601404
4.37_188.0704m/z	HMDB0094726	5-hydroxyphenylpropionylglycine				x		x	x	x	x	x	x	52.3	75.1		188.07	1	4.36883	M+H-2H2O	C11H13NO4	87.5357	0.13575	100	94277.4	81199.4	102276	205881	246096	246801	37583.3	39941.7	40259.3	119986	122662	104393	35225.3	30769.2	33249.8	83829.9	83227.4	87108	0.000515825	0.00940671	2.51582	ACHN_TIG	ACHN_DMSO	3.98e-05	0.000601404
4.37_188.0704m/z	HMDB0094727	6-hydroxyphenylpropionylglycine				x		x	x	x	x	x	x	52.3	75.1		188.07	1	4.36883	M+H-2H2O	C11H13NO4	87.5357	0.13575	100	94277.4	81199.4	102276	205881	246096	246801	37583.3	39941.7	40259.3	119986	122662	104393	35225.3	30769.2	33249.8	83829.9	83227.4	87108	0.000515825	0.00940671	2.51582	ACHN_TIG	ACHN_DMSO	3.98e-05	0.000601404
4.37_188.0704m/z	HMDB0000866	N-Acetyl-L-tyrosine				x		x	x	x	x	x	x	52.3	75		188.07	1	4.36883	M+H-2H2O	C11H13NO4	87.5357	0.13575	100	94277.4	81199.4	102276	205881	246096	246801	37583.3	39941.7	40259.3	119986	122662	104393	35225.3	30769.2	33249.8	83829.9	83227.4	87108	0.000515825	0.00940671	2.51582	ACHN_TIG	ACHN_DMSO	3.98e-05	0.000601404
4.37_188.0704m/z	HMDB0032755	Methyl 1-methoxy-1H-indole-3-carboxylate				x		x	x	x	x	x	x	46.2	44.5		188.07	1	4.36883	M+H-H2O	C11H11NO3	87.7668	0.13575	100	94277.4	81199.4	102276	205881	246096	246801	37583.3	39941.7	40259.3	119986	122662	104393	35225.3	30769.2	33249.8	83829.9	83227.4	87108	0.000515825	0.00940671	2.51582	ACHN_TIG	ACHN_DMSO	3.98e-05	0.000601404
4.37_188.0704m/z	Indoleacrylic acid 20647					x		x	x	x	x	x	x	46	43.5		188.07	1	4.36883	M+H	C11H9NO2	88.0573	0.13575	100	94277.4	81199.4	102276	205881	246096	246801	37583.3	39941.7	40259.3	119986	122662	104393	35225.3	30769.2	33249.8	83829.9	83227.4	87108	0.000515825	0.00940671	2.51582	ACHN_TIG	ACHN_DMSO	3.98e-05	0.000601404
4.37_188.0704m/z	Indoleacrylic acid 20646					x		x	x	x	x	x	x	45.7	41.9		188.07	1	4.36883	M+H	C11H9NO2	88.0573	0.13575	100	94277.4	81199.4	102276	205881	246096	246801	37583.3	39941.7	40259.3	119986	122662	104393	35225.3	30769.2	33249.8	83829.9	83227.4	87108	0.000515825	0.00940671	2.51582	ACHN_TIG	ACHN_DMSO	3.98e-05	0.000601404
4.37_188.0704m/z	HMDB0030179	Edulitine				x		x	x	x	x	x	x	45.3	39.8		188.07	1	4.36883	M+H-H2O	C11H11NO3	87.7668	0.13575	100	94277.4	81199.4	102276	205881	246096	246801	37583.3	39941.7	40259.3	119986	122662	104393	35225.3	30769.2	33249.8	83829.9	83227.4	87108	0.000515825	0.00940671	2.51582	ACHN_TIG	ACHN_DMSO	3.98e-05	0.000601404
4.37_188.0704m/z	HMDB0000734	Indoleacrylic acid				x		x	x	x	x	x	x	45	38.4		188.07	1	4.36883	M+H	C11H9NO2	88.0573	0.13575	100	94277.4	81199.4	102276	205881	246096	246801	37583.3	39941.7	40259.3	119986	122662	104393	35225.3	30769.2	33249.8	83829.9	83227.4	87108	0.000515825	0.00940671	2.51582	ACHN_TIG	ACHN_DMSO	3.98e-05	0.000601404
4.37_188.0704m/z	HMDB0094723	2-hydroxyphenylpropionylglycine				x		x	x	x	x	x	x	44.8	37.6		188.07	1	4.36883	M+H-2H2O	C11H13NO4	87.5357	0.13575	100	94277.4	81199.4	102276	205881	246096	246801	37583.3	39941.7	40259.3	119986	122662	104393	35225.3	30769.2	33249.8	83829.9	83227.4	87108	0.000515825	0.00940671	2.51582	ACHN_TIG	ACHN_DMSO	3.98e-05	0.000601404
4.37_188.0704m/z	HMDB0000671	Indolelactic acid				x		x	x	x	x	x	x	44.6	36.5		188.07	1	4.36883	M+H-H2O	C11H11NO3	87.7668	0.13575	100	94277.4	81199.4	102276	205881	246096	246801	37583.3	39941.7	40259.3	119986	122662	104393	35225.3	30769.2	33249.8	83829.9	83227.4	87108	0.000515825	0.00940671	2.51582	ACHN_TIG	ACHN_DMSO	3.98e-05	0.000601404
4.37_188.0704m/z	HMDB0013068	Salsolinol 1-carboxylate				x		x	x	x	x	x	x	44.6	36.5		188.07	1	4.36883	M+H-2H2O	C11H13NO4	87.5357	0.13575	100	94277.4	81199.4	102276	205881	246096	246801	37583.3	39941.7	40259.3	119986	122662	104393	35225.3	30769.2	33249.8	83829.9	83227.4	87108	0.000515825	0.00940671	2.51582	ACHN_TIG	ACHN_DMSO	3.98e-05	0.000601404
4.37_188.0704m/z	3-Amino-2-naphthoic acid 26975					x		x	x	x	x	x	x	44.1	33.8		188.07	1	4.36883	M+H	C11H9NO2	88.0573	0.13575	100	94277.4	81199.4	102276	205881	246096	246801	37583.3	39941.7	40259.3	119986	122662	104393	35225.3	30769.2	33249.8	83829.9	83227.4	87108	0.000515825	0.00940671	2.51582	ACHN_TIG	ACHN_DMSO	3.98e-05	0.000601404
4.37_188.0704m/z	3-Amino-2-naphthoic acid 26976					x		x	x	x	x	x	x	43.9	33.1		188.07	1	4.36883	M+H	C11H9NO2	88.0573	0.13575	100	94277.4	81199.4	102276	205881	246096	246801	37583.3	39941.7	40259.3	119986	122662	104393	35225.3	30769.2	33249.8	83829.9	83227.4	87108	0.000515825	0.00940671	2.51582	ACHN_TIG	ACHN_DMSO	3.98e-05	0.000601404
4.37_188.0704m/z	3-Amino-2-naphthoic acid 26977					x		x	x	x	x	x	x	38.1	3.64		188.07	1	4.36883	M+H	C11H9NO2	88.0573	0.13575	100	94277.4	81199.4	102276	205881	246096	246801	37583.3	39941.7	40259.3	119986	122662	104393	35225.3	30769.2	33249.8	83829.9	83227.4	87108	0.000515825	0.00940671	2.51582	ACHN_TIG	ACHN_DMSO	3.98e-05	0.000601404
4.37_188.0704m/z	Indoleacrylic acid 20648					x		x	x	x	x	x	x	38.1	3.64		188.07	1	4.36883	M+H	C11H9NO2	88.0573	0.13575	100	94277.4	81199.4	102276	205881	246096	246801	37583.3	39941.7	40259.3	119986	122662	104393	35225.3	30769.2	33249.8	83829.9	83227.4	87108	0.000515825	0.00940671	2.51582	ACHN_TIG	ACHN_DMSO	3.98e-05	0.000601404
4.37_188.0704m/z	3-Amino-2-naphthoic acid 30711					x		x	x	x	x	x	x	37.3	0		188.07	1	4.36883	M+H	C11H9NO2	88.0573	0.13575	100	94277.4	81199.4	102276	205881	246096	246801	37583.3	39941.7	40259.3	119986	122662	104393	35225.3	30769.2	33249.8	83829.9	83227.4	87108	0.000515825	0.00940671	2.51582	ACHN_TIG	ACHN_DMSO	3.98e-05	0.000601404
4.37_188.0704m/z	3-Amino-2-naphthoic acid 30712					x		x	x	x	x	x	x	37.3	0		188.07	1	4.36883	M+H	C11H9NO2	88.0573	0.13575	100	94277.4	81199.4	102276	205881	246096	246801	37583.3	39941.7	40259.3	119986	122662	104393	35225.3	30769.2	33249.8	83829.9	83227.4	87108	0.000515825	0.00940671	2.51582	ACHN_TIG	ACHN_DMSO	3.98e-05	0.000601404
4.37_188.0704m/z	3-Amino-2-naphthoic acid 30713					x		x	x	x	x	x	x	37.3	0		188.07	1	4.36883	M+H	C11H9NO2	88.0573	0.13575	100	94277.4	81199.4	102276	205881	246096	246801	37583.3	39941.7	40259.3	119986	122662	104393	35225.3	30769.2	33249.8	83829.9	83227.4	87108	0.000515825	0.00940671	2.51582	ACHN_TIG	ACHN_DMSO	3.98e-05	0.000601404
4.37_188.0704m/z	5-Methoxyindoleacetate 27069					x		x	x	x	x	x	x	37.3	0		188.07	1	4.36883	M+H-H2O	C11H11NO3	87.7668	0.13575	100	94277.4	81199.4	102276	205881	246096	246801	37583.3	39941.7	40259.3	119986	122662	104393	35225.3	30769.2	33249.8	83829.9	83227.4	87108	0.000515825	0.00940671	2.51582	ACHN_TIG	ACHN_DMSO	3.98e-05	0.000601404
4.37_188.0704m/z	5-Methoxyindoleacetate 27070					x		x	x	x	x	x	x	37.3	0		188.07	1	4.36883	M+H-H2O	C11H11NO3	87.7668	0.13575	100	94277.4	81199.4	102276	205881	246096	246801	37583.3	39941.7	40259.3	119986	122662	104393	35225.3	30769.2	33249.8	83829.9	83227.4	87108	0.000515825	0.00940671	2.51582	ACHN_TIG	ACHN_DMSO	3.98e-05	0.000601404
4.37_188.0704m/z	5-Methoxyindoleacetate 27071					x		x	x	x	x	x	x	37.3	0		188.07	1	4.36883	M+H-H2O	C11H11NO3	87.7668	0.13575	100	94277.4	81199.4	102276	205881	246096	246801	37583.3	39941.7	40259.3	119986	122662	104393	35225.3	30769.2	33249.8	83829.9	83227.4	87108	0.000515825	0.00940671	2.51582	ACHN_TIG	ACHN_DMSO	3.98e-05	0.000601404
4.37_188.0704m/z	5-Methoxyindoleacetate 27072					x		x	x	x	x	x	x	37.3	0		188.07	1	4.36883	M+H-H2O	C11H11NO3	87.7668	0.13575	100	94277.4	81199.4	102276	205881	246096	246801	37583.3	39941.7	40259.3	119986	122662	104393	35225.3	30769.2	33249.8	83829.9	83227.4	87108	0.000515825	0.00940671	2.51582	ACHN_TIG	ACHN_DMSO	3.98e-05	0.000601404
4.37_188.0704m/z	5-Methoxyindoleacetate 27073					x		x	x	x	x	x	x	37.3	0		188.07	1	4.36883	M+H-H2O	C11H11NO3	87.7668	0.13575	100	94277.4	81199.4	102276	205881	246096	246801	37583.3	39941.7	40259.3	119986	122662	104393	35225.3	30769.2	33249.8	83829.9	83227.4	87108	0.000515825	0.00940671	2.51582	ACHN_TIG	ACHN_DMSO	3.98e-05	0.000601404
4.37_188.0704m/z	Acetyl-L-tyrosine 118					x		x	x	x	x	x	x	37.3	0		188.07	1	4.36883	M+H-2H2O	C11H13NO4	87.5357	0.13575	100	94277.4	81199.4	102276	205881	246096	246801	37583.3	39941.7	40259.3	119986	122662	104393	35225.3	30769.2	33249.8	83829.9	83227.4	87108	0.000515825	0.00940671	2.51582	ACHN_TIG	ACHN_DMSO	3.98e-05	0.000601404
4.37_188.0704m/z	Acetyl-L-tyrosine 119					x		x	x	x	x	x	x	37.3	0		188.07	1	4.36883	M+H-2H2O	C11H13NO4	87.5357	0.13575	100	94277.4	81199.4	102276	205881	246096	246801	37583.3	39941.7	40259.3	119986	122662	104393	35225.3	30769.2	33249.8	83829.9	83227.4	87108	0.000515825	0.00940671	2.51582	ACHN_TIG	ACHN_DMSO	3.98e-05	0.000601404
4.37_188.0704m/z	Acetyl-L-tyrosine 120					x		x	x	x	x	x	x	37.3	0		188.07	1	4.36883	M+H-2H2O	C11H13NO4	87.5357	0.13575	100	94277.4	81199.4	102276	205881	246096	246801	37583.3	39941.7	40259.3	119986	122662	104393	35225.3	30769.2	33249.8	83829.9	83227.4	87108	0.000515825	0.00940671	2.51582	ACHN_TIG	ACHN_DMSO	3.98e-05	0.000601404
4.37_188.0704m/z	Acetyl-L-tyrosine 121					x		x	x	x	x	x	x	37.3	0		188.07	1	4.36883	M+H-2H2O	C11H13NO4	87.5357	0.13575	100	94277.4	81199.4	102276	205881	246096	246801	37583.3	39941.7	40259.3	119986	122662	104393	35225.3	30769.2	33249.8	83829.9	83227.4	87108	0.000515825	0.00940671	2.51582	ACHN_TIG	ACHN_DMSO	3.98e-05	0.000601404
4.37_188.0704m/z	Acetyl-L-tyrosine 122					x		x	x	x	x	x	x	37.3	0		188.07	1	4.36883	M+H-2H2O	C11H13NO4	87.5357	0.13575	100	94277.4	81199.4	102276	205881	246096	246801	37583.3	39941.7	40259.3	119986	122662	104393	35225.3	30769.2	33249.8	83829.9	83227.4	87108	0.000515825	0.00940671	2.51582	ACHN_TIG	ACHN_DMSO	3.98e-05	0.000601404
4.37_188.0704m/z	Acetyl-L-tyrosine 123					x		x	x	x	x	x	x	37.3	0		188.07	1	4.36883	M+H-2H2O	C11H13NO4	87.5357	0.13575	100	94277.4	81199.4	102276	205881	246096	246801	37583.3	39941.7	40259.3	119986	122662	104393	35225.3	30769.2	33249.8	83829.9	83227.4	87108	0.000515825	0.00940671	2.51582	ACHN_TIG	ACHN_DMSO	3.98e-05	0.000601404
4.37_188.0704m/z	Cinnamoylglycine 27856					x		x	x	x	x	x	x	37.3	0		188.07	1	4.36883	M+H-H2O	C11H11NO3	87.7668	0.13575	100	94277.4	81199.4	102276	205881	246096	246801	37583.3	39941.7	40259.3	119986	122662	104393	35225.3	30769.2	33249.8	83829.9	83227.4	87108	0.000515825	0.00940671	2.51582	ACHN_TIG	ACHN_DMSO	3.98e-05	0.000601404
4.37_188.0704m/z	Cinnamoylglycine 27857					x		x	x	x	x	x	x	37.3	0		188.07	1	4.36883	M+H-H2O	C11H11NO3	87.7668	0.13575	100	94277.4	81199.4	102276	205881	246096	246801	37583.3	39941.7	40259.3	119986	122662	104393	35225.3	30769.2	33249.8	83829.9	83227.4	87108	0.000515825	0.00940671	2.51582	ACHN_TIG	ACHN_DMSO	3.98e-05	0.000601404
4.37_188.0704m/z	Cinnamoylglycine 27858					x		x	x	x	x	x	x	37.3	0		188.07	1	4.36883	M+H-H2O	C11H11NO3	87.7668	0.13575	100	94277.4	81199.4	102276	205881	246096	246801	37583.3	39941.7	40259.3	119986	122662	104393	35225.3	30769.2	33249.8	83829.9	83227.4	87108	0.000515825	0.00940671	2.51582	ACHN_TIG	ACHN_DMSO	3.98e-05	0.000601404
4.37_188.0704m/z	Cinnamoylglycine 27859					x		x	x	x	x	x	x	37.3	0		188.07	1	4.36883	M+H-H2O	C11H11NO3	87.7668	0.13575	100	94277.4	81199.4	102276	205881	246096	246801	37583.3	39941.7	40259.3	119986	122662	104393	35225.3	30769.2	33249.8	83829.9	83227.4	87108	0.000515825	0.00940671	2.51582	ACHN_TIG	ACHN_DMSO	3.98e-05	0.000601404
4.37_188.0704m/z	Cinnamoylglycine 27860					x		x	x	x	x	x	x	37.3	0		188.07	1	4.36883	M+H-H2O	C11H11NO3	87.7668	0.13575	100	94277.4	81199.4	102276	205881	246096	246801	37583.3	39941.7	40259.3	119986	122662	104393	35225.3	30769.2	33249.8	83829.9	83227.4	87108	0.000515825	0.00940671	2.51582	ACHN_TIG	ACHN_DMSO	3.98e-05	0.000601404
4.37_188.0704m/z	HMDB0033249	6-Chloro-N-(1-methylethyl)-1,3,5-triazine-2,4-diamine				x		x	x	x	x	x	x	33.1	0		188.07	1	4.36883	M+H	C6H10ClN5	69.6805	0.13575	100	94277.4	81199.4	102276	205881	246096	246801	37583.3	39941.7	40259.3	119986	122662	104393	35225.3	30769.2	33249.8	83829.9	83227.4	87108	0.000515825	0.00940671	2.51582	ACHN_TIG	ACHN_DMSO	3.98e-05	0.000601404
4.37_188.0704m/z	Indoleacrylic acid 26998					x		x	x	x	x	x	x	37.3	0		188.07	1	4.36883	M+H	C11H9NO2	88.0573	0.13575	100	94277.4	81199.4	102276	205881	246096	246801	37583.3	39941.7	40259.3	119986	122662	104393	35225.3	30769.2	33249.8	83829.9	83227.4	87108	0.000515825	0.00940671	2.51582	ACHN_TIG	ACHN_DMSO	3.98e-05	0.000601404
4.37_188.0704m/z	Indoleacrylic acid 26999					x		x	x	x	x	x	x	37.3	0		188.07	1	4.36883	M+H	C11H9NO2	88.0573	0.13575	100	94277.4	81199.4	102276	205881	246096	246801	37583.3	39941.7	40259.3	119986	122662	104393	35225.3	30769.2	33249.8	83829.9	83227.4	87108	0.000515825	0.00940671	2.51582	ACHN_TIG	ACHN_DMSO	3.98e-05	0.000601404
4.37_188.0704m/z	Indoleacrylic acid 27000					x		x	x	x	x	x	x	37.3	0		188.07	1	4.36883	M+H	C11H9NO2	88.0573	0.13575	100	94277.4	81199.4	102276	205881	246096	246801	37583.3	39941.7	40259.3	119986	122662	104393	35225.3	30769.2	33249.8	83829.9	83227.4	87108	0.000515825	0.00940671	2.51582	ACHN_TIG	ACHN_DMSO	3.98e-05	0.000601404
4.37_188.0704m/z	Indolelactic acid 20657					x		x	x	x	x	x	x	37.3	0		188.07	1	4.36883	M+H-H2O	C11H11NO3	87.7668	0.13575	100	94277.4	81199.4	102276	205881	246096	246801	37583.3	39941.7	40259.3	119986	122662	104393	35225.3	30769.2	33249.8	83829.9	83227.4	87108	0.000515825	0.00940671	2.51582	ACHN_TIG	ACHN_DMSO	3.98e-05	0.000601404
4.37_188.0704m/z	Indolelactic acid 20658					x		x	x	x	x	x	x	37.3	0		188.07	1	4.36883	M+H-H2O	C11H11NO3	87.7668	0.13575	100	94277.4	81199.4	102276	205881	246096	246801	37583.3	39941.7	40259.3	119986	122662	104393	35225.3	30769.2	33249.8	83829.9	83227.4	87108	0.000515825	0.00940671	2.51582	ACHN_TIG	ACHN_DMSO	3.98e-05	0.000601404
4.37_188.0704m/z	Indolelactic acid 20659					x		x	x	x	x	x	x	37.3	0		188.07	1	4.36883	M+H-H2O	C11H11NO3	87.7668	0.13575	100	94277.4	81199.4	102276	205881	246096	246801	37583.3	39941.7	40259.3	119986	122662	104393	35225.3	30769.2	33249.8	83829.9	83227.4	87108	0.000515825	0.00940671	2.51582	ACHN_TIG	ACHN_DMSO	3.98e-05	0.000601404
4.37_188.0704m/z	Indolelactic acid 25902					x		x	x	x	x	x	x	37.3	0		188.07	1	4.36883	M+H-H2O	C11H11NO3	87.7668	0.13575	100	94277.4	81199.4	102276	205881	246096	246801	37583.3	39941.7	40259.3	119986	122662	104393	35225.3	30769.2	33249.8	83829.9	83227.4	87108	0.000515825	0.00940671	2.51582	ACHN_TIG	ACHN_DMSO	3.98e-05	0.000601404
4.37_188.0704m/z	Indolelactic acid 25903					x		x	x	x	x	x	x	37.3	0		188.07	1	4.36883	M+H-H2O	C11H11NO3	87.7668	0.13575	100	94277.4	81199.4	102276	205881	246096	246801	37583.3	39941.7	40259.3	119986	122662	104393	35225.3	30769.2	33249.8	83829.9	83227.4	87108	0.000515825	0.00940671	2.51582	ACHN_TIG	ACHN_DMSO	3.98e-05	0.000601404
4.37_188.0704m/z	Indolelactic acid 25904					x		x	x	x	x	x	x	37.3	0		188.07	1	4.36883	M+H-H2O	C11H11NO3	87.7668	0.13575	100	94277.4	81199.4	102276	205881	246096	246801	37583.3	39941.7	40259.3	119986	122662	104393	35225.3	30769.2	33249.8	83829.9	83227.4	87108	0.000515825	0.00940671	2.51582	ACHN_TIG	ACHN_DMSO	3.98e-05	0.000601404
4.37_188.0704m/z	N-(3-Hydroxypropyl)phthalimide 29525					x		x	x	x	x	x	x	37.3	0		188.07	1	4.36883	M+H-H2O	C11H11NO3	87.7668	0.13575	100	94277.4	81199.4	102276	205881	246096	246801	37583.3	39941.7	40259.3	119986	122662	104393	35225.3	30769.2	33249.8	83829.9	83227.4	87108	0.000515825	0.00940671	2.51582	ACHN_TIG	ACHN_DMSO	3.98e-05	0.000601404
4.37_188.0704m/z	N-(3-Hydroxypropyl)phthalimide 29526					x		x	x	x	x	x	x	37.3	0		188.07	1	4.36883	M+H-H2O	C11H11NO3	87.7668	0.13575	100	94277.4	81199.4	102276	205881	246096	246801	37583.3	39941.7	40259.3	119986	122662	104393	35225.3	30769.2	33249.8	83829.9	83227.4	87108	0.000515825	0.00940671	2.51582	ACHN_TIG	ACHN_DMSO	3.98e-05	0.000601404
4.37_188.0704m/z	N-(3-Hydroxypropyl)phthalimide 29527					x		x	x	x	x	x	x	37.3	0		188.07	1	4.36883	M+H-H2O	C11H11NO3	87.7668	0.13575	100	94277.4	81199.4	102276	205881	246096	246801	37583.3	39941.7	40259.3	119986	122662	104393	35225.3	30769.2	33249.8	83829.9	83227.4	87108	0.000515825	0.00940671	2.51582	ACHN_TIG	ACHN_DMSO	3.98e-05	0.000601404
4.37_188.0704m/z	N-(3-Hydroxypropyl)phthalimide 29528					x		x	x	x	x	x	x	37.3	0		188.07	1	4.36883	M+H-H2O	C11H11NO3	87.7668	0.13575	100	94277.4	81199.4	102276	205881	246096	246801	37583.3	39941.7	40259.3	119986	122662	104393	35225.3	30769.2	33249.8	83829.9	83227.4	87108	0.000515825	0.00940671	2.51582	ACHN_TIG	ACHN_DMSO	3.98e-05	0.000601404
4.37_188.0704m/z	N-(3-Hydroxypropyl)phthalimide 29529					x		x	x	x	x	x	x	37.3	0		188.07	1	4.36883	M+H-H2O	C11H11NO3	87.7668	0.13575	100	94277.4	81199.4	102276	205881	246096	246801	37583.3	39941.7	40259.3	119986	122662	104393	35225.3	30769.2	33249.8	83829.9	83227.4	87108	0.000515825	0.00940671	2.51582	ACHN_TIG	ACHN_DMSO	3.98e-05	0.000601404
4.37_188.0704m/z	N-(3-Hydroxypropyl)phthalimide 29530					x		x	x	x	x	x	x	37.3	0		188.07	1	4.36883	M+H-H2O	C11H11NO3	87.7668	0.13575	100	94277.4	81199.4	102276	205881	246096	246801	37583.3	39941.7	40259.3	119986	122662	104393	35225.3	30769.2	33249.8	83829.9	83227.4	87108	0.000515825	0.00940671	2.51582	ACHN_TIG	ACHN_DMSO	3.98e-05	0.000601404
1.39_244.0691n	HMDB0000296	Uridine	*			x		x	x	x		x		41.3	17	244.069	245.076	1	1.385	M+H, M+Na, 2M+H	C9H12N2O6	91.4378	0.0963333	100 - 2.77 - 0.321	247754	160364	202303	566561	533383	494322	223362	235938	232487	217152	193898	186783	302317	216921	236668	163403	118489	151677	0.00178286	0.0176487	2.61175	ACHN_TIG	ACHN_DMSO	0.0373456	0.0594483
1.39_244.0691n	URIDINE	IHL_v2_RPLC_pos HMDB0000296				x		x	x	x		x		44.6	33.3	244.069	245.076	1	1.385	M+H, M+Na, 2M+H	C9H12N2O6	91.4378	0.0963333	100 - 2.77 - 0.321	247754	160364	202303	566561	533383	494322	223362	235938	232487	217152	193898	186783	302317	216921	236668	163403	118489	151677	0.00178286	0.0176487	2.61175	ACHN_TIG	ACHN_DMSO	0.0373456	0.0594483
1.39_244.0691n	HMDB0000767	Pseudouridine				x		x	x	x		x		41.3	16.8	244.069	245.076	1	1.385	M+H, M+Na, 2M+H	C9H12N2O6	91.4378	0.0963333	100 - 2.77 - 0.321	247754	160364	202303	566561	533383	494322	223362	235938	232487	217152	193898	186783	302317	216921	236668	163403	118489	151677	0.00178286	0.0176487	2.61175	ACHN_TIG	ACHN_DMSO	0.0373456	0.0594483
1.07_663.1076n	BETA-NICOTINAMIDE ADENINE DINUCLEOTIDE	IHL_v2_RPLC_pos HMDB0000902	*			x				x	x			58.1	97.1	663.108	664.115	1	1.06972	M+H, M+Na	C21H27N7O14P2	95.8553	0.1445	100 - 23.2 - 4.74	1.14893e+06	1.34454e+06	1.71103e+06	1.59914e+06	1.59655e+06	1.59422e+06	1.03793e+06	1.04746e+06	975935	2.2421e+06	2.30405e+06	2.15259e+06	1.95522e+06	1.43367e+06	1.60253e+06	1.66054e+06	1.20096e+06	1.62981e+06	0.281917	0.426168	1.13923	ACHN_TIG	ACHN_DMSO	1.23e-05	0.000305704
1.07_663.1076n	HMDB0039421	Fenugreekine				x				x	x			56.3	88.4	663.108	664.115	1	1.06972	M+H, M+Na	C21H27N7O14P2	95.8553	0.1445	100 - 23.2 - 4.74	1.14893e+06	1.34454e+06	1.71103e+06	1.59914e+06	1.59655e+06	1.59422e+06	1.03793e+06	1.04746e+06	975935	2.2421e+06	2.30405e+06	2.15259e+06	1.95522e+06	1.43367e+06	1.60253e+06	1.66054e+06	1.20096e+06	1.62981e+06	0.281917	0.426168	1.13923	ACHN_TIG	ACHN_DMSO	1.23e-05	0.000305704
1.02_133.0373n	HMDB0000191	L-Aspartic acid	*			x		x	x	x				38.5	0	133.037	116.034	1	1.01717	M+Na, M+K, M+H-H2O	C4H7NO4	94.479	0.148883	100	812.65	381.913	745.072	9281.7	8653.8	7455.67	4943.15	4449.14	4535.24	5916.01	6203.81	7116.72	2933.58	2334.96	2764.12	3584.61	2699.79	2368.77	0.000448291	0.00840339	13.0907	ACHN_TIG	ACHN_DMSO	0.00748672	0.0174291
1.02_133.0373n	ASPARTATE	IHL_v2_RPLC_pos HMDB0000191				x		x	x	x				38.5	0	133.037	116.034	1	1.01717	M+Na, M+K, M+H-H2O	C4H7NO4	94.479	0.148883	100	812.65	381.913	745.072	9281.7	8653.8	7455.67	4943.15	4449.14	4535.24	5916.01	6203.81	7116.72	2933.58	2334.96	2764.12	3584.61	2699.79	2368.77	0.000448291	0.00840339	13.0907	ACHN_TIG	ACHN_DMSO	0.00748672	0.0174291
1.02_133.0373n	ASPARTIC ACID	IHL_v2_RPLC_pos HMDB0006483				x		x	x	x				38.5	0	133.037	116.034	1	1.01717	M+Na, M+K, M+H-H2O	C4H7NO4	94.479	0.148883	100	812.65	381.913	745.072	9281.7	8653.8	7455.67	4943.15	4449.14	4535.24	5916.01	6203.81	7116.72	2933.58	2334.96	2764.12	3584.61	2699.79	2368.77	0.000448291	0.00840339	13.0907	ACHN_TIG	ACHN_DMSO	0.00748672	0.0174291
1.02_133.0373n	D-Aspartic acid 18953					x		x	x	x				38.5	0	133.037	116.034	1	1.01717	M+Na, M+K, M+H-H2O	C4H7NO4	94.479	0.148883	100	812.65	381.913	745.072	9281.7	8653.8	7455.67	4943.15	4449.14	4535.24	5916.01	6203.81	7116.72	2933.58	2334.96	2764.12	3584.61	2699.79	2368.77	0.000448291	0.00840339	13.0907	ACHN_TIG	ACHN_DMSO	0.00748672	0.0174291
1.02_133.0373n	D-Aspartic acid 18954					x		x	x	x				38.5	0	133.037	116.034	1	1.01717	M+Na, M+K, M+H-H2O	C4H7NO4	94.479	0.148883	100	812.65	381.913	745.072	9281.7	8653.8	7455.67	4943.15	4449.14	4535.24	5916.01	6203.81	7116.72	2933.58	2334.96	2764.12	3584.61	2699.79	2368.77	0.000448291	0.00840339	13.0907	ACHN_TIG	ACHN_DMSO	0.00748672	0.0174291
1.02_133.0373n	D-Aspartic acid 18955					x		x	x	x				38.5	0	133.037	116.034	1	1.01717	M+Na, M+K, M+H-H2O	C4H7NO4	94.479	0.148883	100	812.65	381.913	745.072	9281.7	8653.8	7455.67	4943.15	4449.14	4535.24	5916.01	6203.81	7116.72	2933.58	2334.96	2764.12	3584.61	2699.79	2368.77	0.000448291	0.00840339	13.0907	ACHN_TIG	ACHN_DMSO	0.00748672	0.0174291
1.02_133.0373n	D-Aspartic acid 18956					x		x	x	x				38.5	0	133.037	116.034	1	1.01717	M+Na, M+K, M+H-H2O	C4H7NO4	94.479	0.148883	100	812.65	381.913	745.072	9281.7	8653.8	7455.67	4943.15	4449.14	4535.24	5916.01	6203.81	7116.72	2933.58	2334.96	2764.12	3584.61	2699.79	2368.77	0.000448291	0.00840339	13.0907	ACHN_TIG	ACHN_DMSO	0.00748672	0.0174291
1.02_133.0373n	Diglykokoll 26103					x		x	x	x				38.5	0	133.037	116.034	1	1.01717	M+Na, M+K, M+H-H2O	C4H7NO4	94.479	0.148883	100	812.65	381.913	745.072	9281.7	8653.8	7455.67	4943.15	4449.14	4535.24	5916.01	6203.81	7116.72	2933.58	2334.96	2764.12	3584.61	2699.79	2368.77	0.000448291	0.00840339	13.0907	ACHN_TIG	ACHN_DMSO	0.00748672	0.0174291
1.02_133.0373n	Diglykokoll 26104					x		x	x	x				38.5	0	133.037	116.034	1	1.01717	M+Na, M+K, M+H-H2O	C4H7NO4	94.479	0.148883	100	812.65	381.913	745.072	9281.7	8653.8	7455.67	4943.15	4449.14	4535.24	5916.01	6203.81	7116.72	2933.58	2334.96	2764.12	3584.61	2699.79	2368.77	0.000448291	0.00840339	13.0907	ACHN_TIG	ACHN_DMSO	0.00748672	0.0174291
1.02_133.0373n	Diglykokoll 26105					x		x	x	x				38.5	0	133.037	116.034	1	1.01717	M+Na, M+K, M+H-H2O	C4H7NO4	94.479	0.148883	100	812.65	381.913	745.072	9281.7	8653.8	7455.67	4943.15	4449.14	4535.24	5916.01	6203.81	7116.72	2933.58	2334.96	2764.12	3584.61	2699.79	2368.77	0.000448291	0.00840339	13.0907	ACHN_TIG	ACHN_DMSO	0.00748672	0.0174291
1.02_133.0373n	Diglykokoll 26106					x		x	x	x				38.5	0	133.037	116.034	1	1.01717	M+Na, M+K, M+H-H2O	C4H7NO4	94.479	0.148883	100	812.65	381.913	745.072	9281.7	8653.8	7455.67	4943.15	4449.14	4535.24	5916.01	6203.81	7116.72	2933.58	2334.96	2764.12	3584.61	2699.79	2368.77	0.000448291	0.00840339	13.0907	ACHN_TIG	ACHN_DMSO	0.00748672	0.0174291
1.02_133.0373n	Diglykokoll 26107					x		x	x	x				38.5	0	133.037	116.034	1	1.01717	M+Na, M+K, M+H-H2O	C4H7NO4	94.479	0.148883	100	812.65	381.913	745.072	9281.7	8653.8	7455.67	4943.15	4449.14	4535.24	5916.01	6203.81	7116.72	2933.58	2334.96	2764.12	3584.61	2699.79	2368.77	0.000448291	0.00840339	13.0907	ACHN_TIG	ACHN_DMSO	0.00748672	0.0174291
1.02_133.0373n	HMDB0006483	D-Aspartic acid				x		x	x	x				38.5	0	133.037	116.034	1	1.01717	M+Na, M+K, M+H-H2O	C4H7NO4	94.479	0.148883	100	812.65	381.913	745.072	9281.7	8653.8	7455.67	4943.15	4449.14	4535.24	5916.01	6203.81	7116.72	2933.58	2334.96	2764.12	3584.61	2699.79	2368.77	0.000448291	0.00840339	13.0907	ACHN_TIG	ACHN_DMSO	0.00748672	0.0174291
1.02_133.0373n	HMDB0011753	Iminodiacetic acid				x		x	x	x				38.5	0	133.037	116.034	1	1.01717	M+Na, M+K, M+H-H2O	C4H7NO4	94.479	0.148883	100	812.65	381.913	745.072	9281.7	8653.8	7455.67	4943.15	4449.14	4535.24	5916.01	6203.81	7116.72	2933.58	2334.96	2764.12	3584.61	2699.79	2368.77	0.000448291	0.00840339	13.0907	ACHN_TIG	ACHN_DMSO	0.00748672	0.0174291
1.02_133.0373n	HMDB0062186	1-deoxy-1-(N6-lysino)-D-fructose				x		x	x	x				38.5	0	133.037	116.034	1	1.01717	M+Na, M+K, M+H-H2O	C4H7NO4	94.479	0.148883	100	812.65	381.913	745.072	9281.7	8653.8	7455.67	4943.15	4449.14	4535.24	5916.01	6203.81	7116.72	2933.58	2334.96	2764.12	3584.61	2699.79	2368.77	0.000448291	0.00840339	13.0907	ACHN_TIG	ACHN_DMSO	0.00748672	0.0174291
1.02_133.0373n	HMDB0062501	N-acetyl-seryl-aspartate				x		x	x	x				38.5	0	133.037	116.034	1	1.01717	M+Na, M+K, M+H-H2O	C4H7NO4	94.479	0.148883	100	812.65	381.913	745.072	9281.7	8653.8	7455.67	4943.15	4449.14	4535.24	5916.01	6203.81	7116.72	2933.58	2334.96	2764.12	3584.61	2699.79	2368.77	0.000448291	0.00840339	13.0907	ACHN_TIG	ACHN_DMSO	0.00748672	0.0174291
1.02_133.0373n	L-Aspartic Acid 27148					x		x	x	x				38.5	0	133.037	116.034	1	1.01717	M+Na, M+K, M+H-H2O	C4H7NO4	94.479	0.148883	100	812.65	381.913	745.072	9281.7	8653.8	7455.67	4943.15	4449.14	4535.24	5916.01	6203.81	7116.72	2933.58	2334.96	2764.12	3584.61	2699.79	2368.77	0.000448291	0.00840339	13.0907	ACHN_TIG	ACHN_DMSO	0.00748672	0.0174291
1.02_133.0373n	L-Aspartic Acid 27149					x		x	x	x				38.5	0	133.037	116.034	1	1.01717	M+Na, M+K, M+H-H2O	C4H7NO4	94.479	0.148883	100	812.65	381.913	745.072	9281.7	8653.8	7455.67	4943.15	4449.14	4535.24	5916.01	6203.81	7116.72	2933.58	2334.96	2764.12	3584.61	2699.79	2368.77	0.000448291	0.00840339	13.0907	ACHN_TIG	ACHN_DMSO	0.00748672	0.0174291
1.02_133.0373n	L-Aspartic Acid 27150					x		x	x	x				38.5	0	133.037	116.034	1	1.01717	M+Na, M+K, M+H-H2O	C4H7NO4	94.479	0.148883	100	812.65	381.913	745.072	9281.7	8653.8	7455.67	4943.15	4449.14	4535.24	5916.01	6203.81	7116.72	2933.58	2334.96	2764.12	3584.61	2699.79	2368.77	0.000448291	0.00840339	13.0907	ACHN_TIG	ACHN_DMSO	0.00748672	0.0174291
1.02_133.0373n	L-Aspartic Acid 27151					x		x	x	x				38.5	0	133.037	116.034	1	1.01717	M+Na, M+K, M+H-H2O	C4H7NO4	94.479	0.148883	100	812.65	381.913	745.072	9281.7	8653.8	7455.67	4943.15	4449.14	4535.24	5916.01	6203.81	7116.72	2933.58	2334.96	2764.12	3584.61	2699.79	2368.77	0.000448291	0.00840339	13.0907	ACHN_TIG	ACHN_DMSO	0.00748672	0.0174291
1.02_155.0425m/z	HMDB0000168	L-Asparagine	*			x		x	x	x				29.1	0		155.043	1	1.01717	M+Na	C4H8N2O3	47.5494	0.0832	90.2 - 100	4572.25	4205.54	4681.3	14475	12124.2	11354	22698.5	23434.4	25296.6	29509	32347.5	41596.7	17691.2	17992.1	19819.7	16983.8	16747.8	15024.5	0.000202752	0.00510977	2.81989	ACHN_TIG	ACHN_DMSO	0.0284604	0.0483219
1.02_155.0425m/z	2-amino-5-methyl-4-phenyl-Thiazole 22848					x		x	x	x				29.8	0		155.043	1	1.01717	M+H-2H2O	C10H10N2S	49.8798	0.0832	90.2 - 100	4572.25	4205.54	4681.3	14475	12124.2	11354	22698.5	23434.4	25296.6	29509	32347.5	41596.7	17691.2	17992.1	19819.7	16983.8	16747.8	15024.5	0.000202752	0.00510977	2.81989	ACHN_TIG	ACHN_DMSO	0.0284604	0.0483219
1.02_155.0425m/z	2-amino-5-methyl-4-phenyl-Thiazole 22849					x		x	x	x				29.8	0		155.043	1	1.01717	M+H-2H2O	C10H10N2S	49.8798	0.0832	90.2 - 100	4572.25	4205.54	4681.3	14475	12124.2	11354	22698.5	23434.4	25296.6	29509	32347.5	41596.7	17691.2	17992.1	19819.7	16983.8	16747.8	15024.5	0.000202752	0.00510977	2.81989	ACHN_TIG	ACHN_DMSO	0.0284604	0.0483219
1.02_155.0425m/z	2-amino-5-methyl-4-phenyl-Thiazole 22850					x		x	x	x				29.8	0		155.043	1	1.01717	M+H-2H2O	C10H10N2S	49.8798	0.0832	90.2 - 100	4572.25	4205.54	4681.3	14475	12124.2	11354	22698.5	23434.4	25296.6	29509	32347.5	41596.7	17691.2	17992.1	19819.7	16983.8	16747.8	15024.5	0.000202752	0.00510977	2.81989	ACHN_TIG	ACHN_DMSO	0.0284604	0.0483219
1.02_155.0425m/z	ASPARAGINE	IHL_v2_RPLC_pos HMDB0000168				x		x	x	x				29.1	0		155.043	1	1.01717	M+Na	C4H8N2O3	47.5494	0.0832	90.2 - 100	4572.25	4205.54	4681.3	14475	12124.2	11354	22698.5	23434.4	25296.6	29509	32347.5	41596.7	17691.2	17992.1	19819.7	16983.8	16747.8	15024.5	0.000202752	0.00510977	2.81989	ACHN_TIG	ACHN_DMSO	0.0284604	0.0483219
1.02_155.0425m/z	HMDB0000026	Ureidopropionic acid				x		x	x	x				29.1	0		155.043	1	1.01717	M+Na	C4H8N2O3	47.5494	0.0832	90.2 - 100	4572.25	4205.54	4681.3	14475	12124.2	11354	22698.5	23434.4	25296.6	29509	32347.5	41596.7	17691.2	17992.1	19819.7	16983.8	16747.8	15024.5	0.000202752	0.00510977	2.81989	ACHN_TIG	ACHN_DMSO	0.0284604	0.0483219
1.02_155.0425m/z	HMDB0011733	Glycyl-glycine				x		x	x	x				29.1	0		155.043	1	1.01717	M+Na	C4H8N2O3	47.5494	0.0832	90.2 - 100	4572.25	4205.54	4681.3	14475	12124.2	11354	22698.5	23434.4	25296.6	29509	32347.5	41596.7	17691.2	17992.1	19819.7	16983.8	16747.8	15024.5	0.000202752	0.00510977	2.81989	ACHN_TIG	ACHN_DMSO	0.0284604	0.0483219
1.02_155.0425m/z	HMDB0012265	N-Carbamoylsarcosine				x		x	x	x				29.1	0		155.043	1	1.01717	M+Na	C4H8N2O3	47.5494	0.0832	90.2 - 100	4572.25	4205.54	4681.3	14475	12124.2	11354	22698.5	23434.4	25296.6	29509	32347.5	41596.7	17691.2	17992.1	19819.7	16983.8	16747.8	15024.5	0.000202752	0.00510977	2.81989	ACHN_TIG	ACHN_DMSO	0.0284604	0.0483219
1.02_155.0425m/z	HMDB0033780	D-Asparagine				x		x	x	x				29.1	0		155.043	1	1.01717	M+Na	C4H8N2O3	47.5494	0.0832	90.2 - 100	4572.25	4205.54	4681.3	14475	12124.2	11354	22698.5	23434.4	25296.6	29509	32347.5	41596.7	17691.2	17992.1	19819.7	16983.8	16747.8	15024.5	0.000202752	0.00510977	2.81989	ACHN_TIG	ACHN_DMSO	0.0284604	0.0483219
1.02_155.0425m/z	HMDB0062812	N-carbamoyl-beta-alaninate				x		x	x	x				29.1	0		155.043	1	1.01717	M+Na	C4H8N2O3	47.5494	0.0832	90.2 - 100	4572.25	4205.54	4681.3	14475	12124.2	11354	22698.5	23434.4	25296.6	29509	32347.5	41596.7	17691.2	17992.1	19819.7	16983.8	16747.8	15024.5	0.000202752	0.00510977	2.81989	ACHN_TIG	ACHN_DMSO	0.0284604	0.0483219
1.02_155.0425m/z	L-Asparagine 27143					x		x	x	x				29.1	0		155.043	1	1.01717	M+Na	C4H8N2O3	47.5494	0.0832	90.2 - 100	4572.25	4205.54	4681.3	14475	12124.2	11354	22698.5	23434.4	25296.6	29509	32347.5	41596.7	17691.2	17992.1	19819.7	16983.8	16747.8	15024.5	0.000202752	0.00510977	2.81989	ACHN_TIG	ACHN_DMSO	0.0284604	0.0483219
1.02_155.0425m/z	L-Asparagine 27144					x		x	x	x				29.1	0		155.043	1	1.01717	M+Na	C4H8N2O3	47.5494	0.0832	90.2 - 100	4572.25	4205.54	4681.3	14475	12124.2	11354	22698.5	23434.4	25296.6	29509	32347.5	41596.7	17691.2	17992.1	19819.7	16983.8	16747.8	15024.5	0.000202752	0.00510977	2.81989	ACHN_TIG	ACHN_DMSO	0.0284604	0.0483219
1.02_155.0425m/z	L-Asparagine 27145					x		x	x	x				29.1	0		155.043	1	1.01717	M+Na	C4H8N2O3	47.5494	0.0832	90.2 - 100	4572.25	4205.54	4681.3	14475	12124.2	11354	22698.5	23434.4	25296.6	29509	32347.5	41596.7	17691.2	17992.1	19819.7	16983.8	16747.8	15024.5	0.000202752	0.00510977	2.81989	ACHN_TIG	ACHN_DMSO	0.0284604	0.0483219
1.02_155.0425m/z	L-Asparagine 27146					x		x	x	x				29.1	0		155.043	1	1.01717	M+Na	C4H8N2O3	47.5494	0.0832	90.2 - 100	4572.25	4205.54	4681.3	14475	12124.2	11354	22698.5	23434.4	25296.6	29509	32347.5	41596.7	17691.2	17992.1	19819.7	16983.8	16747.8	15024.5	0.000202752	0.00510977	2.81989	ACHN_TIG	ACHN_DMSO	0.0284604	0.0483219
1.02_155.0425m/z	L-Asparagine 27147					x		x	x	x				29.1	0		155.043	1	1.01717	M+Na	C4H8N2O3	47.5494	0.0832	90.2 - 100	4572.25	4205.54	4681.3	14475	12124.2	11354	22698.5	23434.4	25296.6	29509	32347.5	41596.7	17691.2	17992.1	19819.7	16983.8	16747.8	15024.5	0.000202752	0.00510977	2.81989	ACHN_TIG	ACHN_DMSO	0.0284604	0.0483219
1.02_155.0425m/z	UREIDOPROPIONATE	IHL_v2_RPLC_pos HMDB0000026				x		x	x	x				29.1	0		155.043	1	1.01717	M+Na	C4H8N2O3	47.5494	0.0832	90.2 - 100	4572.25	4205.54	4681.3	14475	12124.2	11354	22698.5	23434.4	25296.6	29509	32347.5	41596.7	17691.2	17992.1	19819.7	16983.8	16747.8	15024.5	0.000202752	0.00510977	2.81989	ACHN_TIG	ACHN_DMSO	0.0284604	0.0483219
1.01_179.9820m/z	HMDB0000224	O-Phosphoethanolamine	*			x				x	x	x	x	39	0.221		179.982	1	1.01278	M+K	C2H8NO4P	96.5056	0.0963333	100	0	0	0	0	0	0	6692.18	6744.81	5905.13	42212.7	41011.4	26156.3	4381.52	3485.87	2926.77	24300.6	22946.1	31209.6	1	0.850465	1	---	---	0.000441343	0.00240048
1.01_179.9820m/z	ETHANOLAMINE PHOSPHATE	IHL_v2_RPLC_pos HMDB0000224				x				x	x	x	x	38.9	0		179.982	1	1.01278	M+K	C2H8NO4P	96.5056	0.0963333	100	0	0	0	0	0	0	6692.18	6744.81	5905.13	42212.7	41011.4	26156.3	4381.52	3485.87	2926.77	24300.6	22946.1	31209.6	1	0.850465	1	---	---	0.000441343	0.00240048
1.01_179.9820m/z	O-Phosphorylethanolamine 26248					x				x	x	x	x	38.9	0		179.982	1	1.01278	M+K	C2H8NO4P	96.5056	0.0963333	100	0	0	0	0	0	0	6692.18	6744.81	5905.13	42212.7	41011.4	26156.3	4381.52	3485.87	2926.77	24300.6	22946.1	31209.6	1	0.850465	1	---	---	0.000441343	0.00240048
1.01_179.9820m/z	O-Phosphorylethanolamine 26249					x				x	x	x	x	38.9	0		179.982	1	1.01278	M+K	C2H8NO4P	96.5056	0.0963333	100	0	0	0	0	0	0	6692.18	6744.81	5905.13	42212.7	41011.4	26156.3	4381.52	3485.87	2926.77	24300.6	22946.1	31209.6	1	0.850465	1	---	---	0.000441343	0.00240048
1.01_179.9820m/z	O-Phosphorylethanolamine 26250					x				x	x	x	x	38.9	0		179.982	1	1.01278	M+K	C2H8NO4P	96.5056	0.0963333	100	0	0	0	0	0	0	6692.18	6744.81	5905.13	42212.7	41011.4	26156.3	4381.52	3485.87	2926.77	24300.6	22946.1	31209.6	1	0.850465	1	---	---	0.000441343	0.00240048
1.01_179.9820m/z	O-Phosphorylethanolamine 26262					x				x	x	x	x	38.9	0		179.982	1	1.01278	M+K	C2H8NO4P	96.5056	0.0963333	100	0	0	0	0	0	0	6692.18	6744.81	5905.13	42212.7	41011.4	26156.3	4381.52	3485.87	2926.77	24300.6	22946.1	31209.6	1	0.850465	1	---	---	0.000441343	0.00240048
1.01_179.9820m/z	O-Phosphorylethanolamine 26263					x				x	x	x	x	38.9	0		179.982	1	1.01278	M+K	C2H8NO4P	96.5056	0.0963333	100	0	0	0	0	0	0	6692.18	6744.81	5905.13	42212.7	41011.4	26156.3	4381.52	3485.87	2926.77	24300.6	22946.1	31209.6	1	0.850465	1	---	---	0.000441343	0.00240048
1.01_179.9820m/z	O-Phosphorylethanolamine 26264					x				x	x	x	x	38.9	0		179.982	1	1.01278	M+K	C2H8NO4P	96.5056	0.0963333	100	0	0	0	0	0	0	6692.18	6744.81	5905.13	42212.7	41011.4	26156.3	4381.52	3485.87	2926.77	24300.6	22946.1	31209.6	1	0.850465	1	---	---	0.000441343	0.00240048
1.01_179.9820m/z	PHOSPHOETHANOLAMINE	IHL_v2_RPLC_pos HMDB0000224				x				x	x	x	x	38.9	0		179.982	1	1.01278	M+K	C2H8NO4P	96.5056	0.0963333	100	0	0	0	0	0	0	6692.18	6744.81	5905.13	42212.7	41011.4	26156.3	4381.52	3485.87	2926.77	24300.6	22946.1	31209.6	1	0.850465	1	---	---	0.000441343	0.00240048
1.01_128.0316m/z	HMDB0000187	L-Serine	*			x		x			x			38.6	0		128.032	1	1.01278	M+Na	C3H7NO3	95.7162	0.05255	100	416.43	367.923	484.28	1053.66	791.908	620.077	115.871	97.3543	192.029	191.422	176.328	442.932	0	0	0	0	0	0	0.0199291	0.0855276	1.94354	ACHN_TIG	ACHN_DMSO	0.146397	0.164722
1.01_128.0316m/z	HMDB0003406	D-Serine				x		x			x			38.6	0		128.032	1	1.01278	M+Na	C3H7NO3	95.7162	0.05255	100	416.43	367.923	484.28	1053.66	791.908	620.077	115.871	97.3543	192.029	191.422	176.328	442.932	0	0	0	0	0	0	0.0199291	0.0855276	1.94354	ACHN_TIG	ACHN_DMSO	0.146397	0.164722
1.01_128.0316m/z	HMDB0038445	1-Isothiocyanato-2-phenylethane				x		x			x			36.9	0		128.032	1	1.01278	M+H-2H2O	C9H9NS	85.8008	0.05255	100	416.43	367.923	484.28	1053.66	791.908	620.077	115.871	97.3543	192.029	191.422	176.328	442.932	0	0	0	0	0	0	0.0199291	0.0855276	1.94354	ACHN_TIG	ACHN_DMSO	0.146397	0.164722
1.01_128.0316m/z	HMDB0040034	2-Ethylbenzothiazole				x		x			x			36.9	0		128.032	1	1.01278	M+H-2H2O	C9H9NS	85.8008	0.05255	100	416.43	367.923	484.28	1053.66	791.908	620.077	115.871	97.3543	192.029	191.422	176.328	442.932	0	0	0	0	0	0	0.0199291	0.0855276	1.94354	ACHN_TIG	ACHN_DMSO	0.146397	0.164722
1.01_128.0316m/z	HMDB0062263	Protein serine				x		x			x			38.6	0		128.032	1	1.01278	M+Na	C3H7NO3	95.7162	0.05255	100	416.43	367.923	484.28	1053.66	791.908	620.077	115.871	97.3543	192.029	191.422	176.328	442.932	0	0	0	0	0	0	0.0199291	0.0855276	1.94354	ACHN_TIG	ACHN_DMSO	0.146397	0.164722
1.01_128.0316m/z	L-SERINE	IHL_v2_RPLC_pos HMDB0000187				x		x			x			38.6	0		128.032	1	1.01278	M+Na	C3H7NO3	95.7162	0.05255	100	416.43	367.923	484.28	1053.66	791.908	620.077	115.871	97.3543	192.029	191.422	176.328	442.932	0	0	0	0	0	0	0.0199291	0.0855276	1.94354	ACHN_TIG	ACHN_DMSO	0.146397	0.164722
1.01_128.0316m/z	L-Serine 27996					x		x			x			38.6	0		128.032	1	1.01278	M+Na	C3H7NO3	95.7162	0.05255	100	416.43	367.923	484.28	1053.66	791.908	620.077	115.871	97.3543	192.029	191.422	176.328	442.932	0	0	0	0	0	0	0.0199291	0.0855276	1.94354	ACHN_TIG	ACHN_DMSO	0.146397	0.164722
1.01_128.0316m/z	L-Serine 27997					x		x			x			38.6	0		128.032	1	1.01278	M+Na	C3H7NO3	95.7162	0.05255	100	416.43	367.923	484.28	1053.66	791.908	620.077	115.871	97.3543	192.029	191.422	176.328	442.932	0	0	0	0	0	0	0.0199291	0.0855276	1.94354	ACHN_TIG	ACHN_DMSO	0.146397	0.164722
1.01_128.0316m/z	L-Serine 27998					x		x			x			38.6	0		128.032	1	1.01278	M+Na	C3H7NO3	95.7162	0.05255	100	416.43	367.923	484.28	1053.66	791.908	620.077	115.871	97.3543	192.029	191.422	176.328	442.932	0	0	0	0	0	0	0.0199291	0.0855276	1.94354	ACHN_TIG	ACHN_DMSO	0.146397	0.164722
1.01_128.0316m/z	L-Serine 27999					x		x			x			38.6	0		128.032	1	1.01278	M+Na	C3H7NO3	95.7162	0.05255	100	416.43	367.923	484.28	1053.66	791.908	620.077	115.871	97.3543	192.029	191.422	176.328	442.932	0	0	0	0	0	0	0.0199291	0.0855276	1.94354	ACHN_TIG	ACHN_DMSO	0.146397	0.164722
1.01_128.0316m/z	L-Serine 28000					x		x			x			38.6	0		128.032	1	1.01278	M+Na	C3H7NO3	95.7162	0.05255	100	416.43	367.923	484.28	1053.66	791.908	620.077	115.871	97.3543	192.029	191.422	176.328	442.932	0	0	0	0	0	0	0.0199291	0.0855276	1.94354	ACHN_TIG	ACHN_DMSO	0.146397	0.164722
1.03_87.0555m/z	HMDB0002006	2,3-Diaminopropionic acid	*			x		x	x	x				38.6	0		87.0555	1	1.02592	M+H-H2O	C3H8N2O2	95.5826	0.109467	100	9.79716	0	0	562.568	623.092	518.41	2064.56	2126.29	2009.03	3001.22	3404.27	2679.89	1548.3	1428.99	1326.47	1707.99	1140.48	985.255	0.00370709	0.0272117	173.935	ACHN_TIG	ACHN_DMSO	0.00601517	0.0152903
1.03_87.0555m/z	2,3-DIAMINOPROPIONATE	IHL_v2_RPLC_pos HMDB0002006				x		x	x	x				38.6	0		87.0555	1	1.02592	M+H-H2O	C3H8N2O2	95.5826	0.109467	100	9.79716	0	0	562.568	623.092	518.41	2064.56	2126.29	2009.03	3001.22	3404.27	2679.89	1548.3	1428.99	1326.47	1707.99	1140.48	985.255	0.00370709	0.0272117	173.935	ACHN_TIG	ACHN_DMSO	0.00601517	0.0152903
5.89_217.0969m/z	HMDB0002339	5-Methoxytryptophan	*			x		x	x	x	x			45.7	43.5		217.097	1	5.8936	M+H-H2O	C12H14N2O3	86.483	0.131683	100	8462.44	7768.9	10116.3	17222	22279.3	21862.9	3318	3069.6	2978.26	10718	10691.2	9427.48	1007.15	1180.4	1034.29	2645.97	1293.78	917.07	0.00174753	0.0174742	2.32902	ACHN_TIG	ACHN_DMSO	2.36e-05	0.00045564
5.89_217.0969m/z	HMDB0035665	L-1,2,3,4-Tetrahydro-beta-carboline-3-carboxylic acid				x		x	x	x	x			45.4	41.4		217.097	1	5.8936	M+H	C12H12N2O2	86.781	0.131683	100	8462.44	7768.9	10116.3	17222	22279.3	21862.9	3318	3069.6	2978.26	10718	10691.2	9427.48	1007.15	1180.4	1034.29	2645.97	1293.78	917.07	0.00174753	0.0174742	2.32902	ACHN_TIG	ACHN_DMSO	2.36e-05	0.00045564
5.89_217.0969m/z	HMDB0013940	3'-Hydroxyhexobarbital				x		x	x	x	x			38.9	9.41		217.097	1	5.8936	M+H-2H2O	C12H16N2O4	86.2555	0.131683	100	8462.44	7768.9	10116.3	17222	22279.3	21862.9	3318	3069.6	2978.26	10718	10691.2	9427.48	1007.15	1180.4	1034.29	2645.97	1293.78	917.07	0.00174753	0.0174742	2.32902	ACHN_TIG	ACHN_DMSO	2.36e-05	0.00045564
5.89_217.0969m/z	HMDB0013894	S-4-Hydroxymephenytoin				x		x	x	x	x			38.8	8.99		217.097	1	5.8936	M+H-H2O	C12H14N2O3	86.483	0.131683	100	8462.44	7768.9	10116.3	17222	22279.3	21862.9	3318	3069.6	2978.26	10718	10691.2	9427.48	1007.15	1180.4	1034.29	2645.97	1293.78	917.07	0.00174753	0.0174742	2.32902	ACHN_TIG	ACHN_DMSO	2.36e-05	0.00045564
5.89_217.0969m/z	HMDB0060968	4'-hydroxymephenytoin				x		x	x	x	x			38.8	8.99		217.097	1	5.8936	M+H-H2O	C12H14N2O3	86.483	0.131683	100	8462.44	7768.9	10116.3	17222	22279.3	21862.9	3318	3069.6	2978.26	10718	10691.2	9427.48	1007.15	1180.4	1034.29	2645.97	1293.78	917.07	0.00174753	0.0174742	2.32902	ACHN_TIG	ACHN_DMSO	2.36e-05	0.00045564
5.89_217.0969m/z	HMDB0028699	Alanyl-Tyrosine				x		x	x	x	x			38.7	8.58		217.097	1	5.8936	M+H-2H2O	C12H16N2O4	86.2555	0.131683	100	8462.44	7768.9	10116.3	17222	22279.3	21862.9	3318	3069.6	2978.26	10718	10691.2	9427.48	1007.15	1180.4	1034.29	2645.97	1293.78	917.07	0.00174753	0.0174742	2.32902	ACHN_TIG	ACHN_DMSO	2.36e-05	0.00045564
5.89_217.0969m/z	HMDB0029004	Phenylalanyl-Serine				x		x	x	x	x			38.7	8.58		217.097	1	5.8936	M+H-2H2O	C12H16N2O4	86.2555	0.131683	100	8462.44	7768.9	10116.3	17222	22279.3	21862.9	3318	3069.6	2978.26	10718	10691.2	9427.48	1007.15	1180.4	1034.29	2645.97	1293.78	917.07	0.00174753	0.0174742	2.32902	ACHN_TIG	ACHN_DMSO	2.36e-05	0.00045564
5.89_217.0969m/z	HMDB0029046	Serylphenylalanine				x		x	x	x	x			38.7	8.58		217.097	1	5.8936	M+H-2H2O	C12H16N2O4	86.2555	0.131683	100	8462.44	7768.9	10116.3	17222	22279.3	21862.9	3318	3069.6	2978.26	10718	10691.2	9427.48	1007.15	1180.4	1034.29	2645.97	1293.78	917.07	0.00174753	0.0174742	2.32902	ACHN_TIG	ACHN_DMSO	2.36e-05	0.00045564
5.89_217.0969m/z	HMDB0029098	Tyrosyl-Alanine				x		x	x	x	x			38.7	8.58		217.097	1	5.8936	M+H-2H2O	C12H16N2O4	86.2555	0.131683	100	8462.44	7768.9	10116.3	17222	22279.3	21862.9	3318	3069.6	2978.26	10718	10691.2	9427.48	1007.15	1180.4	1034.29	2645.97	1293.78	917.07	0.00174753	0.0174742	2.32902	ACHN_TIG	ACHN_DMSO	2.36e-05	0.00045564
5.89_217.0969m/z	HMDB0013941	Epoxy-hexobarbital				x		x	x	x	x			37.9	4.32		217.097	1	5.8936	M+H-2H2O	C12H16N2O4	86.2555	0.131683	100	8462.44	7768.9	10116.3	17222	22279.3	21862.9	3318	3069.6	2978.26	10718	10691.2	9427.48	1007.15	1180.4	1034.29	2645.97	1293.78	917.07	0.00174753	0.0174742	2.32902	ACHN_TIG	ACHN_DMSO	2.36e-05	0.00045564
5.89_217.0969m/z	5-Methoxy-DL-tryptophan 28683					x		x	x	x	x			37	0		217.097	1	5.8936	M+H-H2O	C12H14N2O3	86.483	0.131683	100	8462.44	7768.9	10116.3	17222	22279.3	21862.9	3318	3069.6	2978.26	10718	10691.2	9427.48	1007.15	1180.4	1034.29	2645.97	1293.78	917.07	0.00174753	0.0174742	2.32902	ACHN_TIG	ACHN_DMSO	2.36e-05	0.00045564
5.89_217.0969m/z	5-Methoxy-DL-tryptophan 28684					x		x	x	x	x			37	0		217.097	1	5.8936	M+H-H2O	C12H14N2O3	86.483	0.131683	100	8462.44	7768.9	10116.3	17222	22279.3	21862.9	3318	3069.6	2978.26	10718	10691.2	9427.48	1007.15	1180.4	1034.29	2645.97	1293.78	917.07	0.00174753	0.0174742	2.32902	ACHN_TIG	ACHN_DMSO	2.36e-05	0.00045564
5.89_217.0969m/z	5-Methoxy-DL-tryptophan 28685					x		x	x	x	x			37	0		217.097	1	5.8936	M+H-H2O	C12H14N2O3	86.483	0.131683	100	8462.44	7768.9	10116.3	17222	22279.3	21862.9	3318	3069.6	2978.26	10718	10691.2	9427.48	1007.15	1180.4	1034.29	2645.97	1293.78	917.07	0.00174753	0.0174742	2.32902	ACHN_TIG	ACHN_DMSO	2.36e-05	0.00045564
5.89_217.0969m/z	5-Methoxy-DL-tryptophan 28686					x		x	x	x	x			37	0		217.097	1	5.8936	M+H-H2O	C12H14N2O3	86.483	0.131683	100	8462.44	7768.9	10116.3	17222	22279.3	21862.9	3318	3069.6	2978.26	10718	10691.2	9427.48	1007.15	1180.4	1034.29	2645.97	1293.78	917.07	0.00174753	0.0174742	2.32902	ACHN_TIG	ACHN_DMSO	2.36e-05	0.00045564
5.89_217.0969m/z	5-Methoxy-DL-tryptophan 28687					x		x	x	x	x			37	0		217.097	1	5.8936	M+H-H2O	C12H14N2O3	86.483	0.131683	100	8462.44	7768.9	10116.3	17222	22279.3	21862.9	3318	3069.6	2978.26	10718	10691.2	9427.48	1007.15	1180.4	1034.29	2645.97	1293.78	917.07	0.00174753	0.0174742	2.32902	ACHN_TIG	ACHN_DMSO	2.36e-05	0.00045564
5.89_217.0969m/z	5-Methoxy-DL-tryptophan 28688					x		x	x	x	x			37	0		217.097	1	5.8936	M+H-H2O	C12H14N2O3	86.483	0.131683	100	8462.44	7768.9	10116.3	17222	22279.3	21862.9	3318	3069.6	2978.26	10718	10691.2	9427.48	1007.15	1180.4	1034.29	2645.97	1293.78	917.07	0.00174753	0.0174742	2.32902	ACHN_TIG	ACHN_DMSO	2.36e-05	0.00045564
5.89_217.0969m/z	Ala Tyr 19751					x		x	x	x	x			37	0		217.097	1	5.8936	M+H-2H2O	C12H16N2O4	86.2555	0.131683	100	8462.44	7768.9	10116.3	17222	22279.3	21862.9	3318	3069.6	2978.26	10718	10691.2	9427.48	1007.15	1180.4	1034.29	2645.97	1293.78	917.07	0.00174753	0.0174742	2.32902	ACHN_TIG	ACHN_DMSO	2.36e-05	0.00045564
5.89_217.0969m/z	Ala Tyr 19752					x		x	x	x	x			37	0		217.097	1	5.8936	M+H-2H2O	C12H16N2O4	86.2555	0.131683	100	8462.44	7768.9	10116.3	17222	22279.3	21862.9	3318	3069.6	2978.26	10718	10691.2	9427.48	1007.15	1180.4	1034.29	2645.97	1293.78	917.07	0.00174753	0.0174742	2.32902	ACHN_TIG	ACHN_DMSO	2.36e-05	0.00045564
5.89_217.0969m/z	Ala Tyr 19753					x		x	x	x	x			37	0		217.097	1	5.8936	M+H-2H2O	C12H16N2O4	86.2555	0.131683	100	8462.44	7768.9	10116.3	17222	22279.3	21862.9	3318	3069.6	2978.26	10718	10691.2	9427.48	1007.15	1180.4	1034.29	2645.97	1293.78	917.07	0.00174753	0.0174742	2.32902	ACHN_TIG	ACHN_DMSO	2.36e-05	0.00045564
5.89_217.0969m/z	Dictamnine 24156					x		x	x	x	x			37.1	0		217.097	1	5.8936	M+NH4	C12H9NO2	87.1243	0.131683	100	8462.44	7768.9	10116.3	17222	22279.3	21862.9	3318	3069.6	2978.26	10718	10691.2	9427.48	1007.15	1180.4	1034.29	2645.97	1293.78	917.07	0.00174753	0.0174742	2.32902	ACHN_TIG	ACHN_DMSO	2.36e-05	0.00045564
5.89_217.0969m/z	Dictamnine 24157					x		x	x	x	x			37.1	0		217.097	1	5.8936	M+NH4	C12H9NO2	87.1243	0.131683	100	8462.44	7768.9	10116.3	17222	22279.3	21862.9	3318	3069.6	2978.26	10718	10691.2	9427.48	1007.15	1180.4	1034.29	2645.97	1293.78	917.07	0.00174753	0.0174742	2.32902	ACHN_TIG	ACHN_DMSO	2.36e-05	0.00045564
5.89_217.0969m/z	Dictamnine 24158					x		x	x	x	x			37.1	0		217.097	1	5.8936	M+NH4	C12H9NO2	87.1243	0.131683	100	8462.44	7768.9	10116.3	17222	22279.3	21862.9	3318	3069.6	2978.26	10718	10691.2	9427.48	1007.15	1180.4	1034.29	2645.97	1293.78	917.07	0.00174753	0.0174742	2.32902	ACHN_TIG	ACHN_DMSO	2.36e-05	0.00045564
5.89_217.0969m/z	Phe Ser 19808					x		x	x	x	x			37	0		217.097	1	5.8936	M+H-2H2O	C12H16N2O4	86.2555	0.131683	100	8462.44	7768.9	10116.3	17222	22279.3	21862.9	3318	3069.6	2978.26	10718	10691.2	9427.48	1007.15	1180.4	1034.29	2645.97	1293.78	917.07	0.00174753	0.0174742	2.32902	ACHN_TIG	ACHN_DMSO	2.36e-05	0.00045564
5.89_217.0969m/z	Phe Ser 19809					x		x	x	x	x			37	0		217.097	1	5.8936	M+H-2H2O	C12H16N2O4	86.2555	0.131683	100	8462.44	7768.9	10116.3	17222	22279.3	21862.9	3318	3069.6	2978.26	10718	10691.2	9427.48	1007.15	1180.4	1034.29	2645.97	1293.78	917.07	0.00174753	0.0174742	2.32902	ACHN_TIG	ACHN_DMSO	2.36e-05	0.00045564
5.89_217.0969m/z	Phe Ser 19810					x		x	x	x	x			37	0		217.097	1	5.8936	M+H-2H2O	C12H16N2O4	86.2555	0.131683	100	8462.44	7768.9	10116.3	17222	22279.3	21862.9	3318	3069.6	2978.26	10718	10691.2	9427.48	1007.15	1180.4	1034.29	2645.97	1293.78	917.07	0.00174753	0.0174742	2.32902	ACHN_TIG	ACHN_DMSO	2.36e-05	0.00045564
5.89_217.0969m/z	Ser Phe 20001					x		x	x	x	x			37	0		217.097	1	5.8936	M+H-2H2O	C12H16N2O4	86.2555	0.131683	100	8462.44	7768.9	10116.3	17222	22279.3	21862.9	3318	3069.6	2978.26	10718	10691.2	9427.48	1007.15	1180.4	1034.29	2645.97	1293.78	917.07	0.00174753	0.0174742	2.32902	ACHN_TIG	ACHN_DMSO	2.36e-05	0.00045564
5.89_217.0969m/z	Ser Phe 20002					x		x	x	x	x			37	0		217.097	1	5.8936	M+H-2H2O	C12H16N2O4	86.2555	0.131683	100	8462.44	7768.9	10116.3	17222	22279.3	21862.9	3318	3069.6	2978.26	10718	10691.2	9427.48	1007.15	1180.4	1034.29	2645.97	1293.78	917.07	0.00174753	0.0174742	2.32902	ACHN_TIG	ACHN_DMSO	2.36e-05	0.00045564
5.89_217.0969m/z	Ser Phe 20003					x		x	x	x	x			37	0		217.097	1	5.8936	M+H-2H2O	C12H16N2O4	86.2555	0.131683	100	8462.44	7768.9	10116.3	17222	22279.3	21862.9	3318	3069.6	2978.26	10718	10691.2	9427.48	1007.15	1180.4	1034.29	2645.97	1293.78	917.07	0.00174753	0.0174742	2.32902	ACHN_TIG	ACHN_DMSO	2.36e-05	0.00045564
5.89_217.0969m/z	Tyr Ala 20096					x		x	x	x	x			37	0		217.097	1	5.8936	M+H-2H2O	C12H16N2O4	86.2555	0.131683	100	8462.44	7768.9	10116.3	17222	22279.3	21862.9	3318	3069.6	2978.26	10718	10691.2	9427.48	1007.15	1180.4	1034.29	2645.97	1293.78	917.07	0.00174753	0.0174742	2.32902	ACHN_TIG	ACHN_DMSO	2.36e-05	0.00045564
5.89_217.0969m/z	Tyr Ala 20097					x		x	x	x	x			37	0		217.097	1	5.8936	M+H-2H2O	C12H16N2O4	86.2555	0.131683	100	8462.44	7768.9	10116.3	17222	22279.3	21862.9	3318	3069.6	2978.26	10718	10691.2	9427.48	1007.15	1180.4	1034.29	2645.97	1293.78	917.07	0.00174753	0.0174742	2.32902	ACHN_TIG	ACHN_DMSO	2.36e-05	0.00045564
5.89_217.0969m/z	Tyr Ala 20098					x		x	x	x	x			37	0		217.097	1	5.8936	M+H-2H2O	C12H16N2O4	86.2555	0.131683	100	8462.44	7768.9	10116.3	17222	22279.3	21862.9	3318	3069.6	2978.26	10718	10691.2	9427.48	1007.15	1180.4	1034.29	2645.97	1293.78	917.07	0.00174753	0.0174742	2.32902	ACHN_TIG	ACHN_DMSO	2.36e-05	0.00045564
1.03_163.1156m/z	HMDB0032380	(S1)-Methoxy-3-heptanethiol	*			x		x	x	x	x	x		36.7	0		163.116	1	1.0303	M+H	C8H18OS	86.7485	0.126983	100	4804.13	4474.01	5984.04	16228.8	18227	18689.1	6532.58	7458.3	6592.04	18962.1	21193.5	15371.7	8472.16	6742.31	7797.05	11985.2	11608.3	13750	0.0002129	0.00513722	3.48214	ACHN_TIG	ACHN_DMSO	0.000676721	0.00314474
1.17_164.0824m/z	HMDB0060477	gamma-Glutamyl-beta-aminopropiononitrile	*			x		x					x	37.9	0		164.082	1	1.16605	M+H-2H2O	C8H13N3O3	92.9944	0.0875833	100 - 3.3	725.869	1336.42	1197.37	2547.16	1956.41	1772.95	669.89	1252.93	539.435	1472.86	1801.17	1435.84	898.095	433.357	107.248	1381.34	1915.89	1799.43	0.0355218	0.12221	1.92551	ACHN_TIG	ACHN_DMSO	0.0539242	0.078232
1.17_164.0824m/z	4-Hydroxyquinazoline 31134					x		x					x	37.8	0		164.082	1	1.16605	M+NH4	C8H6N2O	93.8249	0.0875833	100 - 3.3	725.869	1336.42	1197.37	2547.16	1956.41	1772.95	669.89	1252.93	539.435	1472.86	1801.17	1435.84	898.095	433.357	107.248	1381.34	1915.89	1799.43	0.0355218	0.12221	1.92551	ACHN_TIG	ACHN_DMSO	0.0539242	0.078232
1.17_164.0824m/z	4-Hydroxyquinazoline 31135					x		x					x	37.8	0		164.082	1	1.16605	M+NH4	C8H6N2O	93.8249	0.0875833	100 - 3.3	725.869	1336.42	1197.37	2547.16	1956.41	1772.95	669.89	1252.93	539.435	1472.86	1801.17	1435.84	898.095	433.357	107.248	1381.34	1915.89	1799.43	0.0355218	0.12221	1.92551	ACHN_TIG	ACHN_DMSO	0.0539242	0.078232
1.17_164.0824m/z	4-Hydroxyquinazoline 31136					x		x					x	37.8	0		164.082	1	1.16605	M+NH4	C8H6N2O	93.8249	0.0875833	100 - 3.3	725.869	1336.42	1197.37	2547.16	1956.41	1772.95	669.89	1252.93	539.435	1472.86	1801.17	1435.84	898.095	433.357	107.248	1381.34	1915.89	1799.43	0.0355218	0.12221	1.92551	ACHN_TIG	ACHN_DMSO	0.0539242	0.078232
1.17_184.0578m/z	HMDB0000510	Aminoadipic acid	*			x						x	x	38.2	0		184.058	1	1.17043	M+Na	C6H11NO4	92.4434	0.183933	100	7885.18	9924.38	9404.97	11496.7	6939.46	6682.69	7962.46	9383.01	5732.06	5367.03	5550.56	5988.93	6399.55	4133.03	3067.89	7988.74	9756.28	12175.3	0.598497	0.667079	-1.08343	ACHN_DMSO	ACHN_TIG	0.120735	0.143536
1.17_184.0578m/z	D,L-A-AMINO-ADIPIC ACID	IHL_v2_RPLC_pos HMDB0000510				x						x	x	38.2	0		184.058	1	1.17043	M+Na	C6H11NO4	92.4434	0.183933	100	7885.18	9924.38	9404.97	11496.7	6939.46	6682.69	7962.46	9383.01	5732.06	5367.03	5550.56	5988.93	6399.55	4133.03	3067.89	7988.74	9756.28	12175.3	0.598497	0.667079	-1.08343	ACHN_DMSO	ACHN_TIG	0.120735	0.143536
1.17_184.0578m/z	DL-2-Aminoadipic acid 26006					x						x	x	38.2	0		184.058	1	1.17043	M+Na	C6H11NO4	92.4434	0.183933	100	7885.18	9924.38	9404.97	11496.7	6939.46	6682.69	7962.46	9383.01	5732.06	5367.03	5550.56	5988.93	6399.55	4133.03	3067.89	7988.74	9756.28	12175.3	0.598497	0.667079	-1.08343	ACHN_DMSO	ACHN_TIG	0.120735	0.143536
1.17_184.0578m/z	DL-2-Aminoadipic acid 26007					x						x	x	38.2	0		184.058	1	1.17043	M+Na	C6H11NO4	92.4434	0.183933	100	7885.18	9924.38	9404.97	11496.7	6939.46	6682.69	7962.46	9383.01	5732.06	5367.03	5550.56	5988.93	6399.55	4133.03	3067.89	7988.74	9756.28	12175.3	0.598497	0.667079	-1.08343	ACHN_DMSO	ACHN_TIG	0.120735	0.143536
1.17_184.0578m/z	DL-2-Aminoadipic acid 26008					x						x	x	38.2	0		184.058	1	1.17043	M+Na	C6H11NO4	92.4434	0.183933	100	7885.18	9924.38	9404.97	11496.7	6939.46	6682.69	7962.46	9383.01	5732.06	5367.03	5550.56	5988.93	6399.55	4133.03	3067.89	7988.74	9756.28	12175.3	0.598497	0.667079	-1.08343	ACHN_DMSO	ACHN_TIG	0.120735	0.143536
1.17_184.0578m/z	DL-2-Aminoadipic acid 31155					x						x	x	38.2	0		184.058	1	1.17043	M+Na	C6H11NO4	92.4434	0.183933	100	7885.18	9924.38	9404.97	11496.7	6939.46	6682.69	7962.46	9383.01	5732.06	5367.03	5550.56	5988.93	6399.55	4133.03	3067.89	7988.74	9756.28	12175.3	0.598497	0.667079	-1.08343	ACHN_DMSO	ACHN_TIG	0.120735	0.143536
1.17_184.0578m/z	HMDB0029423	Acetylhomoserine				x						x	x	38.2	0		184.058	1	1.17043	M+Na	C6H11NO4	92.4434	0.183933	100	7885.18	9924.38	9404.97	11496.7	6939.46	6682.69	7962.46	9383.01	5732.06	5367.03	5550.56	5988.93	6399.55	4133.03	3067.89	7988.74	9756.28	12175.3	0.598497	0.667079	-1.08343	ACHN_DMSO	ACHN_TIG	0.120735	0.143536
1.17_184.0578m/z	HMDB0033747	(Â±)-2,2'-Iminobispropanoic acid				x						x	x	38.2	0		184.058	1	1.17043	M+Na	C6H11NO4	92.4434	0.183933	100	7885.18	9924.38	9404.97	11496.7	6939.46	6682.69	7962.46	9383.01	5732.06	5367.03	5550.56	5988.93	6399.55	4133.03	3067.89	7988.74	9756.28	12175.3	0.598497	0.667079	-1.08343	ACHN_DMSO	ACHN_TIG	0.120735	0.143536
1.17_184.0578m/z	HMDB0061715	Glutamate, gamma-methyl ester				x						x	x	38.2	0		184.058	1	1.17043	M+Na	C6H11NO4	92.4434	0.183933	100	7885.18	9924.38	9404.97	11496.7	6939.46	6682.69	7962.46	9383.01	5732.06	5367.03	5550.56	5988.93	6399.55	4133.03	3067.89	7988.74	9756.28	12175.3	0.598497	0.667079	-1.08343	ACHN_DMSO	ACHN_TIG	0.120735	0.143536
1.17_184.0578m/z	HMDB0062557	N-Acetylthreonine				x						x	x	38.2	0		184.058	1	1.17043	M+Na	C6H11NO4	92.4434	0.183933	100	7885.18	9924.38	9404.97	11496.7	6939.46	6682.69	7962.46	9383.01	5732.06	5367.03	5550.56	5988.93	6399.55	4133.03	3067.89	7988.74	9756.28	12175.3	0.598497	0.667079	-1.08343	ACHN_DMSO	ACHN_TIG	0.120735	0.143536
1.17_184.0578m/z	HMDB0062660	N-methyl-L-glutamic Acid				x						x	x	38.2	0		184.058	1	1.17043	M+Na	C6H11NO4	92.4434	0.183933	100	7885.18	9924.38	9404.97	11496.7	6939.46	6682.69	7962.46	9383.01	5732.06	5367.03	5550.56	5988.93	6399.55	4133.03	3067.89	7988.74	9756.28	12175.3	0.598497	0.667079	-1.08343	ACHN_DMSO	ACHN_TIG	0.120735	0.143536
1.17_184.0578m/z	HMDB0094716	hydroxybutyrylglycine				x						x	x	38.2	0		184.058	1	1.17043	M+Na	C6H11NO4	92.4434	0.183933	100	7885.18	9924.38	9404.97	11496.7	6939.46	6682.69	7962.46	9383.01	5732.06	5367.03	5550.56	5988.93	6399.55	4133.03	3067.89	7988.74	9756.28	12175.3	0.598497	0.667079	-1.08343	ACHN_DMSO	ACHN_TIG	0.120735	0.143536
1.17_184.0578m/z	L-2-Aminoadipic acid 15374					x						x	x	38.2	0		184.058	1	1.17043	M+Na	C6H11NO4	92.4434	0.183933	100	7885.18	9924.38	9404.97	11496.7	6939.46	6682.69	7962.46	9383.01	5732.06	5367.03	5550.56	5988.93	6399.55	4133.03	3067.89	7988.74	9756.28	12175.3	0.598497	0.667079	-1.08343	ACHN_DMSO	ACHN_TIG	0.120735	0.143536
1.17_184.0578m/z	L-2-Aminoadipic acid 15375					x						x	x	38.2	0		184.058	1	1.17043	M+Na	C6H11NO4	92.4434	0.183933	100	7885.18	9924.38	9404.97	11496.7	6939.46	6682.69	7962.46	9383.01	5732.06	5367.03	5550.56	5988.93	6399.55	4133.03	3067.89	7988.74	9756.28	12175.3	0.598497	0.667079	-1.08343	ACHN_DMSO	ACHN_TIG	0.120735	0.143536
1.17_184.0578m/z	L-2-Aminoadipic acid 16215					x						x	x	38.2	0		184.058	1	1.17043	M+Na	C6H11NO4	92.4434	0.183933	100	7885.18	9924.38	9404.97	11496.7	6939.46	6682.69	7962.46	9383.01	5732.06	5367.03	5550.56	5988.93	6399.55	4133.03	3067.89	7988.74	9756.28	12175.3	0.598497	0.667079	-1.08343	ACHN_DMSO	ACHN_TIG	0.120735	0.143536
1.17_184.0578m/z	L-2-Aminoadipic acid 16216					x						x	x	38.2	0		184.058	1	1.17043	M+Na	C6H11NO4	92.4434	0.183933	100	7885.18	9924.38	9404.97	11496.7	6939.46	6682.69	7962.46	9383.01	5732.06	5367.03	5550.56	5988.93	6399.55	4133.03	3067.89	7988.74	9756.28	12175.3	0.598497	0.667079	-1.08343	ACHN_DMSO	ACHN_TIG	0.120735	0.143536
1.17_184.0578m/z	L-2-Aminoadipic acid 16217					x						x	x	38.2	0		184.058	1	1.17043	M+Na	C6H11NO4	92.4434	0.183933	100	7885.18	9924.38	9404.97	11496.7	6939.46	6682.69	7962.46	9383.01	5732.06	5367.03	5550.56	5988.93	6399.55	4133.03	3067.89	7988.74	9756.28	12175.3	0.598497	0.667079	-1.08343	ACHN_DMSO	ACHN_TIG	0.120735	0.143536
1.17_184.0578m/z	N-METHYLGLUTAMATE	IHL_v2_RPLC_pos HMDB0062660				x						x	x	38.2	0		184.058	1	1.17043	M+Na	C6H11NO4	92.4434	0.183933	100	7885.18	9924.38	9404.97	11496.7	6939.46	6682.69	7962.46	9383.01	5732.06	5367.03	5550.56	5988.93	6399.55	4133.03	3067.89	7988.74	9756.28	12175.3	0.598497	0.667079	-1.08343	ACHN_DMSO	ACHN_TIG	0.120735	0.143536
1.17_184.0578m/z	N-Methylglutamic acid 26229					x						x	x	38.2	0		184.058	1	1.17043	M+Na	C6H11NO4	92.4434	0.183933	100	7885.18	9924.38	9404.97	11496.7	6939.46	6682.69	7962.46	9383.01	5732.06	5367.03	5550.56	5988.93	6399.55	4133.03	3067.89	7988.74	9756.28	12175.3	0.598497	0.667079	-1.08343	ACHN_DMSO	ACHN_TIG	0.120735	0.143536
1.17_184.0578m/z	N-Methylglutamic acid 26230					x						x	x	38.2	0		184.058	1	1.17043	M+Na	C6H11NO4	92.4434	0.183933	100	7885.18	9924.38	9404.97	11496.7	6939.46	6682.69	7962.46	9383.01	5732.06	5367.03	5550.56	5988.93	6399.55	4133.03	3067.89	7988.74	9756.28	12175.3	0.598497	0.667079	-1.08343	ACHN_DMSO	ACHN_TIG	0.120735	0.143536
1.17_184.0578m/z	N-Methylglutamic acid 26231					x						x	x	38.2	0		184.058	1	1.17043	M+Na	C6H11NO4	92.4434	0.183933	100	7885.18	9924.38	9404.97	11496.7	6939.46	6682.69	7962.46	9383.01	5732.06	5367.03	5550.56	5988.93	6399.55	4133.03	3067.89	7988.74	9756.28	12175.3	0.598497	0.667079	-1.08343	ACHN_DMSO	ACHN_TIG	0.120735	0.143536
1.17_184.0578m/z	N-Methylglutamic acid 26232					x						x	x	38.2	0		184.058	1	1.17043	M+Na	C6H11NO4	92.4434	0.183933	100	7885.18	9924.38	9404.97	11496.7	6939.46	6682.69	7962.46	9383.01	5732.06	5367.03	5550.56	5988.93	6399.55	4133.03	3067.89	7988.74	9756.28	12175.3	0.598497	0.667079	-1.08343	ACHN_DMSO	ACHN_TIG	0.120735	0.143536
1.17_184.0578m/z	N-Methylglutamic acid 26233					x						x	x	38.2	0		184.058	1	1.17043	M+Na	C6H11NO4	92.4434	0.183933	100	7885.18	9924.38	9404.97	11496.7	6939.46	6682.69	7962.46	9383.01	5732.06	5367.03	5550.56	5988.93	6399.55	4133.03	3067.89	7988.74	9756.28	12175.3	0.598497	0.667079	-1.08343	ACHN_DMSO	ACHN_TIG	0.120735	0.143536
1.17_184.0578m/z	N-Methyl-L-glutamate 15442					x						x	x	38.2	0		184.058	1	1.17043	M+Na	C6H11NO4	92.4434	0.183933	100	7885.18	9924.38	9404.97	11496.7	6939.46	6682.69	7962.46	9383.01	5732.06	5367.03	5550.56	5988.93	6399.55	4133.03	3067.89	7988.74	9756.28	12175.3	0.598497	0.667079	-1.08343	ACHN_DMSO	ACHN_TIG	0.120735	0.143536
1.17_184.0578m/z	N-Methyl-L-glutamate 15443					x						x	x	38.2	0		184.058	1	1.17043	M+Na	C6H11NO4	92.4434	0.183933	100	7885.18	9924.38	9404.97	11496.7	6939.46	6682.69	7962.46	9383.01	5732.06	5367.03	5550.56	5988.93	6399.55	4133.03	3067.89	7988.74	9756.28	12175.3	0.598497	0.667079	-1.08343	ACHN_DMSO	ACHN_TIG	0.120735	0.143536
1.17_184.0578m/z	N-Methyl-L-glutamate 16322					x						x	x	38.2	0		184.058	1	1.17043	M+Na	C6H11NO4	92.4434	0.183933	100	7885.18	9924.38	9404.97	11496.7	6939.46	6682.69	7962.46	9383.01	5732.06	5367.03	5550.56	5988.93	6399.55	4133.03	3067.89	7988.74	9756.28	12175.3	0.598497	0.667079	-1.08343	ACHN_DMSO	ACHN_TIG	0.120735	0.143536
1.17_184.0578m/z	N-Methyl-L-glutamate 16323					x						x	x	38.2	0		184.058	1	1.17043	M+Na	C6H11NO4	92.4434	0.183933	100	7885.18	9924.38	9404.97	11496.7	6939.46	6682.69	7962.46	9383.01	5732.06	5367.03	5550.56	5988.93	6399.55	4133.03	3067.89	7988.74	9756.28	12175.3	0.598497	0.667079	-1.08343	ACHN_DMSO	ACHN_TIG	0.120735	0.143536
1.17_184.0578m/z	N-Methyl-L-glutamate 16324					x						x	x	38.2	0		184.058	1	1.17043	M+Na	C6H11NO4	92.4434	0.183933	100	7885.18	9924.38	9404.97	11496.7	6939.46	6682.69	7962.46	9383.01	5732.06	5367.03	5550.56	5988.93	6399.55	4133.03	3067.89	7988.74	9756.28	12175.3	0.598497	0.667079	-1.08343	ACHN_DMSO	ACHN_TIG	0.120735	0.143536
1.16_146.0922m/z	HMDB0003464	4-Guanidinobutanoic acid	*			x				x		x		38.3	0		146.092	1	1.15728	M+H	C5H11N3O2	93.1869	0.113867	100	2087.56	1971.27	2538.77	1448.1	1826.22	1760.22	4870.6	4937.85	5113.39	4786.61	4390.52	4414.79	3705.59	3934.48	3888.7	2980.74	3381.27	3023.93	0.0623888	0.173383	-1.31047	ACHN_DMSO	ACHN_TIG	0.0404782	0.0631395
1.16_146.0922m/z	4-GUANIDINOBUTANOATE	IHL_v2_RPLC_pos HMDB0003464				x				x		x		38.3	0		146.092	1	1.15728	M+H	C5H11N3O2	93.1869	0.113867	100	2087.56	1971.27	2538.77	1448.1	1826.22	1760.22	4870.6	4937.85	5113.39	4786.61	4390.52	4414.79	3705.59	3934.48	3888.7	2980.74	3381.27	3023.93	0.0623888	0.173383	-1.31047	ACHN_DMSO	ACHN_TIG	0.0404782	0.0631395
1.16_146.0922m/z	4-Guanidinobutanoic acid 23890					x				x		x		38.3	0		146.092	1	1.15728	M+H	C5H11N3O2	93.1869	0.113867	100	2087.56	1971.27	2538.77	1448.1	1826.22	1760.22	4870.6	4937.85	5113.39	4786.61	4390.52	4414.79	3705.59	3934.48	3888.7	2980.74	3381.27	3023.93	0.0623888	0.173383	-1.31047	ACHN_DMSO	ACHN_TIG	0.0404782	0.0631395
1.16_146.0922m/z	4-Guanidinobutanoic acid 23891					x				x		x		38.3	0		146.092	1	1.15728	M+H	C5H11N3O2	93.1869	0.113867	100	2087.56	1971.27	2538.77	1448.1	1826.22	1760.22	4870.6	4937.85	5113.39	4786.61	4390.52	4414.79	3705.59	3934.48	3888.7	2980.74	3381.27	3023.93	0.0623888	0.173383	-1.31047	ACHN_DMSO	ACHN_TIG	0.0404782	0.0631395
1.16_146.0922m/z	4-Guanidinobutanoic acid 23892					x				x		x		38.3	0		146.092	1	1.15728	M+H	C5H11N3O2	93.1869	0.113867	100	2087.56	1971.27	2538.77	1448.1	1826.22	1760.22	4870.6	4937.85	5113.39	4786.61	4390.52	4414.79	3705.59	3934.48	3888.7	2980.74	3381.27	3023.93	0.0623888	0.173383	-1.31047	ACHN_DMSO	ACHN_TIG	0.0404782	0.0631395
1.16_146.0922m/z	4-Guanidinobutanoic acid 25911					x				x		x		38.3	0		146.092	1	1.15728	M+H	C5H11N3O2	93.1869	0.113867	100	2087.56	1971.27	2538.77	1448.1	1826.22	1760.22	4870.6	4937.85	5113.39	4786.61	4390.52	4414.79	3705.59	3934.48	3888.7	2980.74	3381.27	3023.93	0.0623888	0.173383	-1.31047	ACHN_DMSO	ACHN_TIG	0.0404782	0.0631395
1.16_146.0922m/z	4-Guanidinobutanoic acid 25912					x				x		x		38.3	0		146.092	1	1.15728	M+H	C5H11N3O2	93.1869	0.113867	100	2087.56	1971.27	2538.77	1448.1	1826.22	1760.22	4870.6	4937.85	5113.39	4786.61	4390.52	4414.79	3705.59	3934.48	3888.7	2980.74	3381.27	3023.93	0.0623888	0.173383	-1.31047	ACHN_DMSO	ACHN_TIG	0.0404782	0.0631395
1.16_146.0922m/z	4-Guanidinobutanoic acid 25913					x				x		x		38.3	0		146.092	1	1.15728	M+H	C5H11N3O2	93.1869	0.113867	100	2087.56	1971.27	2538.77	1448.1	1826.22	1760.22	4870.6	4937.85	5113.39	4786.61	4390.52	4414.79	3705.59	3934.48	3888.7	2980.74	3381.27	3023.93	0.0623888	0.173383	-1.31047	ACHN_DMSO	ACHN_TIG	0.0404782	0.0631395
1.16_146.0922m/z	HMDB0000079	Dihydrothymine				x				x		x		38.4	0		146.092	1	1.15728	M+NH4	C5H8N2O2	93.5576	0.113867	100	2087.56	1971.27	2538.77	1448.1	1826.22	1760.22	4870.6	4937.85	5113.39	4786.61	4390.52	4414.79	3705.59	3934.48	3888.7	2980.74	3381.27	3023.93	0.0623888	0.173383	-1.31047	ACHN_DMSO	ACHN_TIG	0.0404782	0.0631395
1.16_146.0922m/z	HMDB0029874	Squamolone				x				x		x		38.4	0		146.092	1	1.15728	M+NH4	C5H8N2O2	93.5576	0.113867	100	2087.56	1971.27	2538.77	1448.1	1826.22	1760.22	4870.6	4937.85	5113.39	4786.61	4390.52	4414.79	3705.59	3934.48	3888.7	2980.74	3381.27	3023.93	0.0623888	0.173383	-1.31047	ACHN_DMSO	ACHN_TIG	0.0404782	0.0631395
1.16_146.0922m/z	HMDB0031547	L-Cyclo(alanylglycyl)				x				x		x		38.4	0		146.092	1	1.15728	M+NH4	C5H8N2O2	93.5576	0.113867	100	2087.56	1971.27	2538.77	1448.1	1826.22	1760.22	4870.6	4937.85	5113.39	4786.61	4390.52	4414.79	3705.59	3934.48	3888.7	2980.74	3381.27	3023.93	0.0623888	0.173383	-1.31047	ACHN_DMSO	ACHN_TIG	0.0404782	0.0631395
1.16_146.0922m/z	HMDB0062558	Pyroglutamine				x				x		x		38.4	0		146.092	1	1.15728	M+NH4	C5H8N2O2	93.5576	0.113867	100	2087.56	1971.27	2538.77	1448.1	1826.22	1760.22	4870.6	4937.85	5113.39	4786.61	4390.52	4414.79	3705.59	3934.48	3888.7	2980.74	3381.27	3023.93	0.0623888	0.173383	-1.31047	ACHN_DMSO	ACHN_TIG	0.0404782	0.0631395
1.38_153.0405m/z	HMDB0000292	Xanthine	*			x		x				x	x	38.2	0		153.04	1	1.37625	M+H	C5H4N4O2	92.924	0.0744333	100	611.468	397.301	492.899	364.478	228.966	242.457	904.506	788.057	883.142	584.576	664.478	1271.45	596.458	833.09	671.921	246.449	463.677	219.989	0.0367616	0.125199	-1.79647	ACHN_DMSO	ACHN_TIG	0.75716	0.567221
1.38_153.0405m/z	HMDB0000786	Oxypurinol				x		x				x	x	38.2	0		153.04	1	1.37625	M+H	C5H4N4O2	92.924	0.0744333	100	611.468	397.301	492.899	364.478	228.966	242.457	904.506	788.057	883.142	584.576	664.478	1271.45	596.458	833.09	671.921	246.449	463.677	219.989	0.0367616	0.125199	-1.79647	ACHN_DMSO	ACHN_TIG	0.75716	0.567221
1.38_153.0405m/z	HMDB0001182	6,8-Dihydroxypurine				x		x				x	x	38.2	0		153.04	1	1.37625	M+H	C5H4N4O2	92.924	0.0744333	100	611.468	397.301	492.899	364.478	228.966	242.457	904.506	788.057	883.142	584.576	664.478	1271.45	596.458	833.09	671.921	246.449	463.677	219.989	0.0367616	0.125199	-1.79647	ACHN_DMSO	ACHN_TIG	0.75716	0.567221
1.38_153.0405m/z	XANTHINE	IHL_v2_RPLC_pos HMDB0000292				x		x				x	x	38.2	0		153.04	1	1.37625	M+H	C5H4N4O2	92.924	0.0744333	100	611.468	397.301	492.899	364.478	228.966	242.457	904.506	788.057	883.142	584.576	664.478	1271.45	596.458	833.09	671.921	246.449	463.677	219.989	0.0367616	0.125199	-1.79647	ACHN_DMSO	ACHN_TIG	0.75716	0.567221
1.38_153.0405m/z	Xanthine 16770					x		x				x	x	38.2	0		153.04	1	1.37625	M+H	C5H4N4O2	92.924	0.0744333	100	611.468	397.301	492.899	364.478	228.966	242.457	904.506	788.057	883.142	584.576	664.478	1271.45	596.458	833.09	671.921	246.449	463.677	219.989	0.0367616	0.125199	-1.79647	ACHN_DMSO	ACHN_TIG	0.75716	0.567221
1.38_153.0405m/z	Xanthine 16771					x		x				x	x	38.2	0		153.04	1	1.37625	M+H	C5H4N4O2	92.924	0.0744333	100	611.468	397.301	492.899	364.478	228.966	242.457	904.506	788.057	883.142	584.576	664.478	1271.45	596.458	833.09	671.921	246.449	463.677	219.989	0.0367616	0.125199	-1.79647	ACHN_DMSO	ACHN_TIG	0.75716	0.567221
1.38_153.0405m/z	Xanthine 16772					x		x				x	x	38.2	0		153.04	1	1.37625	M+H	C5H4N4O2	92.924	0.0744333	100	611.468	397.301	492.899	364.478	228.966	242.457	904.506	788.057	883.142	584.576	664.478	1271.45	596.458	833.09	671.921	246.449	463.677	219.989	0.0367616	0.125199	-1.79647	ACHN_DMSO	ACHN_TIG	0.75716	0.567221
1.38_153.0405m/z	Xanthine 28100					x		x				x	x	38.2	0		153.04	1	1.37625	M+H	C5H4N4O2	92.924	0.0744333	100	611.468	397.301	492.899	364.478	228.966	242.457	904.506	788.057	883.142	584.576	664.478	1271.45	596.458	833.09	671.921	246.449	463.677	219.989	0.0367616	0.125199	-1.79647	ACHN_DMSO	ACHN_TIG	0.75716	0.567221
1.38_153.0405m/z	Xanthine 28101					x		x				x	x	38.2	0		153.04	1	1.37625	M+H	C5H4N4O2	92.924	0.0744333	100	611.468	397.301	492.899	364.478	228.966	242.457	904.506	788.057	883.142	584.576	664.478	1271.45	596.458	833.09	671.921	246.449	463.677	219.989	0.0367616	0.125199	-1.79647	ACHN_DMSO	ACHN_TIG	0.75716	0.567221
1.38_153.0405m/z	Xanthine 28102					x		x				x	x	38.2	0		153.04	1	1.37625	M+H	C5H4N4O2	92.924	0.0744333	100	611.468	397.301	492.899	364.478	228.966	242.457	904.506	788.057	883.142	584.576	664.478	1271.45	596.458	833.09	671.921	246.449	463.677	219.989	0.0367616	0.125199	-1.79647	ACHN_DMSO	ACHN_TIG	0.75716	0.567221
1.21_585.0911m/z	HMDB0135190	(2-oxo-1,2-diphenylethoxy)sulfonic acid	*			x		x	x	x		x	x	37.6	0		585.091	1	1.20983	2M+H	C14H12O5S	93.3008	0.2496	100 - 16.8	28317.6	29821.2	33797.4	10674	8618.62	9851.44	49186.1	49798.8	46930.9	38904.5	39951.4	41491.3	68694.8	58665.1	58250.7	27229.1	18590.6	18413.8	0.000146771	0.00466298	-3.15454	ACHN_DMSO	ACHN_TIG	0.00176529	0.00617663
1.87_304.1496m/z	HMDB0039423	N5-Acetyl-N2-gamma-L-glutamyl-L-ornithine	*			x				x	x		x	44.8	32.5		304.15	1	1.87107	M+H	C12H21N3O6	93.9363	0.15765	100 - 9.89	2483.18	4090.38	4272.59	4088.8	4063.01	3947.69	2610.2	3442.35	1728.73	6712.64	6423.5	5872.45	184.98	160.294	47.0802	183.824	269.996	491.216	0.47419	0.585813	1.11556	ACHN_TIG	ACHN_DMSO	0.0103207	0.0219249
1.87_304.1496m/z	Val Glu Gly 12729					x				x	x		x	46.9	43.2		304.15	1	1.87107	M+H	C12H21N3O6	93.9363	0.15765	100 - 9.89	2483.18	4090.38	4272.59	4088.8	4063.01	3947.69	2610.2	3442.35	1728.73	6712.64	6423.5	5872.45	184.98	160.294	47.0802	183.824	269.996	491.216	0.47419	0.585813	1.11556	ACHN_TIG	ACHN_DMSO	0.0103207	0.0219249
1.87_304.1496m/z	Asp Ile Gly 9025					x				x	x		x	45.5	36.1		304.15	1	1.87107	M+H	C12H21N3O6	93.9363	0.15765	100 - 9.89	2483.18	4090.38	4272.59	4088.8	4063.01	3947.69	2610.2	3442.35	1728.73	6712.64	6423.5	5872.45	184.98	160.294	47.0802	183.824	269.996	491.216	0.47419	0.585813	1.11556	ACHN_TIG	ACHN_DMSO	0.0103207	0.0219249
1.87_304.1496m/z	Asp Leu Gly 13600					x				x	x		x	45	33.7		304.15	1	1.87107	M+H	C12H21N3O6	93.9363	0.15765	100 - 9.89	2483.18	4090.38	4272.59	4088.8	4063.01	3947.69	2610.2	3442.35	1728.73	6712.64	6423.5	5872.45	184.98	160.294	47.0802	183.824	269.996	491.216	0.47419	0.585813	1.11556	ACHN_TIG	ACHN_DMSO	0.0103207	0.0219249
1.87_304.1496m/z	Gly Glu Val 12941					x				x	x		x	42.8	22.5		304.15	1	1.87107	M+H	C12H21N3O6	93.9363	0.15765	100 - 9.89	2483.18	4090.38	4272.59	4088.8	4063.01	3947.69	2610.2	3442.35	1728.73	6712.64	6423.5	5872.45	184.98	160.294	47.0802	183.824	269.996	491.216	0.47419	0.585813	1.11556	ACHN_TIG	ACHN_DMSO	0.0103207	0.0219249
1.87_304.1496m/z	Glu Val Gly 1902					x				x	x		x	41.9	18.3		304.15	1	1.87107	M+H	C12H21N3O6	93.9363	0.15765	100 - 9.89	2483.18	4090.38	4272.59	4088.8	4063.01	3947.69	2610.2	3442.35	1728.73	6712.64	6423.5	5872.45	184.98	160.294	47.0802	183.824	269.996	491.216	0.47419	0.585813	1.11556	ACHN_TIG	ACHN_DMSO	0.0103207	0.0219249
1.87_304.1496m/z	Val Glu Gly 12730					x				x	x		x	41.8	17.8		304.15	1	1.87107	M+H	C12H21N3O6	93.9363	0.15765	100 - 9.89	2483.18	4090.38	4272.59	4088.8	4063.01	3947.69	2610.2	3442.35	1728.73	6712.64	6423.5	5872.45	184.98	160.294	47.0802	183.824	269.996	491.216	0.47419	0.585813	1.11556	ACHN_TIG	ACHN_DMSO	0.0103207	0.0219249
1.87_304.1496m/z	Gly Glu Val 12940					x				x	x		x	41.4	15.5		304.15	1	1.87107	M+H	C12H21N3O6	93.9363	0.15765	100 - 9.89	2483.18	4090.38	4272.59	4088.8	4063.01	3947.69	2610.2	3442.35	1728.73	6712.64	6423.5	5872.45	184.98	160.294	47.0802	183.824	269.996	491.216	0.47419	0.585813	1.11556	ACHN_TIG	ACHN_DMSO	0.0103207	0.0219249
1.87_304.1496m/z	Gly Asp Ile 11971					x				x	x		x	40.6	11.6		304.15	1	1.87107	M+H	C12H21N3O6	93.9363	0.15765	100 - 9.89	2483.18	4090.38	4272.59	4088.8	4063.01	3947.69	2610.2	3442.35	1728.73	6712.64	6423.5	5872.45	184.98	160.294	47.0802	183.824	269.996	491.216	0.47419	0.585813	1.11556	ACHN_TIG	ACHN_DMSO	0.0103207	0.0219249
1.87_304.1496m/z	Gly Asp Leu 2466					x				x	x		x	40.3	10.3		304.15	1	1.87107	M+H	C12H21N3O6	93.9363	0.15765	100 - 9.89	2483.18	4090.38	4272.59	4088.8	4063.01	3947.69	2610.2	3442.35	1728.73	6712.64	6423.5	5872.45	184.98	160.294	47.0802	183.824	269.996	491.216	0.47419	0.585813	1.11556	ACHN_TIG	ACHN_DMSO	0.0103207	0.0219249
1.87_304.1496m/z	Gly Asp Leu 2465					x				x	x		x	39.9	8.15		304.15	1	1.87107	M+H	C12H21N3O6	93.9363	0.15765	100 - 9.89	2483.18	4090.38	4272.59	4088.8	4063.01	3947.69	2610.2	3442.35	1728.73	6712.64	6423.5	5872.45	184.98	160.294	47.0802	183.824	269.996	491.216	0.47419	0.585813	1.11556	ACHN_TIG	ACHN_DMSO	0.0103207	0.0219249
1.87_304.1496m/z	Asp Ile Gly 9026					x				x	x		x	39.8	7.9		304.15	1	1.87107	M+H	C12H21N3O6	93.9363	0.15765	100 - 9.89	2483.18	4090.38	4272.59	4088.8	4063.01	3947.69	2610.2	3442.35	1728.73	6712.64	6423.5	5872.45	184.98	160.294	47.0802	183.824	269.996	491.216	0.47419	0.585813	1.11556	ACHN_TIG	ACHN_DMSO	0.0103207	0.0219249
1.87_304.1496m/z	Gly Asp Ile 11970					x				x	x		x	39.7	7.27		304.15	1	1.87107	M+H	C12H21N3O6	93.9363	0.15765	100 - 9.89	2483.18	4090.38	4272.59	4088.8	4063.01	3947.69	2610.2	3442.35	1728.73	6712.64	6423.5	5872.45	184.98	160.294	47.0802	183.824	269.996	491.216	0.47419	0.585813	1.11556	ACHN_TIG	ACHN_DMSO	0.0103207	0.0219249
1.87_304.1496m/z	Asp Leu Gly 13601					x				x	x		x	39.7	7.08		304.15	1	1.87107	M+H	C12H21N3O6	93.9363	0.15765	100 - 9.89	2483.18	4090.38	4272.59	4088.8	4063.01	3947.69	2610.2	3442.35	1728.73	6712.64	6423.5	5872.45	184.98	160.294	47.0802	183.824	269.996	491.216	0.47419	0.585813	1.11556	ACHN_TIG	ACHN_DMSO	0.0103207	0.0219249
1.87_304.1496m/z	Glu Val Gly 1903					x				x	x		x	39.3	5.37		304.15	1	1.87107	M+H	C12H21N3O6	93.9363	0.15765	100 - 9.89	2483.18	4090.38	4272.59	4088.8	4063.01	3947.69	2610.2	3442.35	1728.73	6712.64	6423.5	5872.45	184.98	160.294	47.0802	183.824	269.996	491.216	0.47419	0.585813	1.11556	ACHN_TIG	ACHN_DMSO	0.0103207	0.0219249
1.87_304.1496m/z	Val Glu Gly 12731					x				x	x		x	39.1	4.11		304.15	1	1.87107	M+H	C12H21N3O6	93.9363	0.15765	100 - 9.89	2483.18	4090.38	4272.59	4088.8	4063.01	3947.69	2610.2	3442.35	1728.73	6712.64	6423.5	5872.45	184.98	160.294	47.0802	183.824	269.996	491.216	0.47419	0.585813	1.11556	ACHN_TIG	ACHN_DMSO	0.0103207	0.0219249
1.87_304.1496m/z	Gly Val Glu 10527					x				x	x		x	39.1	4		304.15	1	1.87107	M+H	C12H21N3O6	93.9363	0.15765	100 - 9.89	2483.18	4090.38	4272.59	4088.8	4063.01	3947.69	2610.2	3442.35	1728.73	6712.64	6423.5	5872.45	184.98	160.294	47.0802	183.824	269.996	491.216	0.47419	0.585813	1.11556	ACHN_TIG	ACHN_DMSO	0.0103207	0.0219249
1.87_304.1496m/z	Val Ala Asp 1728					x				x	x		x	39.1	3.94		304.15	1	1.87107	M+H	C12H21N3O6	93.9363	0.15765	100 - 9.89	2483.18	4090.38	4272.59	4088.8	4063.01	3947.69	2610.2	3442.35	1728.73	6712.64	6423.5	5872.45	184.98	160.294	47.0802	183.824	269.996	491.216	0.47419	0.585813	1.11556	ACHN_TIG	ACHN_DMSO	0.0103207	0.0219249
1.87_304.1496m/z	Val Asp Ala 10965					x				x	x		x	38.9	3.23		304.15	1	1.87107	M+H	C12H21N3O6	93.9363	0.15765	100 - 9.89	2483.18	4090.38	4272.59	4088.8	4063.01	3947.69	2610.2	3442.35	1728.73	6712.64	6423.5	5872.45	184.98	160.294	47.0802	183.824	269.996	491.216	0.47419	0.585813	1.11556	ACHN_TIG	ACHN_DMSO	0.0103207	0.0219249
1.87_304.1496m/z	Glu Val Gly 1904					x				x	x		x	38.9	3.06		304.15	1	1.87107	M+H	C12H21N3O6	93.9363	0.15765	100 - 9.89	2483.18	4090.38	4272.59	4088.8	4063.01	3947.69	2610.2	3442.35	1728.73	6712.64	6423.5	5872.45	184.98	160.294	47.0802	183.824	269.996	491.216	0.47419	0.585813	1.11556	ACHN_TIG	ACHN_DMSO	0.0103207	0.0219249
1.87_304.1496m/z	Gly Glu Val 12942					x				x	x		x	38.7	2.41		304.15	1	1.87107	M+H	C12H21N3O6	93.9363	0.15765	100 - 9.89	2483.18	4090.38	4272.59	4088.8	4063.01	3947.69	2610.2	3442.35	1728.73	6712.64	6423.5	5872.45	184.98	160.294	47.0802	183.824	269.996	491.216	0.47419	0.585813	1.11556	ACHN_TIG	ACHN_DMSO	0.0103207	0.0219249
1.87_304.1496m/z	Ala Asp Val 1832					x				x	x		x	38.6	1.58		304.15	1	1.87107	M+H	C12H21N3O6	93.9363	0.15765	100 - 9.89	2483.18	4090.38	4272.59	4088.8	4063.01	3947.69	2610.2	3442.35	1728.73	6712.64	6423.5	5872.45	184.98	160.294	47.0802	183.824	269.996	491.216	0.47419	0.585813	1.11556	ACHN_TIG	ACHN_DMSO	0.0103207	0.0219249
1.87_304.1496m/z	Gly Ile Asp 1345					x				x	x		x	38.5	1.12		304.15	1	1.87107	M+H	C12H21N3O6	93.9363	0.15765	100 - 9.89	2483.18	4090.38	4272.59	4088.8	4063.01	3947.69	2610.2	3442.35	1728.73	6712.64	6423.5	5872.45	184.98	160.294	47.0802	183.824	269.996	491.216	0.47419	0.585813	1.11556	ACHN_TIG	ACHN_DMSO	0.0103207	0.0219249
1.87_304.1496m/z	Gly Leu Asp 5499					x				x	x		x	38.5	1.05		304.15	1	1.87107	M+H	C12H21N3O6	93.9363	0.15765	100 - 9.89	2483.18	4090.38	4272.59	4088.8	4063.01	3947.69	2610.2	3442.35	1728.73	6712.64	6423.5	5872.45	184.98	160.294	47.0802	183.824	269.996	491.216	0.47419	0.585813	1.11556	ACHN_TIG	ACHN_DMSO	0.0103207	0.0219249
1.87_304.1496m/z	Val Ala Asp 1727					x				x	x		x	38.5	1.05		304.15	1	1.87107	M+H	C12H21N3O6	93.9363	0.15765	100 - 9.89	2483.18	4090.38	4272.59	4088.8	4063.01	3947.69	2610.2	3442.35	1728.73	6712.64	6423.5	5872.45	184.98	160.294	47.0802	183.824	269.996	491.216	0.47419	0.585813	1.11556	ACHN_TIG	ACHN_DMSO	0.0103207	0.0219249
1.87_304.1496m/z	Gly Val Glu 10526					x				x	x		x	38.4	0.88		304.15	1	1.87107	M+H	C12H21N3O6	93.9363	0.15765	100 - 9.89	2483.18	4090.38	4272.59	4088.8	4063.01	3947.69	2610.2	3442.35	1728.73	6712.64	6423.5	5872.45	184.98	160.294	47.0802	183.824	269.996	491.216	0.47419	0.585813	1.11556	ACHN_TIG	ACHN_DMSO	0.0103207	0.0219249
1.87_304.1496m/z	Val Asp Ala 10964					x				x	x		x	38.4	0.842		304.15	1	1.87107	M+H	C12H21N3O6	93.9363	0.15765	100 - 9.89	2483.18	4090.38	4272.59	4088.8	4063.01	3947.69	2610.2	3442.35	1728.73	6712.64	6423.5	5872.45	184.98	160.294	47.0802	183.824	269.996	491.216	0.47419	0.585813	1.11556	ACHN_TIG	ACHN_DMSO	0.0103207	0.0219249
1.87_304.1496m/z	Gly Asp Ile 11972					x				x	x		x	38.4	0.802		304.15	1	1.87107	M+H	C12H21N3O6	93.9363	0.15765	100 - 9.89	2483.18	4090.38	4272.59	4088.8	4063.01	3947.69	2610.2	3442.35	1728.73	6712.64	6423.5	5872.45	184.98	160.294	47.0802	183.824	269.996	491.216	0.47419	0.585813	1.11556	ACHN_TIG	ACHN_DMSO	0.0103207	0.0219249
1.87_304.1496m/z	Asp Gly Ile 8421					x				x	x		x	38.4	0.74		304.15	1	1.87107	M+H	C12H21N3O6	93.9363	0.15765	100 - 9.89	2483.18	4090.38	4272.59	4088.8	4063.01	3947.69	2610.2	3442.35	1728.73	6712.64	6423.5	5872.45	184.98	160.294	47.0802	183.824	269.996	491.216	0.47419	0.585813	1.11556	ACHN_TIG	ACHN_DMSO	0.0103207	0.0219249
1.87_304.1496m/z	Gly Asp Leu 2467					x				x	x		x	38.4	0.709		304.15	1	1.87107	M+H	C12H21N3O6	93.9363	0.15765	100 - 9.89	2483.18	4090.38	4272.59	4088.8	4063.01	3947.69	2610.2	3442.35	1728.73	6712.64	6423.5	5872.45	184.98	160.294	47.0802	183.824	269.996	491.216	0.47419	0.585813	1.11556	ACHN_TIG	ACHN_DMSO	0.0103207	0.0219249
1.87_304.1496m/z	Asp Ile Gly 9027					x				x	x		x	38.4	0.676		304.15	1	1.87107	M+H	C12H21N3O6	93.9363	0.15765	100 - 9.89	2483.18	4090.38	4272.59	4088.8	4063.01	3947.69	2610.2	3442.35	1728.73	6712.64	6423.5	5872.45	184.98	160.294	47.0802	183.824	269.996	491.216	0.47419	0.585813	1.11556	ACHN_TIG	ACHN_DMSO	0.0103207	0.0219249
1.87_304.1496m/z	Asp Leu Gly 13602					x				x	x		x	38.4	0.569		304.15	1	1.87107	M+H	C12H21N3O6	93.9363	0.15765	100 - 9.89	2483.18	4090.38	4272.59	4088.8	4063.01	3947.69	2610.2	3442.35	1728.73	6712.64	6423.5	5872.45	184.98	160.294	47.0802	183.824	269.996	491.216	0.47419	0.585813	1.11556	ACHN_TIG	ACHN_DMSO	0.0103207	0.0219249
1.87_304.1496m/z	Ala Asp Val 1831					x				x	x		x	38.3	0.403		304.15	1	1.87107	M+H	C12H21N3O6	93.9363	0.15765	100 - 9.89	2483.18	4090.38	4272.59	4088.8	4063.01	3947.69	2610.2	3442.35	1728.73	6712.64	6423.5	5872.45	184.98	160.294	47.0802	183.824	269.996	491.216	0.47419	0.585813	1.11556	ACHN_TIG	ACHN_DMSO	0.0103207	0.0219249
1.87_304.1496m/z	Val Ala Asp 1726					x				x	x		x	38.3	0.379		304.15	1	1.87107	M+H	C12H21N3O6	93.9363	0.15765	100 - 9.89	2483.18	4090.38	4272.59	4088.8	4063.01	3947.69	2610.2	3442.35	1728.73	6712.64	6423.5	5872.45	184.98	160.294	47.0802	183.824	269.996	491.216	0.47419	0.585813	1.11556	ACHN_TIG	ACHN_DMSO	0.0103207	0.0219249
1.87_304.1496m/z	Leu Gly Asp 16237					x				x	x		x	38.3	0.374		304.15	1	1.87107	M+H	C12H21N3O6	93.9363	0.15765	100 - 9.89	2483.18	4090.38	4272.59	4088.8	4063.01	3947.69	2610.2	3442.35	1728.73	6712.64	6423.5	5872.45	184.98	160.294	47.0802	183.824	269.996	491.216	0.47419	0.585813	1.11556	ACHN_TIG	ACHN_DMSO	0.0103207	0.0219249
1.87_304.1496m/z	Gly Leu Asp 5498					x				x	x		x	38.3	0.358		304.15	1	1.87107	M+H	C12H21N3O6	93.9363	0.15765	100 - 9.89	2483.18	4090.38	4272.59	4088.8	4063.01	3947.69	2610.2	3442.35	1728.73	6712.64	6423.5	5872.45	184.98	160.294	47.0802	183.824	269.996	491.216	0.47419	0.585813	1.11556	ACHN_TIG	ACHN_DMSO	0.0103207	0.0219249
1.87_304.1496m/z	Val Asp Ala 10963					x				x	x		x	38.3	0.301		304.15	1	1.87107	M+H	C12H21N3O6	93.9363	0.15765	100 - 9.89	2483.18	4090.38	4272.59	4088.8	4063.01	3947.69	2610.2	3442.35	1728.73	6712.64	6423.5	5872.45	184.98	160.294	47.0802	183.824	269.996	491.216	0.47419	0.585813	1.11556	ACHN_TIG	ACHN_DMSO	0.0103207	0.0219249
1.87_304.1496m/z	Gly Val Glu 10525					x				x	x		x	38.3	0.298		304.15	1	1.87107	M+H	C12H21N3O6	93.9363	0.15765	100 - 9.89	2483.18	4090.38	4272.59	4088.8	4063.01	3947.69	2610.2	3442.35	1728.73	6712.64	6423.5	5872.45	184.98	160.294	47.0802	183.824	269.996	491.216	0.47419	0.585813	1.11556	ACHN_TIG	ACHN_DMSO	0.0103207	0.0219249
1.87_304.1496m/z	Gly Ile Asp 1344					x				x	x		x	38.3	0.286		304.15	1	1.87107	M+H	C12H21N3O6	93.9363	0.15765	100 - 9.89	2483.18	4090.38	4272.59	4088.8	4063.01	3947.69	2610.2	3442.35	1728.73	6712.64	6423.5	5872.45	184.98	160.294	47.0802	183.824	269.996	491.216	0.47419	0.585813	1.11556	ACHN_TIG	ACHN_DMSO	0.0103207	0.0219249
1.87_304.1496m/z	Ala Asp Val 1830					x				x	x		x	38.3	0.233		304.15	1	1.87107	M+H	C12H21N3O6	93.9363	0.15765	100 - 9.89	2483.18	4090.38	4272.59	4088.8	4063.01	3947.69	2610.2	3442.35	1728.73	6712.64	6423.5	5872.45	184.98	160.294	47.0802	183.824	269.996	491.216	0.47419	0.585813	1.11556	ACHN_TIG	ACHN_DMSO	0.0103207	0.0219249
1.87_304.1496m/z	Asp Gly Ile 8420					x				x	x		x	38.3	0.205		304.15	1	1.87107	M+H	C12H21N3O6	93.9363	0.15765	100 - 9.89	2483.18	4090.38	4272.59	4088.8	4063.01	3947.69	2610.2	3442.35	1728.73	6712.64	6423.5	5872.45	184.98	160.294	47.0802	183.824	269.996	491.216	0.47419	0.585813	1.11556	ACHN_TIG	ACHN_DMSO	0.0103207	0.0219249
1.87_304.1496m/z	Leu Gly Asp 16236					x				x	x		x	38.3	0.159		304.15	1	1.87107	M+H	C12H21N3O6	93.9363	0.15765	100 - 9.89	2483.18	4090.38	4272.59	4088.8	4063.01	3947.69	2610.2	3442.35	1728.73	6712.64	6423.5	5872.45	184.98	160.294	47.0802	183.824	269.996	491.216	0.47419	0.585813	1.11556	ACHN_TIG	ACHN_DMSO	0.0103207	0.0219249
1.87_304.1496m/z	Gly Leu Asp 5497					x				x	x		x	38.3	0.13		304.15	1	1.87107	M+H	C12H21N3O6	93.9363	0.15765	100 - 9.89	2483.18	4090.38	4272.59	4088.8	4063.01	3947.69	2610.2	3442.35	1728.73	6712.64	6423.5	5872.45	184.98	160.294	47.0802	183.824	269.996	491.216	0.47419	0.585813	1.11556	ACHN_TIG	ACHN_DMSO	0.0103207	0.0219249
1.87_304.1496m/z	Asp Gly Ile 8419					x				x	x		x	38.3	0.0919		304.15	1	1.87107	M+H	C12H21N3O6	93.9363	0.15765	100 - 9.89	2483.18	4090.38	4272.59	4088.8	4063.01	3947.69	2610.2	3442.35	1728.73	6712.64	6423.5	5872.45	184.98	160.294	47.0802	183.824	269.996	491.216	0.47419	0.585813	1.11556	ACHN_TIG	ACHN_DMSO	0.0103207	0.0219249
1.87_304.1496m/z	Gly Ile Asp 1343					x				x	x		x	38.3	0.0775		304.15	1	1.87107	M+H	C12H21N3O6	93.9363	0.15765	100 - 9.89	2483.18	4090.38	4272.59	4088.8	4063.01	3947.69	2610.2	3442.35	1728.73	6712.64	6423.5	5872.45	184.98	160.294	47.0802	183.824	269.996	491.216	0.47419	0.585813	1.11556	ACHN_TIG	ACHN_DMSO	0.0103207	0.0219249
1.87_304.1496m/z	JWH022 29421					x				x	x		x	36	0		304.15	1	1.87107	M+H-2H2O	C24H21NO	84.1828	0.15765	100 - 9.89	2483.18	4090.38	4272.59	4088.8	4063.01	3947.69	2610.2	3442.35	1728.73	6712.64	6423.5	5872.45	184.98	160.294	47.0802	183.824	269.996	491.216	0.47419	0.585813	1.11556	ACHN_TIG	ACHN_DMSO	0.0103207	0.0219249
1.87_304.1496m/z	JWH022 29422					x				x	x		x	36	0		304.15	1	1.87107	M+H-2H2O	C24H21NO	84.1828	0.15765	100 - 9.89	2483.18	4090.38	4272.59	4088.8	4063.01	3947.69	2610.2	3442.35	1728.73	6712.64	6423.5	5872.45	184.98	160.294	47.0802	183.824	269.996	491.216	0.47419	0.585813	1.11556	ACHN_TIG	ACHN_DMSO	0.0103207	0.0219249
1.87_304.1496m/z	JWH022 29423					x				x	x		x	36	0		304.15	1	1.87107	M+H-2H2O	C24H21NO	84.1828	0.15765	100 - 9.89	2483.18	4090.38	4272.59	4088.8	4063.01	3947.69	2610.2	3442.35	1728.73	6712.64	6423.5	5872.45	184.98	160.294	47.0802	183.824	269.996	491.216	0.47419	0.585813	1.11556	ACHN_TIG	ACHN_DMSO	0.0103207	0.0219249
1.87_304.1496m/z	Thr Thr Thr 8287					x				x	x		x	38.2	0		304.15	1	1.87107	M+H-H2O	C12H23N3O7	93.6906	0.15765	100 - 9.89	2483.18	4090.38	4272.59	4088.8	4063.01	3947.69	2610.2	3442.35	1728.73	6712.64	6423.5	5872.45	184.98	160.294	47.0802	183.824	269.996	491.216	0.47419	0.585813	1.11556	ACHN_TIG	ACHN_DMSO	0.0103207	0.0219249
1.87_304.1496m/z	Thr Thr Thr 8288					x				x	x		x	38.2	0		304.15	1	1.87107	M+H-H2O	C12H23N3O7	93.6906	0.15765	100 - 9.89	2483.18	4090.38	4272.59	4088.8	4063.01	3947.69	2610.2	3442.35	1728.73	6712.64	6423.5	5872.45	184.98	160.294	47.0802	183.824	269.996	491.216	0.47419	0.585813	1.11556	ACHN_TIG	ACHN_DMSO	0.0103207	0.0219249
1.87_304.1496m/z	Thr Thr Thr 8289					x				x	x		x	38.2	0		304.15	1	1.87107	M+H-H2O	C12H23N3O7	93.6906	0.15765	100 - 9.89	2483.18	4090.38	4272.59	4088.8	4063.01	3947.69	2610.2	3442.35	1728.73	6712.64	6423.5	5872.45	184.98	160.294	47.0802	183.824	269.996	491.216	0.47419	0.585813	1.11556	ACHN_TIG	ACHN_DMSO	0.0103207	0.0219249
1.20_307.0831n	HMDB0062697	Glutathione	*			x	x		x	x	x	x	x	52.8	83	307.083	308.09	1	1.1967	M+H, 2M+H, M+Na	C10H17N3O6S	83.7206	0.170783	100 - 1.57	61506.1	299306	450421	787404	1.19638e+06	1.96255e+06	14751.5	19468.9	8295.38	3.32016e+06	2.71433e+06	2.0905e+06	2359.09	1853.57	1670.93	7228.51	12598.6	17129.6	0.0528533	0.155565	4.86461	ACHN_TIG	ACHN_DMSO	4.92e-05	0.000680769
1.20_307.0831n	Glutathione 26529					x	x		x	x	x	x	x	55.1	94.5	307.083	308.09	1	1.1967	M+H, 2M+H, M+Na	C10H17N3O6S	83.7206	0.170783	100 - 1.57	61506.1	299306	450421	787404	1.19638e+06	1.96255e+06	14751.5	19468.9	8295.38	3.32016e+06	2.71433e+06	2.0905e+06	2359.09	1853.57	1670.93	7228.51	12598.6	17129.6	0.0528533	0.155565	4.86461	ACHN_TIG	ACHN_DMSO	4.92e-05	0.000680769
1.20_307.0831n	Glutathione 26530					x	x		x	x	x	x	x	53.5	86.7	307.083	308.09	1	1.1967	M+H, 2M+H, M+Na	C10H17N3O6S	83.7206	0.170783	100 - 1.57	61506.1	299306	450421	787404	1.19638e+06	1.96255e+06	14751.5	19468.9	8295.38	3.32016e+06	2.71433e+06	2.0905e+06	2359.09	1853.57	1670.93	7228.51	12598.6	17129.6	0.0528533	0.155565	4.86461	ACHN_TIG	ACHN_DMSO	4.92e-05	0.000680769
1.20_307.0831n	HMDB0062697	Glutathionate(1-)				x	x		x	x	x	x	x	50.3	70.4	307.083	308.09	1	1.1967	M+H, 2M+H, M+Na	C10H17N3O6S	83.7206	0.170783	100 - 1.57	61506.1	299306	450421	787404	1.19638e+06	1.96255e+06	14751.5	19468.9	8295.38	3.32016e+06	2.71433e+06	2.0905e+06	2359.09	1853.57	1670.93	7228.51	12598.6	17129.6	0.0528533	0.155565	4.86461	ACHN_TIG	ACHN_DMSO	4.92e-05	0.000680769
1.20_307.0831n	HMDB0033247	Aristolodione				x	x		x	x	x	x	x	41.6	30.8	307.083	308.09	1	1.1967	M+H, 2M+H, M+Na	C18H13NO4	81.9547	0.170783	100 - 1.57	61506.1	299306	450421	787404	1.19638e+06	1.96255e+06	14751.5	19468.9	8295.38	3.32016e+06	2.71433e+06	2.0905e+06	2359.09	1853.57	1670.93	7228.51	12598.6	17129.6	0.0528533	0.155565	4.86461	ACHN_TIG	ACHN_DMSO	4.92e-05	0.000680769
1.20_307.0831n	Cys Gly Glu 4338					x	x		x	x	x	x	x	40.8	22.7	307.083	308.09	1	1.1967	M+H, 2M+H, M+Na	C10H17N3O6S	83.7206	0.170783	100 - 1.57	61506.1	299306	450421	787404	1.19638e+06	1.96255e+06	14751.5	19468.9	8295.38	3.32016e+06	2.71433e+06	2.0905e+06	2359.09	1853.57	1670.93	7228.51	12598.6	17129.6	0.0528533	0.155565	4.86461	ACHN_TIG	ACHN_DMSO	4.92e-05	0.000680769
1.20_307.0831n	Glutathione 26531					x	x		x	x	x	x	x	38.6	11.7	307.083	308.09	1	1.1967	M+H, 2M+H, M+Na	C10H17N3O6S	83.7206	0.170783	100 - 1.57	61506.1	299306	450421	787404	1.19638e+06	1.96255e+06	14751.5	19468.9	8295.38	3.32016e+06	2.71433e+06	2.0905e+06	2359.09	1853.57	1670.93	7228.51	12598.6	17129.6	0.0528533	0.155565	4.86461	ACHN_TIG	ACHN_DMSO	4.92e-05	0.000680769
1.20_307.0831n	HMDB0029826	Hallacridone				x	x		x	x	x	x	x	37.4	10.2	307.083	308.09	1	1.1967	M+H, 2M+H, M+Na	C18H13NO4	81.9547	0.170783	100 - 1.57	61506.1	299306	450421	787404	1.19638e+06	1.96255e+06	14751.5	19468.9	8295.38	3.32016e+06	2.71433e+06	2.0905e+06	2359.09	1853.57	1670.93	7228.51	12598.6	17129.6	0.0528533	0.155565	4.86461	ACHN_TIG	ACHN_DMSO	4.92e-05	0.000680769
1.20_307.0831n	Cys Gly Glu 4340					x	x		x	x	x	x	x	37.6	7.03	307.083	308.09	1	1.1967	M+H, 2M+H, M+Na	C10H17N3O6S	83.7206	0.170783	100 - 1.57	61506.1	299306	450421	787404	1.19638e+06	1.96255e+06	14751.5	19468.9	8295.38	3.32016e+06	2.71433e+06	2.0905e+06	2359.09	1853.57	1670.93	7228.51	12598.6	17129.6	0.0528533	0.155565	4.86461	ACHN_TIG	ACHN_DMSO	4.92e-05	0.000680769
1.20_307.0831n	Cys Gly Glu 4339					x	x		x	x	x	x	x	37.1	4.28	307.083	308.09	1	1.1967	M+H, 2M+H, M+Na	C10H17N3O6S	83.7206	0.170783	100 - 1.57	61506.1	299306	450421	787404	1.19638e+06	1.96255e+06	14751.5	19468.9	8295.38	3.32016e+06	2.71433e+06	2.0905e+06	2359.09	1853.57	1670.93	7228.51	12598.6	17129.6	0.0528533	0.155565	4.86461	ACHN_TIG	ACHN_DMSO	4.92e-05	0.000680769
1.20_307.0831n	Glutathione 26532					x	x		x	x	x	x	x	36.2	0	307.083	308.09	1	1.1967	M+H, 2M+H, M+Na	C10H17N3O6S	83.7206	0.170783	100 - 1.57	61506.1	299306	450421	787404	1.19638e+06	1.96255e+06	14751.5	19468.9	8295.38	3.32016e+06	2.71433e+06	2.0905e+06	2359.09	1853.57	1670.93	7228.51	12598.6	17129.6	0.0528533	0.155565	4.86461	ACHN_TIG	ACHN_DMSO	4.92e-05	0.000680769
1.20_307.0831n	Glutathione 26533					x	x		x	x	x	x	x	36.2	0	307.083	308.09	1	1.1967	M+H, 2M+H, M+Na	C10H17N3O6S	83.7206	0.170783	100 - 1.57	61506.1	299306	450421	787404	1.19638e+06	1.96255e+06	14751.5	19468.9	8295.38	3.32016e+06	2.71433e+06	2.0905e+06	2359.09	1853.57	1670.93	7228.51	12598.6	17129.6	0.0528533	0.155565	4.86461	ACHN_TIG	ACHN_DMSO	4.92e-05	0.000680769
1.20_307.0831n	GLUTATHIONE REDUCED					x	x		x	x	x	x	x	36.2	0	307.083	308.09	1	1.1967	M+H, 2M+H, M+Na	C10H17N3O6S	83.7206	0.170783	100 - 1.57	61506.1	299306	450421	787404	1.19638e+06	1.96255e+06	14751.5	19468.9	8295.38	3.32016e+06	2.71433e+06	2.0905e+06	2359.09	1853.57	1670.93	7228.51	12598.6	17129.6	0.0528533	0.155565	4.86461	ACHN_TIG	ACHN_DMSO	4.92e-05	0.000680769
1.38_128.0107n	HMDB0059784	5-Hydroxy-2-furoic acid	*			x		x		x		x		38.3	0	128.011	129.018	1	1.38062	M+H-H2O, M+H	C5H4O4	93.8473	0.0788167	100	205.479	197.961	222.61	135.153	98.3636	117.049	2527.26	2746.53	2417.88	3218.37	3122.53	3115.44	1545.16	2318.78	1707.93	3314.07	3829.94	2834.82	0.0039299	0.0281307	-1.78583	ACHN_DMSO	ACHN_TIG	0.00585994	0.0149597
1.09_131.1177m/z	HMDB0002064	N-Acetylputrescine	*			x		x	x	x		x	x	38.2	0		131.118	1	1.0916	M+H	C6H14N2O	92.7098	0.118233	100	2504.67	2542.22	3880.08	387.45	283.484	251.468	1153.7	1036.77	1051.44	619.721	694.014	766.396	2101.55	1391.72	1776.63	7748.65	7532.76	8578.24	0.000300399	0.00646126	-9.67796	ACHN_DMSO	ACHN_TIG	0.00309105	0.00936475
1.09_131.1177m/z	HMDB0031199	2,5-Dihydro-2,4,5-trimethyloxazole				x		x	x	x		x	x	38.2	0		131.118	1	1.0916	M+NH4	C6H11NO	93.0791	0.118233	100	2504.67	2542.22	3880.08	387.45	283.484	251.468	1153.7	1036.77	1051.44	619.721	694.014	766.396	2101.55	1391.72	1776.63	7748.65	7532.76	8578.24	0.000300399	0.00646126	-9.67796	ACHN_DMSO	ACHN_TIG	0.00309105	0.00936475
1.09_131.1177m/z	HMDB0031702	1-Piperidinecarboxaldehyde				x		x	x	x		x	x	38.2	0		131.118	1	1.0916	M+NH4	C6H11NO	93.0791	0.118233	100	2504.67	2542.22	3880.08	387.45	283.484	251.468	1153.7	1036.77	1051.44	619.721	694.014	766.396	2101.55	1391.72	1776.63	7748.65	7532.76	8578.24	0.000300399	0.00646126	-9.67796	ACHN_DMSO	ACHN_TIG	0.00309105	0.00936475
1.09_131.1177m/z	HMDB0037293	2-Acetylpyrrolidine				x		x	x	x		x	x	38.2	0		131.118	1	1.0916	M+NH4	C6H11NO	93.0791	0.118233	100	2504.67	2542.22	3880.08	387.45	283.484	251.468	1153.7	1036.77	1051.44	619.721	694.014	766.396	2101.55	1391.72	1776.63	7748.65	7532.76	8578.24	0.000300399	0.00646126	-9.67796	ACHN_DMSO	ACHN_TIG	0.00309105	0.00936475
1.09_131.1177m/z	HMDB0060268	N-Acetylputrescinium				x		x	x	x		x	x	38.2	0		131.118	1	1.0916	M+H	C6H14N2O	92.7098	0.118233	100	2504.67	2542.22	3880.08	387.45	283.484	251.468	1153.7	1036.77	1051.44	619.721	694.014	766.396	2101.55	1391.72	1776.63	7748.65	7532.76	8578.24	0.000300399	0.00646126	-9.67796	ACHN_DMSO	ACHN_TIG	0.00309105	0.00936475
1.09_131.1177m/z	HMDB0062769	Epsilon-caprolactam				x		x	x	x		x	x	38.2	0		131.118	1	1.0916	M+NH4	C6H11NO	93.0791	0.118233	100	2504.67	2542.22	3880.08	387.45	283.484	251.468	1153.7	1036.77	1051.44	619.721	694.014	766.396	2101.55	1391.72	1776.63	7748.65	7532.76	8578.24	0.000300399	0.00646126	-9.67796	ACHN_DMSO	ACHN_TIG	0.00309105	0.00936475
1.09_131.1177m/z	N-ACETYLPUTRESCINE	IHL_v2_RPLC_pos HMDB0002064				x		x	x	x		x	x	38.2	0		131.118	1	1.0916	M+H	C6H14N2O	92.7098	0.118233	100	2504.67	2542.22	3880.08	387.45	283.484	251.468	1153.7	1036.77	1051.44	619.721	694.014	766.396	2101.55	1391.72	1776.63	7748.65	7532.76	8578.24	0.000300399	0.00646126	-9.67796	ACHN_DMSO	ACHN_TIG	0.00309105	0.00936475
1.09_131.1177m/z	N-Acetylputrescine 20618					x		x	x	x		x	x	38.2	0		131.118	1	1.0916	M+H	C6H14N2O	92.7098	0.118233	100	2504.67	2542.22	3880.08	387.45	283.484	251.468	1153.7	1036.77	1051.44	619.721	694.014	766.396	2101.55	1391.72	1776.63	7748.65	7532.76	8578.24	0.000300399	0.00646126	-9.67796	ACHN_DMSO	ACHN_TIG	0.00309105	0.00936475
1.09_131.1177m/z	N-Acetylputrescine 20619					x		x	x	x		x	x	38.2	0		131.118	1	1.0916	M+H	C6H14N2O	92.7098	0.118233	100	2504.67	2542.22	3880.08	387.45	283.484	251.468	1153.7	1036.77	1051.44	619.721	694.014	766.396	2101.55	1391.72	1776.63	7748.65	7532.76	8578.24	0.000300399	0.00646126	-9.67796	ACHN_DMSO	ACHN_TIG	0.00309105	0.00936475
1.09_131.1177m/z	N-Acetylputrescine 20620					x		x	x	x		x	x	38.2	0		131.118	1	1.0916	M+H	C6H14N2O	92.7098	0.118233	100	2504.67	2542.22	3880.08	387.45	283.484	251.468	1153.7	1036.77	1051.44	619.721	694.014	766.396	2101.55	1391.72	1776.63	7748.65	7532.76	8578.24	0.000300399	0.00646126	-9.67796	ACHN_DMSO	ACHN_TIG	0.00309105	0.00936475
1.10_199.1187m/z	HMDB0004620	N-a-Acetyl-L-arginine	*			x		x	x	x			x	38.9	6.53		199.119	1	1.10037	M+H-H2O	C8H16N4O3	89.669	0.126983	100	223665	185286	266795	84087	78542.3	85088.1	160186	103631	125856	64256.7	53697	93108.2	663.845	4066.43	2763.79	488.087	306.337	0	0.000781892	0.011291	-2.72789	ACHN_DMSO	ACHN_TIG	0.0383777	0.0608201
1.08_70.0650m/z	HMDB0004437	Diethanolamine	*			x		x		x		x		38.8	0		70.065	1	1.07847	M+H-2H2O	C4H11NO2	94.8758	0.126983	100	9681.07	8984.19	10491.8	6548.5	7323.39	6953.06	6530.12	6707.53	6932.63	10946.1	11563.4	9968.89	9375.69	9617.36	8718.97	6225.33	5693.31	5149.19	0.0037071	0.0272117	-1.4001	ACHN_DMSO	ACHN_TIG	0.000524482	0.00263328
1.08_70.0650m/z	DIETHANOLAMINE	IHL_v2_RPLC_pos HMDB0004437				x		x		x		x		53.7	74.6		70.065	1	1.07847	M+H-2H2O	C4H11NO2	94.8758	0.126983	100	9681.07	8984.19	10491.8	6548.5	7323.39	6953.06	6530.12	6707.53	6932.63	10946.1	11563.4	9968.89	9375.69	9617.36	8718.97	6225.33	5693.31	5149.19	0.0037071	0.0272117	-1.4001	ACHN_DMSO	ACHN_TIG	0.000524482	0.00263328
1.08_70.0650m/z	HMDB0012497	1-Pyrroline				x		x		x		x		44.6	29.1		70.065	1	1.07847	M+H	C4H7N	95.4452	0.126983	100	9681.07	8984.19	10491.8	6548.5	7323.39	6953.06	6530.12	6707.53	6932.63	10946.1	11563.4	9968.89	9375.69	9617.36	8718.97	6225.33	5693.31	5149.19	0.0037071	0.0272117	-1.4001	ACHN_DMSO	ACHN_TIG	0.000524482	0.00263328
1.08_70.0650m/z	HMDB0060246	1-Pyrrolinium				x		x		x		x		44.6	29.1		70.065	1	1.07847	M+H	C4H7N	95.4452	0.126983	100	9681.07	8984.19	10491.8	6548.5	7323.39	6953.06	6530.12	6707.53	6932.63	10946.1	11563.4	9968.89	9375.69	9617.36	8718.97	6225.33	5693.31	5149.19	0.0037071	0.0272117	-1.4001	ACHN_DMSO	ACHN_TIG	0.000524482	0.00263328
1.08_70.0650m/z	HMDB0001080	4-Aminobutyraldehyde				x		x		x		x		39.3	2.76		70.065	1	1.07847	M+H-H2O	C4H9NO	95.119	0.126983	100	9681.07	8984.19	10491.8	6548.5	7323.39	6953.06	6530.12	6707.53	6932.63	10946.1	11563.4	9968.89	9375.69	9617.36	8718.97	6225.33	5693.31	5149.19	0.0037071	0.0272117	-1.4001	ACHN_DMSO	ACHN_TIG	0.000524482	0.00263328
1.08_70.0650m/z	HMDB0033870	Butyramide				x		x		x		x		39.3	2.76		70.065	1	1.07847	M+H-H2O	C4H9NO	95.119	0.126983	100	9681.07	8984.19	10491.8	6548.5	7323.39	6953.06	6530.12	6707.53	6932.63	10946.1	11563.4	9968.89	9375.69	9617.36	8718.97	6225.33	5693.31	5149.19	0.0037071	0.0272117	-1.4001	ACHN_DMSO	ACHN_TIG	0.000524482	0.00263328
1.08_70.0650m/z	Diethanolamine 26496					x		x		x		x		38.8	0		70.065	1	1.07847	M+H-2H2O	C4H11NO2	94.8758	0.126983	100	9681.07	8984.19	10491.8	6548.5	7323.39	6953.06	6530.12	6707.53	6932.63	10946.1	11563.4	9968.89	9375.69	9617.36	8718.97	6225.33	5693.31	5149.19	0.0037071	0.0272117	-1.4001	ACHN_DMSO	ACHN_TIG	0.000524482	0.00263328
1.08_70.0650m/z	Diethanolamine 26497					x		x		x		x		38.8	0		70.065	1	1.07847	M+H-2H2O	C4H11NO2	94.8758	0.126983	100	9681.07	8984.19	10491.8	6548.5	7323.39	6953.06	6530.12	6707.53	6932.63	10946.1	11563.4	9968.89	9375.69	9617.36	8718.97	6225.33	5693.31	5149.19	0.0037071	0.0272117	-1.4001	ACHN_DMSO	ACHN_TIG	0.000524482	0.00263328
1.08_70.0650m/z	Diethanolamine 26498					x		x		x		x		38.8	0		70.065	1	1.07847	M+H-2H2O	C4H11NO2	94.8758	0.126983	100	9681.07	8984.19	10491.8	6548.5	7323.39	6953.06	6530.12	6707.53	6932.63	10946.1	11563.4	9968.89	9375.69	9617.36	8718.97	6225.33	5693.31	5149.19	0.0037071	0.0272117	-1.4001	ACHN_DMSO	ACHN_TIG	0.000524482	0.00263328
1.08_70.0650m/z	HMDB0031215	N-Ethylacetamide				x		x		x		x		38.8	0		70.065	1	1.07847	M+H-H2O	C4H9NO	95.119	0.126983	100	9681.07	8984.19	10491.8	6548.5	7323.39	6953.06	6530.12	6707.53	6932.63	10946.1	11563.4	9968.89	9375.69	9617.36	8718.97	6225.33	5693.31	5149.19	0.0037071	0.0272117	-1.4001	ACHN_DMSO	ACHN_TIG	0.000524482	0.00263328
1.08_70.0650m/z	HMDB0031581	Morpholine				x		x		x		x		38.8	0		70.065	1	1.07847	M+H-H2O	C4H9NO	95.119	0.126983	100	9681.07	8984.19	10491.8	6548.5	7323.39	6953.06	6530.12	6707.53	6932.63	10946.1	11563.4	9968.89	9375.69	9617.36	8718.97	6225.33	5693.31	5149.19	0.0037071	0.0272117	-1.4001	ACHN_DMSO	ACHN_TIG	0.000524482	0.00263328
1.08_70.0650m/z	HMDB0142479	2-(dimethylamino)acetaldehyde				x		x		x		x		38.8	0		70.065	1	1.07847	M+H-H2O	C4H9NO	95.119	0.126983	100	9681.07	8984.19	10491.8	6548.5	7323.39	6953.06	6530.12	6707.53	6932.63	10946.1	11563.4	9968.89	9375.69	9617.36	8718.97	6225.33	5693.31	5149.19	0.0037071	0.0272117	-1.4001	ACHN_DMSO	ACHN_TIG	0.000524482	0.00263328
1.38_291.0816m/z	HMDB0001552	2-Keto-glutaramic acid	*			x		x	x	x	x	x		38.7	0		291.082	1	1.38062	2M+H	C5H7NO4	96.4509	0.07445	100 - 3.18	1819.29	1521.99	2039.92	8164.04	7514.11	7465.03	1433.84	1369.69	1560.32	4624.63	4796.18	4488.89	1327.89	1217.13	1353.72	1838.6	1642.76	1446.59	8.32e-05	0.00342985	4.30075	ACHN_TIG	ACHN_DMSO	1.09e-05	0.000282023
4.29_300.0920m/z	HMDB0240241	Thenyldiamine	*			x		x						35.2	0		300.092	1	4.29	M+K	C14H19N3S	80.6496	0.114183	100	5525.55	4355.55	5298.44	3454.65	4010.74	4038.57	735.897	782.42	682.364	1213.89	982.031	761.881	2983.87	2133.51	2708.89	1749.4	1913.64	704.021	0.0371089	0.125627	-1.31951	ACHN_DMSO	ACHN_TIG	0.117407	0.140653
1.08_138.0548m/z	HMDB0000875	Trigonelline	*			x		x	x	x	x	x		38.1	0		138.055	1	1.08285	M+H	C7H7NO2	91.9203	0.398483	100	2761.01	3216.48	2515.26	18770.1	14626	15089.6	1146.81	1302.33	1324.78	6502.08	5414.39	6317.14	1120.35	895.595	1100.22	1766.11	1273.26	1622.47	8.13e-05	0.00341513	5.70907	ACHN_TIG	ACHN_DMSO	2.71e-05	0.000477531
1.08_138.0548m/z	2-Pyridylacetic acid 27542					x		x	x	x	x	x		38.1	0		138.055	1	1.08285	M+H	C7H7NO2	91.9203	0.398483	100	2761.01	3216.48	2515.26	18770.1	14626	15089.6	1146.81	1302.33	1324.78	6502.08	5414.39	6317.14	1120.35	895.595	1100.22	1766.11	1273.26	1622.47	8.13e-05	0.00341513	5.70907	ACHN_TIG	ACHN_DMSO	2.71e-05	0.000477531
1.08_138.0548m/z	2-Pyridylacetic acid 27543					x		x	x	x	x	x		38.1	0		138.055	1	1.08285	M+H	C7H7NO2	91.9203	0.398483	100	2761.01	3216.48	2515.26	18770.1	14626	15089.6	1146.81	1302.33	1324.78	6502.08	5414.39	6317.14	1120.35	895.595	1100.22	1766.11	1273.26	1622.47	8.13e-05	0.00341513	5.70907	ACHN_TIG	ACHN_DMSO	2.71e-05	0.000477531
1.08_138.0548m/z	2-Pyridylacetic acid 30745					x		x	x	x	x	x		38.1	0		138.055	1	1.08285	M+H	C7H7NO2	91.9203	0.398483	100	2761.01	3216.48	2515.26	18770.1	14626	15089.6	1146.81	1302.33	1324.78	6502.08	5414.39	6317.14	1120.35	895.595	1100.22	1766.11	1273.26	1622.47	8.13e-05	0.00341513	5.70907	ACHN_TIG	ACHN_DMSO	2.71e-05	0.000477531
1.08_138.0548m/z	2-Pyridylacetic acid 30746					x		x	x	x	x	x		38.1	0		138.055	1	1.08285	M+H	C7H7NO2	91.9203	0.398483	100	2761.01	3216.48	2515.26	18770.1	14626	15089.6	1146.81	1302.33	1324.78	6502.08	5414.39	6317.14	1120.35	895.595	1100.22	1766.11	1273.26	1622.47	8.13e-05	0.00341513	5.70907	ACHN_TIG	ACHN_DMSO	2.71e-05	0.000477531
1.08_138.0548m/z	2-Pyridylacetic acid 30747					x		x	x	x	x	x		38.1	0		138.055	1	1.08285	M+H	C7H7NO2	91.9203	0.398483	100	2761.01	3216.48	2515.26	18770.1	14626	15089.6	1146.81	1302.33	1324.78	6502.08	5414.39	6317.14	1120.35	895.595	1100.22	1766.11	1273.26	1622.47	8.13e-05	0.00341513	5.70907	ACHN_TIG	ACHN_DMSO	2.71e-05	0.000477531
1.08_138.0548m/z	4-AMINOBENZOATE	IHL_v2_RPLC_pos HMDB0001392				x		x	x	x	x	x		38.1	0		138.055	1	1.08285	M+H	C7H7NO2	91.9203	0.398483	100	2761.01	3216.48	2515.26	18770.1	14626	15089.6	1146.81	1302.33	1324.78	6502.08	5414.39	6317.14	1120.35	895.595	1100.22	1766.11	1273.26	1622.47	8.13e-05	0.00341513	5.70907	ACHN_TIG	ACHN_DMSO	2.71e-05	0.000477531
1.08_138.0548m/z	ANTHRANILATE	IHL_v2_RPLC_pos HMDB0001123				x		x	x	x	x	x		38.1	0		138.055	1	1.08285	M+H	C7H7NO2	91.9203	0.398483	100	2761.01	3216.48	2515.26	18770.1	14626	15089.6	1146.81	1302.33	1324.78	6502.08	5414.39	6317.14	1120.35	895.595	1100.22	1766.11	1273.26	1622.47	8.13e-05	0.00341513	5.70907	ACHN_TIG	ACHN_DMSO	2.71e-05	0.000477531
1.08_138.0548m/z	Anthranilic acid 20573					x		x	x	x	x	x		38.1	0		138.055	1	1.08285	M+H	C7H7NO2	91.9203	0.398483	100	2761.01	3216.48	2515.26	18770.1	14626	15089.6	1146.81	1302.33	1324.78	6502.08	5414.39	6317.14	1120.35	895.595	1100.22	1766.11	1273.26	1622.47	8.13e-05	0.00341513	5.70907	ACHN_TIG	ACHN_DMSO	2.71e-05	0.000477531
1.08_138.0548m/z	Anthranilic acid 20574					x		x	x	x	x	x		38.1	0		138.055	1	1.08285	M+H	C7H7NO2	91.9203	0.398483	100	2761.01	3216.48	2515.26	18770.1	14626	15089.6	1146.81	1302.33	1324.78	6502.08	5414.39	6317.14	1120.35	895.595	1100.22	1766.11	1273.26	1622.47	8.13e-05	0.00341513	5.70907	ACHN_TIG	ACHN_DMSO	2.71e-05	0.000477531
1.08_138.0548m/z	Anthranilic acid 20575					x		x	x	x	x	x		38.1	0		138.055	1	1.08285	M+H	C7H7NO2	91.9203	0.398483	100	2761.01	3216.48	2515.26	18770.1	14626	15089.6	1146.81	1302.33	1324.78	6502.08	5414.39	6317.14	1120.35	895.595	1100.22	1766.11	1273.26	1622.47	8.13e-05	0.00341513	5.70907	ACHN_TIG	ACHN_DMSO	2.71e-05	0.000477531
1.08_138.0548m/z	Anthranilic acid 20576					x		x	x	x	x	x		38.1	0		138.055	1	1.08285	M+H	C7H7NO2	91.9203	0.398483	100	2761.01	3216.48	2515.26	18770.1	14626	15089.6	1146.81	1302.33	1324.78	6502.08	5414.39	6317.14	1120.35	895.595	1100.22	1766.11	1273.26	1622.47	8.13e-05	0.00341513	5.70907	ACHN_TIG	ACHN_DMSO	2.71e-05	0.000477531
1.08_138.0548m/z	Anthranilic acid 20577					x		x	x	x	x	x		38.1	0		138.055	1	1.08285	M+H	C7H7NO2	91.9203	0.398483	100	2761.01	3216.48	2515.26	18770.1	14626	15089.6	1146.81	1302.33	1324.78	6502.08	5414.39	6317.14	1120.35	895.595	1100.22	1766.11	1273.26	1622.47	8.13e-05	0.00341513	5.70907	ACHN_TIG	ACHN_DMSO	2.71e-05	0.000477531
1.08_138.0548m/z	Anthranilic acid 20578					x		x	x	x	x	x		38.1	0		138.055	1	1.08285	M+H	C7H7NO2	91.9203	0.398483	100	2761.01	3216.48	2515.26	18770.1	14626	15089.6	1146.81	1302.33	1324.78	6502.08	5414.39	6317.14	1120.35	895.595	1100.22	1766.11	1273.26	1622.47	8.13e-05	0.00341513	5.70907	ACHN_TIG	ACHN_DMSO	2.71e-05	0.000477531
1.08_138.0548m/z	HMDB0001123	2-Aminobenzoic acid				x		x	x	x	x	x		38.1	0		138.055	1	1.08285	M+H	C7H7NO2	91.9203	0.398483	100	2761.01	3216.48	2515.26	18770.1	14626	15089.6	1146.81	1302.33	1324.78	6502.08	5414.39	6317.14	1120.35	895.595	1100.22	1766.11	1273.26	1622.47	8.13e-05	0.00341513	5.70907	ACHN_TIG	ACHN_DMSO	2.71e-05	0.000477531
1.08_138.0548m/z	HMDB0001392	p-Aminobenzoic acid				x		x	x	x	x	x		38.1	0		138.055	1	1.08285	M+H	C7H7NO2	91.9203	0.398483	100	2761.01	3216.48	2515.26	18770.1	14626	15089.6	1146.81	1302.33	1324.78	6502.08	5414.39	6317.14	1120.35	895.595	1100.22	1766.11	1273.26	1622.47	8.13e-05	0.00341513	5.70907	ACHN_TIG	ACHN_DMSO	2.71e-05	0.000477531
1.08_138.0548m/z	HMDB0001538	3-Pyridylacetic acid				x		x	x	x	x	x		38.1	0		138.055	1	1.08285	M+H	C7H7NO2	91.9203	0.398483	100	2761.01	3216.48	2515.26	18770.1	14626	15089.6	1146.81	1302.33	1324.78	6502.08	5414.39	6317.14	1120.35	895.595	1100.22	1766.11	1273.26	1622.47	8.13e-05	0.00341513	5.70907	ACHN_TIG	ACHN_DMSO	2.71e-05	0.000477531
1.08_138.0548m/z	HMDB0001891	m-Aminobenzoic acid				x		x	x	x	x	x		38.1	0		138.055	1	1.08285	M+H	C7H7NO2	91.9203	0.398483	100	2761.01	3216.48	2515.26	18770.1	14626	15089.6	1146.81	1302.33	1324.78	6502.08	5414.39	6317.14	1120.35	895.595	1100.22	1766.11	1273.26	1622.47	8.13e-05	0.00341513	5.70907	ACHN_TIG	ACHN_DMSO	2.71e-05	0.000477531
1.08_138.0548m/z	HMDB0006488	N-Acetyl-L-glutamate 5-semialdehyde				x		x	x	x	x	x		38.1	0		138.055	1	1.08285	M+H-2H2O	C7H11NO4	91.4637	0.398483	100	2761.01	3216.48	2515.26	18770.1	14626	15089.6	1146.81	1302.33	1324.78	6502.08	5414.39	6317.14	1120.35	895.595	1100.22	1766.11	1273.26	1622.47	8.13e-05	0.00341513	5.70907	ACHN_TIG	ACHN_DMSO	2.71e-05	0.000477531
1.08_138.0548m/z	HMDB0015687	Salicylamide				x		x	x	x	x	x		38.1	0		138.055	1	1.08285	M+H	C7H7NO2	91.9203	0.398483	100	2761.01	3216.48	2515.26	18770.1	14626	15089.6	1146.81	1302.33	1324.78	6502.08	5414.39	6317.14	1120.35	895.595	1100.22	1766.11	1273.26	1622.47	8.13e-05	0.00341513	5.70907	ACHN_TIG	ACHN_DMSO	2.71e-05	0.000477531
1.08_138.0548m/z	HMDB0029806	Methyl nicotinate				x		x	x	x	x	x		38.1	0		138.055	1	1.08285	M+H	C7H7NO2	91.9203	0.398483	100	2761.01	3216.48	2515.26	18770.1	14626	15089.6	1146.81	1302.33	1324.78	6502.08	5414.39	6317.14	1120.35	895.595	1100.22	1766.11	1273.26	1622.47	8.13e-05	0.00341513	5.70907	ACHN_TIG	ACHN_DMSO	2.71e-05	0.000477531
1.08_138.0548m/z	HMDB0060722	2-Pyridylacetic acid				x		x	x	x	x	x		38.1	0		138.055	1	1.08285	M+H	C7H7NO2	91.9203	0.398483	100	2761.01	3216.48	2515.26	18770.1	14626	15089.6	1146.81	1302.33	1324.78	6502.08	5414.39	6317.14	1120.35	895.595	1100.22	1766.11	1273.26	1622.47	8.13e-05	0.00341513	5.70907	ACHN_TIG	ACHN_DMSO	2.71e-05	0.000477531
1.08_138.0548m/z	p-Aminobenzoic acid 26396					x		x	x	x	x	x		38.1	0		138.055	1	1.08285	M+H	C7H7NO2	91.9203	0.398483	100	2761.01	3216.48	2515.26	18770.1	14626	15089.6	1146.81	1302.33	1324.78	6502.08	5414.39	6317.14	1120.35	895.595	1100.22	1766.11	1273.26	1622.47	8.13e-05	0.00341513	5.70907	ACHN_TIG	ACHN_DMSO	2.71e-05	0.000477531
1.08_138.0548m/z	p-Aminobenzoic acid 26397					x		x	x	x	x	x		38.1	0		138.055	1	1.08285	M+H	C7H7NO2	91.9203	0.398483	100	2761.01	3216.48	2515.26	18770.1	14626	15089.6	1146.81	1302.33	1324.78	6502.08	5414.39	6317.14	1120.35	895.595	1100.22	1766.11	1273.26	1622.47	8.13e-05	0.00341513	5.70907	ACHN_TIG	ACHN_DMSO	2.71e-05	0.000477531
1.08_138.0548m/z	p-Aminobenzoic acid 26398					x		x	x	x	x	x		38.1	0		138.055	1	1.08285	M+H	C7H7NO2	91.9203	0.398483	100	2761.01	3216.48	2515.26	18770.1	14626	15089.6	1146.81	1302.33	1324.78	6502.08	5414.39	6317.14	1120.35	895.595	1100.22	1766.11	1273.26	1622.47	8.13e-05	0.00341513	5.70907	ACHN_TIG	ACHN_DMSO	2.71e-05	0.000477531
1.08_138.0548m/z	p-Aminobenzoic acid 31132					x		x	x	x	x	x		38.1	0		138.055	1	1.08285	M+H	C7H7NO2	91.9203	0.398483	100	2761.01	3216.48	2515.26	18770.1	14626	15089.6	1146.81	1302.33	1324.78	6502.08	5414.39	6317.14	1120.35	895.595	1100.22	1766.11	1273.26	1622.47	8.13e-05	0.00341513	5.70907	ACHN_TIG	ACHN_DMSO	2.71e-05	0.000477531
1.08_138.0548m/z	Salicylamide	IHL_v2_RPLC_pos HMDB0015687				x		x	x	x	x	x		38.1	0		138.055	1	1.08285	M+H	C7H7NO2	91.9203	0.398483	100	2761.01	3216.48	2515.26	18770.1	14626	15089.6	1146.81	1302.33	1324.78	6502.08	5414.39	6317.14	1120.35	895.595	1100.22	1766.11	1273.26	1622.47	8.13e-05	0.00341513	5.70907	ACHN_TIG	ACHN_DMSO	2.71e-05	0.000477531
1.08_138.0548m/z	Salicylamide 17549					x		x	x	x	x	x		38.1	0		138.055	1	1.08285	M+H	C7H7NO2	91.9203	0.398483	100	2761.01	3216.48	2515.26	18770.1	14626	15089.6	1146.81	1302.33	1324.78	6502.08	5414.39	6317.14	1120.35	895.595	1100.22	1766.11	1273.26	1622.47	8.13e-05	0.00341513	5.70907	ACHN_TIG	ACHN_DMSO	2.71e-05	0.000477531
1.08_138.0548m/z	Salicylamide 17550					x		x	x	x	x	x		38.1	0		138.055	1	1.08285	M+H	C7H7NO2	91.9203	0.398483	100	2761.01	3216.48	2515.26	18770.1	14626	15089.6	1146.81	1302.33	1324.78	6502.08	5414.39	6317.14	1120.35	895.595	1100.22	1766.11	1273.26	1622.47	8.13e-05	0.00341513	5.70907	ACHN_TIG	ACHN_DMSO	2.71e-05	0.000477531
1.08_138.0548m/z	Salicylamide 17551					x		x	x	x	x	x		38.1	0		138.055	1	1.08285	M+H	C7H7NO2	91.9203	0.398483	100	2761.01	3216.48	2515.26	18770.1	14626	15089.6	1146.81	1302.33	1324.78	6502.08	5414.39	6317.14	1120.35	895.595	1100.22	1766.11	1273.26	1622.47	8.13e-05	0.00341513	5.70907	ACHN_TIG	ACHN_DMSO	2.71e-05	0.000477531
1.08_138.0548m/z	TRIGONELLINE	IHL_v2_RPLC_pos HMDB0000875				x		x	x	x	x	x		38.1	0		138.055	1	1.08285	M+H	C7H7NO2	91.9203	0.398483	100	2761.01	3216.48	2515.26	18770.1	14626	15089.6	1146.81	1302.33	1324.78	6502.08	5414.39	6317.14	1120.35	895.595	1100.22	1766.11	1273.26	1622.47	8.13e-05	0.00341513	5.70907	ACHN_TIG	ACHN_DMSO	2.71e-05	0.000477531
1.08_115.0631n	HMDB0000162	L-Proline	*			x		x		x		x		38.2	0	115.063	116.07	1	1.08285	M+H, 2M+H	C5H9NO2	93.8869	0.140133	100	1.23975e+06	1.08371e+06	1.338e+06	815882	967892	922817	840647	887289	889270	1.42832e+06	1.44516e+06	1.21345e+06	1.17311e+06	1.2329e+06	1.12482e+06	806206	732790	675278	0.0196747	0.0853268	-1.35279	ACHN_DMSO	ACHN_TIG	0.00171979	0.00606501
1.08_115.0631n	1-Aminocyclobutane Carboxylic Acid 17606					x		x		x		x		38.2	0	115.063	116.07	1	1.08285	M+H, 2M+H	C5H9NO2	93.8869	0.140133	100	1.23975e+06	1.08371e+06	1.338e+06	815882	967892	922817	840647	887289	889270	1.42832e+06	1.44516e+06	1.21345e+06	1.17311e+06	1.2329e+06	1.12482e+06	806206	732790	675278	0.0196747	0.0853268	-1.35279	ACHN_DMSO	ACHN_TIG	0.00171979	0.00606501
1.08_115.0631n	1-Aminocyclobutane Carboxylic Acid 17607					x		x		x		x		38.2	0	115.063	116.07	1	1.08285	M+H, 2M+H	C5H9NO2	93.8869	0.140133	100	1.23975e+06	1.08371e+06	1.338e+06	815882	967892	922817	840647	887289	889270	1.42832e+06	1.44516e+06	1.21345e+06	1.17311e+06	1.2329e+06	1.12482e+06	806206	732790	675278	0.0196747	0.0853268	-1.35279	ACHN_DMSO	ACHN_TIG	0.00171979	0.00606501
1.08_115.0631n	1-Aminocyclobutane Carboxylic Acid 17608					x		x		x		x		38.2	0	115.063	116.07	1	1.08285	M+H, 2M+H	C5H9NO2	93.8869	0.140133	100	1.23975e+06	1.08371e+06	1.338e+06	815882	967892	922817	840647	887289	889270	1.42832e+06	1.44516e+06	1.21345e+06	1.17311e+06	1.2329e+06	1.12482e+06	806206	732790	675278	0.0196747	0.0853268	-1.35279	ACHN_DMSO	ACHN_TIG	0.00171979	0.00606501
1.08_115.0631n	HMDB0003411	D-Proline				x		x		x		x		38.2	0	115.063	116.07	1	1.08285	M+H, 2M+H	C5H9NO2	93.8869	0.140133	100	1.23975e+06	1.08371e+06	1.338e+06	815882	967892	922817	840647	887289	889270	1.42832e+06	1.44516e+06	1.21345e+06	1.17311e+06	1.2329e+06	1.12482e+06	806206	732790	675278	0.0196747	0.0853268	-1.35279	ACHN_DMSO	ACHN_TIG	0.00171979	0.00606501
1.08_115.0631n	HMDB0012880	Acetamidopropanal				x		x		x		x		38.2	0	115.063	116.07	1	1.08285	M+H, 2M+H	C5H9NO2	93.8869	0.140133	100	1.23975e+06	1.08371e+06	1.338e+06	815882	967892	922817	840647	887289	889270	1.42832e+06	1.44516e+06	1.21345e+06	1.17311e+06	1.2329e+06	1.12482e+06	806206	732790	675278	0.0196747	0.0853268	-1.35279	ACHN_DMSO	ACHN_TIG	0.00171979	0.00606501
1.08_115.0631n	HMDB0030409	4-Amino-2-methylenebutanoic acid				x		x		x		x		38.2	0	115.063	116.07	1	1.08285	M+H, 2M+H	C5H9NO2	93.8869	0.140133	100	1.23975e+06	1.08371e+06	1.338e+06	815882	967892	922817	840647	887289	889270	1.42832e+06	1.44516e+06	1.21345e+06	1.17311e+06	1.2329e+06	1.12482e+06	806206	732790	675278	0.0196747	0.0853268	-1.35279	ACHN_DMSO	ACHN_TIG	0.00171979	0.00606501
1.08_115.0631n	HMDB0034208	Pterolactam				x		x		x		x		38.2	0	115.063	116.07	1	1.08285	M+H, 2M+H	C5H9NO2	93.8869	0.140133	100	1.23975e+06	1.08371e+06	1.338e+06	815882	967892	922817	840647	887289	889270	1.42832e+06	1.44516e+06	1.21345e+06	1.17311e+06	1.2329e+06	1.12482e+06	806206	732790	675278	0.0196747	0.0853268	-1.35279	ACHN_DMSO	ACHN_TIG	0.00171979	0.00606501
1.08_115.0631n	L-PROLINE	IHL_v2_RPLC_pos HMDB0000162				x		x		x		x		38.2	0	115.063	116.07	1	1.08285	M+H, 2M+H	C5H9NO2	93.8869	0.140133	100	1.23975e+06	1.08371e+06	1.338e+06	815882	967892	922817	840647	887289	889270	1.42832e+06	1.44516e+06	1.21345e+06	1.17311e+06	1.2329e+06	1.12482e+06	806206	732790	675278	0.0196747	0.0853268	-1.35279	ACHN_DMSO	ACHN_TIG	0.00171979	0.00606501
1.08_115.0631n	L-Proline 27955					x		x		x		x		38.2	0	115.063	116.07	1	1.08285	M+H, 2M+H	C5H9NO2	93.8869	0.140133	100	1.23975e+06	1.08371e+06	1.338e+06	815882	967892	922817	840647	887289	889270	1.42832e+06	1.44516e+06	1.21345e+06	1.17311e+06	1.2329e+06	1.12482e+06	806206	732790	675278	0.0196747	0.0853268	-1.35279	ACHN_DMSO	ACHN_TIG	0.00171979	0.00606501
1.08_115.0631n	L-Proline 27956					x		x		x		x		38.2	0	115.063	116.07	1	1.08285	M+H, 2M+H	C5H9NO2	93.8869	0.140133	100	1.23975e+06	1.08371e+06	1.338e+06	815882	967892	922817	840647	887289	889270	1.42832e+06	1.44516e+06	1.21345e+06	1.17311e+06	1.2329e+06	1.12482e+06	806206	732790	675278	0.0196747	0.0853268	-1.35279	ACHN_DMSO	ACHN_TIG	0.00171979	0.00606501
1.08_115.0631n	L-Proline 27957					x		x		x		x		38.2	0	115.063	116.07	1	1.08285	M+H, 2M+H	C5H9NO2	93.8869	0.140133	100	1.23975e+06	1.08371e+06	1.338e+06	815882	967892	922817	840647	887289	889270	1.42832e+06	1.44516e+06	1.21345e+06	1.17311e+06	1.2329e+06	1.12482e+06	806206	732790	675278	0.0196747	0.0853268	-1.35279	ACHN_DMSO	ACHN_TIG	0.00171979	0.00606501
1.08_115.0631n	L-Proline 27958					x		x		x		x		38.2	0	115.063	116.07	1	1.08285	M+H, 2M+H	C5H9NO2	93.8869	0.140133	100	1.23975e+06	1.08371e+06	1.338e+06	815882	967892	922817	840647	887289	889270	1.42832e+06	1.44516e+06	1.21345e+06	1.17311e+06	1.2329e+06	1.12482e+06	806206	732790	675278	0.0196747	0.0853268	-1.35279	ACHN_DMSO	ACHN_TIG	0.00171979	0.00606501
1.08_115.0631n	L-Proline 27959					x		x		x		x		38.2	0	115.063	116.07	1	1.08285	M+H, 2M+H	C5H9NO2	93.8869	0.140133	100	1.23975e+06	1.08371e+06	1.338e+06	815882	967892	922817	840647	887289	889270	1.42832e+06	1.44516e+06	1.21345e+06	1.17311e+06	1.2329e+06	1.12482e+06	806206	732790	675278	0.0196747	0.0853268	-1.35279	ACHN_DMSO	ACHN_TIG	0.00171979	0.00606501
1.38_287.9794m/z	HMDB0001915	Alendronic acid	*			x		x	x			x		38.3	0		287.979	1	1.37625	M+K	C4H13NO7P2	93.7624	0.07445	100	101.7	19.3646	53.0939	0	0	0	2401.75	2716.53	2492.44	2342.3	2753.22	3179.88	1595.44	2108.31	1945.94	2874.63	3208.29	2616.32	0.000706436	0.0109669	#NAME?	ACHN_DMSO	ACHN_TIG	0.463767	0.393715
1.14_276.0953n	HMDB0028818	Glutamylglutamic acid	*			x		x	x	x		x	x	52.9	78.8	276.095	277.103	1	1.1354	M+H, M+Na	C10H16N2O7	87.6703	0.140133	100 - 0.198	91178.9	78254.1	116995	198097	308624	223614	121451	120981	112730	134735	132685	158500	101577	73560.8	70021.7	349954	404285	363256	0.0062004	0.0385307	2.5498	ACHN_TIG	ACHN_DMSO	0.0443324	0.0675204
1.14_276.0953n	HMDB0011737	gamma-Glutamylglutamic acid				x		x	x	x		x	x	52.9	78.8	276.095	277.103	1	1.1354	M+H, M+Na	C10H16N2O7	87.6703	0.140133	100 - 0.198	91178.9	78254.1	116995	198097	308624	223614	121451	120981	112730	134735	132685	158500	101577	73560.8	70021.7	349954	404285	363256	0.0062004	0.0385307	2.5498	ACHN_TIG	ACHN_DMSO	0.0443324	0.0675204
1.14_276.0953n	Glu Glu 19767					x		x	x	x		x	x	45.1	40.1	276.095	277.103	1	1.1354	M+H, M+Na	C10H16N2O7	87.6703	0.140133	100 - 0.198	91178.9	78254.1	116995	198097	308624	223614	121451	120981	112730	134735	132685	158500	101577	73560.8	70021.7	349954	404285	363256	0.0062004	0.0385307	2.5498	ACHN_TIG	ACHN_DMSO	0.0443324	0.0675204
1.14_276.0953n	HMDB0042036	Thymidine glycol				x		x	x	x		x	x	44.9	38.8	276.095	277.103	1	1.1354	M+H, M+Na	C10H16N2O7	87.6703	0.140133	100 - 0.198	91178.9	78254.1	116995	198097	308624	223614	121451	120981	112730	134735	132685	158500	101577	73560.8	70021.7	349954	404285	363256	0.0062004	0.0385307	2.5498	ACHN_TIG	ACHN_DMSO	0.0443324	0.0675204
1.14_276.0953n	Glu Glu 19766					x		x	x	x		x	x	44.4	36.7	276.095	277.103	1	1.1354	M+H, M+Na	C10H16N2O7	87.6703	0.140133	100 - 0.198	91178.9	78254.1	116995	198097	308624	223614	121451	120981	112730	134735	132685	158500	101577	73560.8	70021.7	349954	404285	363256	0.0062004	0.0385307	2.5498	ACHN_TIG	ACHN_DMSO	0.0443324	0.0675204
1.14_276.0953n	Glu Glu 19768					x		x	x	x		x	x	39.9	14	276.095	277.103	1	1.1354	M+H, M+Na	C10H16N2O7	87.6703	0.140133	100 - 0.198	91178.9	78254.1	116995	198097	308624	223614	121451	120981	112730	134735	132685	158500	101577	73560.8	70021.7	349954	404285	363256	0.0062004	0.0385307	2.5498	ACHN_TIG	ACHN_DMSO	0.0443324	0.0675204
3.30_281.1491m/z	HMDB0029118	Tyrosyl-Valine	*			x						x	x	48.7	49.9		281.149	1	3.29705	M+H	C14H20N2O4	95.8752	0.16685	100 - 13.6	1750.02	1803.47	1130.77	1807.88	1107.12	978.05	4808.57	6325.16	7500.25	5063.05	5056.36	4348.71	3480.5	4210.42	3398.92	1695.81	1274.68	831.949	0.452374	0.571627	-1.20324	ACHN_DMSO	ACHN_TIG	0.160435	0.175962
3.30_281.1491m/z	Tyr Val 20120					x						x	x	55.1	81.7		281.149	1	3.29705	M+H	C14H20N2O4	95.8752	0.16685	100 - 13.6	1750.02	1803.47	1130.77	1807.88	1107.12	978.05	4808.57	6325.16	7500.25	5063.05	5056.36	4348.71	3480.5	4210.42	3398.92	1695.81	1274.68	831.949	0.452374	0.571627	-1.20324	ACHN_DMSO	ACHN_TIG	0.160435	0.175962
3.30_281.1491m/z	Tyr Val 20121					x						x	x	48.6	49.3		281.149	1	3.29705	M+H	C14H20N2O4	95.8752	0.16685	100 - 13.6	1750.02	1803.47	1130.77	1807.88	1107.12	978.05	4808.57	6325.16	7500.25	5063.05	5056.36	4348.71	3480.5	4210.42	3398.92	1695.81	1274.68	831.949	0.452374	0.571627	-1.20324	ACHN_DMSO	ACHN_TIG	0.160435	0.175962
3.30_281.1491m/z	HMDB0139920	3-(4-hydroxy-3-methoxyphenyl)-N-(4-oxobutyl)prop-2-enimidic acid				x						x	x	48.1	46.4		281.149	1	3.29705	M+NH4	C14H17NO4	96.258	0.16685	100 - 13.6	1750.02	1803.47	1130.77	1807.88	1107.12	978.05	4808.57	6325.16	7500.25	5063.05	5056.36	4348.71	3480.5	4210.42	3398.92	1695.81	1274.68	831.949	0.452374	0.571627	-1.20324	ACHN_DMSO	ACHN_TIG	0.160435	0.175962
3.30_281.1491m/z	HMDB0029139	Valyl-Tyrosine				x						x	x	45.9	36		281.149	1	3.29705	M+H	C14H20N2O4	95.8752	0.16685	100 - 13.6	1750.02	1803.47	1130.77	1807.88	1107.12	978.05	4808.57	6325.16	7500.25	5063.05	5056.36	4348.71	3480.5	4210.42	3398.92	1695.81	1274.68	831.949	0.452374	0.571627	-1.20324	ACHN_DMSO	ACHN_TIG	0.160435	0.175962
3.30_281.1491m/z	Tyr Val 20122					x						x	x	45.5	34		281.149	1	3.29705	M+H	C14H20N2O4	95.8752	0.16685	100 - 13.6	1750.02	1803.47	1130.77	1807.88	1107.12	978.05	4808.57	6325.16	7500.25	5063.05	5056.36	4348.71	3480.5	4210.42	3398.92	1695.81	1274.68	831.949	0.452374	0.571627	-1.20324	ACHN_DMSO	ACHN_TIG	0.160435	0.175962
3.30_281.1491m/z	Val Tyr 20086					x						x	x	44.6	29.5		281.149	1	3.29705	M+H	C14H20N2O4	95.8752	0.16685	100 - 13.6	1750.02	1803.47	1130.77	1807.88	1107.12	978.05	4808.57	6325.16	7500.25	5063.05	5056.36	4348.71	3480.5	4210.42	3398.92	1695.81	1274.68	831.949	0.452374	0.571627	-1.20324	ACHN_DMSO	ACHN_TIG	0.160435	0.175962
3.30_281.1491m/z	HMDB0033465	Feruloyl-2-hydroxyputrescine				x						x	x	43.8	25.5		281.149	1	3.29705	M+H	C14H20N2O4	95.8752	0.16685	100 - 13.6	1750.02	1803.47	1130.77	1807.88	1107.12	978.05	4808.57	6325.16	7500.25	5063.05	5056.36	4348.71	3480.5	4210.42	3398.92	1695.81	1274.68	831.949	0.452374	0.571627	-1.20324	ACHN_DMSO	ACHN_TIG	0.160435	0.175962
3.30_281.1491m/z	HMDB0139610	N-(4-amino-3-hydroxybutyl)-3-(4-hydroxy-3-methoxyphenyl)prop-2-enimidic acid				x						x	x	43.8	25.5		281.149	1	3.29705	M+H	C14H20N2O4	95.8752	0.16685	100 - 13.6	1750.02	1803.47	1130.77	1807.88	1107.12	978.05	4808.57	6325.16	7500.25	5063.05	5056.36	4348.71	3480.5	4210.42	3398.92	1695.81	1274.68	831.949	0.452374	0.571627	-1.20324	ACHN_DMSO	ACHN_TIG	0.160435	0.175962
3.30_281.1491m/z	HMDB0139611	N-(4-amino-2-hydroxybutyl)-3-(4-hydroxy-3-methoxyphenyl)prop-2-enimidic acid				x						x	x	43.8	25.5		281.149	1	3.29705	M+H	C14H20N2O4	95.8752	0.16685	100 - 13.6	1750.02	1803.47	1130.77	1807.88	1107.12	978.05	4808.57	6325.16	7500.25	5063.05	5056.36	4348.71	3480.5	4210.42	3398.92	1695.81	1274.68	831.949	0.452374	0.571627	-1.20324	ACHN_DMSO	ACHN_TIG	0.160435	0.175962
3.30_281.1491m/z	HMDB0139612	N-(4-aminobutyl)-3-(4-hydroxy-3-methoxyphenyl)oxirane-2-carboximidic acid				x						x	x	43.8	25.5		281.149	1	3.29705	M+H	C14H20N2O4	95.8752	0.16685	100 - 13.6	1750.02	1803.47	1130.77	1807.88	1107.12	978.05	4808.57	6325.16	7500.25	5063.05	5056.36	4348.71	3480.5	4210.42	3398.92	1695.81	1274.68	831.949	0.452374	0.571627	-1.20324	ACHN_DMSO	ACHN_TIG	0.160435	0.175962
3.30_281.1491m/z	HMDB0139614	N-(4-aminobutyl)-3-(2,4-dihydroxy-3-methoxyphenyl)prop-2-enimidic acid				x						x	x	43.7	24.9		281.149	1	3.29705	M+H	C14H20N2O4	95.8752	0.16685	100 - 13.6	1750.02	1803.47	1130.77	1807.88	1107.12	978.05	4808.57	6325.16	7500.25	5063.05	5056.36	4348.71	3480.5	4210.42	3398.92	1695.81	1274.68	831.949	0.452374	0.571627	-1.20324	ACHN_DMSO	ACHN_TIG	0.160435	0.175962
3.30_281.1491m/z	HMDB0139615	N-(4-aminobutyl)-3-(2,4-dihydroxy-5-methoxyphenyl)prop-2-enimidic acid				x						x	x	43.7	24.9		281.149	1	3.29705	M+H	C14H20N2O4	95.8752	0.16685	100 - 13.6	1750.02	1803.47	1130.77	1807.88	1107.12	978.05	4808.57	6325.16	7500.25	5063.05	5056.36	4348.71	3480.5	4210.42	3398.92	1695.81	1274.68	831.949	0.452374	0.571627	-1.20324	ACHN_DMSO	ACHN_TIG	0.160435	0.175962
3.30_281.1491m/z	HMDB0139616	N-(4-aminobutyl)-3-(3,4-dihydroxy-5-methoxyphenyl)prop-2-enimidic acid				x						x	x	43.7	24.9		281.149	1	3.29705	M+H	C14H20N2O4	95.8752	0.16685	100 - 13.6	1750.02	1803.47	1130.77	1807.88	1107.12	978.05	4808.57	6325.16	7500.25	5063.05	5056.36	4348.71	3480.5	4210.42	3398.92	1695.81	1274.68	831.949	0.452374	0.571627	-1.20324	ACHN_DMSO	ACHN_TIG	0.160435	0.175962
3.30_281.1491m/z	Val Tyr 20084					x						x	x	42.9	21		281.149	1	3.29705	M+H	C14H20N2O4	95.8752	0.16685	100 - 13.6	1750.02	1803.47	1130.77	1807.88	1107.12	978.05	4808.57	6325.16	7500.25	5063.05	5056.36	4348.71	3480.5	4210.42	3398.92	1695.81	1274.68	831.949	0.452374	0.571627	-1.20324	ACHN_DMSO	ACHN_TIG	0.160435	0.175962
3.30_281.1491m/z	Val Tyr 20085					x						x	x	42.6	19.5		281.149	1	3.29705	M+H	C14H20N2O4	95.8752	0.16685	100 - 13.6	1750.02	1803.47	1130.77	1807.88	1107.12	978.05	4808.57	6325.16	7500.25	5063.05	5056.36	4348.71	3480.5	4210.42	3398.92	1695.81	1274.68	831.949	0.452374	0.571627	-1.20324	ACHN_DMSO	ACHN_TIG	0.160435	0.175962
1.10_212.0749m/z	HMDB0041503	Bis(2-furanylmethyl) sulfide	*			x				x		x	x	35.9	0		212.075	1	1.10475	M+NH4	C10H10O2S	84.7893	0.0963333	100	2896.65	2262.07	2404.9	3090.51	2045.3	2520.74	4003.98	4245.94	3782.76	3252.24	2782.77	3010.98	5701.7	5730.91	6144.93	2915.43	2193.91	3102.07	0.980255	0.850465	1.01229	ACHN_TIG	ACHN_DMSO	0.00693462	0.0167016
3.46_224.1107m/z	HMDB0032421	2-(4-Methyl-5-thiazolyl)ethyl hexanoate	*			x			x	x	x	x	x	36.7	0		224.111	1	3.45938	M+H-H2O	C12H19NO2S	85.2528	0.1405	100 - 3.2	1050.42	627.543	445.665	488.476	256.162	239.198	2347.31	2857.1	3554.13	1493.54	1343.12	1069.2	644.377	787.383	589.783	232.048	142.013	125.569	0.0870062	0.211292	-2.15852	ACHN_DMSO	ACHN_TIG	0.00663736	0.0162917
1.12_325.0424m/z	HMDB0000288	Uridine 5'-monophosphate	*			x		x	x	x			x	37.7	0		325.042	1	1.12227	M+H	C9H13N2O9P	91.3568	0.328417	100 - 3.76	3274.57	3709.62	4280.5	7551.86	7884.98	7818.14	7823.83	7430.06	6905.77	9653.94	11163.5	11125.6	56371.3	44072.5	123613	35552.8	33171.5	22603.3	0.000741722	0.0111178	2.06441	ACHN_TIG	ACHN_DMSO	0.00370617	0.0107188
1.12_325.0424m/z	HMDB0001271	Pseudouridine 5'-phosphate				x		x	x	x			x	37.7	0		325.042	1	1.12227	M+H	C9H13N2O9P	91.3568	0.328417	100 - 3.76	3274.57	3709.62	4280.5	7551.86	7884.98	7818.14	7823.83	7430.06	6905.77	9653.94	11163.5	11125.6	56371.3	44072.5	123613	35552.8	33171.5	22603.3	0.000741722	0.0111178	2.06441	ACHN_TIG	ACHN_DMSO	0.00370617	0.0107188
1.12_325.0424m/z	HMDB0011641	Uridine 2'-phosphate				x		x	x	x			x	37.7	0		325.042	1	1.12227	M+H	C9H13N2O9P	91.3568	0.328417	100 - 3.76	3274.57	3709.62	4280.5	7551.86	7884.98	7818.14	7823.83	7430.06	6905.77	9653.94	11163.5	11125.6	56371.3	44072.5	123613	35552.8	33171.5	22603.3	0.000741722	0.0111178	2.06441	ACHN_TIG	ACHN_DMSO	0.00370617	0.0107188
1.12_325.0424m/z	HMDB0015380	Olsalazine				x		x	x	x			x	36.9	0		325.042	1	1.12227	M+Na	C14H10N2O6	87.2342	0.328417	100 - 3.76	3274.57	3709.62	4280.5	7551.86	7884.98	7818.14	7823.83	7430.06	6905.77	9653.94	11163.5	11125.6	56371.3	44072.5	123613	35552.8	33171.5	22603.3	0.000741722	0.0111178	2.06441	ACHN_TIG	ACHN_DMSO	0.00370617	0.0107188
1.12_325.0424m/z	HMDB0032750	S-2-Propenyl 1-propenesulfinothioate				x		x	x	x			x	37.1	0		325.042	1	1.12227	2M+H	C6H10OS2	87.3589	0.328417	100 - 3.76	3274.57	3709.62	4280.5	7551.86	7884.98	7818.14	7823.83	7430.06	6905.77	9653.94	11163.5	11125.6	56371.3	44072.5	123613	35552.8	33171.5	22603.3	0.000741722	0.0111178	2.06441	ACHN_TIG	ACHN_DMSO	0.00370617	0.0107188
1.12_325.0424m/z	HMDB0032751	S-1-Propenyl 2-propenesulfinothioate				x		x	x	x			x	37.1	0		325.042	1	1.12227	2M+H	C6H10OS2	87.3589	0.328417	100 - 3.76	3274.57	3709.62	4280.5	7551.86	7884.98	7818.14	7823.83	7430.06	6905.77	9653.94	11163.5	11125.6	56371.3	44072.5	123613	35552.8	33171.5	22603.3	0.000741722	0.0111178	2.06441	ACHN_TIG	ACHN_DMSO	0.00370617	0.0107188
1.12_325.0424m/z	HMDB0032752	R-2-Propenyl 1-propenesulfinothioate				x		x	x	x			x	37.1	0		325.042	1	1.12227	2M+H	C6H10OS2	87.3589	0.328417	100 - 3.76	3274.57	3709.62	4280.5	7551.86	7884.98	7818.14	7823.83	7430.06	6905.77	9653.94	11163.5	11125.6	56371.3	44072.5	123613	35552.8	33171.5	22603.3	0.000741722	0.0111178	2.06441	ACHN_TIG	ACHN_DMSO	0.00370617	0.0107188
1.12_325.0424m/z	HMDB0032753	R-1-Propenyl 2-propenesulfinothioate				x		x	x	x			x	37.1	0		325.042	1	1.12227	2M+H	C6H10OS2	87.3589	0.328417	100 - 3.76	3274.57	3709.62	4280.5	7551.86	7884.98	7818.14	7823.83	7430.06	6905.77	9653.94	11163.5	11125.6	56371.3	44072.5	123613	35552.8	33171.5	22603.3	0.000741722	0.0111178	2.06441	ACHN_TIG	ACHN_DMSO	0.00370617	0.0107188
1.12_325.0424m/z	HMDB0033963	Allicin				x		x	x	x			x	37.1	0		325.042	1	1.12227	2M+H	C6H10OS2	87.3589	0.328417	100 - 3.76	3274.57	3709.62	4280.5	7551.86	7884.98	7818.14	7823.83	7430.06	6905.77	9653.94	11163.5	11125.6	56371.3	44072.5	123613	35552.8	33171.5	22603.3	0.000741722	0.0111178	2.06441	ACHN_TIG	ACHN_DMSO	0.00370617	0.0107188
1.12_325.0424m/z	HMDB0040718	Zwiebelane B				x		x	x	x			x	37.1	0		325.042	1	1.12227	2M+H	C6H10OS2	87.3589	0.328417	100 - 3.76	3274.57	3709.62	4280.5	7551.86	7884.98	7818.14	7823.83	7430.06	6905.77	9653.94	11163.5	11125.6	56371.3	44072.5	123613	35552.8	33171.5	22603.3	0.000741722	0.0111178	2.06441	ACHN_TIG	ACHN_DMSO	0.00370617	0.0107188
1.12_325.0424m/z	HMDB0060282	3'-UMP				x		x	x	x			x	37.7	0		325.042	1	1.12227	M+H	C9H13N2O9P	91.3568	0.328417	100 - 3.76	3274.57	3709.62	4280.5	7551.86	7884.98	7818.14	7823.83	7430.06	6905.77	9653.94	11163.5	11125.6	56371.3	44072.5	123613	35552.8	33171.5	22603.3	0.000741722	0.0111178	2.06441	ACHN_TIG	ACHN_DMSO	0.00370617	0.0107188
1.12_325.0424m/z	URIDINE MONOPHOSPHATE	IHL_v2_RPLC_pos HMDB0000288				x		x	x	x			x	37.7	0		325.042	1	1.12227	M+H	C9H13N2O9P	91.3568	0.328417	100 - 3.76	3274.57	3709.62	4280.5	7551.86	7884.98	7818.14	7823.83	7430.06	6905.77	9653.94	11163.5	11125.6	56371.3	44072.5	123613	35552.8	33171.5	22603.3	0.000741722	0.0111178	2.06441	ACHN_TIG	ACHN_DMSO	0.00370617	0.0107188
1.12_325.0424m/z	Uridine monophosphate (UMP) 16764					x		x	x	x			x	37.7	0		325.042	1	1.12227	M+H	C9H13N2O9P	91.3568	0.328417	100 - 3.76	3274.57	3709.62	4280.5	7551.86	7884.98	7818.14	7823.83	7430.06	6905.77	9653.94	11163.5	11125.6	56371.3	44072.5	123613	35552.8	33171.5	22603.3	0.000741722	0.0111178	2.06441	ACHN_TIG	ACHN_DMSO	0.00370617	0.0107188
1.12_325.0424m/z	Uridine monophosphate (UMP) 16765					x		x	x	x			x	37.7	0		325.042	1	1.12227	M+H	C9H13N2O9P	91.3568	0.328417	100 - 3.76	3274.57	3709.62	4280.5	7551.86	7884.98	7818.14	7823.83	7430.06	6905.77	9653.94	11163.5	11125.6	56371.3	44072.5	123613	35552.8	33171.5	22603.3	0.000741722	0.0111178	2.06441	ACHN_TIG	ACHN_DMSO	0.00370617	0.0107188
1.12_325.0424m/z	Uridine monophosphate (UMP) 16766					x		x	x	x			x	37.7	0		325.042	1	1.12227	M+H	C9H13N2O9P	91.3568	0.328417	100 - 3.76	3274.57	3709.62	4280.5	7551.86	7884.98	7818.14	7823.83	7430.06	6905.77	9653.94	11163.5	11125.6	56371.3	44072.5	123613	35552.8	33171.5	22603.3	0.000741722	0.0111178	2.06441	ACHN_TIG	ACHN_DMSO	0.00370617	0.0107188
1.12_325.0424m/z	Uridine monophosphate (UMP) 28088					x		x	x	x			x	37.7	0		325.042	1	1.12227	M+H	C9H13N2O9P	91.3568	0.328417	100 - 3.76	3274.57	3709.62	4280.5	7551.86	7884.98	7818.14	7823.83	7430.06	6905.77	9653.94	11163.5	11125.6	56371.3	44072.5	123613	35552.8	33171.5	22603.3	0.000741722	0.0111178	2.06441	ACHN_TIG	ACHN_DMSO	0.00370617	0.0107188
1.12_325.0424m/z	Uridine monophosphate (UMP) 28089					x		x	x	x			x	37.7	0		325.042	1	1.12227	M+H	C9H13N2O9P	91.3568	0.328417	100 - 3.76	3274.57	3709.62	4280.5	7551.86	7884.98	7818.14	7823.83	7430.06	6905.77	9653.94	11163.5	11125.6	56371.3	44072.5	123613	35552.8	33171.5	22603.3	0.000741722	0.0111178	2.06441	ACHN_TIG	ACHN_DMSO	0.00370617	0.0107188
1.12_325.0424m/z	Uridine monophosphate (UMP) 28090					x		x	x	x			x	37.7	0		325.042	1	1.12227	M+H	C9H13N2O9P	91.3568	0.328417	100 - 3.76	3274.57	3709.62	4280.5	7551.86	7884.98	7818.14	7823.83	7430.06	6905.77	9653.94	11163.5	11125.6	56371.3	44072.5	123613	35552.8	33171.5	22603.3	0.000741722	0.0111178	2.06441	ACHN_TIG	ACHN_DMSO	0.00370617	0.0107188
1.45_321.0689n	HMDB0013220	Beta-Citryl-L-glutamic acid	*			x				x		x		50.7	58.1	321.069	322.076	1	1.45068	M+Na, M+K, M+H, M+H-H2O, M+H-2H2O	C11H15NO10	98.0325	0.15765	100 - 11.9 - 1.77	953928	886373	1.13205e+06	898278	890098	883824	1.44087e+06	1.51825e+06	1.46719e+06	2.14032e+06	2.13569e+06	2.07476e+06	920002	788394	943653	1.28301e+06	1.24028e+06	1.26227e+06	0.236147	0.386529	-1.11232	ACHN_DMSO	ACHN_TIG	3.91e-05	0.000601404
0.97_189.1595m/z	HMDB0001325	N6,N6,N6-Trimethyl-L-lysine	*			x		x	x	x	x			40.9	16.3		189.16	1	0.969	M+H	C9H20N2O2	89.519	0.09635	100	7695.7	7331.32	7868.18	15731.6	18471.2	17609.5	5383.53	5458.1	5681.55	19192.9	17797.7	16509.4	6543.84	5128.38	5566.46	5794.82	5296.97	5615.92	9.66e-05	0.00391292	2.26302	ACHN_TIG	ACHN_DMSO	1.45e-05	0.000345119
0.97_189.1595m/z	N,N,N-TRIMETHYLLYSINE	IHL_v2_RPLC_pos HMDB0001325				x		x	x	x	x			45.1	37.4		189.16	1	0.969	M+H	C9H20N2O2	89.519	0.09635	100	7695.7	7331.32	7868.18	15731.6	18471.2	17609.5	5383.53	5458.1	5681.55	19192.9	17797.7	16509.4	6543.84	5128.38	5566.46	5794.82	5296.97	5615.92	9.66e-05	0.00391292	2.26302	ACHN_TIG	ACHN_DMSO	1.45e-05	0.000345119
0.97_189.1595m/z	HMDB0005015	Gabapentin				x		x	x	x	x			41	16.6		189.16	1	0.969	M+NH4	C9H17NO2	89.8742	0.09635	100	7695.7	7331.32	7868.18	15731.6	18471.2	17609.5	5383.53	5458.1	5681.55	19192.9	17797.7	16509.4	6543.84	5128.38	5566.46	5794.82	5296.97	5615.92	9.66e-05	0.00391292	2.26302	ACHN_TIG	ACHN_DMSO	1.45e-05	0.000345119
0.97_189.1595m/z	Gabapentin 31010					x		x	x	x	x			37.7	0		189.16	1	0.969	M+NH4	C9H17NO2	89.8742	0.09635	100	7695.7	7331.32	7868.18	15731.6	18471.2	17609.5	5383.53	5458.1	5681.55	19192.9	17797.7	16509.4	6543.84	5128.38	5566.46	5794.82	5296.97	5615.92	9.66e-05	0.00391292	2.26302	ACHN_TIG	ACHN_DMSO	1.45e-05	0.000345119
0.97_189.1595m/z	Gabapentin 31011					x		x	x	x	x			37.7	0		189.16	1	0.969	M+NH4	C9H17NO2	89.8742	0.09635	100	7695.7	7331.32	7868.18	15731.6	18471.2	17609.5	5383.53	5458.1	5681.55	19192.9	17797.7	16509.4	6543.84	5128.38	5566.46	5794.82	5296.97	5615.92	9.66e-05	0.00391292	2.26302	ACHN_TIG	ACHN_DMSO	1.45e-05	0.000345119
0.97_189.1595m/z	Gabapentin 31012					x		x	x	x	x			37.7	0		189.16	1	0.969	M+NH4	C9H17NO2	89.8742	0.09635	100	7695.7	7331.32	7868.18	15731.6	18471.2	17609.5	5383.53	5458.1	5681.55	19192.9	17797.7	16509.4	6543.84	5128.38	5566.46	5794.82	5296.97	5615.92	9.66e-05	0.00391292	2.26302	ACHN_TIG	ACHN_DMSO	1.45e-05	0.000345119
1.46_181.0737n	HMDB0000158	L-Tyrosine	*			x		x	x	x	x	x	x	43.5	20.9	181.074	363.154	1	1.45943	2M+H, M+Na	C9H11NO3	98.1122	0.131367	100 - 11.4	38353.1	36402.7	46095.8	80134.6	107002	95690.2	7365.35	7470.63	7939.23	22958.7	24096.4	20515.7	4589.27	5010.18	5097.18	16156.4	16439.9	16564.8	0.00154744	0.0164014	2.34028	ACHN_TIG	ACHN_DMSO	3.33e-05	0.000545588
1.46_181.0737n	L-TYROSINE	IHL_v2_RPLC_pos HMDB0000158				x		x	x	x	x	x	x	46.1	33.6	181.074	363.154	1	1.45943	2M+H, M+Na	C9H11NO3	98.1122	0.131367	100 - 11.4	38353.1	36402.7	46095.8	80134.6	107002	95690.2	7365.35	7470.63	7939.23	22958.7	24096.4	20515.7	4589.27	5010.18	5097.18	16156.4	16439.9	16564.8	0.00154744	0.0164014	2.34028	ACHN_TIG	ACHN_DMSO	3.33e-05	0.000545588
1.46_181.0737n	HMDB0060280	4,6,7-Trihydroxy-1,2,3,4-tetrahydroisoquinoline				x		x	x	x	x	x	x	43.7	21.7	181.074	363.154	1	1.45943	2M+H, M+Na	C9H11NO3	98.1122	0.131367	100 - 11.4	38353.1	36402.7	46095.8	80134.6	107002	95690.2	7365.35	7470.63	7939.23	22958.7	24096.4	20515.7	4589.27	5010.18	5097.18	16156.4	16439.9	16564.8	0.00154744	0.0164014	2.34028	ACHN_TIG	ACHN_DMSO	3.33e-05	0.000545588
1.46_181.0737n	HMDB0002184	L-Threo-3-Phenylserine				x		x	x	x	x	x	x	43.5	20.9	181.074	363.154	1	1.45943	2M+H, M+Na	C9H11NO3	98.1122	0.131367	100 - 11.4	38353.1	36402.7	46095.8	80134.6	107002	95690.2	7365.35	7470.63	7939.23	22958.7	24096.4	20515.7	4589.27	5010.18	5097.18	16156.4	16439.9	16564.8	0.00154744	0.0164014	2.34028	ACHN_TIG	ACHN_DMSO	3.33e-05	0.000545588
1.46_181.0737n	HMDB0003831	Beta-Tyrosine				x		x	x	x	x	x	x	43.5	20.9	181.074	363.154	1	1.45943	2M+H, M+Na	C9H11NO3	98.1122	0.131367	100 - 11.4	38353.1	36402.7	46095.8	80134.6	107002	95690.2	7365.35	7470.63	7939.23	22958.7	24096.4	20515.7	4589.27	5010.18	5097.18	16156.4	16439.9	16564.8	0.00154744	0.0164014	2.34028	ACHN_TIG	ACHN_DMSO	3.33e-05	0.000545588
1.46_181.0737n	HMDB0006050	o-Tyrosine				x		x	x	x	x	x	x	43.5	20.9	181.074	363.154	1	1.45943	2M+H, M+Na	C9H11NO3	98.1122	0.131367	100 - 11.4	38353.1	36402.7	46095.8	80134.6	107002	95690.2	7365.35	7470.63	7939.23	22958.7	24096.4	20515.7	4589.27	5010.18	5097.18	16156.4	16439.9	16564.8	0.00154744	0.0164014	2.34028	ACHN_TIG	ACHN_DMSO	3.33e-05	0.000545588
1.46_181.0737n	HMDB0059720	Meta-Tyrosine				x		x	x	x	x	x	x	43.5	20.9	181.074	363.154	1	1.45943	2M+H, M+Na	C9H11NO3	98.1122	0.131367	100 - 11.4	38353.1	36402.7	46095.8	80134.6	107002	95690.2	7365.35	7470.63	7939.23	22958.7	24096.4	20515.7	4589.27	5010.18	5097.18	16156.4	16439.9	16564.8	0.00154744	0.0164014	2.34028	ACHN_TIG	ACHN_DMSO	3.33e-05	0.000545588
1.46_181.0737n	HMDB0012883	Adrenochrome o-semiquinone				x		x	x	x	x	x	x	42.7	16.7	181.074	363.154	1	1.45943	2M+H, M+Na	C9H11NO3	98.1122	0.131367	100 - 11.4	38353.1	36402.7	46095.8	80134.6	107002	95690.2	7365.35	7470.63	7939.23	22958.7	24096.4	20515.7	4589.27	5010.18	5097.18	16156.4	16439.9	16564.8	0.00154744	0.0164014	2.34028	ACHN_TIG	ACHN_DMSO	3.33e-05	0.000545588
1.46_181.0737n	HMDB0001119	4-Hydroxy-4-(3-pyridyl)-butanoic acid				x		x	x	x	x	x	x	42.6	16.1	181.074	363.154	1	1.45943	2M+H, M+Na	C9H11NO3	98.1122	0.131367	100 - 11.4	38353.1	36402.7	46095.8	80134.6	107002	95690.2	7365.35	7470.63	7939.23	22958.7	24096.4	20515.7	4589.27	5010.18	5097.18	16156.4	16439.9	16564.8	0.00154744	0.0164014	2.34028	ACHN_TIG	ACHN_DMSO	3.33e-05	0.000545588
1.46_181.0737n	3-Amino-3-(4-hydroxyphenyl)propanoate 27513					x		x	x	x	x	x	x	39.4	0	181.074	363.154	1	1.45943	2M+H, M+Na	C9H11NO3	98.1122	0.131367	100 - 11.4	38353.1	36402.7	46095.8	80134.6	107002	95690.2	7365.35	7470.63	7939.23	22958.7	24096.4	20515.7	4589.27	5010.18	5097.18	16156.4	16439.9	16564.8	0.00154744	0.0164014	2.34028	ACHN_TIG	ACHN_DMSO	3.33e-05	0.000545588
1.46_181.0737n	3-Amino-3-(4-hydroxyphenyl)propanoate 27514					x		x	x	x	x	x	x	39.4	0	181.074	363.154	1	1.45943	2M+H, M+Na	C9H11NO3	98.1122	0.131367	100 - 11.4	38353.1	36402.7	46095.8	80134.6	107002	95690.2	7365.35	7470.63	7939.23	22958.7	24096.4	20515.7	4589.27	5010.18	5097.18	16156.4	16439.9	16564.8	0.00154744	0.0164014	2.34028	ACHN_TIG	ACHN_DMSO	3.33e-05	0.000545588
1.46_181.0737n	3-Amino-3-(4-hydroxyphenyl)propanoate 27515					x		x	x	x	x	x	x	39.4	0	181.074	363.154	1	1.45943	2M+H, M+Na	C9H11NO3	98.1122	0.131367	100 - 11.4	38353.1	36402.7	46095.8	80134.6	107002	95690.2	7365.35	7470.63	7939.23	22958.7	24096.4	20515.7	4589.27	5010.18	5097.18	16156.4	16439.9	16564.8	0.00154744	0.0164014	2.34028	ACHN_TIG	ACHN_DMSO	3.33e-05	0.000545588
1.46_181.0737n	3-Amino-3-(4-hydroxyphenyl)propanoate 27558					x		x	x	x	x	x	x	39.4	0	181.074	363.154	1	1.45943	2M+H, M+Na	C9H11NO3	98.1122	0.131367	100 - 11.4	38353.1	36402.7	46095.8	80134.6	107002	95690.2	7365.35	7470.63	7939.23	22958.7	24096.4	20515.7	4589.27	5010.18	5097.18	16156.4	16439.9	16564.8	0.00154744	0.0164014	2.34028	ACHN_TIG	ACHN_DMSO	3.33e-05	0.000545588
1.46_181.0737n	3-Amino-3-(4-hydroxyphenyl)propanoate 27559					x		x	x	x	x	x	x	39.4	0	181.074	363.154	1	1.45943	2M+H, M+Na	C9H11NO3	98.1122	0.131367	100 - 11.4	38353.1	36402.7	46095.8	80134.6	107002	95690.2	7365.35	7470.63	7939.23	22958.7	24096.4	20515.7	4589.27	5010.18	5097.18	16156.4	16439.9	16564.8	0.00154744	0.0164014	2.34028	ACHN_TIG	ACHN_DMSO	3.33e-05	0.000545588
1.46_181.0737n	3-Amino-3-(4-hydroxyphenyl)propanoate 27560					x		x	x	x	x	x	x	39.4	0	181.074	363.154	1	1.45943	2M+H, M+Na	C9H11NO3	98.1122	0.131367	100 - 11.4	38353.1	36402.7	46095.8	80134.6	107002	95690.2	7365.35	7470.63	7939.23	22958.7	24096.4	20515.7	4589.27	5010.18	5097.18	16156.4	16439.9	16564.8	0.00154744	0.0164014	2.34028	ACHN_TIG	ACHN_DMSO	3.33e-05	0.000545588
1.46_181.0737n	L-Tyrosine 28077					x		x	x	x	x	x	x	39.4	0	181.074	363.154	1	1.45943	2M+H, M+Na	C9H11NO3	98.1122	0.131367	100 - 11.4	38353.1	36402.7	46095.8	80134.6	107002	95690.2	7365.35	7470.63	7939.23	22958.7	24096.4	20515.7	4589.27	5010.18	5097.18	16156.4	16439.9	16564.8	0.00154744	0.0164014	2.34028	ACHN_TIG	ACHN_DMSO	3.33e-05	0.000545588
1.46_181.0737n	L-Tyrosine 28078					x		x	x	x	x	x	x	39.4	0	181.074	363.154	1	1.45943	2M+H, M+Na	C9H11NO3	98.1122	0.131367	100 - 11.4	38353.1	36402.7	46095.8	80134.6	107002	95690.2	7365.35	7470.63	7939.23	22958.7	24096.4	20515.7	4589.27	5010.18	5097.18	16156.4	16439.9	16564.8	0.00154744	0.0164014	2.34028	ACHN_TIG	ACHN_DMSO	3.33e-05	0.000545588
1.46_181.0737n	L-Tyrosine 28079					x		x	x	x	x	x	x	39.4	0	181.074	363.154	1	1.45943	2M+H, M+Na	C9H11NO3	98.1122	0.131367	100 - 11.4	38353.1	36402.7	46095.8	80134.6	107002	95690.2	7365.35	7470.63	7939.23	22958.7	24096.4	20515.7	4589.27	5010.18	5097.18	16156.4	16439.9	16564.8	0.00154744	0.0164014	2.34028	ACHN_TIG	ACHN_DMSO	3.33e-05	0.000545588
1.46_181.0737n	L-Tyrosine 28080					x		x	x	x	x	x	x	39.4	0	181.074	363.154	1	1.45943	2M+H, M+Na	C9H11NO3	98.1122	0.131367	100 - 11.4	38353.1	36402.7	46095.8	80134.6	107002	95690.2	7365.35	7470.63	7939.23	22958.7	24096.4	20515.7	4589.27	5010.18	5097.18	16156.4	16439.9	16564.8	0.00154744	0.0164014	2.34028	ACHN_TIG	ACHN_DMSO	3.33e-05	0.000545588
1.46_181.0737n	L-Tyrosine 28081					x		x	x	x	x	x	x	39.4	0	181.074	363.154	1	1.45943	2M+H, M+Na	C9H11NO3	98.1122	0.131367	100 - 11.4	38353.1	36402.7	46095.8	80134.6	107002	95690.2	7365.35	7470.63	7939.23	22958.7	24096.4	20515.7	4589.27	5010.18	5097.18	16156.4	16439.9	16564.8	0.00154744	0.0164014	2.34028	ACHN_TIG	ACHN_DMSO	3.33e-05	0.000545588
1.46_184.0876m/z	HMDB0033141	2-Amino-a-carboline	*			x		x		x	x	x	x	37.6	0		184.088	1	1.45507	M+H	C11H9N3	92.4037	0.109483	100 - 5.24	4676.92	4389.1	5256.98	8153.08	9292.8	9020.02	1582.71	1482.99	1476.17	4179.67	4194.87	3514.72	1064.29	902.254	1125.43	2904.85	2648.88	2670.24	0.000738346	0.0111178	1.84779	ACHN_TIG	ACHN_DMSO	0.00010543	0.00104519
1.46_208.0073n	HMDB0032684	Lactyltrimethylammonium betaine	*			x		x	x	x				37.8	0	208.007	417.022	1	1.45507	M+H, 2M+H	C6H13AsO3	93.6885	0.11385	100 - 0.774	4483.66	3368.8	5839.31	2172.78	1300.93	1241.35	7323.7	8172.49	7988.62	8756.41	9872.56	10677	5412.28	4570.74	5425.3	6527.87	5888.37	5594.38	0.0109313	0.0580501	-2.90384	ACHN_DMSO	ACHN_TIG	0.030224	0.0505596
0.93_143.0944n	HMDB0030410	L-2-Amino-3-methylenehexanoic acid	*			x		x	x	x	x	x		43.1	25.4	143.094	161.128	1	0.933967	M+H, M+NH4	C7H13NO2	91.8573	0.13575	100	5365.96	5048.18	6164.68	12168.9	13957.6	14158	7478.19	8537.47	7944.84	53813.1	49385.6	43338	13584.3	10166.9	12192.3	24301.3	21566.7	22009.1	0.000310346	0.00651782	2.42988	ACHN_TIG	ACHN_DMSO	1.63e-05	0.000369164
0.93_143.0944n	HMDB0004827	Proline betaine				x		x	x	x	x	x		42.4	21.7	143.094	161.128	1	0.933967	M+H, M+NH4	C7H13NO2	91.8573	0.13575	100	5365.96	5048.18	6164.68	12168.9	13957.6	14158	7478.19	8537.47	7944.84	53813.1	49385.6	43338	13584.3	10166.9	12192.3	24301.3	21566.7	22009.1	0.000310346	0.00651782	2.42988	ACHN_TIG	ACHN_DMSO	1.63e-05	0.000369164
0.93_143.0944n	HMDB0038949	3beta,6beta-Dihydroxynortropane				x		x	x	x	x	x		41.6	17.7	143.094	161.128	1	0.933967	M+H, M+NH4	C7H13NO2	91.8573	0.13575	100	5365.96	5048.18	6164.68	12168.9	13957.6	14158	7478.19	8537.47	7944.84	53813.1	49385.6	43338	13584.3	10166.9	12192.3	24301.3	21566.7	22009.1	0.000310346	0.00651782	2.42988	ACHN_TIG	ACHN_DMSO	1.63e-05	0.000369164
0.93_143.0944n	1-Aminocyclohexanecarboxylic acid 30871					x		x	x	x	x	x		38	0	143.094	161.128	1	0.933967	M+H, M+NH4	C7H13NO2	91.8573	0.13575	100	5365.96	5048.18	6164.68	12168.9	13957.6	14158	7478.19	8537.47	7944.84	53813.1	49385.6	43338	13584.3	10166.9	12192.3	24301.3	21566.7	22009.1	0.000310346	0.00651782	2.42988	ACHN_TIG	ACHN_DMSO	1.63e-05	0.000369164
0.95_147.1126m/z	HMDB0000182	L-Lysine	*			x		x		x		x		45.8	37.7		147.113	1	0.9471	M+H	C6H14N2O2	92.4985	0.1445	100	142480	120787	150627	236080	252118	259352	79327.2	81917.8	90660	171818	163883	160961	41580.8	37192.9	40813.9	34352.2	29536.1	23796.6	0.0011663	0.0141465	1.80614	ACHN_TIG	ACHN_DMSO	0.000108807	0.00106099
0.95_147.1126m/z	D-Lysine 27811					x		x		x		x		46.7	42.3		147.113	1	0.9471	M+H	C6H14N2O2	92.4985	0.1445	100	142480	120787	150627	236080	252118	259352	79327.2	81917.8	90660	171818	163883	160961	41580.8	37192.9	40813.9	34352.2	29536.1	23796.6	0.0011663	0.0141465	1.80614	ACHN_TIG	ACHN_DMSO	0.000108807	0.00106099
0.95_147.1126m/z	L-Lysine 27814					x		x		x		x		46.7	42.3		147.113	1	0.9471	M+H	C6H14N2O2	92.4985	0.1445	100	142480	120787	150627	236080	252118	259352	79327.2	81917.8	90660	171818	163883	160961	41580.8	37192.9	40813.9	34352.2	29536.1	23796.6	0.0011663	0.0141465	1.80614	ACHN_TIG	ACHN_DMSO	0.000108807	0.00106099
0.95_147.1126m/z	L-LYSINE	IHL_v2_RPLC_pos HMDB0000182				x		x		x		x		46.6	41.8		147.113	1	0.9471	M+H	C6H14N2O2	92.4985	0.1445	100	142480	120787	150627	236080	252118	259352	79327.2	81917.8	90660	171818	163883	160961	41580.8	37192.9	40813.9	34352.2	29536.1	23796.6	0.0011663	0.0141465	1.80614	ACHN_TIG	ACHN_DMSO	0.000108807	0.00106099
0.95_147.1126m/z	LYSINE	IHL_v2_RPLC_pos HMDB0000182				x		x		x		x		46.5	41.5		147.113	1	0.9471	M+H	C6H14N2O2	92.4985	0.1445	100	142480	120787	150627	236080	252118	259352	79327.2	81917.8	90660	171818	163883	160961	41580.8	37192.9	40813.9	34352.2	29536.1	23796.6	0.0011663	0.0141465	1.80614	ACHN_TIG	ACHN_DMSO	0.000108807	0.00106099
0.95_147.1126m/z	HMDB0015212	Vigabatrin				x		x		x		x		46	38.8		147.113	1	0.9471	M+NH4	C6H11NO2	92.8663	0.1445	100	142480	120787	150627	236080	252118	259352	79327.2	81917.8	90660	171818	163883	160961	41580.8	37192.9	40813.9	34352.2	29536.1	23796.6	0.0011663	0.0141465	1.80614	ACHN_TIG	ACHN_DMSO	0.000108807	0.00106099
0.95_147.1126m/z	HMDB0012114	(3S)-3,6-Diaminohexanoate				x		x		x		x		45.8	37.8		147.113	1	0.9471	M+H	C6H14N2O2	92.4985	0.1445	100	142480	120787	150627	236080	252118	259352	79327.2	81917.8	90660	171818	163883	160961	41580.8	37192.9	40813.9	34352.2	29536.1	23796.6	0.0011663	0.0141465	1.80614	ACHN_TIG	ACHN_DMSO	0.000108807	0.00106099
0.95_147.1126m/z	HMDB0003405	D-Lysine				x		x		x		x		45.8	37.7		147.113	1	0.9471	M+H	C6H14N2O2	92.4985	0.1445	100	142480	120787	150627	236080	252118	259352	79327.2	81917.8	90660	171818	163883	160961	41580.8	37192.9	40813.9	34352.2	29536.1	23796.6	0.0011663	0.0141465	1.80614	ACHN_TIG	ACHN_DMSO	0.000108807	0.00106099
0.95_147.1126m/z	HMDB0142894	2,6-diaminohexanoic acid				x		x		x		x		45.8	37.7		147.113	1	0.9471	M+H	C6H14N2O2	92.4985	0.1445	100	142480	120787	150627	236080	252118	259352	79327.2	81917.8	90660	171818	163883	160961	41580.8	37192.9	40813.9	34352.2	29536.1	23796.6	0.0011663	0.0141465	1.80614	ACHN_TIG	ACHN_DMSO	0.000108807	0.00106099
0.95_147.1126m/z	HMDB0012115	(3S,5S)-3,5-Diaminohexanoate				x		x		x		x		45.7	37.5		147.113	1	0.9471	M+H	C6H14N2O2	92.4985	0.1445	100	142480	120787	150627	236080	252118	259352	79327.2	81917.8	90660	171818	163883	160961	41580.8	37192.9	40813.9	34352.2	29536.1	23796.6	0.0011663	0.0141465	1.80614	ACHN_TIG	ACHN_DMSO	0.000108807	0.00106099
0.95_147.1126m/z	HMDB0000716	L-Pipecolic acid				x		x		x		x		45.3	35.4		147.113	1	0.9471	M+NH4	C6H11NO2	92.8663	0.1445	100	142480	120787	150627	236080	252118	259352	79327.2	81917.8	90660	171818	163883	160961	41580.8	37192.9	40813.9	34352.2	29536.1	23796.6	0.0011663	0.0141465	1.80614	ACHN_TIG	ACHN_DMSO	0.000108807	0.00106099
0.95_147.1126m/z	HMDB0005960	D-Pipecolic acid				x		x		x		x		45.3	35.4		147.113	1	0.9471	M+NH4	C6H11NO2	92.8663	0.1445	100	142480	120787	150627	236080	252118	259352	79327.2	81917.8	90660	171818	163883	160961	41580.8	37192.9	40813.9	34352.2	29536.1	23796.6	0.0011663	0.0141465	1.80614	ACHN_TIG	ACHN_DMSO	0.000108807	0.00106099
0.95_147.1126m/z	HMDB0094696	N-Methyl proline				x		x		x		x		45.3	35.4		147.113	1	0.9471	M+NH4	C6H11NO2	92.8663	0.1445	100	142480	120787	150627	236080	252118	259352	79327.2	81917.8	90660	171818	163883	160961	41580.8	37192.9	40813.9	34352.2	29536.1	23796.6	0.0011663	0.0141465	1.80614	ACHN_TIG	ACHN_DMSO	0.000108807	0.00106099
0.95_147.1126m/z	HMDB0000070	Pipecolic acid				x		x		x		x		45.3	35.3		147.113	1	0.9471	M+NH4	C6H11NO2	92.8663	0.1445	100	142480	120787	150627	236080	252118	259352	79327.2	81917.8	90660	171818	163883	160961	41580.8	37192.9	40813.9	34352.2	29536.1	23796.6	0.0011663	0.0141465	1.80614	ACHN_TIG	ACHN_DMSO	0.000108807	0.00106099
0.95_147.1126m/z	HMDB0062767	D-pipecolate				x		x		x		x		45.3	35.3		147.113	1	0.9471	M+NH4	C6H11NO2	92.8663	0.1445	100	142480	120787	150627	236080	252118	259352	79327.2	81917.8	90660	171818	163883	160961	41580.8	37192.9	40813.9	34352.2	29536.1	23796.6	0.0011663	0.0141465	1.80614	ACHN_TIG	ACHN_DMSO	0.000108807	0.00106099
0.95_147.1126m/z	HMDB0029444	2-Pyrrolidineacetic acid				x		x		x		x		45.3	35.2		147.113	1	0.9471	M+NH4	C6H11NO2	92.8663	0.1445	100	142480	120787	150627	236080	252118	259352	79327.2	81917.8	90660	171818	163883	160961	41580.8	37192.9	40813.9	34352.2	29536.1	23796.6	0.0011663	0.0141465	1.80614	ACHN_TIG	ACHN_DMSO	0.000108807	0.00106099
0.95_147.1126m/z	HMDB0029435	L-trans-4-Methyl-2-pyrrolidinecarboxylic acid				x		x		x		x		45.2	34.6		147.113	1	0.9471	M+NH4	C6H11NO2	92.8663	0.1445	100	142480	120787	150627	236080	252118	259352	79327.2	81917.8	90660	171818	163883	160961	41580.8	37192.9	40813.9	34352.2	29536.1	23796.6	0.0011663	0.0141465	1.80614	ACHN_TIG	ACHN_DMSO	0.000108807	0.00106099
0.95_147.1126m/z	D-Lysine 27812					x		x		x		x		44	28.9		147.113	1	0.9471	M+H	C6H14N2O2	92.4985	0.1445	100	142480	120787	150627	236080	252118	259352	79327.2	81917.8	90660	171818	163883	160961	41580.8	37192.9	40813.9	34352.2	29536.1	23796.6	0.0011663	0.0141465	1.80614	ACHN_TIG	ACHN_DMSO	0.000108807	0.00106099
0.95_147.1126m/z	L-Lysine 27815					x		x		x		x		44	28.9		147.113	1	0.9471	M+H	C6H14N2O2	92.4985	0.1445	100	142480	120787	150627	236080	252118	259352	79327.2	81917.8	90660	171818	163883	160961	41580.8	37192.9	40813.9	34352.2	29536.1	23796.6	0.0011663	0.0141465	1.80614	ACHN_TIG	ACHN_DMSO	0.000108807	0.00106099
0.95_147.1126m/z	HMDB0062225	(2E)-Decenoyl-ACP				x		x		x		x		43.9	28.3		147.113	1	0.9471	M+NH4	C6H11NO2	92.8663	0.1445	100	142480	120787	150627	236080	252118	259352	79327.2	81917.8	90660	171818	163883	160961	41580.8	37192.9	40813.9	34352.2	29536.1	23796.6	0.0011663	0.0141465	1.80614	ACHN_TIG	ACHN_DMSO	0.000108807	0.00106099
0.95_147.1126m/z	HMDB0094697	1-Piperidine carboxylic acid				x		x		x		x		43.5	26.1		147.113	1	0.9471	M+NH4	C6H11NO2	92.8663	0.1445	100	142480	120787	150627	236080	252118	259352	79327.2	81917.8	90660	171818	163883	160961	41580.8	37192.9	40813.9	34352.2	29536.1	23796.6	0.0011663	0.0141465	1.80614	ACHN_TIG	ACHN_DMSO	0.000108807	0.00106099
0.95_147.1126m/z	HMDB0001106	3-Aminopropionaldehyde				x		x		x		x		43.6	23.2		147.113	1	0.9471	2M+H	C3H7NO	96.1673	0.1445	100	142480	120787	150627	236080	252118	259352	79327.2	81917.8	90660	171818	163883	160961	41580.8	37192.9	40813.9	34352.2	29536.1	23796.6	0.0011663	0.0141465	1.80614	ACHN_TIG	ACHN_DMSO	0.000108807	0.00106099
0.95_147.1126m/z	HMDB0059649	3-Acetamidobutanal				x		x		x		x		42.8	22.6		147.113	1	0.9471	M+NH4	C6H11NO2	92.8663	0.1445	100	142480	120787	150627	236080	252118	259352	79327.2	81917.8	90660	171818	163883	160961	41580.8	37192.9	40813.9	34352.2	29536.1	23796.6	0.0011663	0.0141465	1.80614	ACHN_TIG	ACHN_DMSO	0.000108807	0.00106099
0.95_147.1126m/z	HMDB0002134	Aminoacetone				x		x		x		x		43.4	22.3		147.113	1	0.9471	2M+H	C3H7NO	96.1673	0.1445	100	142480	120787	150627	236080	252118	259352	79327.2	81917.8	90660	171818	163883	160961	41580.8	37192.9	40813.9	34352.2	29536.1	23796.6	0.0011663	0.0141465	1.80614	ACHN_TIG	ACHN_DMSO	0.000108807	0.00106099
0.95_147.1126m/z	D-Lysine 27813					x		x		x		x		41.1	14.3		147.113	1	0.9471	M+H	C6H14N2O2	92.4985	0.1445	100	142480	120787	150627	236080	252118	259352	79327.2	81917.8	90660	171818	163883	160961	41580.8	37192.9	40813.9	34352.2	29536.1	23796.6	0.0011663	0.0141465	1.80614	ACHN_TIG	ACHN_DMSO	0.000108807	0.00106099
0.95_147.1126m/z	L-Lysine 27816					x		x		x		x		41.1	14.3		147.113	1	0.9471	M+H	C6H14N2O2	92.4985	0.1445	100	142480	120787	150627	236080	252118	259352	79327.2	81917.8	90660	171818	163883	160961	41580.8	37192.9	40813.9	34352.2	29536.1	23796.6	0.0011663	0.0141465	1.80614	ACHN_TIG	ACHN_DMSO	0.000108807	0.00106099
0.95_147.1126m/z	HMDB0004226	N4-Acetylaminobutanal				x		x		x		x		41	14		147.113	1	0.9471	M+NH4	C6H11NO2	92.8663	0.1445	100	142480	120787	150627	236080	252118	259352	79327.2	81917.8	90660	171818	163883	160961	41580.8	37192.9	40813.9	34352.2	29536.1	23796.6	0.0011663	0.0141465	1.80614	ACHN_TIG	ACHN_DMSO	0.000108807	0.00106099
0.95_147.1126m/z	HMDB0001888	N,N-Dimethylformamide				x		x		x		x		40.6	8.33		147.113	1	0.9471	2M+H	C3H7NO	96.1673	0.1445	100	142480	120787	150627	236080	252118	259352	79327.2	81917.8	90660	171818	163883	160961	41580.8	37192.9	40813.9	34352.2	29536.1	23796.6	0.0011663	0.0141465	1.80614	ACHN_TIG	ACHN_DMSO	0.000108807	0.00106099
0.95_147.1126m/z	HMDB0142435	2-(methylamino)acetaldehyde				x		x		x		x		40.6	8.27		147.113	1	0.9471	2M+H	C3H7NO	96.1673	0.1445	100	142480	120787	150627	236080	252118	259352	79327.2	81917.8	90660	171818	163883	160961	41580.8	37192.9	40813.9	34352.2	29536.1	23796.6	0.0011663	0.0141465	1.80614	ACHN_TIG	ACHN_DMSO	0.000108807	0.00106099
0.95_147.1126m/z	Carbachol 21979					x		x		x		x		38.3	0.174		147.113	1	0.9471	M+H	C6H14N2O2	92.4985	0.1445	100	142480	120787	150627	236080	252118	259352	79327.2	81917.8	90660	171818	163883	160961	41580.8	37192.9	40813.9	34352.2	29536.1	23796.6	0.0011663	0.0141465	1.80614	ACHN_TIG	ACHN_DMSO	0.000108807	0.00106099
0.95_147.1126m/z	Cycloleucine 24429					x		x		x		x		38.3	0		147.113	1	0.9471	M+NH4	C6H11NO2	92.8663	0.1445	100	142480	120787	150627	236080	252118	259352	79327.2	81917.8	90660	171818	163883	160961	41580.8	37192.9	40813.9	34352.2	29536.1	23796.6	0.0011663	0.0141465	1.80614	ACHN_TIG	ACHN_DMSO	0.000108807	0.00106099
0.95_147.1126m/z	Cycloleucine 24430					x		x		x		x		38.3	0		147.113	1	0.9471	M+NH4	C6H11NO2	92.8663	0.1445	100	142480	120787	150627	236080	252118	259352	79327.2	81917.8	90660	171818	163883	160961	41580.8	37192.9	40813.9	34352.2	29536.1	23796.6	0.0011663	0.0141465	1.80614	ACHN_TIG	ACHN_DMSO	0.000108807	0.00106099
0.95_147.1126m/z	Cycloleucine 24431					x		x		x		x		38.3	0		147.113	1	0.9471	M+NH4	C6H11NO2	92.8663	0.1445	100	142480	120787	150627	236080	252118	259352	79327.2	81917.8	90660	171818	163883	160961	41580.8	37192.9	40813.9	34352.2	29536.1	23796.6	0.0011663	0.0141465	1.80614	ACHN_TIG	ACHN_DMSO	0.000108807	0.00106099
0.95_147.1126m/z	Cycloleucine 26004					x		x		x		x		38.3	0		147.113	1	0.9471	M+NH4	C6H11NO2	92.8663	0.1445	100	142480	120787	150627	236080	252118	259352	79327.2	81917.8	90660	171818	163883	160961	41580.8	37192.9	40813.9	34352.2	29536.1	23796.6	0.0011663	0.0141465	1.80614	ACHN_TIG	ACHN_DMSO	0.000108807	0.00106099
0.95_147.1126m/z	Cycloleucine 26005					x		x		x		x		38.3	0		147.113	1	0.9471	M+NH4	C6H11NO2	92.8663	0.1445	100	142480	120787	150627	236080	252118	259352	79327.2	81917.8	90660	171818	163883	160961	41580.8	37192.9	40813.9	34352.2	29536.1	23796.6	0.0011663	0.0141465	1.80614	ACHN_TIG	ACHN_DMSO	0.000108807	0.00106099
0.95_147.1126m/z	Dimethylformamide 27867					x		x		x		x		39	0		147.113	1	0.9471	2M+H	C3H7NO	96.1673	0.1445	100	142480	120787	150627	236080	252118	259352	79327.2	81917.8	90660	171818	163883	160961	41580.8	37192.9	40813.9	34352.2	29536.1	23796.6	0.0011663	0.0141465	1.80614	ACHN_TIG	ACHN_DMSO	0.000108807	0.00106099
0.95_147.1126m/z	Dimethylformamide 27868					x		x		x		x		39	0		147.113	1	0.9471	2M+H	C3H7NO	96.1673	0.1445	100	142480	120787	150627	236080	252118	259352	79327.2	81917.8	90660	171818	163883	160961	41580.8	37192.9	40813.9	34352.2	29536.1	23796.6	0.0011663	0.0141465	1.80614	ACHN_TIG	ACHN_DMSO	0.000108807	0.00106099
0.95_147.1126m/z	Dimethylformamide 27869					x		x		x		x		39	0		147.113	1	0.9471	2M+H	C3H7NO	96.1673	0.1445	100	142480	120787	150627	236080	252118	259352	79327.2	81917.8	90660	171818	163883	160961	41580.8	37192.9	40813.9	34352.2	29536.1	23796.6	0.0011663	0.0141465	1.80614	ACHN_TIG	ACHN_DMSO	0.000108807	0.00106099
0.95_147.1126m/z	DL-pipecolic acid 26271					x		x		x		x		38.3	0		147.113	1	0.9471	M+NH4	C6H11NO2	92.8663	0.1445	100	142480	120787	150627	236080	252118	259352	79327.2	81917.8	90660	171818	163883	160961	41580.8	37192.9	40813.9	34352.2	29536.1	23796.6	0.0011663	0.0141465	1.80614	ACHN_TIG	ACHN_DMSO	0.000108807	0.00106099
0.95_147.1126m/z	DL-pipecolic acid 26272					x		x		x		x		38.3	0		147.113	1	0.9471	M+NH4	C6H11NO2	92.8663	0.1445	100	142480	120787	150627	236080	252118	259352	79327.2	81917.8	90660	171818	163883	160961	41580.8	37192.9	40813.9	34352.2	29536.1	23796.6	0.0011663	0.0141465	1.80614	ACHN_TIG	ACHN_DMSO	0.000108807	0.00106099
0.95_147.1126m/z	DL-pipecolic acid 26273					x		x		x		x		38.3	0		147.113	1	0.9471	M+NH4	C6H11NO2	92.8663	0.1445	100	142480	120787	150627	236080	252118	259352	79327.2	81917.8	90660	171818	163883	160961	41580.8	37192.9	40813.9	34352.2	29536.1	23796.6	0.0011663	0.0141465	1.80614	ACHN_TIG	ACHN_DMSO	0.000108807	0.00106099
0.95_147.1126m/z	DL-pipecolic acid 26649					x		x		x		x		38.3	0		147.113	1	0.9471	M+NH4	C6H11NO2	92.8663	0.1445	100	142480	120787	150627	236080	252118	259352	79327.2	81917.8	90660	171818	163883	160961	41580.8	37192.9	40813.9	34352.2	29536.1	23796.6	0.0011663	0.0141465	1.80614	ACHN_TIG	ACHN_DMSO	0.000108807	0.00106099
[truncated: 19,401 more rows]
[truncated: 18 more columns]

## Sheet: Comparison groups
			Group #	Condition A	Condition B
[truncated: 13 more rows]
