# Supplementary material for: Mitochondrial Translation Inhibition Uncovers a Critical Metabolic–Epigenetic Interface in Renal Cell Carcinoma
Source: Metabolites. 2025 Jun 12;15(6):393. doi: 10.3390/metabo15060393 (PMC12195425; doi:10.3390/metabo15060393)
Supplement: Supplementary file 1 [file metabolites-15-00393-s001.zip › metabolites-3659547-supplementary/Proteomics_Metabolomics/Proteomics _Tig.xlsx]

## Sheet: ACHN
Comparison (group1/group2)	AVG Log2 Ratio	Pvalue	Qvalue	UniProtIds	Genes	ProteinDescriptions	ProteinNames	# Unique Total Peptides	GO Cellular Component	GO Molecular Function	GO Biological Process
A_TIG / A_DMSO	-3.70288	0.0282369	0.0276998	P14635	CCNB1	G2/mitotic-specific cyclin-B1	CCNB1_HUMAN	2	mitochondrial matrix,nucleus,cytoplasm,centrosome,spindle pole,nucleoplasm,cytosol,membrane,cyclin-dependent protein kinase holoenzyme complex,condensed chromosome outer kinetochore,cyclin B1-CDK1 complex	patched binding,protein binding,cyclin-dependent protein serine/threonine kinase regulator activity,protein kinase binding,ubiquitin-like protein ligase binding,cyclin-dependent protein serine/threonine kinase activator activity	regulation of cyclin-dependent protein serine/threonine kinase activity,in utero embryonic development,protein phosphorylation,mitotic spindle organization,mitotic metaphase plate congression,positive regulation of G2/M transition of mitotic cell cycle,mitotic cell cycle phase transition,positive regulation of cyclin-dependent protein serine/threonine kinase activity,positive regulation of mitoti…
A_TIG / A_DMSO	-3.65654	0.000167873	0.00121161	P53350	PLK1	Serine/threonine-protein kinase PLK1	PLK1_HUMAN	2	spindle microtubule,spindle pole,nucleus,cytoplasm,centrosome,kinetochore,chromatin,synaptonemal complex,nucleoplasm,centriole,spindle,cytosol,microtubule cytoskeleton,midbody,centriolar satellite,spindle midzone,mitotic spindle pole,condensed chromosome outer kinetochore	magnesium ion binding,protein kinase activity,protein serine/threonine kinase activity,protein serine/threonine/tyrosine kinase activity,protein binding,ATP binding,microtubule binding,anaphase-promoting complex binding,protein kinase binding,identical protein binding,Requires Ontology	establishment of protein localization,mitotic sister chromatid segregation,G2/M transition of mitotic cell cycle,negative regulation of transcription from RNA polymerase II promoter,establishment of mitotic spindle orientation,mitotic cell cycle,mitotic cytokinesis,microtubule bundle formation,protein phosphorylation,mitotic spindle organization,sister chromatid cohesion,mitotic chromosome conden…
A_TIG / A_DMSO	-3.26182	1.17366e-05	0.000303434	P04818	TYMS	Thymidylate synthase	TYSY_HUMAN	9	mitochondrion,cytosol,nucleus,nucleolus,cytoplasm,mitochondrial inner membrane,mitochondrial matrix	translation repressor activity, nucleic acid binding,thymidylate synthase activity,folic acid binding,protein homodimerization activity,sequence-specific mRNA binding	dTMP biosynthetic process,dTTP biosynthetic process,aging,circadian rhythm,response to xenobiotic stimulus,response to toxic substance,negative regulation of translation,uracil metabolic process,methylation,response to progesterone,response to vitamin A,response to cytokine,tetrahydrofolate interconversion,response to ethanol,response to organophosphorus,developmental growth,cartilage development…
A_TIG / A_DMSO	-2.95437	0.00020601	0.00135991	Q16763	UBE2S	Ubiquitin-conjugating enzyme E2 S	UBE2S_HUMAN	2	nucleus,nucleoplasm,cytosol,anaphase-promoting complex	ubiquitin-protein transferase activity,protein binding,ATP binding,anaphase-promoting complex binding,ubiquitin conjugating enzyme activity	protein K11-linked ubiquitination,protein polyubiquitination,cellular protein modification process,ubiquitin-dependent protein catabolic process,exit from mitosis,free ubiquitin chain polymerization,anaphase-promoting complex-dependent catabolic process,protein K29-linked ubiquitination,protein K27-linked ubiquitination,cell division,protein K63-linked ubiquitination,protein K6-linked ubiquitinat…
A_TIG / A_DMSO	-2.75867	2.237e-06	0.000125084	O00762	UBE2C	Ubiquitin-conjugating enzyme E2 C	UBE2C_HUMAN	4	nucleus,nucleoplasm,cytosol,plasma membrane,ubiquitin ligase complex,anaphase-promoting complex	ubiquitin-protein transferase activity,protein binding,ATP binding,ubiquitin-like protein ligase binding,ubiquitin protein ligase activity,ubiquitin conjugating enzyme activity	protein polyubiquitination,ubiquitin-dependent protein catabolic process,exit from mitosis,free ubiquitin chain polymerization,protein ubiquitination,regulation of mitotic metaphase/anaphase transition,anaphase-promoting complex-dependent catabolic process,positive regulation of exit from mitosis,cell division,protein K48-linked ubiquitination,protein K11-linked ubiquitination,positive regulation…
A_TIG / A_DMSO	-2.60733	5.75906e-05	0.000666235	Q9NQW6	ANLN	Anillin	ANLN_HUMAN	9	actomyosin contractile ring,nucleoplasm,cytosol,cell cortex,actin cytoskeleton,midbody,bleb	actin binding,cadherin binding	mitotic cytokinesis,actomyosin contractile ring assembly,septin ring assembly,hematopoietic progenitor cell differentiation,regulation of exit from mitosis,septin ring organization,glomerular visceral epithelial cell migration,positive regulation of bleb assembly
A_TIG / A_DMSO	-2.55907	0.000923611	0.00322566	O00767	SCD	Acyl-CoA desaturase	ACOD_HUMAN	2	endoplasmic reticulum membrane,integral component of endoplasmic reticulum membrane,nucleolus,endoplasmic reticulum,membrane,integral component of membrane	stearoyl-CoA 9-desaturase activity,iron ion binding,protein binding,oxidoreductase activity,palmitoyl-CoA 9-desaturase activity	unsaturated fatty acid biosynthetic process,response to fatty acid,Requires Ontology,monounsaturated fatty acid biosynthetic process
A_TIG / A_DMSO	-2.43126	7.17138e-07	6.75056e-05	P53814	SMTN	Smoothelin	SMTN_HUMAN	4	microtubule organizing center,cytoplasm,cytoskeleton,actin cytoskeleton,filamentous actin	actin binding,structural constituent of muscle	smooth muscle contraction,muscle organ development,actin cytoskeleton organization
A_TIG / A_DMSO	-2.2915	5.15028e-09	8.23276e-06	P31350	RRM2	Ribonucleoside-diphosphate reductase subunit M2	RIR2_HUMAN	9	cytosol,nucleus,ribonucleoside-diphosphate reductase complex	ribonucleoside-diphosphate reductase activity, thioredoxin disulfide as acceptor,protein binding,ferric iron binding,protein homodimerization activity	blastocyst development,DNA replication,ribonucleoside diphosphate metabolic process,deoxyribonucleotide biosynthetic process,2'-deoxyribonucleotide biosynthetic process,protein heterotetramerization,positive regulation of G1/S transition of mitotic cell cycle
A_TIG / A_DMSO	-2.27336	9.15531e-05	0.000860761	Q01581	HMGCS1	Hydroxymethylglutaryl-CoA synthase, cytoplasmic	HMCS1_HUMAN	2	cytosol,cytoplasm	hydroxymethylglutaryl-CoA synthase activity,protein homodimerization activity	acetyl-CoA metabolic process,lipid metabolic process,cholesterol biosynthetic process,farnesyl diphosphate biosynthetic process, mevalonate pathway
A_TIG / A_DMSO	-2.17039	9.90464e-05	0.000896898	P04183	TK1	Thymidine kinase, cytosolic	KITH_HUMAN	4	cytosol	thymidine kinase activity,protein binding,ATP binding,zinc ion binding,identical protein binding	nucleobase-containing compound metabolic process,deoxyribonucleoside monophosphate biosynthetic process,phosphorylation,thymidine metabolic process,protein homotetramerization,DNA biosynthetic process
A_TIG / A_DMSO	-2.06859	0.000103443	0.000928193	Q7Z7L1	SLFN11	Schlafen family member 11	SLN11_HUMAN	2	nucleus,nucleoplasm,cytosol,Requires Ontology	tRNA binding,helicase activity,protein binding,ATP binding,ATPase activity	immune system process,cellular response to DNA damage stimulus,negative regulation of DNA replication,positive regulation of cell death,replication fork arrest,defense response to virus,negative regulation of G1/S transition of mitotic cell cycle
A_TIG / A_DMSO	-2.02643	0.0151456	0.0182043	P02795	MT2A	Metallothionein-2	MT2_HUMAN	3	nucleus,cytoplasm,cytosol	protein binding,zinc ion binding,metal ion binding	cellular copper ion homeostasis,cellular zinc ion homeostasis,detoxification of copper ion,cellular response to interleukin-3,cellular response to erythropoietin,negative regulation of growth,cellular response to cadmium ion,cellular response to copper ion,cellular response to zinc ion
A_TIG / A_DMSO	-1.9419	4.14173e-07	4.94273e-05	P26358	DNMT1	DNA (cytosine-5)-methyltransferase 1	DNMT1_HUMAN	11	nucleus,nucleoplasm,replication fork,pericentric heterochromatin	DNA binding,RNA binding,DNA (cytosine-5-)-methyltransferase activity,protein binding,zinc ion binding,methyl-CpG binding,DNA-methyltransferase activity,promoter-specific chromatin binding	negative regulation of transcription from RNA polymerase II promoter,DNA methylation,methylation-dependent chromatin silencing,Ras protein signal transduction,maintenance of DNA methylation,positive regulation of gene expression,negative regulation of gene expression,DNA methylation involved in embryo development,positive regulation of histone H3-K4 methylation,negative regulation of histone H3-K…
A_TIG / A_DMSO	-1.93684	0.000107776	0.000947857	P37268	FDFT1	Squalene synthase	FDFT_HUMAN	2	endoplasmic reticulum membrane,endoplasmic reticulum,integral component of membrane	farnesyl-diphosphate farnesyltransferase activity,protein binding,metal ion binding,squalene synthase activity	steroid biosynthetic process,cholesterol biosynthetic process,farnesyl diphosphate metabolic process
A_TIG / A_DMSO	-1.79845	3.13335e-05	0.000488554	Q02241	KIF23	Kinesin-like protein KIF23	KIF23_HUMAN	3	nucleus,microtubule,nucleoplasm,centrosome,spindle,cytosol,focal adhesion,midbody,mitotic spindle,Flemming body,kinesin complex,centralspindlin complex	microtubule motor activity,protein binding,ATP binding,microtubule binding,ATPase activity	mitotic spindle elongation,mitotic cytokinesis,microtubule-based movement,positive regulation of cytokinesis,mitotic spindle midzone assembly
A_TIG / A_DMSO	-1.78835	0.000632899	0.00258215	P09486	SPARC	SPARC	SPRC_HUMAN	7	cytoplasm,mitochondrion,plasma membrane,extracellular space,extracellular region,basement membrane,cell surface,nuclear matrix,platelet alpha granule,platelet alpha granule membrane,platelet alpha granule lumen,intracellular membrane-bounded organelle,Requires Ontology,endocytic vesicle lumen	extracellular matrix structural constituent,calcium ion binding,protein binding,collagen binding,extracellular matrix binding	negative regulation of endothelial cell proliferation,positive regulation of endothelial cell migration,negative regulation of angiogenesis,regulation of cell morphogenesis,anatomical structure development
A_TIG / A_DMSO	-1.75779	0.000557117	0.00239241	Q8NEM2	SHCBP1	SHC SH2 domain-binding protein 1	SHCBP_HUMAN	3	cytoplasm,spindle,midbody	protein binding,SH2 domain binding	fibroblast growth factor receptor signaling pathway,regulation of neural precursor cell proliferation
A_TIG / A_DMSO	-1.67195	0.000241642	0.00147371	P46013	MKI67	Proliferation marker protein Ki-67	KI67_HUMAN	11	condensed chromosome,nucleus,chromosome,nucleoplasm,nucleolus,membrane,nuclear body	DNA binding,RNA binding,protein binding,ATP binding,protein C-terminus binding	cell proliferation,cell cycle,regulation of mitotic nuclear division,regulation of chromosome segregation,regulation of chromatin organization
A_TIG / A_DMSO	-1.66232	0.00376809	0.00739546	Q8NBT2	SPC24	Kinetochore protein Spc24	SPC24_HUMAN	3	kinetochore,nucleoplasm,nucleolus,cytosol,Ndc80 complex	microtubule binding,protein binding	chromosome segregation,attachment of spindle microtubules to kinetochore,cell division
A_TIG / A_DMSO	-1.65898	0.00101597	0.00338148	Q9H3Q1	CDC42EP4	Cdc42 effector protein 4	BORG4_HUMAN	3	cytoplasm,cytoskeleton,plasma membrane,cytosol,adherens junction,endomembrane system,actin cytoskeleton,microtubule cytoskeleton,phagocytic vesicle	RNA binding,protein binding,small GTPase binding	Rho protein signal transduction,regulation of cell shape,positive regulation of actin filament polymerization,positive regulation of pseudopodium assembly,cellular response to interferon-gamma
A_TIG / A_DMSO	-1.62715	3.38566e-05	0.000505186	Q9H0H5	RACGAP1	Rac GTPase-activating protein 1	RGAP1_HUMAN	2	acrosomal vesicle,nucleus,nucleoplasm,spindle,cytosol,microtubule,midbody,extrinsic component of cytoplasmic side of plasma membrane,cleavage furrow,spindle midzone,extracellular exosome,mitotic spindle,Flemming body,centralspindlin complex	GTPase activator activity,protein binding,phosphatidylinositol-3,4,5-trisphosphate binding,microtubule binding,protein kinase binding,alpha-tubulin binding,gamma-tubulin binding,metal ion binding,beta-tubulin binding	mitotic cytokinesis,actomyosin contractile ring assembly,spermatogenesis,neuroblast proliferation,sulfate transport,positive regulation of cytokinesis,intracellular signal transduction,regulation of embryonic development,regulation of catalytic activity,regulation of small GTPase mediated signal transduction,mitotic spindle midzone assembly,regulation of attachment of spindle microtubules to kine…
A_TIG / A_DMSO	-1.62543	0.00524749	0.0091844	P61024	CKS1B	Cyclin-dependent kinases regulatory subunit 1	CKS1_HUMAN	2	nucleoplasm,cyclin-dependent protein kinase holoenzyme complex,SCF ubiquitin ligase complex	protein binding,protein kinase binding,histone binding,ubiquitin binding,cyclin-dependent protein serine/threonine kinase activator activity	regulation of transcription, DNA-templated,regulation of mitotic cell cycle,cell proliferation,mitotic cell cycle phase transition,positive regulation of cyclin-dependent protein serine/threonine kinase activity,cell division
A_TIG / A_DMSO	-1.60061	9.71026e-06	0.000283412	Q96KB5	PBK	Lymphokine-activated killer T-cell-originated protein kinase	TOPK_HUMAN	3	nucleus	protein serine/threonine kinase activity,MAP kinase kinase activity,protein tyrosine kinase activity,protein binding,ATP binding,Requires Ontology	MAPK cascade,mitotic cell cycle,negative regulation of protein phosphorylation,peptidyl-tyrosine phosphorylation,negative regulation of proteasomal ubiquitin-dependent protein catabolic process,negative regulation of stress-activated MAPK cascade,cellular response to UV,negative regulation of inflammatory response
A_TIG / A_DMSO	-1.58949	9.77185e-05	0.000890362	P18858	LIG1	DNA ligase 1	DNLI1_HUMAN	2	nucleus,cytoplasm,mitochondrion,nucleoplasm,intracellular membrane-bounded organelle	DNA binding,DNA ligase activity,DNA ligase (ATP) activity,ATP binding,metal ion binding	V(D)J recombination,DNA ligation,lagging strand elongation,DNA repair,base-excision repair,base-excision repair, gap-filling,mismatch repair,anatomical structure morphogenesis,cell division,DNA biosynthetic process,Okazaki fragment processing involved in mitotic DNA replication
A_TIG / A_DMSO	-1.56069	1.77734e-05	0.000381262	P23921	RRM1	Ribonucleoside-diphosphate reductase large subunit	RIR1_HUMAN	13	mitochondrion,cytosol,ribonucleoside-diphosphate reductase complex	ribonucleoside-diphosphate reductase activity, thioredoxin disulfide as acceptor,protein binding,ATP binding,identical protein binding,ribonucleoside-diphosphate reductase activity,disordered domain specific binding	mitochondrial DNA replication,DNA repair,ribonucleoside diphosphate metabolic process,deoxyribonucleotide biosynthetic process,2'-deoxyribonucleotide biosynthetic process,positive regulation of G2/M transition of mitotic cell cycle,protein heterotetramerization,positive regulation of G0 to G1 transition,positive regulation of G1/S transition of mitotic cell cycle
A_TIG / A_DMSO	-1.54917	2.13023e-07	4.14071e-05	P42695	NCAPD3	Condensin-2 complex subunit D3	CNDD3_HUMAN	4	condensed chromosome, centromeric region,nucleoplasm,pericentric heterochromatin,membrane,condensin complex	protein binding,methylated histone binding,histone binding	mitotic chromosome condensation,meiotic chromosome condensation,cell division
A_TIG / A_DMSO	-1.50514	0.000636996	0.00259488	Q8TCG1	CIP2A	Protein CIP2A	CIP2A_HUMAN	4	cytoplasm,cytosol,plasma membrane,integral component of membrane	protein binding,protein homodimerization activity,cadherin binding
A_TIG / A_DMSO	-1.50099	4.6217e-05	0.000604692	Q9Y4K0	LOXL2	Lysyl oxidase homolog 2	LOXL2_HUMAN	5	Requires Ontology,extracellular space,chromatin,basement membrane,nucleus,nucleoplasm,endoplasmic reticulum,membrane	protein-lysine 6-oxidase activity,scavenger receptor activity,copper ion binding,calcium ion binding,protein binding,electron carrier activity,oligosaccharide binding	negative regulation of transcription from RNA polymerase II promoter,response to hypoxia,epithelial to mesenchymal transition,endothelial cell proliferation,sprouting angiogenesis,cellular protein modification process,endocytosis,cell adhesion,aging,positive regulation of epithelial to mesenchymal transition,peptidyl-lysine oxidation,electron transport chain,collagen fibril organization,positive …
A_TIG / A_DMSO	-1.49202	6.59022e-07	6.72596e-05	P52292	KPNA2	Importin subunit alpha-1	IMA1_HUMAN	16	nucleus,nucleoplasm,extrinsic component of postsynaptic specialization membrane,glutamatergic synapse,Golgi membrane,cytoplasm,endoplasmic reticulum membrane,cytosol,membrane,NLS-dependent protein nuclear import complex,host cell	RNA binding,protein binding,nuclear localization sequence binding,histone deacetylase binding,nuclear import signal receptor activity	entry of viral genome into host nucleus through nuclear pore complex via importin,positive regulation of viral life cycle,regulation of DNA recombination,DNA metabolic process,NLS-bearing protein import into nucleus,postsynapse to nucleus signaling pathway
A_TIG / A_DMSO	-1.48763	0.0441931	0.0374916	O75146	HIP1R	Huntingtin-interacting protein 1-related protein	HIP1R_HUMAN	2	clathrin-coated vesicle,mitochondrion,cytosol,cytoskeleton,plasma membrane,clathrin-coated pit,cell cortex,postsynaptic density,apical plasma membrane,clathrin-coated vesicle membrane,ruffle membrane,dendrite cytoplasm,neuronal cell body,dendritic spine,intracellular membrane-bounded organelle,perinuclear region of cytoplasm,synaptic membrane	protein binding,phosphatidylinositol-4,5-bisphosphate binding,phosphatidylinositol-3,4,5-trisphosphate binding,SH3 domain binding,clathrin binding,clathrin light chain binding,phosphatidylinositol binding,clathrin adaptor activity,identical protein binding,protein homodimerization activity,phosphatidylinositol-3,4-bisphosphate binding,protein heterodimerization activity,actin filament binding,pho…	endocytosis,receptor-mediated endocytosis,apoptotic process,activation of cysteine-type endopeptidase activity involved in apoptotic process,actin filament organization,regulation of endocytosis,negative regulation of actin filament polymerization,positive regulation of protein binding,regulation of actin cytoskeleton organization,negative regulation of Arp2/3 complex-mediated actin nucleation,po…
A_TIG / A_DMSO	-1.45811	0.000420438	0.00204729	Q86XI2	NCAPG2	Condensin-2 complex subunit G2	CNDG2_HUMAN	3	nucleus,nucleoplasm,membrane,nuclear speck,condensin complex	protein binding,enzyme activator activity,transmembrane receptor protein tyrosine kinase inhibitor activity,histone deacetylase regulator activity,methylated histone binding,bHLH transcription factor binding	mitotic sister chromatid segregation,inner cell mass cell proliferation,transcription from RNA polymerase II promoter,erythrocyte differentiation,chromosome condensation,regulation of histone deacetylation,cell division,negative regulation of protein tyrosine kinase activity,negative regulation of receptor activity
A_TIG / A_DMSO	-1.4252	0.000718567	0.00278006	Q16850	CYP51A1	Lanosterol 14-alpha demethylase	CP51A_HUMAN	8	endoplasmic reticulum,endoplasmic reticulum membrane,membrane,integral component of membrane	monooxygenase activity,iron ion binding,sterol 14-demethylase activity,oxidoreductase activity,heme binding	steroid biosynthetic process,cholesterol biosynthetic process,sterol metabolic process,negative regulation of protein catabolic process,negative regulation of protein secretion,demethylation,negative regulation of beta-amyloid clearance
A_TIG / A_DMSO	-1.39664	4.7488e-05	0.000613974	Q9NX18	SDHAF2	Succinate dehydrogenase assembly factor 2, mitochondrial	SDHF2_HUMAN	4	mitochondrion,nucleolus,mitochondrial matrix,cytosol	protein binding	protein dephosphorylation,negative regulation of epithelial to mesenchymal transition,negative regulation of canonical Wnt signaling pathway,tricarboxylic acid cycle,mitochondrial electron transport, succinate to ubiquinone,protein-FAD linkage,mitochondrial respiratory chain complex II assembly
A_TIG / A_DMSO	-1.38868	0.000565474	0.00241269	Q9BZX2	UCK2	Uridine-cytidine kinase 2	UCK2_HUMAN	5	cellular_component,cytoplasm,cytosol	uridine kinase activity,ATP binding,identical protein binding	phosphorylation,UMP salvage,CTP salvage
A_TIG / A_DMSO	-1.38855	0.000499013	0.00223128	P29083	GTF2E1	General transcription factor IIE subunit 1	T2EA_HUMAN	2	nucleus,nucleoplasm,cytosol,transcription factor TFIID complex,transcription factor TFIIE complex,transcriptional preinitiation complex	protein binding,obsolete general RNA polymerase II transcription factor activity,metal ion binding	transcriptional open complex formation at RNA polymerase II promoter,transcription from RNA polymerase II promoter,transcription initiation from RNA polymerase II promoter
A_TIG / A_DMSO	-1.38515	8.64395e-05	0.000842507	P07996	THBS1	Thrombospondin-1	TSP1_HUMAN	23	Requires Ontology,extracellular region,extracellular space,endoplasmic reticulum,endoplasmic reticulum lumen,external side of plasma membrane,cell surface,sarcoplasmic reticulum,secretory granule,extracellular matrix,platelet alpha granule,platelet alpha granule lumen,extracellular exosome,fibrinogen complex	phosphatidylserine binding,fibronectin binding,integrin binding,extracellular matrix structural constituent,calcium ion binding,protein binding,heparin binding,fibroblast growth factor binding,low-density lipoprotein particle binding,identical protein binding,laminin binding,proteoglycan binding,transforming growth factor beta binding,fibrinogen binding,collagen V binding	positive regulation of MAP kinase activity,negative regulation of endothelial cell proliferation,negative regulation of cell-matrix adhesion,negative regulation of nitric oxide mediated signal transduction,negative regulation of angiogenesis,negative regulation of endothelial cell chemotaxis,response to hypoxia,sprouting angiogenesis,chronic inflammatory response,negative regulation of antigen pr…
A_TIG / A_DMSO	-1.37308	3.92352e-06	0.000168079	Q99661	KIF2C	Kinesin-like protein KIF2C	KIF2C_HUMAN	2	kinetochore,cytoplasmic microtubule,centrosome,spindle,microtubule,chromosome, centromeric region,nucleus,cytosol,microtubule cytoskeleton,membrane,microtubule plus-end,kinesin complex	microtubule motor activity,protein binding,ATP binding,microtubule binding,ATPase activity,centromeric DNA binding,microtubule plus-end binding	microtubule-based movement,microtubule depolymerization,mitotic metaphase plate congression,establishment or maintenance of microtubule cytoskeleton polarity,cell division,metaphase plate congression,attachment of mitotic spindle microtubules to kinetochore,regulation of chromosome segregation
A_TIG / A_DMSO	-1.30029	4.84778e-05	0.000620516	P52732	KIF11	Kinesin-like protein KIF11	KIF11_HUMAN	6	spindle pole,spindle microtubule,nucleus,spindle,cytosol,microtubule,membrane,mitotic spindle,kinesin complex,macromolecular complex	microtubule motor activity,protein binding,ATP binding,microtubule binding,ATP-dependent microtubule motor activity, plus-end-directed,protein kinase binding	mitotic cell cycle,microtubule-based movement,spindle organization,mitotic spindle organization,mitotic centrosome separation,regulation of mitotic centrosome separation,cell division,mitotic spindle assembly
A_TIG / A_DMSO	-1.28844	6.67177e-07	6.72596e-05	Q5UIP0	RIF1	Telomere-associated protein RIF1	RIF1_HUMAN	10	nucleus,Requires Ontology,chromatin,condensed chromosome,female pronucleus,male pronucleus,nucleoplasm,cytoplasm,plasma membrane,nuclear body,nuclear membrane,site of double-strand break,spindle midzone	protein binding	negative regulation of transcription from RNA polymerase II promoter,telomere maintenance,DNA repair,cellular response to DNA damage stimulus,cell cycle,stem cell population maintenance,telomeric heterochromatin assembly,telomere maintenance in response to DNA damage,negative regulation of gene expression, epigenetic,positive regulation of isotype switching,positive regulation of histone H3-K9 me…
A_TIG / A_DMSO	-1.27195	0.000529674	0.00231384	Q99959	PKP2	Plakophilin-2	PKP2_HUMAN	2	messenger ribonucleoprotein complex,nucleus,cytoplasm,intermediate filament,plasma membrane,adherens junction,intercalated disc,cornified envelope,nucleoplasm,cell-cell junction,integral component of membrane,cell junction,desmosome	protein kinase C binding,protein binding,sodium channel regulator activity,intermediate filament binding,ion channel binding,alpha-catenin binding,cadherin binding,binding, bridging,cell adhesive protein binding involved in bundle of His cell-Purkinje myocyte communication	desmosome assembly,desmosome organization,cell-cell junction assembly,heart development,positive regulation of sodium ion transport,intermediate filament bundle assembly,maintenance of animal organ identity,ventricular cardiac muscle tissue morphogenesis,protein localization to plasma membrane,cardiac muscle cell action potential involved in contraction,ventricular cardiac muscle cell action pote…
A_TIG / A_DMSO	-1.26766	0.0147836	0.0179318	Q96R06	SPAG5	Sperm-associated antigen 5	SPAG5_HUMAN	2	kinetochore,cytoplasm,cytosol,nuclear body,midbody,centriolar satellite,microtubule plus-end,mitotic spindle,mitotic spindle pole	protein binding,microtubule binding	mitotic sister chromatid segregation,spindle organization,chromosome segregation,positive regulation of intracellular transport,cell division,regulation of attachment of spindle microtubules to kinetochore,protein localization to centrosome,regulation of metaphase plate congression,Requires Ontology
A_TIG / A_DMSO	-1.26739	0.000179315	0.00126834	Q6PJG6	BRAT1	BRCA1-associated ATM activator 1	BRAT1_HUMAN	5	nucleus,nucleoplasm,cytoplasm,membrane	protein binding	positive regulation of protein phosphorylation,glucose metabolic process,apoptotic process,cellular response to DNA damage stimulus,cell proliferation,response to ionizing radiation,cell migration,positive regulation of cell growth,mitochondrion localization
A_TIG / A_DMSO	-1.24745	0.00072671	0.00280544	P00749	PLAU	Urokinase-type plasminogen activator	UROK_HUMAN	2	extracellular space,extracellular region,plasma membrane,focal adhesion,cell surface,specific granule membrane,extracellular exosome,tertiary granule membrane,serine protease inhibitor complex,protein complex involved in cell-matrix adhesion,serine-type endopeptidase complex	serine-type endopeptidase activity,protein binding	positive regulation of cell migration,response to hypoxia,proteolysis,chemotaxis,signal transduction,blood coagulation,regulation of receptor activity,smooth muscle cell migration,regulation of smooth muscle cell migration,regulation of cell adhesion,plasminogen activation,regulation of cell adhesion mediated by integrin,regulation of cell proliferation,fibrinolysis,regulation of wound healing,re…
A_TIG / A_DMSO	-1.23486	0.0132883	0.016723	P36873	PPP1CC	Serine/threonine-protein phosphatase PP1-gamma catalytic subunit	PP1G_HUMAN	2	chromosome, telomeric region,nucleus,cytoplasm,kinetochore,nucleolus,mitochondrion,mitochondrial outer membrane,cytosol,cytoskeleton,focal adhesion,nuclear speck,midbody,cleavage furrow,dendritic spine,presynapse,glutamatergic synapse,protein phosphatase type 1 complex,macromolecular complex,PTW/PP1 phosphatase complex	RNA binding,phosphoprotein phosphatase activity,protein serine/threonine phosphatase activity,protein binding,lamin binding,protein C-terminus binding,protein phosphatase 1 binding,phosphatase activity,protein kinase binding,protein domain specific binding,macromolecular complex binding,metal ion binding,protein N-terminus binding,Requires Ontology	protein dephosphorylation,MAPK cascade,glycogen metabolic process,cell cycle,neuron differentiation,circadian regulation of gene expression,regulation of circadian rhythm,entrainment of circadian clock by photoperiod,regulation of nucleocytoplasmic transport,cell division,positive regulation of glial cell proliferation
A_TIG / A_DMSO	-1.21877	0.00242503	0.00566231	P28340	POLD1	DNA polymerase delta catalytic subunit	DPOD1_HUMAN	2	chromosome, telomeric region,nucleus,nucleoplasm,cytosol,membrane,aggresome,delta DNA polymerase complex,nucleotide-excision repair complex	nucleotide binding,DNA binding,chromatin binding,damaged DNA binding,DNA-directed DNA polymerase activity,protein binding,3'-5'-exodeoxyribonuclease activity,enzyme binding,metal ion binding,4 iron, 4 sulfur cluster binding	DNA synthesis involved in DNA repair,DNA replication,DNA-dependent DNA replication,DNA repair,base-excision repair, gap-filling,nucleotide-excision repair, DNA gap filling,response to UV,cellular response to UV,DNA replication proofreading,fatty acid homeostasis,error-free translesion synthesis,DNA biosynthetic process,nucleic acid phosphodiester bond hydrolysis
A_TIG / A_DMSO	-1.18129	0.00965537	0.0134995	O60244	MED14	Mediator of RNA polymerase II transcription subunit 14	MED14_HUMAN	2	nucleus,nucleoplasm,membrane,core mediator complex,mediator complex	transcription cofactor activity,transcription coactivator activity,protein binding,ligand-dependent nuclear receptor transcription coactivator activity,vitamin D receptor binding	positive regulation of transcription from RNA polymerase II promoter,regulation of transcription from RNA polymerase II promoter,stem cell population maintenance,positive regulation of transcription, DNA-templated,positive regulation of transcription initiation from RNA polymerase II promoter
A_TIG / A_DMSO	-1.17685	0.00384726	0.00749266	P31321	PRKAR1B	cAMP-dependent protein kinase type I-beta regulatory subunit	KAP1_HUMAN	2	cytoplasm,multivesicular body,cytosol,plasma membrane,ciliary base,Requires Ontology,glutamatergic synapse,cAMP-dependent protein kinase complex	cAMP-dependent protein kinase inhibitor activity,protein binding,cAMP-dependent protein kinase regulator activity,cAMP binding,protein kinase A catalytic subunit binding	protein phosphorylation,learning or memory,modulation of synaptic transmission,Requires Ontology,negative regulation of cAMP-dependent protein kinase activity
A_TIG / A_DMSO	-1.17135	0.0148534	0.0179935	Q13907	IDI1	Isopentenyl-diphosphate Delta-isomerase 1	IDI1_HUMAN	3	cytoplasm,peroxisome,cytosol	isopentenyl-diphosphate delta-isomerase activity,metal ion binding	cholesterol biosynthetic process,isopentenyl diphosphate biosynthetic process,dimethylallyl diphosphate biosynthetic process
A_TIG / A_DMSO	-1.16511	0.00339072	0.00694115	Q9BWU0	SLC4A1AP	Kanadaptin	NADAP_HUMAN	4	nucleoplasm,cytoplasm,plasma membrane,intracellular membrane-bounded organelle	mRNA binding,protein binding
A_TIG / A_DMSO	-1.15859	0.0570859	0.0448713	Q0VF96	CGNL1	Cingulin-like protein 1	CGNL1_HUMAN	2	bicellular tight junction,myosin complex,macromolecular complex	protein binding	actin filament organization,negative regulation of small GTPase mediated signal transduction,negative regulation of stress fiber assembly,Requires Ontology
A_TIG / A_DMSO	-1.1559	1.00155e-05	0.000285756	P20337	RAB3B	Ras-related protein Rab-3B	RAB3B_HUMAN	3	endosome,plasma membrane,synaptic vesicle,Requires Ontology,anchored component of synaptic vesicle membrane,cytoplasm,Golgi apparatus,cytosol,vesicle,perinuclear region of cytoplasm,extracellular exosome	GTPase activity,protein binding,GTP binding,GDP binding,myosin V binding	vesicle docking involved in exocytosis,protein secretion,regulation of exocytosis,antigen processing and presentation,positive regulation of dopamine uptake involved in synaptic transmission,protein localization to plasma membrane,regulation of vesicle size,Requires Ontology
A_TIG / A_DMSO	-1.14437	0.0151627	0.0182132	Q7Z4G4	TRMT11	tRNA (guanine(10)-N2)-methyltransferase homolog	TRM11_HUMAN	2	cytoplasm	tRNA binding,tRNA (guanine-N2-)-methyltransferase activity,protein binding,methyltransferase activity	tRNA methylation
A_TIG / A_DMSO	-1.14171	0.00148355	0.00422101	Q99496	RNF2	E3 ubiquitin-protein ligase RING2	RING2_HUMAN	2	cytoplasm,euchromatin,sex chromatin,nucleus,nucleoplasm,nuclear body,ubiquitin ligase complex,PcG protein complex,PRC1 complex,MLL1 complex	ubiquitin-protein transferase activity,chromatin binding,protein binding,zinc ion binding,ubiquitin protein ligase activity,RING-like zinc finger domain binding	negative regulation of transcription from RNA polymerase II promoter,mitotic cell cycle,gastrulation with mouth forming second,germ cell development,anterior/posterior axis specification,gene expression,histone H2A monoubiquitination,histone H2A-K119 monoubiquitination,negative regulation of sequence-specific DNA binding transcription factor activity
A_TIG / A_DMSO	-1.1397	0.00239212	0.00560271	Q460N5	PARP14	Protein mono-ADP-ribosyltransferase PARP14	PAR14_HUMAN	5	nucleus,cytoplasm,cytosol,plasma membrane,membrane	transcription corepressor activity,NAD+ ADP-ribosyltransferase activity,protein binding,enzyme binding,protein ADP-ribosylase activity	protein ADP-ribosylation,negative regulation of gene expression,positive regulation of tyrosine phosphorylation of STAT protein,negative regulation of tyrosine phosphorylation of STAT protein,innate immune response,negative regulation of transcription, DNA-templated,negative regulation of interferon-gamma-mediated signaling pathway,protein poly-ADP-ribosylation,Requires Ontology,positive regulati…
A_TIG / A_DMSO	-1.13594	7.22928e-05	0.000757003	P06493	CDK1	Cyclin-dependent kinase 1	CDK1_HUMAN	15	mitochondrial matrix,nucleus,chromosome, telomeric region,nucleoplasm,mitochondrion,endoplasmic reticulum membrane,centrosome,cytosol,spindle microtubule,membrane,midbody,extracellular exosome,mitotic spindle,cyclin-dependent protein kinase holoenzyme complex,cytoplasm,cyclin B1-CDK1 complex	virus receptor activity,chromatin binding,protein kinase activity,protein serine/threonine kinase activity,cyclin-dependent protein serine/threonine kinase activity,protein serine/threonine/tyrosine kinase activity,protein binding,ATP binding,RNA polymerase II carboxy-terminal domain kinase activity,cyclin binding,Hsp70 protein binding,histone kinase activity,cyclin-dependent protein kinase activ…	G2/M transition of mitotic cell cycle,microtubule cytoskeleton organization,DNA replication,DNA repair,protein phosphorylation,apoptotic process,mitotic G2 DNA damage checkpoint,centrosome cycle,pronuclear fusion,cell aging,cell proliferation,response to xenobiotic stimulus,response to toxic substance,positive regulation of gene expression,negative regulation of gene expression,positive regulatio…
A_TIG / A_DMSO	-1.1164	0.0617364	0.0474662	P28370	SMARCA1	Probable global transcription activator SNF2L1	SMCA1_HUMAN	2	nucleus,nucleoplasm,NURF complex,intracellular membrane-bounded organelle,CERF complex,ATPase complex	DNA-dependent ATPase activity,Requires Ontology,DNA binding,helicase activity,protein binding,ATP binding,hydrolase activity,nucleosome binding,annealing helicase activity,RNA polymerase II sequence-specific DNA binding transcription factor binding	chromatin remodeling,regulation of transcription, DNA-templated,brain development,neuron differentiation,positive regulation of transcription, DNA-templated,positive regulation of transcription from RNA polymerase II promoter
A_TIG / A_DMSO	-1.1065	0.00851817	0.0124207	Q9Y508	RNF114	E3 ubiquitin-protein ligase RNF114	RN114_HUMAN	3	nucleus,cytosol,plasma membrane	protein binding,metal ion binding,ubiquitin protein ligase activity	protein polyubiquitination,ubiquitin-dependent protein catabolic process,spermatogenesis,cell differentiation
A_TIG / A_DMSO	-1.07643	2.68389e-05	0.000457035	P09669	COX6C	Cytochrome c oxidase subunit 6C	COX6C_HUMAN	2	mitochondrion,mitochondrial inner membrane,mitochondrial respiratory chain complex IV,integral component of membrane,mitochondrial membrane	protein binding	generation of precursor metabolites and energy
A_TIG / A_DMSO	-1.07242	0.000686007	0.00271125	Q9UBM7	DHCR7	7-dehydrocholesterol reductase	DHCR7_HUMAN	2	integral component of endoplasmic reticulum membrane,nuclear outer membrane,endoplasmic reticulum,endoplasmic reticulum membrane,membrane	protein binding,sterol delta7 reductase activity,oxidoreductase activity, acting on the CH-CH group of donors,7-dehydrocholesterol reductase activity,NADP binding	cholesterol biosynthetic process,sterol biosynthetic process,brassinosteroid biosynthetic process,cholesterol biosynthetic process via desmosterol,cholesterol biosynthetic process via lathosterol,regulation of cholesterol biosynthetic process
A_TIG / A_DMSO	-1.06763	0.000189901	0.00129728	Q16880	UGT8	2-hydroxyacylsphingosine 1-beta-galactosyltransferase	CGT_HUMAN	2	intracellular membrane-bounded organelle,endoplasmic reticulum,plasma membrane,integral component of membrane	2-hydroxyacylsphingosine 1-beta-galactosyltransferase activity,UDP-galactose:glucosylceramide beta-1,4-galactosyltransferase activity,N-acylsphingosine galactosyltransferase activity	protein localization to paranode region of axon,galactosylceramide biosynthetic process,glycosphingolipid metabolic process,cytoskeleton organization,central nervous system development,peripheral nervous system development,paranodal junction assembly,neuron projection morphogenesis
A_TIG / A_DMSO	-1.04946	0.00615259	0.0101184	Q9NYV6	RRN3	RNA polymerase I-specific transcription initiation factor RRN3	RRN3_HUMAN	2	nucleus,nucleoplasm,nucleolus	RNA polymerase I core binding,RNA polymerase I CORE element sequence-specific DNA binding,transcription factor activity, core RNA polymerase I binding	RNA polymerase I transcriptional preinitiation complex assembly,in utero embryonic development,transcription initiation from RNA polymerase I promoter,nucleolus organization,cytoplasm organization,cell proliferation,ribosome biogenesis,positive regulation of transcription, DNA-templated,homeostasis of number of cells,negative regulation of intrinsic apoptotic signaling pathway by p53 class mediat…
A_TIG / A_DMSO	-1.04741	0.00255939	0.00583748	P54725	RAD23A	UV excision repair protein RAD23 homolog A	RD23A_HUMAN	2	nucleoplasm,cytosol,nucleus,cytoplasm,centriolar satellite,intracellular membrane-bounded organelle,proteasome complex,macromolecular complex	damaged DNA binding,single-stranded DNA binding,protein binding,kinase binding,polyubiquitin binding,ubiquitin binding,proteasome binding,ubiquitin-specific protease binding	nucleotide-excision repair,protein destabilization,regulation of proteasomal ubiquitin-dependent protein catabolic process,positive regulation of proteasomal ubiquitin-dependent protein catabolic process,proteasome-mediated ubiquitin-dependent protein catabolic process,positive regulation of viral genome replication,positive regulation of cell cycle
A_TIG / A_DMSO	-1.04376	0.00352109	0.00707681	P56377	AP1S2	AP-1 complex subunit sigma-2	AP1S2_HUMAN	2	intracellular membrane-bounded organelle,Golgi membrane,lysosomal membrane,Golgi apparatus,cytosol,clathrin-coated pit,cytoplasmic vesicle membrane,trans-Golgi network membrane,AP-type membrane coat adaptor complex	protein binding,clathrin adaptor activity	intracellular protein transport,vesicle-mediated transport
A_TIG / A_DMSO	-1.04222	0.00419471	0.00792964	P03891	MT-ND2	NADH-ubiquinone oxidoreductase chain 2	NU2M_HUMAN	2	mitochondrial inner membrane,mitochondrial respiratory chain complex I,postsynaptic density	protein binding,NADH dehydrogenase (ubiquinone) activity,protein kinase binding,ionotropic glutamate receptor binding	mitochondrial electron transport, NADH to ubiquinone,mitochondrial respiratory chain complex I assembly,reactive oxygen species metabolic process
A_TIG / A_DMSO	-1.03207	5.35279e-05	0.000644349	O14929	HAT1	Histone acetyltransferase type B catalytic subunit	HAT1_HUMAN	10	chromosome, telomeric region,chromatin,nucleus,nucleoplasm,mitochondrion,nuclear matrix,macromolecular complex	histone acetyltransferase activity,protein binding,H4 histone acetyltransferase activity,histone binding	DNA packaging,DNA replication-dependent nucleosome assembly,DNA replication-independent nucleosome assembly,internal protein amino acid acetylation,histone H4 acetylation
A_TIG / A_DMSO	-1.02949	0.00142941	0.00413339	Q03169	TNFAIP2	Tumor necrosis factor alpha-induced protein 2	TNAP2_HUMAN	8	extracellular space,exocyst	SNARE binding,protein binding	angiogenesis,exocytosis,cell differentiation,exocyst localization
A_TIG / A_DMSO	-1.01969	0.00125637	0.00383306	P30533	LRPAP1	Alpha-2-macroglobulin receptor-associated protein	AMRP_HUMAN	2	endosome,endoplasmic reticulum-Golgi intermediate compartment,cis-Golgi network,plasma membrane,endomembrane system,rough endoplasmic reticulum lumen,extracellular region,endoplasmic reticulum,Golgi apparatus,Golgi lumen,cell surface,endosome lumen	beta-amyloid binding,receptor binding,protein binding,heparin binding,lipase binding,receptor agonist activity,receptor antagonist activity,low-density lipoprotein particle receptor binding,very-low-density lipoprotein particle receptor binding	negative regulation of receptor internalization,signal transduction,negative regulation of very-low-density lipoprotein particle clearance,negative regulation of protein binding,regulation of receptor-mediated endocytosis,negative regulation of cell death,Requires Ontology,extracellular negative regulation of signal transduction,negative regulation of beta-amyloid clearance,positive regulation of…
A_TIG / A_DMSO	-1.00803	0.000182736	0.00127891	P52701	MSH6	DNA mismatch repair protein Msh6	MSH6_HUMAN	14	chromatin,nucleus,nucleoplasm,Golgi apparatus,cytosol,MutSalpha complex,intracellular membrane-bounded organelle,mismatch repair complex	protein homodimerization activity,magnesium ion binding,four-way junction DNA binding,double-stranded DNA binding,ATP binding,mismatched DNA binding,guanine/thymine mispair binding,single guanine insertion binding,single thymine insertion binding,oxidized purine DNA binding,MutLalpha complex binding,ADP binding,chromatin binding,protein binding,DNA-dependent ATPase activity,enzyme binding,methyla…	maintenance of DNA repeat elements,mismatch repair,meiotic mismatch repair,DNA repair,pyrimidine dimer repair,spermatogenesis,determination of adult lifespan,intrinsic apoptotic signaling pathway in response to DNA damage,response to UV,somatic hypermutation of immunoglobulin genes,somatic recombination of immunoglobulin gene segments,interstrand cross-link repair,isotype switching,negative regul…
A_TIG / A_DMSO	-0.997913	0.00397244	0.00762892	P10451	SPP1	Osteopontin	OSTP_HUMAN	2	extracellular space,extracellular region,endoplasmic reticulum lumen,Golgi apparatus,cell projection,perinuclear region of cytoplasm,extracellular exosome	cytokine activity,integrin binding,protein binding,extracellular matrix binding	osteoblast differentiation,androgen catabolic process,inflammatory response,cell adhesion,signal transduction,embryo implantation,biomineral tissue development,response to vitamin D,positive regulation of bone resorption,positive regulation of transcription, DNA-templated,decidualization,response to steroid hormone,negative regulation of collateral sprouting of intact axon in response to injury,c…
A_TIG / A_DMSO	-0.989692	0.00368739	0.00729922	P48449	LSS	Lanosterol synthase	ERG7_HUMAN	2	lipid particle,endoplasmic reticulum membrane,membrane	lanosterol synthase activity,protein binding,beta-amyrin synthase activity	steroid biosynthetic process,cholesterol biosynthetic process,triterpenoid biosynthetic process,regulation of protein stability
A_TIG / A_DMSO	-0.985503	0.0271312	0.0268832	Q14156	EFR3A	Protein EFR3 homolog A	EFR3A_HUMAN	2	plasma membrane,cytosol		phosphatidylinositol phosphorylation,protein localization to plasma membrane
A_TIG / A_DMSO	-0.969792	4.45044e-05	0.000586619	Q8N0X7	SPART	Spartin	SPART_HUMAN	8	plasma membrane,cytoplasm,mitochondrial outer membrane,lipid particle,cytosol,midbody,synapse	protein binding,ubiquitin protein ligase binding	regulation of mitochondrial membrane potential,abscission,negative regulation of BMP signaling pathway,lipid particle organization,negative regulation of collateral sprouting in absence of injury,neuromuscular process,cell division,adipose tissue development
A_TIG / A_DMSO	-0.966251	0.000259076	0.00153658	Q9NWK9	ZNHIT6	Box C/D snoRNA protein 1	BCD1_HUMAN	2	nucleus,extracellular exosome,pre-snoRNP complex	TFIID-class transcription factor binding,protein binding,enzyme binding,identical protein binding,metal ion binding,ATPase binding	maturation of LSU-rRNA from tricistronic rRNA transcript (SSU-rRNA, 5.8S rRNA, LSU-rRNA),box C/D snoRNP assembly,snoRNA localization,protein oligomerization
A_TIG / A_DMSO	-0.953508	8.06119e-05	0.000801905	P00374	DHFR	Dihydrofolate reductase	DYR_HUMAN	2	mitochondrion,cytosol	translation repressor activity, nucleic acid binding,mRNA binding,dihydrofolate reductase activity,folic acid binding,NADP binding,NADPH binding,sequence-specific mRNA binding	glycine biosynthetic process,tetrahydrobiopterin biosynthetic process,one-carbon metabolic process,negative regulation of translation,axon regeneration,response to methotrexate,dihydrofolate metabolic process,tetrahydrofolate metabolic process,tetrahydrofolate biosynthetic process,folic acid metabolic process,positive regulation of nitric-oxide synthase activity,regulation of removal of superoxid…
A_TIG / A_DMSO	-0.94152	0.000430219	0.00205918	O75815	BCAR3	Breast cancer anti-estrogen resistance protein 3	BCAR3_HUMAN	4	cytoplasm,focal adhesion,membrane	phosphotyrosine binding,guanyl-nucleotide exchange factor activity,protein binding,kinase binding	lens morphogenesis in camera-type eye,signal transduction,small GTPase mediated signal transduction,insulin receptor signaling pathway,response to xenobiotic stimulus,positive regulation of peptidyl-serine phosphorylation,positive regulation of MAPK cascade,positive regulation of GTPase activity,positive regulation of DNA replication,positive regulation of epidermal growth factor receptor signali…
A_TIG / A_DMSO	-0.940416	0.000795115	0.00295981	P01130	LDLR	Low-density lipoprotein receptor	LDLR_HUMAN	2	early endosome,plasma membrane,lysosome,late endosome,Golgi apparatus,integral component of plasma membrane,clathrin-coated pit,external side of plasma membrane,cell surface,endosome membrane,membrane,basolateral plasma membrane,clathrin-coated endocytic vesicle membrane,endolysosome membrane,somatodendritic compartment,apical part of cell,sorting endosome,PCSK9-LDLR complex,low-density lipoprote…	beta-amyloid binding,virus receptor activity,protease binding,low-density lipoprotein receptor activity,calcium ion binding,protein binding,low-density lipoprotein particle binding,very-low-density lipoprotein particle receptor activity,clathrin heavy chain binding,identical protein binding,lipoprotein particle binding	negative regulation of receptor recycling,lipid metabolic process,endocytosis,receptor-mediated endocytosis,phagocytosis,long-term memory,cholesterol metabolic process,positive regulation of gene expression,negative regulation of gene expression,positive regulation of triglyceride biosynthetic process,regulation of phosphatidylcholine catabolic process,negative regulation of low-density lipoprote…
A_TIG / A_DMSO	-0.935662	0.0279097	0.0274701	O95983	MBD3	Methyl-CpG-binding domain protein 3	MBD3_HUMAN	3	chromatin,heterochromatin,nucleoplasm,cytoplasm,NuRD complex,macromolecular complex	nucleosomal DNA binding,DNA binding,protein binding,methyl-CpG binding	negative regulation of transcription from RNA polymerase II promoter,in utero embryonic development,chromatin remodeling,methylation-dependent chromatin silencing,brain development,heart development,aging,tissue development,histone acetylation,histone deacetylation,response to nutrient levels,response to estradiol,regulation of DNA methylation,embryonic organ development
A_TIG / A_DMSO	-0.924902	0.0552462	0.0438719	Q9Y5B0	CTDP1	RNA polymerase II subunit A C-terminal domain phosphatase	CTDP1_HUMAN	2	spindle pole,nucleus,nucleoplasm,cytoplasm,centrosome,spindle,midbody,intracellular membrane-bounded organelle,spindle midzone,macromolecular complex	TFIIF-class transcription factor binding,phosphoprotein phosphatase activity,protein binding,CTD phosphatase activity,Tat protein binding,Requires Ontology	transcription elongation from RNA polymerase II promoter,protein dephosphorylation,exit from mitosis,positive regulation by host of viral transcription,cell division,negative regulation of cell growth involved in cardiac muscle cell development,dephosphorylation of RNA polymerase II C-terminal domain
A_TIG / A_DMSO	-0.923199	8.39281e-06	0.00026857	Q15021	NCAPD2	Condensin complex subunit 1	CND1_HUMAN	25	nuclear chromosome,cytoplasm,condensed chromosome, centromeric region,condensed chromosome,nucleus,nucleoplasm,cytosol,membrane,condensin complex	protein binding,histone binding	mitotic chromosome condensation,meiotic chromosome condensation,cell division,Requires Ontology
A_TIG / A_DMSO	-0.906962	3.6297e-05	0.000519137	P40937	RFC5	Replication factor C subunit 5	RFC5_HUMAN	5	nucleus,nucleoplasm,DNA replication factor C complex,Ctf18 RFC-like complex	DNA clamp loader activity,single-stranded DNA-dependent ATP-dependent DNA helicase activity,DNA binding,protein binding,ATP binding,ATPase activity,enzyme binding	DNA replication,DNA-dependent DNA replication,DNA repair,DNA duplex unwinding,positive regulation of DNA-directed DNA polymerase activity
A_TIG / A_DMSO	-0.900311	0.0175607	0.0200801	Q9BW60	ELOVL1	Elongation of very long chain fatty acids protein 1	ELOV1_HUMAN	2	integral component of endoplasmic reticulum membrane,endoplasmic reticulum,endoplasmic reticulum membrane,membrane	protein binding,fatty acid elongase activity,3-oxo-arachidoyl-CoA synthase activity,3-oxo-cerotoyl-CoA synthase activity,3-oxo-lignoceronyl-CoA synthase activity,Requires Ontology	unsaturated fatty acid biosynthetic process,fatty acid elongation, saturated fatty acid,sphingolipid biosynthetic process,fatty acid elongation, monounsaturated fatty acid,fatty acid elongation, polyunsaturated fatty acid,long-chain fatty-acyl-CoA biosynthetic process,alpha-linolenic acid metabolic process,very long-chain fatty acid biosynthetic process,linoleic acid metabolic process,ceramide bi…
A_TIG / A_DMSO	-0.900142	0.00233869	0.00553369	Q9Y314	NOSIP	Nitric oxide synthase-interacting protein	NOSIP_HUMAN	4	nucleus,Golgi membrane,nucleoplasm,cytoplasm,cytosol	RNA binding,protein binding,ubiquitin protein ligase activity	protein ubiquitination,negative regulation of catalytic activity,negative regulation of nitric-oxide synthase activity
A_TIG / A_DMSO	-0.893701	2.6669e-05	0.000457035	Q13257	MAD2L1	Mitotic spindle assembly checkpoint protein MAD2A	MD2L1_HUMAN	3	kinetochore,nucleoplasm,cytoplasm,spindle pole,nucleus,cytosol,mitotic checkpoint complex,perinuclear region of cytoplasm,mitotic spindle,mitotic spindle assembly checkpoint MAD1-MAD2 complex,nuclear pore nuclear basket	protein binding,protein C-terminus binding,identical protein binding,protein homodimerization activity	negative regulation of mitotic cell cycle,mitotic sister chromatid segregation,establishment of mitotic spindle orientation,mitotic spindle assembly checkpoint,negative regulation of protein catabolic process,negative regulation of apoptotic process,cell division,negative regulation of ubiquitin-protein transferase activity,establishment of centrosome localization,positive regulation of mitotic c…
A_TIG / A_DMSO	-0.890828	0.00600451	0.0099862	Q9BTE3	MCMBP	Mini-chromosome maintenance complex-binding protein	MCMBP_HUMAN	6	MCM complex,nucleus,nucleoplasm,cytosol,cell junction	chromatin binding,protein binding	DNA-dependent DNA replication,sister chromatid cohesion,cell division
A_TIG / A_DMSO	-0.890316	0.000640329	0.00259849	Q52LW3	ARHGAP29	Rho GTPase-activating protein 29	RHG29_HUMAN	6	cytoplasm,cytosol,macromolecular complex	GTPase activator activity,PDZ domain binding,metal ion binding	Rho protein signal transduction,regulation of small GTPase mediated signal transduction,activation of GTPase activity
A_TIG / A_DMSO	-0.885785	0.00514096	0.00904864	P51571	SSR4	Translocon-associated protein subunit delta	SSRD_HUMAN	4	endomembrane system,endoplasmic reticulum,integral component of membrane,extracellular exosome,Sec61 translocon complex
A_TIG / A_DMSO	-0.884624	5.74308e-05	0.000666235	P60510	PPP4C	Serine/threonine-protein phosphatase 4 catalytic subunit	PP4C_HUMAN	8	chromatin,nucleoplasm,microtubule organizing center,cytosol,plasma membrane,protein phosphatase 4 complex	NF-kappaB-inducing kinase activity,protein serine/threonine phosphatase activity,protein binding,metal ion binding,Requires Ontology	regulation of double-strand break repair via homologous recombination,histone dephosphorylation,negative regulation of histone phosphorylation,NIK/NF-kappaB signaling,regulation of double-strand break repair
A_TIG / A_DMSO	-0.884561	0.0464425	0.0387779	P06454	PTMA	Prothymosin alpha	PTMA_HUMAN	6	nucleus,nucleoplasm,cytosol	protein binding,Requires Ontology	transcription, DNA-templated,negative regulation of apoptotic process
A_TIG / A_DMSO	-0.881305	0.00516538	0.00906758	Q9UNF1	MAGED2	Melanoma-associated antigen D2	MAGD2_HUMAN	11	nucleus,extracellular region,nucleoplasm,nucleolus,cytosol,membrane,platelet alpha granule lumen	protein binding	negative regulation of transcription from RNA polymerase II promoter,female pregnancy,renal sodium ion absorption
A_TIG / A_DMSO	-0.874975	0.00092696	0.0032331	Q9NSV4	DIAPH3	Protein diaphanous homolog 3	DIAP3_HUMAN	2	nucleus,cytoplasm,cytosol	actin binding,small GTPase binding,cadherin binding	cytoskeleton organization,actin cytoskeleton organization,actin filament polymerization
A_TIG / A_DMSO	-0.871552	0.0115795	0.0152555	P53602	MVD	Diphosphomevalonate decarboxylase	MVD1_HUMAN	3	peroxisome,cytosol	diphosphomevalonate decarboxylase activity,ATP binding,Hsp70 protein binding,protein homodimerization activity	cholesterol biosynthetic process,positive regulation of cell proliferation,isoprenoid biosynthetic process,isopentenyl diphosphate biosynthetic process, mevalonate pathway
A_TIG / A_DMSO	-0.869582	0.0445811	0.0377033	Q12802	AKAP13	A-kinase anchor protein 13	AKP13_HUMAN	4	actin cytoskeleton,cortical actin cytoskeleton,nucleus,cytosol,cell cortex,membrane,perinuclear region of cytoplasm	cAMP-dependent protein kinase activity,MAP-kinase scaffold activity,guanyl-nucleotide exchange factor activity,protein binding,small GTPase binding,metal ion binding,protein kinase A binding,binding, bridging	protein phosphorylation,G-protein coupled receptor signaling pathway,heart development,regulation of Rho protein signal transduction,positive regulation of Rho protein signal transduction,intracellular signal transduction,positive regulation of I-kappaB kinase/NF-kappaB signaling,positive regulation of MAP kinase activity,regulation of small GTPase mediated signal transduction,nuclear export,card…
A_TIG / A_DMSO	-0.86507	1.18555e-05	0.000303434	Q9Y4R8	TELO2	Telomere length regulation protein TEL2 homolog	TELO2_HUMAN	9	cytosol,chromosome, telomeric region,nucleus,cytoplasm,membrane,nuclear body,nuclear periphery,Requires Ontology,TORC1 complex,TORC2 complex,ASTRA complex	protein binding,protein kinase binding,telomeric DNA binding,macromolecular complex binding,Hsp90 protein binding,binding, bridging	telomere maintenance via telomerase,regulation of TOR signaling,protein stabilization,positive regulation of protein serine/threonine kinase activity,positive regulation of TORC1 signaling,positive regulation of TORC2 signaling
A_TIG / A_DMSO	-0.864865	0.0346793	0.0318053	Q9BX40	LSM14B	Protein LSM14 homolog B	LS14B_HUMAN	3		RNA binding,mRNA binding,protein binding	regulation of translation
A_TIG / A_DMSO	-0.862895	0.00145562	0.00417508	Q92917	GPKOW	G-patch domain and KOW motifs-containing protein	GPKOW_HUMAN	3	nucleus,nucleoplasm,spliceosomal complex	RNA binding,protein binding	mRNA splicing, via spliceosome
A_TIG / A_DMSO	-0.858382	0.000220777	0.00141468	Q9BWD1	ACAT2	Acetyl-CoA acetyltransferase, cytosolic	THIC_HUMAN	9	mitochondrion,cytoplasm,cytosol,extracellular exosome	acetyl-CoA C-acetyltransferase activity,protein binding	lipid metabolic process,fatty acid beta-oxidation
A_TIG / A_DMSO	-0.857836	0.0270057	0.0268262	O00291	HIP1	Huntingtin-interacting protein 1	HIP1_HUMAN	2	clathrin-coated vesicle,presynapse,extrinsic component of postsynaptic membrane,nucleus,cytoplasm,Golgi apparatus,cytosol,cytoskeleton,membrane,clathrin-coated vesicle membrane,extrinsic component of cytoplasmic side of plasma membrane,intracellular membrane-bounded organelle,postsynapse,extrinsic component of presynaptic membrane,glutamatergic synapse	phosphatidylinositol-4,5-bisphosphate binding,epidermal growth factor receptor binding,structural constituent of cytoskeleton,protein binding,clathrin binding,clathrin light chain binding,phosphatidylinositol-3-phosphate binding,phosphatidylinositol binding,glutamate receptor binding,AP-2 adaptor complex binding,clathrin adaptor activity,protein homodimerization activity,phosphatidylinositol-3,4-…	apoptotic process,activation of cysteine-type endopeptidase activity involved in apoptotic process,regulation of apoptotic process,clathrin coat assembly,endocytosis,actin filament organization,regulation of endocytosis,cell differentiation,positive regulation of epidermal growth factor receptor signaling pathway,positive regulation of receptor-mediated endocytosis,protein stabilization,positive …
A_TIG / A_DMSO	-0.856366	0.00243915	0.00567781	P24941	CDK2	Cyclin-dependent kinase 2	CDK2_HUMAN	4	nucleus,cytoplasm,chromosome, telomeric region,condensed chromosome,X chromosome,Y chromosome,nucleoplasm,endosome,centrosome,cytosol,Cajal body,cyclin A2-CDK2 complex,cyclin-dependent protein kinase holoenzyme complex,transcription factor complex,cyclin A1-CDK2 complex,cyclin E1-CDK2 complex,cyclin E2-CDK2 complex	histone kinase activity,magnesium ion binding,protein serine/threonine kinase activity,cyclin-dependent protein serine/threonine kinase activity,protein serine/threonine/tyrosine kinase activity,protein binding,ATP binding,protein domain specific binding,cyclin binding,cyclin-dependent protein kinase activity,Requires Ontology	G1/S transition of mitotic cell cycle,G2/M transition of mitotic cell cycle,negative regulation of transcription from RNA polymerase II promoter,DNA replication,DNA repair,protein phosphorylation,potassium ion transport,centriole replication,signal transduction,Ras protein signal transduction,positive regulation of cell proliferation,regulation of G2/M transition of mitotic cell cycle,regulation …
A_TIG / A_DMSO	-0.847111	0.0178867	0.0203119	Q9Y320	TMX2	Thioredoxin-related transmembrane protein 2	TMX2_HUMAN	3	membrane-bounded organelle,mitochondrion,endoplasmic reticulum membrane,integral component of membrane,mitochondrial membrane,ER-mitochondrion membrane contact site	protein binding,disulfide oxidoreductase activity,identical protein binding	brain development
A_TIG / A_DMSO	-0.843919	0.000256762	0.00152734	P43246	MSH2	DNA mismatch repair protein Msh2	MSH2_HUMAN	19	chromosome, telomeric region,nucleus,nucleoplasm,membrane,MutSalpha complex,MutSbeta complex,mismatch repair complex	magnesium ion binding,four-way junction DNA binding,double-stranded DNA binding,single-stranded DNA binding,ATP binding,mismatched DNA binding,guanine/thymine mispair binding,dinucleotide insertion or deletion binding,single guanine insertion binding,single thymine insertion binding,dinucleotide repeat insertion binding,oxidized purine DNA binding,MutLalpha complex binding,ADP binding,double-stra…	mismatch repair,in utero embryonic development,somatic recombination of immunoglobulin genes involved in immune response,oxidative phosphorylation,DNA repair,postreplication repair,double-strand break repair,DNA recombination,germ cell development,determination of adult lifespan,male gonad development,response to X-ray,response to UV-B,somatic hypermutation of immunoglobulin genes,somatic recombi…
A_TIG / A_DMSO	-0.843815	0.0204991	0.022259	Q14444	CAPRIN1	Caprin-1	CAPR1_HUMAN	9	cytoplasm,cytoplasmic mRNA processing body,cytosol,cytoplasmic stress granule,membrane,lamellipodium,dendrite,cell leading edge,postsynapse,glutamatergic synapse	RNA binding,protein binding	negative regulation of translation,positive regulation of dendrite morphogenesis,positive regulation of dendritic spine morphogenesis
A_TIG / A_DMSO	-0.841918	0.0488986	0.0401529	Q9Y3P9	RABGAP1	Rab GTPase-activating protein 1	RBGP1_HUMAN	3	centrosome,cytosol,microtubule associated complex	GTPase activator activity,protein binding,tubulin binding,small GTPase binding	regulation of cilium assembly,intracellular protein transport,cell cycle,regulation of GTPase activity,activation of GTPase activity
A_TIG / A_DMSO	-0.841422	4.89475e-05	0.000625022	Q9UDY8	MALT1	Mucosa-associated lymphoid tissue lymphoma translocation protein 1	MALT1_HUMAN	4	fibrillar center,nucleus,cytoplasm,cytosol,perinuclear region of cytoplasm,polkadots,CBM complex,macromolecular complex	kinase activator activity,protease binding,endopeptidase activity,cysteine-type endopeptidase activity,ubiquitin-protein transferase activity,protein binding,peptidase activity,identical protein binding,protein self-association	regulation of apoptotic process,B-1 B cell differentiation,positive regulation of T cell cytokine production,proteolysis,defense response,activation of NF-kappaB-inducing kinase activity,response to fungus,protein ubiquitination,positive regulation of protein ubiquitination,lipopolysaccharide-mediated signaling pathway,positive regulation of interleukin-1 beta production,positive regulation of in…
A_TIG / A_DMSO	-0.83898	2.48699e-07	4.15941e-05	P49327	FASN	Fatty acid synthase	FAS_HUMAN	98	cytoplasm,Golgi apparatus,cytosol,plasma membrane,membrane,melanosome,glycogen granule,extracellular exosome	RNA binding,fatty acid synthase activity,[acyl-carrier-protein] S-acetyltransferase activity,[acyl-carrier-protein] S-malonyltransferase activity,3-oxoacyl-[acyl-carrier-protein] synthase activity,3-oxoacyl-[acyl-carrier-protein] reductase (NADPH) activity,3-hydroxypalmitoyl-[acyl-carrier-protein] dehydratase activity,oleoyl-[acyl-carrier-protein] hydrolase activity,protein binding,(3R)-hydroxymy…	osteoblast differentiation,glandular epithelial cell development,fatty acid metabolic process,fatty acid biosynthetic process,inflammatory response,ether lipid biosynthetic process,neutrophil differentiation,monocyte differentiation,mammary gland development,cellular response to interleukin-4,establishment of endothelial intestinal barrier
A_TIG / A_DMSO	-0.833501	2.25161e-05	0.000425343	O75153	CLUH	Clustered mitochondria protein homolog	CLU_HUMAN	16	cytoplasm	mRNA binding	mitochondrion organization,intracellular distribution of mitochondria
A_TIG / A_DMSO	-0.833245	0.0576261	0.0451631	P52434	POLR2H	DNA-directed RNA polymerases I, II, and III subunit RPABC3	RPAB3_HUMAN	3	nucleus,nucleoplasm,cytosol,DNA-directed RNA polymerase II, core complex,DNA-directed RNA polymerase III complex,DNA-directed RNA polymerase I complex,protein-DNA complex	single-stranded DNA binding,DNA-directed RNA polymerase activity	transcription from RNA polymerase II promoter
A_TIG / A_DMSO	-0.830944	1.86749e-08	1.18493e-05	Q9NTJ3	SMC4	Structural maintenance of chromosomes protein 4	SMC4_HUMAN	18	chromosome, centromeric region,nucleus,nucleoplasm,cytosol,nuclear speck,condensin complex	chromatin binding,single-stranded DNA binding,protein binding,ATP binding,ATPase activity	mitotic sister chromatid segregation,mitotic chromosome condensation,meiotic chromosome condensation,meiotic chromosome segregation,cell division,kinetochore organization,Requires Ontology
A_TIG / A_DMSO	-0.830524	0.00113574	0.00360411	P18827	SDC1	Syndecan-1	SDC1_HUMAN	2	cell surface,Golgi lumen,plasma membrane,integral component of plasma membrane,external side of plasma membrane,lysosomal lumen,extracellular exosome,macromolecular complex	protein binding,protein C-terminus binding,identical protein binding	ureteric bud development,inflammatory response,response to toxic substance,cell migration,wound healing,odontogenesis,response to hydrogen peroxide,myoblast development,response to glucocorticoid,response to cAMP,response to calcium ion,striated muscle cell development,Sertoli cell development,canonical Wnt signaling pathway,positive regulation of exosomal secretion,positive regulation of extrace…
A_TIG / A_DMSO	-0.824993	0.0608176	0.0469043	Q96RL7	VPS13A	Vacuolar protein sorting-associated protein 13A	VP13A_HUMAN	3	extrinsic component of membrane,mitochondrial outer membrane,lysosomal membrane,endoplasmic reticulum membrane,Golgi apparatus,lipid particle,cytosol,endosome membrane,mitochondrial membrane,sperm midpiece,neuronal dense core vesicle lumen	protein binding	autophagy,protein targeting to vacuole,Golgi to endosome transport,nervous system development,locomotory behavior,protein localization,flagellated sperm motility,sperm mitochondrion organization,social behavior,protein retention in Golgi apparatus,lysosomal protein catabolic process
A_TIG / A_DMSO	-0.824691	0.00024472	0.00148396	Q9Y4C2	TCAF1	TRPM8 channel-associated factor 1	TCAF1_HUMAN	6	plasma membrane	protein binding,ion channel binding	regulation of anion channel activity,negative regulation of cell migration,positive regulation of protein targeting to membrane,positive regulation of anion channel activity
A_TIG / A_DMSO	-0.824682	0.000352385	0.00184785	Q86TG7	PEG10	Retrotransposon-derived protein PEG10	PEG10_HUMAN	5	cytosol,extracellular vesicle,nucleoplasm,cytoplasm	DNA binding,RNA binding,mRNA binding,protein binding,zinc ion binding	apoptotic process,cell differentiation,negative regulation of transforming growth factor beta receptor signaling pathway,mRNA transport,protein homooligomerization,Requires Ontology
A_TIG / A_DMSO	-0.820965	4.19226e-07	4.94273e-05	P08567	PLEK	Pleckstrin	PLEK_HUMAN	7	plasma membrane,extracellular region,cytoplasm,cytosol,membrane,ruffle membrane	protein kinase C binding,protein binding,protein homodimerization activity,phosphatidylinositol-3,4-bisphosphate binding	hematopoietic progenitor cell differentiation,platelet degranulation,vesicle docking involved in exocytosis,integrin-mediated signaling pathway,positive regulation of platelet activation,negative regulation of inositol phosphate biosynthetic process,positive regulation of inositol-polyphosphate 5-phosphatase activity,cell projection organization,positive regulation of actin filament depolymerizat…
A_TIG / A_DMSO	-0.819416	3.49834e-06	0.000164589	P14324	FDPS	Farnesyl pyrophosphate synthase	FPPS_HUMAN	8	cytoplasm,nucleoplasm,cytosol	RNA binding,dimethylallyltranstransferase activity,geranyltranstransferase activity,protein binding,metal ion binding	cholesterol biosynthetic process,geranyl diphosphate biosynthetic process,farnesyl diphosphate biosynthetic process
A_TIG / A_DMSO	-0.81894	0.0167024	0.0193973	P42575	CASP2	Caspase-2	CASP2_HUMAN	3	cytoplasm,nucleus,mitochondrion,cytosol,membrane,endopeptidase complex	cysteine-type endopeptidase activity,protein binding,enzyme binding,protein domain specific binding,identical protein binding,cysteine-type endopeptidase activity involved in apoptotic process,cysteine-type endopeptidase activity involved in apoptotic signaling pathway,cysteine-type endopeptidase activity involved in execution phase of apoptosis	luteolysis,neural retina development,apoptotic process,activation of cysteine-type endopeptidase activity involved in apoptotic process,DNA damage response, signal transduction by p53 class mediator resulting in cell cycle arrest,brain development,aging,intrinsic apoptotic signaling pathway in response to DNA damage,protein processing,ectopic germ cell programmed cell death,positive regulation of…
A_TIG / A_DMSO	-0.818586	0.00547852	0.00941252	P49459	UBE2A	Ubiquitin-conjugating enzyme E2 A	UBE2A_HUMAN	2	chromatin,XY body,nucleoplasm,cytosol,HULC complex	ubiquitin-protein transferase activity,protein binding,ATP binding,ubiquitin protein ligase binding,ubiquitin binding,ubiquitin conjugating enzyme activity	protein polyubiquitination,blastocyst hatching,DNA repair,postreplication repair,chromatin organization,ubiquitin-dependent protein catabolic process,positive regulation of cell proliferation,response to UV,histone ubiquitination,histone H2A ubiquitination,proteasome-mediated ubiquitin-dependent protein catabolic process,protein autoubiquitination,maternal process involved in female pregnancy,pro…
A_TIG / A_DMSO	-0.817922	0.000564688	0.00241171	Q9NUQ6	SPATS2L	SPATS2-like protein	SPS2L_HUMAN	11	cytoplasm,nucleoplasm,nucleolus,cytosol,macromolecular complex	RNA binding
A_TIG / A_DMSO	-0.816495	0.00499762	0.00891597	Q53FV1	ORMDL2	ORM1-like protein 2	ORML2_HUMAN	4	endoplasmic reticulum,integral component of membrane,SPOTS complex	protein binding	negative regulation of ceramide biosynthetic process,ceramide metabolic process,cellular sphingolipid homeostasis
A_TIG / A_DMSO	-0.815092	0.00119757	0.00371367	Q9NR31	SAR1A	GTP-binding protein SAR1a	SAR1A_HUMAN	5	endoplasmic reticulum exit site,Golgi apparatus,COPII vesicle coat	GTPase activity,protein binding,GTP binding	regulation of COPII vesicle coating,intracellular protein transport,ER to Golgi vesicle-mediated transport,vesicle organization,membrane organization,positive regulation of protein exit from endoplasmic reticulum,cargo loading into COPII-coated vesicle
A_TIG / A_DMSO	-0.813012	0.000668919	0.0026798	O15270	SPTLC2	Serine palmitoyltransferase 2	SPTC2_HUMAN	9	endoplasmic reticulum membrane,integral component of membrane,serine C-palmitoyltransferase complex	serine C-palmitoyltransferase activity,pyridoxal phosphate binding	sphingolipid biosynthetic process,ceramide biosynthetic process,positive regulation of lipophagy,sphingomyelin biosynthetic process,sphinganine biosynthetic process,sphingosine biosynthetic process,adipose tissue development
A_TIG / A_DMSO	-0.812456	0.00113327	0.00360411	P51003	PAPOLA	Poly(A) polymerase alpha	PAPOA_HUMAN	2	nucleus,nucleoplasm,cytoplasm	magnesium ion binding,RNA binding,polynucleotide adenylyltransferase activity,protein binding,ATP binding,manganese ion binding	mRNA polyadenylation,mRNA 3'-end processing,regulation of mRNA 3'-end processing,RNA polyadenylation
A_TIG / A_DMSO	-0.812333	0.000278	0.00160547	Q06710	PAX8	Paired box protein Pax-8	PAX8_HUMAN	4	nucleus,nucleoplasm,chromatin	transcription regulatory region sequence-specific DNA binding,RNA polymerase II core promoter proximal region sequence-specific DNA binding,RNA polymerase II transcription factor activity, sequence-specific DNA binding,transcriptional activator activity, RNA polymerase II transcription regulatory region sequence-specific binding,DNA binding,transcription factor activity, sequence-specific DNA bin…	urogenital system development,branching involved in ureteric bud morphogenesis,kidney development,mesonephros development,ventricular septum development,mesenchymal to epithelial transition involved in metanephros morphogenesis,transcription, DNA-templated,regulation of transcription from RNA polymerase II promoter,sulfur compound metabolic process,central nervous system development,anatomical st…
A_TIG / A_DMSO	-0.803894	0.00630671	0.0102763	O75506	HSBP1	Heat shock factor-binding protein 1	HSBP1_HUMAN	3	nucleus,cytosol,nucleoplasm,cytoskeleton,axon cytoplasm	transcription corepressor activity,protein binding,identical protein binding	negative regulation of transcription from RNA polymerase II promoter,muscle contraction,axonal transport of mitochondrion,endodermal cell differentiation,cellular heat acclimation
A_TIG / A_DMSO	-0.801856	0.0367909	0.0331355	Q9BSC4	NOL10	Nucleolar protein 10	NOL10_HUMAN	2	nucleolus,small-subunit processome	RNA binding	maturation of SSU-rRNA from tricistronic rRNA transcript (SSU-rRNA, 5.8S rRNA, LSU-rRNA)
A_TIG / A_DMSO	-0.800484	0.00951168	0.0133773	Q99447	PCYT2	Ethanolamine-phosphate cytidylyltransferase	PCY2_HUMAN	6	cellular_component,endoplasmic reticulum membrane	ethanolamine-phosphate cytidylyltransferase activity,protein binding	phosphatidylethanolamine biosynthetic process,phospholipid biosynthetic process
A_TIG / A_DMSO	-0.799684	0.00957925	0.013412	Q9BV57	ADI1	1,2-dihydroxy-3-keto-5-methylthiopentene dioxygenase	MTND_HUMAN	4	nucleus,cytoplasm,cytosol,plasma membrane	iron ion binding,protein binding,acireductone dioxygenase [iron(II)-requiring] activity,oxidoreductase activity	methionine metabolic process,L-methionine biosynthetic process from methylthioadenosine
A_TIG / A_DMSO	-0.798602	0.0175608	0.0200801	Q9Y5I7	CLDN16	Claudin-16	CLD16_HUMAN	2	plasma membrane,bicellular tight junction,integral component of membrane	structural molecule activity,protein binding,magnesium ion transmembrane transporter activity,identical protein binding	cellular metal ion homeostasis,cell adhesion,excretion,calcium-independent cell-cell adhesion via plasma membrane cell-adhesion molecules,bicellular tight junction assembly,magnesium ion transmembrane transport
A_TIG / A_DMSO	-0.79635	0.00295953	0.00640368	P62633	CNBP	Cellular nucleic acid-binding protein	CNBP_HUMAN	5	nucleus,cytoplasm,endoplasmic reticulum,cytosol	single-stranded DNA binding,RNA binding,single-stranded RNA binding,mRNA binding,protein binding,zinc ion binding,translation regulator activity,G-quadruplex DNA binding	negative regulation of transcription from RNA polymerase II promoter,regulation of transcription, DNA-templated,positive regulation of cell proliferation,cholesterol homeostasis,positive regulation of transcription, DNA-templated,positive regulation of transcription from RNA polymerase II promoter,G-quadruplex DNA formation,positive regulation of cytoplasmic translation
A_TIG / A_DMSO	-0.780243	0.00021446	0.0013978	Q9H173	SIL1	Nucleotide exchange factor SIL1	SIL1_HUMAN	3	extracellular space,endoplasmic reticulum,endoplasmic reticulum lumen	adenyl-nucleotide exchange factor activity,protein binding,identical protein binding,unfolded protein binding	protein folding,cotranslational protein targeting to membrane,intracellular protein transport
A_TIG / A_DMSO	-0.777232	0.0332673	0.0309106	Q9NRY4	ARHGAP35	Rho GTPase-activating protein 35	RHG35_HUMAN	2	nucleus,cytosol,plasma membrane,actin cytoskeleton,ciliary basal body	DNA binding,GTPase activity,GTPase activator activity,GTP binding,phospholipid binding,GTPase activating protein binding,macromolecular complex binding	negative regulation of Rho protein signal transduction,neural tube closure,signal transduction,axon guidance,axonal fasciculation,regulation of actin polymerization or depolymerization,regulation of cell shape,positive regulation of neuron projection development,cell migration,central nervous system neuron axonogenesis,mammary gland development,forebrain development,establishment or maintenance o…
A_TIG / A_DMSO	-0.77548	9.10868e-05	0.000859153	P09914	IFIT1	Interferon-induced protein with tetratricopeptide repeats 1	IFIT1_HUMAN	3	cytosol,cytoplasm,host cell	RNA binding,protein binding	response to virus,intracellular transport of viral protein in host cell,negative regulation of protein binding,positive regulation of viral genome replication,negative regulation of viral genome replication,regulation of defense response to virus,negative regulation of helicase activity,defense response to virus,cellular response to type I interferon,cellular response to exogenous dsRNA,Requires …
A_TIG / A_DMSO	-0.774882	0.0053784	0.00932139	P06400	RB1	Retinoblastoma-associated protein	RB_HUMAN	2	cyclin/CDK positive transcription elongation factor complex,chromatin,nucleus,nucleoplasm,spindle,cytosol,PML body,Rb-E2F complex,chromatin lock complex,transcription factor complex,SWI/SNF complex	RNA polymerase II regulatory region sequence-specific DNA binding,transcription corepressor activity,protein binding,kinase binding,ubiquitin protein ligase binding,identical protein binding,phosphoprotein binding,RNA polymerase II sequence-specific DNA binding transcription factor binding,importin-alpha family protein binding,disordered domain specific binding,Requires Ontology	negative regulation of gene expression,positive regulation of transcription regulatory region DNA binding,negative regulation of transcription from RNA polymerase II promoter,tissue homeostasis,chondrocyte differentiation,aortic valve morphogenesis,chromatin remodeling,regulation of transcription, DNA-templated,negative regulation of protein kinase activity,Ras protein signal transduction,spermat…
A_TIG / A_DMSO	-0.768606	0.000187102	0.00129076	P15408	FOSL2	Fos-related antigen 2	FOSL2_HUMAN	2	nucleus,nucleoplasm,RNA polymerase II transcription factor complex,chromatin	RNA polymerase II regulatory region sequence-specific DNA binding,RNA polymerase II core promoter proximal region sequence-specific DNA binding,RNA polymerase II transcription factor activity, sequence-specific DNA binding,transcriptional activator activity, RNA polymerase II transcription regulatory region sequence-specific binding,chromatin binding,transcription factor activity, sequence-specif…	keratinocyte development,regulation of transcription from RNA polymerase II promoter,cell death,positive regulation of transcription from RNA polymerase II promoter,positive regulation of fibroblast proliferation
A_TIG / A_DMSO	-0.767708	0.00644472	0.0104257	Q9UHI6	DDX20	Probable ATP-dependent RNA helicase DDX20	DDX20_HUMAN	3	nucleus,nucleoplasm,cytoplasm,cytosol,cytoskeleton,membrane,SMN complex,Gemini of coiled bodies,SMN-Sm protein complex,RNA polymerase II transcription repressor complex	DNA binding,RNA binding,RNA helicase activity,protein binding,ATP binding,ATPase activity,protein domain specific binding,protein binding, bridging,histone deacetylase binding,Requires Ontology	positive regulation of apoptotic process,negative regulation of transcription from RNA polymerase II promoter,spliceosomal tri-snRNP complex assembly,spliceosomal snRNP assembly,RNA processing,negative regulation of cell proliferation,oogenesis,regulation of steroid biosynthetic process
A_TIG / A_DMSO	-0.763458	0.0185426	0.0208109	Q96ST3	SIN3A	Paired amphipathic helix protein Sin3a	SIN3A_HUMAN	2	chromatin,kinetochore,nucleus,nucleoplasm,nucleolus,histone deacetylase complex,Sin3 complex,transcriptional repressor complex	DNA binding,chromatin binding,transcription coactivator activity,transcription corepressor activity,RNA binding,protein binding,macromolecular complex binding,RNA polymerase II sequence-specific DNA binding transcription factor binding,Requires Ontology	negative regulation of transcription from RNA polymerase II promoter,in utero embryonic development,activation of innate immune response,positive regulation of defense response to virus by host,hematopoietic progenitor cell differentiation,DNA replication,protein deacetylation,aging,regulation of hormone levels,positive regulation of G2/M transition of mitotic cell cycle,histone deacetylation,cer…
A_TIG / A_DMSO	-0.760928	0.00262923	0.00593307	P40938	RFC3	Replication factor C subunit 3	RFC3_HUMAN	3	nucleus,nucleoplasm,DNA replication factor C complex,Ctf18 RFC-like complex	DNA binding,DNA clamp loader activity,single-stranded DNA-dependent ATP-dependent DNA helicase activity,protein binding,DNA-dependent ATPase activity	DNA synthesis involved in DNA repair,DNA replication,DNA-dependent DNA replication,DNA strand elongation involved in DNA replication,DNA repair,DNA duplex unwinding,response to organophosphorus,positive regulation of DNA-directed DNA polymerase activity
A_TIG / A_DMSO	-0.758166	1.00361e-05	0.000285756	P33993	MCM7	DNA replication licensing factor MCM7	MCM7_HUMAN	18	nucleolus,nucleus,chromosome, telomeric region,chromatin,nucleoplasm,cytosol,membrane,MCM complex,CMG complex	DNA binding,DNA helicase activity,single-stranded DNA-dependent ATP-dependent DNA helicase activity,single-stranded DNA binding,protein binding,ATP binding,ATPase activity	double-strand break repair via break-induced replication,DNA replication,DNA unwinding involved in DNA replication,DNA replication initiation,DNA strand elongation involved in DNA replication,cellular response to DNA damage stimulus,cell cycle,cell proliferation,regulation of phosphorylation,cellular response to epidermal growth factor stimulus,cellular response to xenobiotic stimulus
A_TIG / A_DMSO	-0.75628	0.0433575	0.0370341	O60462	NRP2	Neuropilin-2	NRP2_HUMAN	5	extracellular region,plasma membrane,membrane,integral component of membrane,axon,glutamatergic synapse,integral component of postsynaptic membrane,semaphorin receptor complex	vascular endothelial growth factor-activated receptor activity,protein binding,heparin binding,semaphorin receptor activity,growth factor binding,cytokine binding,signaling receptor activity,metal ion binding	angiogenesis,positive regulation of endothelial cell proliferation,outflow tract septum morphogenesis,cell adhesion,axon guidance,positive regulation of endothelial cell migration,facial nerve structural organization,vestibulocochlear nerve structural organization,nerve development,gonadotrophin-releasing hormone neuronal migration to the hypothalamus,ventral trunk neural crest cell migration,vas…
A_TIG / A_DMSO	-0.751833	0.00110633	0.0035574	O14925	TIMM23	Mitochondrial import inner membrane translocase subunit Tim23	TIM23_HUMAN	4	integral component of mitochondrial inner membrane,mitochondrion,mitochondrial inner membrane,mitochondrial intermembrane space,mitochondrial inner membrane presequence translocase complex	protein binding,protein transmembrane transporter activity	protein targeting to mitochondrion,protein import into mitochondrial matrix
A_TIG / A_DMSO	-0.748698	4.20709e-05	0.000568653	O60488	ACSL4	Long-chain-fatty-acid--CoA ligase 4	ACSL4_HUMAN	17	endoplasmic reticulum,lipid particle,plasma membrane,membrane,cytoplasm,mitochondrial outer membrane,peroxisomal membrane,endoplasmic reticulum membrane,integral component of membrane,ER-mitochondrion membrane contact site,extracellular exosome	long-chain fatty acid-CoA ligase activity,ATP binding,very long-chain fatty acid-CoA ligase activity,arachidonate-CoA ligase activity,palmitoyl-CoA ligase activity	long-chain fatty acid metabolic process,lipid metabolic process,fatty acid metabolic process,neuron differentiation,positive regulation of insulin secretion,long-chain fatty-acyl-CoA metabolic process,long-chain fatty-acyl-CoA biosynthetic process,embryonic process involved in female pregnancy
A_TIG / A_DMSO	-0.748288	0.0173236	0.0199185	Q9ULT8	HECTD1	E3 ubiquitin-protein ligase HECTD1	HECD1_HUMAN	7		protein binding,metal ion binding,ubiquitin protein ligase activity	heart valve development,ventricular septum development,aorta development,natural killer cell differentiation,neural tube closure,positive regulation of proteasomal ubiquitin-dependent protein catabolic process,anatomical structure development,protein autoubiquitination,trophoblast giant cell differentiation,spongiotrophoblast differentiation,protein K63-linked ubiquitination,negative regulation o…
A_TIG / A_DMSO	-0.740704	0.00201498	0.00504357	O43929	ORC4	Origin recognition complex subunit 4	ORC4_HUMAN	5	chromosome, telomeric region,nucleus,nucleoplasm,nucleolus,cytosol,origin recognition complex,nuclear origin of replication recognition complex	nucleotide binding,DNA replication origin binding,protein binding,ATP binding	DNA replication initiation
A_TIG / A_DMSO	-0.738845	0.0590219	0.0458724	O43395	PRPF3	U4/U6 small nuclear ribonucleoprotein Prp3	PRPF3_HUMAN	5	nucleus,nucleoplasm,cytosol,Cajal body,nuclear speck,spliceosomal complex,U4/U6 x U5 tri-snRNP complex,U2-type precatalytic spliceosome	RNA binding,protein binding,identical protein binding	spliceosomal tri-snRNP complex assembly,RNA splicing, via transesterification reactions,mRNA splicing, via spliceosome,mRNA processing,RNA splicing
A_TIG / A_DMSO	-0.737296	0.0221344	0.023378	O43353	RIPK2	Receptor-interacting serine/threonine-protein kinase 2	RIPK2_HUMAN	2	cytoplasm,cytosol,cytoskeleton,vesicle,macromolecular complex	protein kinase activity,protein serine/threonine kinase activity,JUN kinase kinase kinase activity,protein serine/threonine/tyrosine kinase activity,non-membrane spanning protein tyrosine kinase activity,receptor binding,protein binding,ATP binding,LIM domain binding,identical protein binding,protein homodimerization activity,CARD domain binding,caspase binding,Requires Ontology	toll-like receptor 2 signaling pathway,positive regulation of I-kappaB kinase/NF-kappaB signaling,MAPK cascade,positive regulation of cytokine-mediated signaling pathway,adaptive immune response,positive regulation of T-helper 1 type immune response,apoptotic process,inflammatory response,signal transduction,I-kappaB kinase/NF-kappaB signaling,positive regulation of peptidyl-threonine phosphoryla…
A_TIG / A_DMSO	-0.727637	0.00218999	0.00533389	P31947	SFN	14-3-3 protein sigma	1433S_HUMAN	2	cytoplasm,extracellular space,nucleus,cytosol,extracellular exosome	protein binding,protein kinase C inhibitor activity,protein kinase binding,identical protein binding,cadherin binding,phosphoprotein binding	regulation of cyclin-dependent protein serine/threonine kinase activity,release of cytochrome c from mitochondria,keratinocyte development,negative regulation of protein kinase activity,signal transduction,intrinsic apoptotic signaling pathway in response to DNA damage,regulation of epidermal cell division,negative regulation of keratinocyte proliferation,positive regulation of cell growth,kerati…
A_TIG / A_DMSO	-0.72755	0.000205027	0.00135728	Q13769	THOC5	THO complex subunit 5 homolog	THOC5_HUMAN	2	chromosome, telomeric region,nucleus,nucleoplasm,cytoplasm,transcription export complex,THO complex,THO complex part of transcription export complex	mRNA binding,protein binding	mRNA processing,mRNA export from nucleus,RNA splicing,monocyte differentiation,positive regulation of DNA-templated transcription, elongation,viral mRNA export from host cell nucleus,primitive hemopoiesis,negative regulation of DNA damage checkpoint
A_TIG / A_DMSO	-0.724887	0.00651902	0.0104873	A3KN83	SBNO1	Protein strawberry notch homolog 1	SBNO1_HUMAN	3	cellular_component,nucleus	molecular_function,chromatin DNA binding,histone binding	regulation of transcription, DNA-templated,biological_process
A_TIG / A_DMSO	-0.724129	0.0458769	0.0384625	Q6P1Q9	METTL2B	Methyltransferase-like protein 2B	MET2B_HUMAN	3		protein binding,tRNA (cytosine) methyltransferase activity,tRNA (cytosine-3-)-methyltransferase activity	tRNA methylation
A_TIG / A_DMSO	-0.722542	9.37293e-05	0.000871438	Q16270	IGFBP7	Insulin-like growth factor-binding protein 7	IBP7_HUMAN	5	Requires Ontology,extracellular space,extracellular region,endoplasmic reticulum lumen,extracellular exosome	extracellular matrix structural constituent,protein binding,insulin-like growth factor binding	regulation of cell growth,cell adhesion,embryo implantation,negative regulation of cell proliferation,response to heat,regulation of signal transduction,response to retinoic acid,cellular response to hormone stimulus,regulation of steroid biosynthetic process,response to cortisol
A_TIG / A_DMSO	-0.722406	0.00285788	0.00626798	Q9H6E4	CCDC134	Coiled-coil domain-containing protein 134	CC134_HUMAN	3	extracellular region,nucleus,endoplasmic reticulum,membrane	protein binding	angiogenesis,placenta development,ventricular system development,embryonic hemopoiesis,embryonic liver development
A_TIG / A_DMSO	-0.718596	0.000136971	0.00109248	O95347	SMC2	Structural maintenance of chromosomes protein 2	SMC2_HUMAN	12	chromatin,condensed chromosome,nuclear chromosome,nucleus,nucleoplasm,nucleolus,cytoplasm,cytosol,extracellular exosome,condensin complex	chromatin binding,single-stranded DNA binding,protein binding,ATP binding,ATPase activity	mitotic chromosome condensation,meiotic chromosome condensation,meiotic chromosome segregation,cell division,kinetochore organization,Requires Ontology
A_TIG / A_DMSO	-0.715886	0.00261721	0.00591853	Q9Y3R5	DOP1B	Protein dopey-2	DOP2_HUMAN	10	endosome,trans-Golgi network,Golgi membrane,cytosol,early endosome membrane,extracellular exosome	molecular_function,protein binding	Golgi to endosome transport,endoplasmic reticulum organization,embryonic pattern specification,protein transport,cognition
A_TIG / A_DMSO	-0.714664	0.0106062	0.0143578	Q7Z5R6	APBB1IP	Amyloid beta A4 precursor protein-binding family B member 1-interacting protein	AB1IP_HUMAN	6	cytosol,plasma membrane,cytoskeleton,focal adhesion,lamellipodium,T cell receptor complex	protein binding	T cell activation via T cell receptor contact with antigen bound to MHC molecule on antigen presenting cell,signal transduction,positive regulation of cell adhesion
A_TIG / A_DMSO	-0.712828	0.011026	0.0147494	A2A3N6	PIPSL	Putative PIP5K1A and PSMD4-like protein	PIPSL_HUMAN	2	cytoplasm	phosphatidylinositol phosphate kinase activity	phosphatidylinositol phosphorylation
A_TIG / A_DMSO	-0.712397	0.00348517	0.00702856	Q6P3X3	TTC27	Tetratricopeptide repeat protein 27	TTC27_HUMAN	2	cellular_component	molecular_function,protein binding	biological_process
A_TIG / A_DMSO	-0.712201	0.0282896	0.0277208	Q9NXE4	SMPD4	Sphingomyelin phosphodiesterase 4	NSMA3_HUMAN	2	Golgi membrane,nuclear envelope,nuclear outer membrane,endoplasmic reticulum,endoplasmic reticulum membrane,Golgi apparatus,trans-Golgi network,integral component of membrane,sarcolemma	sphingomyelin phosphodiesterase activity,metal ion binding,sphingomyelin phosphodiesterase D activity	sphingomyelin catabolic process,endoplasmic reticulum organization,glycerophospholipid catabolic process,ceramide biosynthetic process,cellular response to tumor necrosis factor
A_TIG / A_DMSO	-0.711813	0.0452449	0.0381009	P38571	LIPA	Lysosomal acid lipase/cholesteryl ester hydrolase	LICH_HUMAN	4	intracellular membrane-bounded organelle,fibrillar center,nucleoplasm,lysosome,cytosol,lysosomal lumen	sterol esterase activity,lipase activity	cell morphogenesis,inflammatory response,cell proliferation,lipid catabolic process,sterol metabolic process,lung development,low-density lipoprotein particle clearance,tissue remodeling,homeostasis of number of cells within a tissue
A_TIG / A_DMSO	-0.711772	0.0193184	0.0214045	Q9UKF6	CPSF3	Cleavage and polyadenylation specificity factor subunit 3	CPSF3_HUMAN	5	nucleoplasm,mRNA cleavage and polyadenylation specificity factor complex	RNA binding,endoribonuclease activity,5'-3' exoribonuclease activity,protein binding,5'-3' exonuclease activity,metal ion binding	mRNA polyadenylation,mRNA cleavage,mRNA 3'-end processing by stem-loop binding and cleavage,mRNA 3'-end processing,RNA phosphodiester bond hydrolysis, endonucleolytic,RNA phosphodiester bond hydrolysis, exonucleolytic,positive regulation of G1/S transition of mitotic cell cycle
A_TIG / A_DMSO	-0.710917	0.00333157	0.00687217	O00154	ACOT7	Cytosolic acyl coenzyme A thioester hydrolase	BACH_HUMAN	8	nucleoplasm,cytosol,mitochondrion,extracellular exosome	fatty-acyl-CoA binding,protein binding,palmitoyl-CoA hydrolase activity,long-chain fatty acyl-CoA binding,protein homodimerization activity,acyl-CoA hydrolase activity,carboxylic ester hydrolase activity,Requires Ontology	fatty acid metabolic process,acyl-CoA metabolic process,coenzyme A biosynthetic process,medium-chain fatty-acyl-CoA catabolic process,long-chain fatty-acyl-CoA catabolic process,medium-chain fatty acid biosynthetic process,palmitic acid biosynthetic process
A_TIG / A_DMSO	-0.710695	0.00045043	0.00212118	Q8IYU8	MICU2	Calcium uptake protein 2, mitochondrial	MICU2_HUMAN	5	mitochondrion,mitochondrial inner membrane,mitochondrial intermembrane space,uniplex complex,calcium channel complex	calcium ion binding,protein binding,protein heterodimerization activity	mitochondrial calcium ion transport,calcium ion transmembrane import into mitochondrion,mitochondrial calcium ion homeostasis,positive regulation of mitochondrial calcium ion concentration,negative regulation of mitochondrial calcium ion concentration
A_TIG / A_DMSO	-0.702816	0.0187488	0.0209714	Q86U44	METTL3	N6-adenosine-methyltransferase catalytic subunit	MTA70_HUMAN	2	nucleus,nucleoplasm,cytoplasm,nuclear speck,MIS complex	mRNA (N6-adenosine)-methyltransferase activity,mRNA binding,protein binding,methyltransferase activity,RNA methyltransferase activity,mRNA (2'-O-methyladenosine-N6-)-methyltransferase activity,protein heterodimerization activity,S-adenosyl-L-methionine binding	mRNA splicing, via spliceosome,RNA methylation,adenosine to inosine editing,mRNA processing,mRNA catabolic process,cellular response to DNA damage stimulus,spermatogenesis,circadian rhythm,dosage compensation by inactivation of X chromosome,stem cell population maintenance,forebrain radial glial cell differentiation,primary miRNA processing,cellular response to UV,gliogenesis,innate immune respon…
A_TIG / A_DMSO	-0.699598	0.000188408	0.00129365	Q15003	NCAPH	Condensin complex subunit 2	CND2_HUMAN	5	nucleoplasm,cytosol,membrane,condensin complex	chromatin binding,protein binding	mitotic chromosome condensation,meiotic chromosome condensation,cell division,female meiosis chromosome separation,Requires Ontology
A_TIG / A_DMSO	-0.698799	0.0129576	0.0164697	Q86XL3	ANKLE2	Ankyrin repeat and LEM domain-containing protein 2	ANKL2_HUMAN	4	endoplasmic reticulum,endoplasmic reticulum membrane,membrane,integral component of endoplasmic reticulum membrane	protein binding,protein phosphatase regulator activity,protein phosphatase 2A binding	mitotic nuclear envelope reassembly,central nervous system development,positive regulation of protein dephosphorylation,negative regulation of phosphorylation,negative regulation of apoptotic process,regulation of catalytic activity,cell division
A_TIG / A_DMSO	-0.696542	0.00206275	0.00512264	P35250	RFC2	Replication factor C subunit 2	RFC2_HUMAN	6	nucleus,nucleoplasm,DNA replication factor C complex,Ctf18 RFC-like complex	DNA clamp loader activity,single-stranded DNA-dependent ATP-dependent DNA helicase activity,DNA binding,protein binding,ATP binding,ATPase activity,enzyme binding	DNA-dependent DNA replication,DNA repair,DNA duplex unwinding,positive regulation of DNA-directed DNA polymerase activity
A_TIG / A_DMSO	-0.693821	6.92982e-06	0.000245821	P04181	OAT	Ornithine aminotransferase, mitochondrial	OAT_HUMAN	15	cytoplasm,nucleoplasm,mitochondrion,mitochondrial matrix	ornithine-oxo-acid transaminase activity,protein binding,pyridoxal phosphate binding,identical protein binding,ornithine(lysine) transaminase activity	visual perception,arginine catabolic process to proline via ornithine,arginine catabolic process to glutamate,L-proline biosynthetic process
A_TIG / A_DMSO	-0.69369	0.00292743	0.00634714	Q8IVF7	FMNL3	Formin-like protein 3	FMNL3_HUMAN	4	cytosol,cytoplasm,Golgi apparatus,plasma membrane,intracellular membrane-bounded organelle	small GTPase binding,GTPase activating protein binding,actin filament binding	angiogenesis,cytoskeleton organization,regulation of cell shape,cell migration,cortical actin cytoskeleton organization
A_TIG / A_DMSO	-0.693562	0.0113016	0.0150348	Q8IUR7	ARMC8	Armadillo repeat-containing protein 8	ARMC8_HUMAN	4	extracellular region,nucleus,nucleoplasm,cytoplasm,cytosol,specific granule lumen,intracellular membrane-bounded organelle,tertiary granule lumen,ubiquitin ligase complex,GID complex	protein binding	proteasome-mediated ubiquitin-dependent protein catabolic process
A_TIG / A_DMSO	-0.692353	0.000572799	0.0024264	Q9H2J4	PDCL3	Phosducin-like protein 3	PDCL3_HUMAN	8	nucleoplasm,cytoplasm,endoplasmic reticulum,cytosol,perinuclear region of cytoplasm,perinucleolar compartment,macromolecular complex	protein binding,vascular endothelial growth factor receptor 2 binding,protein binding involved in protein folding	positive regulation of endothelial cell proliferation,positive regulation of angiogenesis,regulation of peptidyl-tyrosine phosphorylation,negative regulation of protein ubiquitination involved in ubiquitin-dependent protein catabolic process,angiogenesis,apoptotic process,positive regulation of gene expression,actin cytoskeleton organization,protein stabilization,chaperone-mediated protein foldin…
A_TIG / A_DMSO	-0.690399	0.000335224	0.00179617	P50479	PDLIM4	PDZ and LIM domain protein 4	PDLI4_HUMAN	3	stress fiber,adherens junction,Z disc,nucleus,cytoplasm,cytoskeleton,lamellipodium,early endosome membrane,early endosome lumen,recycling endosome lumen,dendritic spine,postsynaptic membrane,perinuclear region of cytoplasm,recycling endosome membrane,filamentous actin	actin binding,protein binding,protein phosphatase binding,protein homodimerization activity,metal ion binding,muscle alpha-actinin binding,alpha-actinin binding	heart development,actin cytoskeleton organization,actin cytoskeleton reorganization,muscle structure development,excitatory chemical synaptic transmission
A_TIG / A_DMSO	-0.687755	0.00516844	0.00906996	Q8IVD9	NUDCD3	NudC domain-containing protein 3	NUDC3_HUMAN	6	cytoplasm,cytoplasmic dynein complex	protein binding,unfolded protein binding	protein folding,cilium morphogenesis,Requires Ontology
A_TIG / A_DMSO	-0.687648	0.0243119	0.0248977	O00411	POLRMT	DNA-directed RNA polymerase, mitochondrial	RPOM_HUMAN	2	mitochondrion,mitochondrial matrix,mitochondrial nucleoid,macromolecular complex,mitochondrial DNA-directed RNA polymerase complex	mitochondrial RNA polymerase regulatory region DNA binding,RNA binding,DNA-directed RNA polymerase activity,protein binding,sequence-specific DNA binding	transcription from mitochondrial promoter
A_TIG / A_DMSO	-0.687019	0.0159078	0.018803	Q05655	PRKCD	Protein kinase C delta type	KPCD_HUMAN	4	extracellular region,nucleus,nucleoplasm,cytoplasm,mitochondrion,endoplasmic reticulum,cytosol,plasma membrane,cell-cell junction,nuclear matrix,azurophil granule lumen,endolysosome,perinuclear region of cytoplasm,extracellular exosome	protein kinase activity,protein serine/threonine kinase activity,protein kinase C activity,calcium-dependent protein kinase C activity,calcium-independent protein kinase C activity,protein serine/threonine/tyrosine kinase activity,non-membrane spanning protein tyrosine kinase activity,protein binding,ATP binding,enzyme activator activity,enzyme binding,kinase binding,protein kinase binding,insuli…	protein phosphorylation,apoptotic process,cell cycle,signal transduction,intrinsic apoptotic signaling pathway in response to oxidative stress,regulation of receptor activity,immunoglobulin mediated immune response,histone phosphorylation,peptidyl-serine phosphorylation,peptidyl-threonine phosphorylation,peptidyl-tyrosine phosphorylation,termination of signal transduction,negative regulation of a…
A_TIG / A_DMSO	-0.685741	0.0211576	0.0227138	O00468	AGRN	Agrin	AGRIN_HUMAN	4	Requires Ontology,extracellular region,basement membrane,Golgi lumen,plasma membrane,integral component of membrane,lysosomal lumen,synapse,extracellular exosome	dystroglycan binding,structural constituent of cytoskeleton,extracellular matrix structural constituent,calcium ion binding,protein binding,sialic acid binding,chondroitin sulfate binding,laminin binding,heparan sulfate proteoglycan binding	cytoskeleton organization,signal transduction,G-protein coupled acetylcholine receptor signaling pathway,neuromuscular junction development,animal organ morphogenesis,tissue development,receptor clustering,positive regulation of GTPase activity,clustering of voltage-gated sodium channels,positive regulation of synaptic growth at neuromuscular junction,positive regulation of transcription from RNA…
A_TIG / A_DMSO	-0.685166	0.00644569	0.0104257	O60725	ICMT	Protein-S-isoprenylcysteine O-methyltransferase	ICMT_HUMAN	2	endoplasmic reticulum,endoplasmic reticulum membrane,membrane,integral component of membrane	protein C-terminal carboxyl O-methyltransferase activity,protein C-terminal S-isoprenylcysteine carboxyl O-methyltransferase activity,protein binding	cellular protein modification process,C-terminal protein methylation,protein targeting to membrane,S-adenosylhomocysteine metabolic process,S-adenosylmethioninamine metabolic process
A_TIG / A_DMSO	-0.684913	0.00272275	0.006077	Q8NF37	LPCAT1	Lysophosphatidylcholine acyltransferase 1	PCAT1_HUMAN	5	Golgi membrane,endoplasmic reticulum,endoplasmic reticulum membrane,Golgi apparatus,lipid particle,plasma membrane,membrane,integral component of membrane,azurophil granule membrane	1-acylglycerol-3-phosphate O-acyltransferase activity,calcium ion binding,2-acylglycerol-3-phosphate O-acyltransferase activity,1-alkenylglycerophosphocholine O-acyltransferase activity,1-acylglycerophosphocholine O-acyltransferase activity,1-alkylglycerophosphocholine O-acyltransferase activity,1-alkylglycerophosphocholine O-acetyltransferase activity,plasmalogen synthase activity	phosphatidic acid biosynthetic process,phospholipid biosynthetic process,phosphatidylglycerol acyl-chain remodeling,phosphatidylcholine acyl-chain remodeling,surfactant homeostasis,positive regulation of protein catabolic process,retina development in camera-type eye,negative regulation of phosphatidylcholine biosynthetic process
A_TIG / A_DMSO	-0.683629	0.0176039	0.0201086	Q01970	PLCB3	1-phosphatidylinositol 4,5-bisphosphate phosphodiesterase beta-3	PLCB3_HUMAN	7	nucleus,cytosol,membrane,postsynaptic cytosol,macromolecular complex	phosphatidylinositol phospholipase C activity,phospholipase C activity,calcium ion binding,protein binding,calmodulin binding,cadherin binding	regulation of systemic arterial blood pressure,G-protein coupled receptor signaling pathway,lipid catabolic process,phosphatidylinositol metabolic process,phosphatidylinositol-mediated signaling
A_TIG / A_DMSO	-0.679618	0.0051079	0.00901821	P40222	TXLNA	Alpha-taxilin	TXLNA_HUMAN	7	extracellular region,cytoplasm,cytosol,membrane	protein binding,syntaxin binding	exocytosis,B cell activation
A_TIG / A_DMSO	-0.677107	0.0128789	0.0164111	P61966	AP1S1	AP-1 complex subunit sigma-1A	AP1S1_HUMAN	2	intracellular membrane-bounded organelle,Golgi membrane,lysosomal membrane,Golgi apparatus,cytosol,clathrin-coated pit,membrane,cytoplasmic vesicle membrane,trans-Golgi network membrane,AP-1 adaptor complex	clathrin adaptor activity	intracellular protein transport,receptor-mediated endocytosis,response to virus,vesicle-mediated transport
A_TIG / A_DMSO	-0.676978	0.0312795	0.0297027	Q8WUH6	TMEM263	Transmembrane protein 263	TM263_HUMAN	2	integral component of membrane
A_TIG / A_DMSO	-0.675745	0.000123347	0.00102375	P25685	DNAJB1	DnaJ homolog subfamily B member 1	DNJB1_HUMAN	5	cytosol,nucleus,nucleoplasm,nucleolus,cytoplasm,postsynaptic density,neuronal cell body,dendritic spine,Requires Ontology,extracellular exosome,glutamatergic synapse	ATPase activator activity,transcription corepressor activity,protein binding,Hsp70 protein binding,protein binding involved in protein folding,cadherin binding,unfolded protein binding,chaperone binding,ATPase binding	negative regulation of transcription from RNA polymerase II promoter,response to unfolded protein,forebrain development,positive regulation of ATPase activity,chaperone mediated protein folding requiring cofactor,negative regulation of inclusion body assembly,negative regulation of transcription from RNA polymerase II promoter in response to stress,regulation of cellular response to heat
A_TIG / A_DMSO	-0.675081	0.00092188	0.00322442	O75794	CDC123	Cell division cycle protein 123 homolog	CD123_HUMAN	4	cytoplasm		cell cycle,positive regulation of cell proliferation,positive regulation of translational initiation,cell division,regulation of cell cycle,eukaryotic translation initiation factor 2 complex assembly
A_TIG / A_DMSO	-0.668973	0.000951111	0.00326798	Q14694	USP10	Ubiquitin carboxyl-terminal hydrolase 10	UBP10_HUMAN	9	nucleus,early endosome,cytosol,nucleoplasm,cytoplasm,intermediate filament cytoskeleton,macromolecular complex	p53 binding,RNA binding,cysteine-type endopeptidase activity,thiol-dependent ubiquitin-specific protease activity,protein binding,ion channel binding	ubiquitin-dependent protein catabolic process,autophagy,cellular response to DNA damage stimulus,regulation of autophagy,protein deubiquitination,translesion synthesis,DNA damage response, signal transduction by p53 class mediator,negative regulation of I-kappaB kinase/NF-kappaB signaling,cellular response to interleukin-1
A_TIG / A_DMSO	-0.66872	0.05664	0.0446663	Q9UI10	EIF2B4	Translation initiation factor eIF-2B subunit delta	EI2BD_HUMAN	2	cytoplasm,cytosol,eukaryotic translation initiation factor 2B complex	translation initiation factor activity,guanyl-nucleotide exchange factor activity,protein binding,translation initiation factor binding	ovarian follicle development,translational initiation,regulation of translation,response to heat,response to glucose,oligodendrocyte development,myelination,response to peptide hormone,regulation of catalytic activity,T cell receptor signaling pathway
A_TIG / A_DMSO	-0.666487	0.00176722	0.00465246	O75179	ANKRD17	Ankyrin repeat domain-containing protein 17	ANR17_HUMAN	2	nucleus,cytoplasm,chromatin,nucleoplasm,membrane,nuclear membrane	chromatin binding,RNA binding,protein binding	blood vessel maturation,regulation of DNA replication,defense response to bacterium,positive regulation of I-kappaB kinase/NF-kappaB signaling,innate immune response,positive regulation of cell cycle,negative regulation of smooth muscle cell differentiation,positive regulation of G1/S transition of mitotic cell cycle,positive regulation of MDA-5 signaling pathway,positive regulation of RIG-I sign…
A_TIG / A_DMSO	-0.666351	0.00027869	0.00160564	P11802	CDK4	Cyclin-dependent kinase 4	CDK4_HUMAN	4	nucleus,chromatin,nucleoplasm,nucleolus,cytosol,bicellular tight junction,nuclear membrane,cyclin D1-CDK4 complex,cyclin D2-CDK4 complex,cyclin D3-CDK4 complex,cyclin-dependent protein kinase holoenzyme complex,transcription factor complex,mediator complex	cyclin-dependent protein serine/threonine kinase activity,protein serine/threonine/tyrosine kinase activity,protein binding,ATP binding,RNA polymerase II carboxy-terminal domain kinase activity,cyclin-dependent protein serine/threonine kinase regulator activity,cyclin binding,Requires Ontology	G1/S transition of mitotic cell cycle,protein phosphorylation,signal transduction,positive regulation of cell proliferation,response to xenobiotic stimulus,regulation of gene expression,positive regulation of G2/M transition of mitotic cell cycle,cellular response to insulin stimulus,regulation of multicellular organism growth,regulation of insulin receptor signaling pathway,regulation of lipid b…
A_TIG / A_DMSO	-0.66353	0.0400137	0.0350394	P16949	STMN1	Stathmin	STMN1_HUMAN	4	cytoplasm,neuron projection,cytosol,microtubule,membrane,extracellular exosome	protein binding,tubulin binding	microtubule depolymerization,mitotic spindle organization,mitotic cytokinesis,signal transduction,axonogenesis,response to virus,regulation of microtubule polymerization or depolymerization,negative regulation of microtubule polymerization,neuron projection development,negative regulation of Rho protein signal transduction,intracellular signal transduction,hepatocyte growth factor receptor signal…
A_TIG / A_DMSO	-0.66172	0.000418172	0.00204523	P17844	DDX5	Probable ATP-dependent RNA helicase DDX5	DDX5_HUMAN	20	nucleus,nucleoplasm,nucleolus,cytosol,membrane,extracellular exosome,catalytic step 2 spliceosome,ribonucleoprotein complex	RNA binding,RNA helicase activity,mRNA 3'-UTR binding,protein binding,ATP binding,ATPase activity,MH2 domain binding,pre-mRNA binding,ribonucleoprotein complex binding,SMAD binding,androgen receptor binding,R-SMAD binding,primary miRNA binding,promoter-specific chromatin binding	regulation of pri-miRNA transcription from RNA polymerase II promoter,negative regulation of transcription from RNA polymerase II promoter,alternative mRNA splicing, via spliceosome,regulation of alternative mRNA splicing, via spliceosome,mRNA splicing, via spliceosome,nuclear-transcribed mRNA catabolic process,epithelial to mesenchymal transition,regulation of transcription from RNA polymerase I…
A_TIG / A_DMSO	-0.660861	0.000946069	0.0032595	P51580	TPMT	Thiopurine S-methyltransferase	TPMT_HUMAN	7	cytosol	protein binding,thiopurine S-methyltransferase activity,S-adenosyl-L-methionine binding	nucleobase-containing compound metabolic process,xenobiotic metabolic process,methylation
A_TIG / A_DMSO	-0.659645	0.00137948	0.00405299	O75534	CSDE1	Cold shock domain-containing protein E1	CSDE1_HUMAN	16	cytoplasmic mRNA processing body,Golgi apparatus,cytosol,plasma membrane,cytoplasmic stress granule,Requires Ontology,CRD-mediated mRNA stability complex	RNA binding,protein binding,RNA stem-loop binding	regulation of translational initiation,male gonad development,stress granule assembly,CRD-mediated mRNA stabilization,nuclear-transcribed mRNA catabolic process, no-go decay,IRES-dependent viral translational initiation,negative regulation of nuclear-transcribed mRNA catabolic process, deadenylation-dependent decay,positive regulation of cytoplasmic translation
A_TIG / A_DMSO	-0.658921	0.00107803	0.00350245	O75044	SRGAP2	SLIT-ROBO Rho GTPase-activating protein 2	SRGP2_HUMAN	5	cytoplasm,nucleoplasm,cytosol,plasma membrane,postsynaptic density,lamellipodium,dendritic spine head,postsynaptic membrane,phagocytic vesicle	GTPase activator activity,protein binding,small GTPase binding,identical protein binding,protein homodimerization activity	negative regulation of cell death,lamellipodium assembly involved in ameboidal cell migration,signal transduction,extension of a leading process involved in cell motility in cerebral cortex radial glia guided migration,negative regulation of cell migration,substrate adhesion-dependent cell spreading,positive regulation of GTPase activity,filopodium assembly,neuron projection morphogenesis,actin f…
A_TIG / A_DMSO	-0.656718	0.00264403	0.00594879	P08648	ITGA5	Integrin alpha-5	ITA5_HUMAN	4	cell-cell junction,focal adhesion,ruffle membrane,ruffle,endoplasmic reticulum,Golgi apparatus,plasma membrane,external side of plasma membrane,cell surface,cytoplasmic vesicle,integrin alpha5-beta1 complex,synapse,integrin complex,alphav-beta3 integrin-vitronectin complex	virus receptor activity,epidermal growth factor receptor binding,platelet-derived growth factor receptor binding,integrin binding,protein binding,vascular endothelial growth factor receptor 2 binding,metal ion binding	angiogenesis,cell-substrate junction assembly,cell adhesion,heterophilic cell-cell adhesion via plasma membrane cell adhesion molecules,leukocyte cell-cell adhesion,integrin-mediated signaling pathway,female pregnancy,memory,positive regulation of cell-substrate adhesion,CD40 signaling pathway,positive regulation of cell migration,positive regulation of vascular endothelial growth factor receptor…
A_TIG / A_DMSO	-0.656441	0.0170391	0.019685	Q8TED1	GPX8	Probable glutathione peroxidase 8	GPX8_HUMAN	3	endoplasmic reticulum lumen,integral component of membrane	peroxidase activity,glutathione peroxidase activity,protein binding	cellular response to oxidative stress,cellular oxidant detoxification
A_TIG / A_DMSO	-0.656272	0.0348201	0.0318959	Q8WY22	BRI3BP	BRI3-binding protein	BRI3B_HUMAN	2	mitochondrion,mitochondrial outer membrane,integral component of membrane	protein binding
A_TIG / A_DMSO	-0.656016	0.000218196	0.00140898	Q8IWE2	FAM114A1	Protein NOXP20	NXP20_HUMAN	13	nucleoplasm,Golgi apparatus,cytosol	protein binding
A_TIG / A_DMSO	-0.655834	0.0221138	0.0233647	Q969T9	WBP2	WW domain-binding protein 2	WBP2_HUMAN	3	nucleus,chromatin,cytoplasm	RNA polymerase II core promoter proximal region sequence-specific DNA binding,transcription coactivator activity,protein binding,estrogen receptor binding,chromatin DNA binding	response to progesterone,positive regulation of intracellular estrogen receptor signaling pathway,response to estrogen,establishment of protein localization,positive regulation of gene expression, epigenetic,positive regulation of transcription, DNA-templated,positive regulation of transcription from RNA polymerase II promoter,progesterone receptor signaling pathway,cellular response to estrogen …
A_TIG / A_DMSO	-0.65113	0.0500451	0.0408419	Q9UGV2	NDRG3	Protein NDRG3	NDRG3_HUMAN	5	cytoplasm,extracellular exosome	molecular_function	signal transduction,spermatogenesis,cell differentiation,negative regulation of cell growth
A_TIG / A_DMSO	-0.649868	0.0389126	0.0344412	Q9UK76	JPT1	Jupiter microtubule associated homolog 1	JUPI1_HUMAN	7	nucleus,nucleoplasm,nucleolus,cytoplasm,nuclear membrane	protein binding
A_TIG / A_DMSO	-0.64944	0.0360804	0.0326951	P54278	PMS2	Mismatch repair endonuclease PMS2	PMS2_HUMAN	2	nucleus,nucleoplasm,cytosol,plasma membrane,cytoplasmic ribonucleoprotein granule,mismatch repair complex,MutLalpha complex	single-stranded DNA binding,MutSalpha complex binding,DNA binding,endonuclease activity,protein binding,ATP binding,ATPase activity,single base insertion or deletion binding	mismatch repair,response to xenobiotic stimulus,somatic hypermutation of immunoglobulin genes,nucleic acid phosphodiester bond hydrolysis
A_TIG / A_DMSO	-0.647321	0.00603485	0.0100147	P60604	UBE2G2	Ubiquitin-conjugating enzyme E2 G2	UB2G2_HUMAN	2	endoplasmic reticulum,cytosol,lipid particle	ubiquitin-protein transferase activity,protein binding,ATP binding,identical protein binding,ubiquitin conjugating enzyme activity	cellular protein catabolic process,protein polyubiquitination,ubiquitin-dependent protein catabolic process,ER-associated ubiquitin-dependent protein catabolic process,cellular response to interferon-beta,protein K48-linked ubiquitination,negative regulation of retrograde protein transport, ER to cytosol
A_TIG / A_DMSO	-0.64312	0.0271608	0.0269075	Q8WWI1	LMO7	LIM domain only protein 7	LMO7_HUMAN	3	nucleus,nuclear envelope,cytoplasm,cytosol,focal adhesion,cell surface,apical plasma membrane,ubiquitin ligase complex	ubiquitin-protein transferase activity,metal ion binding	protein ubiquitination,regulation of signaling,regulation of cell adhesion,positive regulation of transcription from RNA polymerase II promoter
A_TIG / A_DMSO	-0.64183	9.13325e-06	0.000274101	P42166	TMPO	Lamina-associated polypeptide 2, isoform alpha	LAP2A_HUMAN	18	chromatin,nucleus,nuclear envelope	DNA binding,protein binding,lamin binding,cadherin binding
A_TIG / A_DMSO	-0.640404	3.22632e-05	0.000492904	Q14566	MCM6	DNA replication licensing factor MCM6	MCM6_HUMAN	21	nucleus,chromosome, telomeric region,nucleoplasm,MCM complex,CMG complex	DNA helicase activity,single-stranded DNA-dependent ATP-dependent DNA helicase activity,single-stranded DNA-dependent ATP-dependent 3'-5' DNA helicase activity,single-stranded DNA binding,protein binding,ATP binding,ATPase activity,identical protein binding	double-strand break repair via break-induced replication,DNA replication,DNA unwinding involved in DNA replication,DNA replication initiation,mitotic DNA replication
A_TIG / A_DMSO	-0.639911	0.00303665	0.00650431	Q9BPX3	NCAPG	Condensin complex subunit 3	CND3_HUMAN	11	condensed chromosome,cytoplasm,condensed chromosome, centromeric region,nucleus,cytosol,membrane,condensin complex	protein binding	mitotic chromosome condensation,cell division,Requires Ontology
A_TIG / A_DMSO	-0.639765	0.00353375	0.00709421	Q9Y5B8	NME7	Nucleoside diphosphate kinase 7	NDK7_HUMAN	5	centrosome,cytosol	nucleoside diphosphate kinase activity,protein binding,ATP binding,metal ion binding	nucleoside diphosphate phosphorylation,GTP biosynthetic process,UTP biosynthetic process,CTP biosynthetic process
A_TIG / A_DMSO	-0.637986	1.79923e-06	0.000111134	P05091	ALDH2	Aldehyde dehydrogenase, mitochondrial	ALDH2_HUMAN	12	mitochondrion,mitochondrial matrix,extracellular exosome	aldehyde dehydrogenase (NAD) activity,aldehyde dehydrogenase [NAD(P)+] activity,phenylacetaldehyde dehydrogenase activity,electron carrier activity,nitroglycerin reductase activity,glyceraldehyde-3-phosphate dehydrogenase (NAD+) (non-phosphorylating) activity,NAD binding,carboxylic ester hydrolase activity	carbohydrate metabolic process,alcohol metabolic process,ethanol catabolic process,electron transport chain,aldehyde catabolic process,regulation of dopamine biosynthetic process,Requires Ontology
A_TIG / A_DMSO	-0.634996	0.0208237	0.0224874	P51572	BCAP31	B-cell receptor-associated protein 31	BAP31_HUMAN	7	endoplasmic reticulum membrane,Golgi membrane,mitochondrion,endoplasmic reticulum,lipid particle,cytosol,integral component of plasma membrane,membrane,clathrin-coated vesicle,Golgi cisterna membrane,endoplasmic reticulum-Golgi intermediate compartment membrane,ER-mitochondrion membrane contact site,integral component of lumenal side of endoplasmic reticulum membrane,perinuclear endoplasmic retic…	protein binding,MHC class I protein binding,macromolecular complex binding	protein targeting to mitochondrion,ER to Golgi vesicle-mediated transport,apoptotic process,positive regulation of cytosolic calcium ion concentration,spermatogenesis,negative regulation of endoplasmic reticulum calcium ion concentration,response to endoplasmic reticulum stress,calcium-mediated signaling using intracellular calcium source,positive regulation of cysteine-type endopeptidase activit…
A_TIG / A_DMSO	-0.634709	0.00104413	0.00343909	P30260	CDC27	Cell division cycle protein 27 homolog	CDC27_HUMAN	3	cytoplasm,nucleus,nucleoplasm,anaphase-promoting complex,centrosome,spindle,cytosol,mitotic spindle	protein binding,protein phosphatase binding	metaphase/anaphase transition of mitotic cell cycle,protein ubiquitination,anaphase-promoting complex-dependent catabolic process,positive regulation of mitotic metaphase/anaphase transition,cell division,protein K11-linked ubiquitination
A_TIG / A_DMSO	-0.634353	0.0628985	0.0480644	Q8IYD1	GSPT2	Eukaryotic peptide chain release factor GTP-binding subunit ERF3B	ERF3B_HUMAN	2	cytosol,translation release factor complex	RNA binding,translation release factor activity,GTPase activity,protein binding,GTP binding	nuclear-transcribed mRNA catabolic process, nonsense-mediated decay,cytoplasmic translational termination,translation,cell cycle
A_TIG / A_DMSO	-0.634005	0.000416243	0.00203786	O15460	P4HA2	Prolyl 4-hydroxylase subunit alpha-2	P4HA2_HUMAN	16	endoplasmic reticulum,nucleoplasm,endoplasmic reticulum lumen,cytosol,intracellular membrane-bounded organelle	procollagen-proline 4-dioxygenase activity,iron ion binding,electron carrier activity,L-ascorbic acid binding	peptidyl-proline hydroxylation to 4-hydroxy-L-proline,electron transport chain
A_TIG / A_DMSO	-0.633918	0.0427921	0.0366809	Q9BUI4	POLR3C	DNA-directed RNA polymerase III subunit RPC3	RPC3_HUMAN	2	nucleoplasm,cytosol,DNA-directed RNA polymerase III complex	single-stranded DNA binding,DNA-directed RNA polymerase activity,protein binding	transcription, DNA-templated,regulation of transcription from RNA polymerase III promoter,positive regulation of interferon-beta production,innate immune response,positive regulation of innate immune response,defense response to virus
A_TIG / A_DMSO	-0.632658	0.00263853	0.00594239	P48059	LIMS1	LIM and senescent cell antigen-like-containing domain protein 1	LIMS1_HUMAN	6	focal adhesion,cytoplasm,cell-cell junction,cytosol,plasma membrane,perinuclear region of cytoplasm	protein binding,zinc ion binding,protein kinase binding	epithelial to mesenchymal transition,regulation of epithelial cell proliferation,cell aging,positive regulation of gene expression,positive regulation of cell-substrate adhesion,tumor necrosis factor-mediated signaling pathway,positive regulation of GTPase activity,establishment of protein localization,cell-cell junction organization,negative regulation of transcription, DNA-templated,positive re…
A_TIG / A_DMSO	-0.629497	0.000904007	0.00318864	O15121	DEGS1	Sphingolipid delta(4)-desaturase DES1	DEGS1_HUMAN	3	mitochondrion,endoplasmic reticulum,endoplasmic reticulum membrane,plasma membrane,integral component of plasma membrane,membrane,mitochondrial membrane,specific granule membrane	protein binding,electron carrier activity,sphingolipid delta-4 desaturase activity,retinol isomerase activity	unsaturated fatty acid biosynthetic process,electron transport chain,sphingolipid biosynthetic process,myelin maintenance,ceramide biosynthetic process
A_TIG / A_DMSO	-0.62734	8.93832e-05	0.000856836	Q9Y6E2	BZW2	Basic leucine zipper and W2 domain-containing protein 2	BZW2_HUMAN	8	cytoplasm,membrane	protein binding,cadherin binding	regulation of translational initiation,nervous system development,cell differentiation
A_TIG / A_DMSO	-0.62698	0.0559619	0.0442816	P62253	UBE2G1	Ubiquitin-conjugating enzyme E2 G1	UB2G1_HUMAN	3	cytosol,extracellular exosome	ubiquitin-protein transferase activity,protein binding,ATP binding,ubiquitin protein ligase binding,ubiquitin conjugating enzyme activity	cellular protein catabolic process,protein polyubiquitination,ubiquitin-dependent protein catabolic process,proteasome-mediated ubiquitin-dependent protein catabolic process,protein K63-linked ubiquitination,protein K48-linked ubiquitination
A_TIG / A_DMSO	-0.625279	0.00512298	0.00902596	Q8N543	OGFOD1	Prolyl 3-hydroxylase OGFOD1	OGFD1_HUMAN	7	cytoplasm,nucleoplasm,cytosol,cytoplasmic stress granule	iron ion binding,protein binding,L-ascorbic acid binding,peptidyl-proline dioxygenase activity,peptidyl-proline 3-dioxygenase activity	regulation of translational termination,cell proliferation,protein hydroxylation,peptidyl-proline hydroxylation,stress granule assembly
A_TIG / A_DMSO	-0.624392	0.0157701	0.0187071	P21359	NF1	Neurofibromin	NF1_HUMAN	6	nucleus,nucleolus,cytoplasm,cytosol,membrane,axon,dendrite,presynapse	GTPase activator activity,protein binding,phosphatidylethanolamine binding,phosphatidylcholine binding	negative regulation of endothelial cell proliferation,negative regulation of cell migration,negative regulation of MAPK cascade,positive regulation of GTPase activity,MAPK cascade,osteoblast differentiation,metanephros development,response to hypoxia,liver development,positive regulation of endothelial cell proliferation,regulation of cell-matrix adhesion,negative regulation of cell-matrix adhesi…
A_TIG / A_DMSO	-0.624074	0.0548781	0.0436665	Q9C005	DPY30	Protein dpy-30 homolog	DPY30_HUMAN	4	chromosome, telomeric region,nucleus,nucleoplasm,Golgi apparatus,trans-Golgi network,MLL1/2 complex,MLL3/4 complex,Set1C/COMPASS complex,MLL1 complex,histone methyltransferase complex	protein binding,identical protein binding,protein homodimerization activity	endosomal transport,telomeric heterochromatin assembly,histone H3-K4 methylation
A_TIG / A_DMSO	-0.621714	0.0354535	0.0322992	Q8IVL5	P3H2	Prolyl 3-hydroxylase 2	P3H2_HUMAN	3	endoplasmic reticulum,basement membrane,nucleoplasm,endoplasmic reticulum lumen,Golgi apparatus,cytosol,sarcoplasmic reticulum,intracellular membrane-bounded organelle	iron ion binding,procollagen-proline 3-dioxygenase activity,L-ascorbic acid binding	negative regulation of cell proliferation,peptidyl-proline hydroxylation,collagen metabolic process
A_TIG / A_DMSO	-0.621448	0.00375266	0.00737754	Q9NWM8	FKBP14	Peptidyl-prolyl cis-trans isomerase FKBP14	FKB14_HUMAN	3	endoplasmic reticulum lumen	peptidyl-prolyl cis-trans isomerase activity,calcium ion binding,protein binding	protein peptidyl-prolyl isomerization
A_TIG / A_DMSO	-0.618579	0.0044753	0.00825731	Q9HAV0	GNB4	Guanine nucleotide-binding protein subunit beta-4	GBB4_HUMAN	4	cytoplasm,lysosomal membrane,cytosol,cell body,extracellular exosome,heterotrimeric G-protein complex	protein binding,receptor signaling complex scaffold activity,macromolecular complex binding	G-protein coupled receptor signaling pathway,substantia nigra development
A_TIG / A_DMSO	-0.618551	0.0176171	0.0201165	Q00653	NFKB2	Nuclear factor NF-kappa-B p100 subunit	NFKB2_HUMAN	7	nucleus,nucleoplasm,cytoplasm,cytosol,chromatin,Bcl3/NF-kappaB2 complex	RNA polymerase II core promoter proximal region sequence-specific DNA binding,RNA polymerase II transcription factor activity, sequence-specific DNA binding,transcriptional activator activity, RNA polymerase II transcription regulatory region sequence-specific binding,transcription factor activity, sequence-specific DNA binding,protein binding,sequence-specific double-stranded DNA binding	follicular dendritic cell differentiation,germinal center formation,regulation of transcription, DNA-templated,regulation of transcription from RNA polymerase II promoter,extracellular matrix organization,NIK/NF-kappaB signaling,positive regulation of transcription from RNA polymerase II promoter,rhythmic process,spleen development
A_TIG / A_DMSO	-0.615137	0.00450723	0.00829031	Q15036	SNX17	Sorting nexin-17	SNX17_HUMAN	4	early endosome,endosome,Golgi apparatus,cytosol,endosome membrane,membrane,cytoplasmic vesicle,intracellular membrane-bounded organelle,macromolecular complex	receptor binding,protein binding,protein C-terminus binding,phosphatidylinositol binding,low-density lipoprotein particle receptor binding	kidney development,cardiac septum development,cholesterol catabolic process,intracellular protein transport,receptor-mediated endocytosis,signal transduction,endosomal transport,regulation of endocytosis,endocytic recycling,aorta development,coronary vasculature development
A_TIG / A_DMSO	-0.612857	0.0479049	0.0395984	Q86UK7	ZNF598	E3 ubiquitin-protein ligase ZNF598	ZN598_HUMAN	2	cytosol	RNA binding,protein binding,ribosome binding,metal ion binding,ubiquitin protein ligase activity	regulation of translation,protein monoubiquitination,protein ubiquitination,rescue of stalled ribosome,ribosome-associated ubiquitin-dependent protein catabolic process
A_TIG / A_DMSO	-0.612215	0.0220445	0.0233377	Q15643	TRIP11	Thyroid receptor-interacting protein 11	TRIPB_HUMAN	3	Golgi apparatus,Golgi membrane,inner acrosomal membrane,outer acrosomal membrane,nucleoplasm,endoplasmic reticulum-Golgi intermediate compartment,cis-Golgi network,cytoskeleton,nuclear speck,transport vesicle,endoplasmic reticulum-Golgi intermediate compartment membrane	transcription coactivator activity,protein binding,small GTPase binding	ventricular septum development,chondrocyte differentiation involved in endochondral bone morphogenesis,transcription from RNA polymerase II promoter,protein glycosylation,ER to Golgi vesicle-mediated transport,Golgi organization,positive regulation of transcription, DNA-templated,cartilage development,inner ear receptor stereocilium organization,Golgi ribbon formation,vesicle tethering to Golgi,p…
A_TIG / A_DMSO	-0.611356	0.00172701	0.00460535	Q9H5N1	RABEP2	Rab GTPase-binding effector protein 2	RABE2_HUMAN	2	intracellular membrane-bounded organelle,early endosome,centrosome,cytosol,ciliary basal body	GTPase activator activity,protein binding,growth factor activity	endocytosis,signal transduction,protein transport,cell projection organization,regulation of catalytic activity,regulation of cilium assembly
A_TIG / A_DMSO	-0.611193	0.0306386	0.0291933	Q9GZN8	C20orf27	UPF0687 protein C20orf27	CT027_HUMAN	2	cellular_component	protein phosphatase 1 binding	positive regulation of transforming growth factor beta receptor signaling pathway,positive regulation of NIK/NF-kappaB signaling
A_TIG / A_DMSO	-0.609869	0.00784914	0.0118215	Q9NR19	ACSS2	Acetyl-coenzyme A synthetase, cytoplasmic	ACSA_HUMAN	2	nucleoplasm,cytoplasm,mitochondrial matrix,cytosol,intracellular membrane-bounded organelle	acetate-CoA ligase activity,ATP binding,AMP binding,propionate-CoA ligase activity	ethanol oxidation,lipid biosynthetic process,acetyl-CoA biosynthetic process from acetate
A_TIG / A_DMSO	-0.608939	0.00143858	0.00415312	Q9BRK5	SDF4	45 kDa calcium-binding protein	CAB45_HUMAN	6	plasma membrane,endoplasmic reticulum,cytoplasm,late endosome,Golgi apparatus,Golgi lumen,membrane,bleb,extracellular exosome	calcium ion binding,protein binding,identical protein binding	UV protection,calcium ion regulated exocytosis,cerebellum development,fat cell differentiation,response to ethanol,zymogen granule exocytosis,maintenance of synapse structure
A_TIG / A_DMSO	-0.607511	0.00533164	0.00927971	P35680	HNF1B	Hepatocyte nuclear factor 1-beta	HNF1B_HUMAN	2	nucleus,nucleoplasm,intracellular membrane-bounded organelle,chromatin,transcription factor complex	RNA polymerase II core promoter proximal region sequence-specific DNA binding,RNA polymerase II transcription factor activity, sequence-specific DNA binding,transcription factor activity, sequence-specific DNA binding,protein binding,identical protein binding,macromolecular complex binding	negative regulation of transcription from RNA polymerase II promoter,endodermal cell fate specification,kidney development,inner cell mass cell differentiation,regulation of transcription from RNA polymerase II promoter,Notch signaling pathway,response to xenobiotic stimulus,response to glucose,anterior/posterior pattern specification,positive regulation of gene expression,response to organic cyc…
A_TIG / A_DMSO	-0.605617	0.00286478	0.00627326	Q9Y4K1	CRYBG1	Beta/gamma crystallin domain-containing protein 1	CRBG1_HUMAN	3	cellular_component	molecular_function,carbohydrate binding	biological_process
A_TIG / A_DMSO	-0.604456	0.00305875	0.00653045	P23458	JAK1	Tyrosine-protein kinase JAK1	JAK1_HUMAN	5	nucleus,cytoplasm,endosome,cytosol,cytoskeleton,focal adhesion,membrane	protein serine/threonine/tyrosine kinase activity,protein tyrosine kinase activity,non-membrane spanning protein tyrosine kinase activity,growth hormone receptor binding,protein binding,ATP binding,protein phosphatase binding,ubiquitin protein ligase binding,CCR5 chemokine receptor binding,metal ion binding	response to antibiotic,protein phosphorylation,JAK-STAT cascade,peptidyl-tyrosine phosphorylation,cytokine-mediated signaling pathway,positive regulation of homotypic cell-cell adhesion,intracellular signal transduction,interleukin-2-mediated signaling pathway,interferon-gamma-mediated signaling pathway,type I interferon signaling pathway,interleukin-6-mediated signaling pathway,Requires Ontology…
A_TIG / A_DMSO	-0.602171	0.00594755	0.0099319	P0DMV8;P0DMV9	HSPA1A;HSPA1B	Heat shock 70 kDa protein 1A;Heat shock 70 kDa protein 1B	HS71A_HUMAN;HS71B_HUMAN	26	COP9 signalosome,nucleus,cytoplasm,cytosol,plasma membrane,extracellular region,nucleoplasm,mitochondrion,endoplasmic reticulum,centrosome,centriole,focal adhesion,inclusion body,aggresome,nuclear speck,vesicle,perinuclear region of cytoplasm,extracellular exosome,blood microparticle,ficolin-1-rich granule lumen,macromolecular complex,ribonucleoprotein complex;nucleus,cytoplasm,cytosol,plasma mem…	virus receptor activity,G-protein coupled receptor binding,transcription corepressor activity,RNA binding,receptor binding,protein binding,ATP binding,ATPase activity,enzyme binding,heat shock protein binding,denatured protein binding,ubiquitin protein ligase binding,histone deacetylase binding,protein binding involved in protein folding,cadherin binding,protein N-terminus binding,unfolded protei…	regulation of cell death,mRNA catabolic process,response to unfolded protein,lysosomal transport,negative regulation of cell proliferation,positive regulation of gene expression,vesicle-mediated transport,negative regulation of cell growth,negative regulation of transforming growth factor beta receptor signaling pathway,regulation of protein ubiquitination,negative regulation of protein ubiquitin…
A_TIG / A_DMSO	-0.598187	0.00108657	0.00351862	O14908	GIPC1	PDZ domain-containing protein GIPC1	GIPC1_HUMAN	6	cytoplasm,cytosol,cell cortex,synaptic vesicle,vesicle membrane,membrane,cytoplasmic vesicle,dendritic spine,dendritic shaft,extracellular exosome,Requires Ontology,glutamatergic synapse	actin binding,receptor binding,protein binding,myosin binding,identical protein binding,cadherin binding	protein targeting,G-protein coupled receptor signaling pathway,chemical synaptic transmission,glutamate secretion,positive regulation of transforming growth factor beta receptor signaling pathway,regulation of protein stability,negative regulation of proteasomal ubiquitin-dependent protein catabolic process,positive regulation of cytokinesis,endothelial cell migration,positive regulation of melan…
A_TIG / A_DMSO	-0.597509	0.0505336	0.0411394	P24386	CHM	Rab proteins geranylgeranyltransferase component A 1	RAE1_HUMAN	2	nucleus,cytoplasm,cytosol,Rab-protein geranylgeranyltransferase complex	Rab geranylgeranyltransferase activity,GDP-dissociation inhibitor activity,GTPase activator activity,protein binding,small GTPase binding	protein targeting to membrane,small GTPase mediated signal transduction,visual perception,vesicle-mediated transport,protein geranylgeranylation,regulation of catalytic activity
A_TIG / A_DMSO	-0.596618	0.00263501	0.00594107	Q9UHG0	DCDC2	Doublecortin domain-containing protein 2	DCDC2_HUMAN	5	microtubule organizing center,microtubule,axoneme,kinocilium,nucleoplasm,cytoplasm,cytosol,cilium,microtubule cytoskeleton,centriolar satellite,mitotic spindle	protein binding,kinesin binding	neuron migration,cellular defense response,sensory perception of sound,regulation of Wnt signaling pathway,intracellular signal transduction,positive regulation of smoothened signaling pathway,dendrite morphogenesis,cilium morphogenesis,regulation of cilium assembly
A_TIG / A_DMSO	-0.595886	0.00256998	0.00584907	P35610	SOAT1	Sterol O-acyltransferase 1	SOAT1_HUMAN	8	endoplasmic reticulum membrane,endoplasmic reticulum,membrane,integral component of membrane	fatty-acyl-CoA binding,sterol O-acyltransferase activity,protein binding,O-acyltransferase activity,cholesterol binding,cholesterol O-acyltransferase activity	cholesterol metabolic process,macrophage derived foam cell differentiation,cholesterol storage,cholesterol efflux,very-low-density lipoprotein particle assembly,low-density lipoprotein particle clearance,cholesterol esterification,cholesterol homeostasis,positive regulation of amyloid precursor protein biosynthetic process
A_TIG / A_DMSO	-0.595447	0.00294635	0.00638036	Q8N3D4	EHBP1L1	EH domain-binding protein 1-like protein 1	EH1L1_HUMAN	5	microtubule organizing center,endosome,membrane,filamentous actin	molecular_function	biological_process,actin cytoskeleton organization
A_TIG / A_DMSO	-0.594841	0.00054198	0.0023502	Q9Y6D9	MAD1L1	Mitotic spindle assembly checkpoint protein MAD1	MD1L1_HUMAN	4	kinetochore,nuclear envelope,mitotic spindle pole,mitotic spindle,centrosome,spindle,cytosol,MAD1 complex,mitotic spindle assembly checkpoint MAD1-MAD2 complex,nuclear pore nuclear basket	protein binding,identical protein binding,kinetochore binding	mitotic spindle assembly checkpoint,negative regulation of T cell proliferation,thymus development,cell division,attachment of mitotic spindle microtubules to kinetochore,regulation of metaphase plate congression,positive regulation of mitotic cell cycle spindle assembly checkpoint
A_TIG / A_DMSO	-0.59286	0.00164144	0.00447144	O75391	SPAG7	Sperm-associated antigen 7	SPAG7_HUMAN	3	nucleus	nucleic acid binding,protein binding
A_TIG / A_DMSO	-0.591506	0.0424384	0.0364778	P84157	MXRA7	Matrix-remodeling-associated protein 7	MXRA7_HUMAN	4	endoplasmic reticulum,integral component of membrane,Requires Ontology
A_TIG / A_DMSO	-0.590788	0.000363354	0.00185937	O43847	NRDC	Nardilysin	NRDC_HUMAN	18	mitochondrion,cytosol,cell surface	metalloendopeptidase activity,protein binding,metal ion binding,epidermal growth factor binding	proteolysis,positive regulation of membrane protein ectodomain proteolysis,regulation of endopeptidase activity,Requires Ontology
A_TIG / A_DMSO	-0.589527	0.0213883	0.0228923	P08579	SNRPB2	U2 small nuclear ribonucleoprotein B''	RU2B_HUMAN	3	fibrillar center,nucleus,nucleoplasm,nuclear speck,cytoplasmic ribonucleoprotein granule,spliceosomal complex,U1 snRNP,U2 snRNP,U2-type precatalytic spliceosome,U2-type catalytic step 2 spliceosome,catalytic step 2 spliceosome	protein binding,U1 snRNA binding,snRNP binding	mRNA splicing, via spliceosome
A_TIG / A_DMSO	-0.587558	9.01772e-05	0.000856836	P56545	CTBP2	C-terminal-binding protein 2	CTBP2_HUMAN	4	nucleus,Requires Ontology,presynaptic active zone cytoplasmic component,glutamatergic synapse,GABA-ergic synapse,presynaptic cytosol,transcriptional repressor complex	transcription corepressor binding,chromatin binding,transcription coactivator activity,transcription corepressor activity,protein binding,oxidoreductase activity, acting on the CH-OH group of donors, NAD or NADP as acceptor,protein kinase binding,retinoic acid receptor binding,macromolecular complex binding,NAD binding,structural constituent of presynaptic active zone	positive regulation of transcription from RNA polymerase II promoter,positive regulation of retinoic acid receptor signaling pathway,negative regulation of transcription from RNA polymerase II promoter,negative regulation of cell proliferation,synaptic vesicle docking,viral genome replication,positive regulation of chromatin binding,negative regulation of transcription, DNA-templated,maintenance …
A_TIG / A_DMSO	-0.58684	0.000817931	0.00302291	P67812	SEC11A	Signal peptidase complex catalytic subunit SEC11A	SC11A_HUMAN	4	endoplasmic reticulum membrane,integral component of membrane,signal peptidase complex	serine-type endopeptidase activity,protein binding,peptidase activity	signal peptide processing
A_TIG / A_DMSO	-0.585199	0.00405015	0.00773621	P36639	NUDT1	7,8-dihydro-8-oxoguanine triphosphatase	8ODP_HUMAN	5	cytoplasm,acrosomal vesicle,extracellular space,nucleus,mitochondrion,mitochondrial matrix,cytosol,plasma membrane,nuclear membrane	m7G(5')pppN diphosphatase activity,protein binding,8-oxo-7,8-dihydroguanosine triphosphate pyrophosphatase activity,dATP pyrophosphohydrolase activity,hydrolase activity, acting on acid anhydrides, in phosphorus-containing anhydrides,snoRNA binding,8-oxo-7,8-dihydrodeoxyguanosine triphosphate pyrophosphatase activity,metal ion binding,ATP diphosphatase activity,Requires Ontology	purine nucleoside catabolic process,DNA repair,response to oxidative stress,aging,male gonad development,DNA protection,response to cadmium ion
A_TIG / A_DMSO	-0.584701	0.0295602	0.0285394	Q92990	GLMN	Glomulin	GLMN_HUMAN	2	cytoplasm,cullin-RING ubiquitin ligase complex,Cul2-RING ubiquitin ligase complex,Cul3-RING ubiquitin ligase complex,Cul4A-RING E3 ubiquitin ligase complex	receptor binding,hepatocyte growth factor receptor binding,protein binding,ubiquitin protein ligase binding,ubiquitin-protein transferase inhibitor activity	cell surface receptor signaling pathway,negative regulation of cell proliferation,regulation of proteasomal ubiquitin-dependent protein catabolic process,positive regulation of interleukin-2 production,vasculogenesis,positive regulation of cytokine production,neural tube closure,negative regulation of protein ubiquitination,regulation of gene expression, epigenetic,negative regulation of T cell p…
A_TIG / A_DMSO	-0.583388	0.0365739	0.0330016	Q8N8S7	ENAH	Protein enabled homolog	ENAH_HUMAN	5	cytosol,cytoskeleton,plasma membrane,focal adhesion,lamellipodium,cell junction,filopodium,synapse	actin binding,protein binding,profilin binding,SH3 domain binding,WW domain binding	axon guidance,actin polymerization or depolymerization,actin polymerization-dependent cell motility
A_TIG / A_DMSO	-0.582534	0.00857905	0.0124747	Q70CQ2	USP34	Ubiquitin carboxyl-terminal hydrolase 34	UBP34_HUMAN	2	nucleus,cytosol	cysteine-type endopeptidase activity,thiol-dependent ubiquitin-specific protease activity,protein binding	ubiquitin-dependent protein catabolic process,Wnt signaling pathway,protein deubiquitination,protein K48-linked deubiquitination,positive regulation of canonical Wnt signaling pathway
A_TIG / A_DMSO	-0.580965	0.00100233	0.00335281	Q9UDY2	TJP2	Tight junction protein ZO-2	ZO2_HUMAN	7	plasma membrane,bicellular tight junction,nucleus,nucleoplasm,cytosol,adherens junction,cell-cell contact zone	guanylate kinase activity,protein binding,protein domain specific binding,protein binding, bridging,cadherin binding,cell adhesion molecule binding,protein tyrosine kinase binding	homotypic cell-cell adhesion,maintenance of blood-brain barrier,cell-cell junction organization,GMP metabolic process,GDP metabolic process,intestinal absorption,establishment of endothelial intestinal barrier,regulation of membrane permeability,cell-cell adhesion,Requires Ontology
A_TIG / A_DMSO	-0.580944	0.00193772	0.00492259	Q6FI81	CIAPIN1	Anamorsin	CPIN1_HUMAN	8	cytoplasm,nucleoplasm,nucleolus,mitochondrion,mitochondrial intermembrane space	protein binding,methyltransferase activity,electron carrier activity,metal ion binding,2 iron, 2 sulfur cluster binding,4 iron, 4 sulfur cluster binding	apoptotic process,iron-sulfur cluster assembly,electron transport chain,hemopoiesis,negative regulation of apoptotic process
A_TIG / A_DMSO	-0.580272	0.0235895	0.0243742	Q8WUX9	CHMP7	Charged multivesicular body protein 7	CHMP7_HUMAN	2	chromatin,multivesicular body,autophagosome membrane,kinetochore,nuclear envelope,nuclear pore,nucleoplasm,lysosomal membrane,kinetochore microtubule,cytosol,plasma membrane,midbody,multivesicular body membrane,amphisome membrane,ESCRT III complex	protein binding	plasma membrane repair,membrane budding,autophagy,nucleus organization,mitotic metaphase plate congression,exit from mitosis,protein transport,nuclear envelope reassembly,late endosome to vacuole transport via multivesicular body sorting pathway,multivesicular body assembly,viral budding via host ESCRT complex,ubiquitin-dependent protein catabolic process via the multivesicular body sorting pathw…
A_TIG / A_DMSO	-0.580013	0.00664959	0.0106297	Q7Z6B7	SRGAP1	SLIT-ROBO Rho GTPase-activating protein 1	SRGP1_HUMAN	4	cytoplasm,cytosol	GTPase activator activity,protein binding	signal transduction,negative regulation of cell migration,regulation of catalytic activity
A_TIG / A_DMSO	0.580411	0.000583865	0.00245732	P10586	PTPRF	Receptor-type tyrosine-protein phosphatase F	PTPRF_HUMAN	8	plasma membrane,integral component of plasma membrane,neuron projection,neuronal cell body,extracellular exosome	protein tyrosine phosphatase activity,transmembrane receptor protein tyrosine phosphatase activity,heparin binding,chondroitin sulfate proteoglycan binding,macromolecular complex binding,cell adhesion molecule binding	protein dephosphorylation,cell adhesion,transmembrane receptor protein tyrosine phosphatase signaling pathway,cell migration,neuron projection regeneration,peptidyl-tyrosine dephosphorylation,regulation of axon regeneration,synaptic membrane adhesion,negative regulation of receptor binding
A_TIG / A_DMSO	0.582039	0.0097472	0.0135684	P84103	SRSF3	Serine/arginine-rich splicing factor 3	SRSF3_HUMAN	5	nuclear speck,nucleoplasm,cytoplasm	RNA binding,protein binding,phospholipase binding	mRNA splicing, via spliceosome,mRNA export from nucleus,regulation of mRNA splicing, via spliceosome,cellular response to leukemia inhibitory factor
A_TIG / A_DMSO	0.582455	0.00180843	0.00471885	Q9BXY0	MAK16	Protein MAK16 homolog	MAK16_HUMAN	2	nucleolus,intracellular membrane-bounded organelle,preribosome, large subunit precursor	RNA binding,protein binding	maturation of 5.8S rRNA,maturation of LSU-rRNA
A_TIG / A_DMSO	0.583662	1.14299e-05	0.000303093	O43464	HTRA2	Serine protease HTRA2, mitochondrial	HTRA2_HUMAN	4	mitochondrion,chromatin,nucleus,mitochondrial intermembrane space,endoplasmic reticulum,endoplasmic reticulum membrane,cytosol,cytoskeleton,cytoplasmic side of plasma membrane,membrane,mitochondrial membrane,CD40 receptor complex,serine-type endopeptidase complex	serine-type endopeptidase activity,protein binding,peptidase activity,serine-type peptidase activity,identical protein binding,unfolded protein binding	proteolysis,ceramide metabolic process,mitochondrion organization,aging,adult walking behavior,intrinsic apoptotic signaling pathway in response to DNA damage,response to herbicide,positive regulation of mitochondrion organization,programmed cell death,protein autoprocessing,pentacyclic triterpenoid metabolic process,forebrain development,cellular response to oxidative stress,cellular response to…
A_TIG / A_DMSO	0.588524	0.000138561	0.00109561	P49591	SARS	Serine--tRNA ligase, cytoplasmic	SYSC_HUMAN	20	cytosol,nucleus,cytoplasm,extracellular exosome	tRNA binding,RNA polymerase II core promoter proximal region sequence-specific DNA binding,RNA binding,serine-tRNA ligase activity,protein binding,ATP binding,enzyme binding,protein homodimerization activity	negative regulation of transcription from RNA polymerase II promoter,translation,seryl-tRNA aminoacylation,tRNA processing,negative regulation of angiogenesis,selenocysteinyl-tRNA(Sec) biosynthetic process,negative regulation of vascular endothelial growth factor production
A_TIG / A_DMSO	0.591348	0.000105324	0.000939007	Q53EL6	PDCD4	Programmed cell death protein 4	PDCD4_HUMAN	7	nucleus,cytosol,cytoplasm	RNA binding,protein binding	apoptotic process,cell aging,BMP signaling pathway,negative regulation of apoptotic process,negative regulation of JUN kinase activity,negative regulation of cell cycle,negative regulation of transcription, DNA-templated,positive regulation of inflammatory response,epithelial to mesenchymal transition involved in cardiac fibroblast development,cellular response to lipopolysaccharide,negative regu…
A_TIG / A_DMSO	0.593088	2.37652e-06	0.000131501	P01023	A2M	Alpha-2-macroglobulin	A2MG_HUMAN	3	Requires Ontology,extracellular space,extracellular region,platelet alpha granule lumen,extracellular exosome,blood microparticle	protease binding,endopeptidase inhibitor activity,serine-type endopeptidase inhibitor activity,receptor binding,protein binding,growth factor binding,enzyme binding,interleukin-8 binding,interleukin-1 binding,identical protein binding,tumor necrosis factor binding,calcium-dependent protein binding,brain-derived neurotrophic factor binding,nerve growth factor binding	luteinization,negative regulation of complement activation, lectin pathway,acute inflammatory response to antigenic stimulus,acute-phase response,response to nutrient,response to carbon dioxide,negative regulation of endopeptidase activity,response to prostaglandin E,stem cell differentiation,response to glucocorticoid,embryonic liver development
A_TIG / A_DMSO	0.598771	0.00346466	0.00700849	O96008	TOMM40	Mitochondrial import receptor subunit TOM40 homolog	TOM40_HUMAN	8	mitochondrion,mitochondrial outer membrane,mitochondrial inner membrane,cytosol,integral component of membrane,integral component of mitochondrial outer membrane,ER-mitochondrion membrane contact site,mitochondrial outer membrane translocase complex,pore complex	protein binding,protein transmembrane transporter activity,porin activity	protein targeting to mitochondrion,ion transport,protein import into mitochondrial matrix
A_TIG / A_DMSO	0.599607	0.00651313	0.0104868	Q14192	FHL2	Four and a half LIM domains protein 2	FHL2_HUMAN	11	nucleus,Z disc,nucleoplasm,focal adhesion	transcription cofactor activity,transcription corepressor activity,protein binding,transcription factor binding,identical protein binding,bHLH transcription factor binding,metal ion binding	negative regulation of transcription from RNA polymerase II promoter,osteoblast differentiation,response to hormone,negative regulation of apoptotic process,atrial cardiac muscle cell development,ventricular cardiac muscle cell development,heart trabecula formation,negative regulation of calcineurin-NFAT signaling cascade
A_TIG / A_DMSO	0.600464	0.0175389	0.0200704	Q8N4H5	TOMM5	Mitochondrial import receptor subunit TOM5 homolog	TOM5_HUMAN	2	mitochondrion,mitochondrial outer membrane,integral component of membrane,mitochondrial outer membrane translocase complex		protein targeting to mitochondrion
A_TIG / A_DMSO	0.601553	0.0418145	0.0360817	Q9Y6M5	SLC30A1	Zinc transporter 1	ZNT1_HUMAN	2	endoplasmic reticulum,Golgi apparatus,integral component of membrane,cytoplasm,plasma membrane,T-tubule,nuclear membrane,Requires Ontology,integral component of postsynaptic density membrane	zinc ion transmembrane transporter activity,protein binding,calcium channel inhibitor activity	in utero embryonic development,zinc II ion transport,cellular calcium ion homeostasis,cellular zinc ion homeostasis,detoxification of zinc ion,negative regulation of neurotransmitter secretion,calcium ion import,cadmium ion transmembrane transport,zinc II ion transmembrane transport,negative regulation of zinc ion transmembrane import,detoxification of cadmium ion,negative regulation of calcium i…
A_TIG / A_DMSO	0.604626	4.04967e-05	0.000558987	P11387	TOP1	DNA topoisomerase 1	TOP1_HUMAN	10	nuclear chromosome,nucleolus,cytoplasmic mRNA processing body,fibrillar center,nucleus,nucleoplasm,perikaryon,protein-DNA complex	RNA polymerase II core promoter proximal region sequence-specific DNA binding,DNA binding,chromatin binding,double-stranded DNA binding,single-stranded DNA binding,RNA binding,DNA topoisomerase type I activity,protein serine/threonine kinase activity,protein binding,ATP binding,protein domain specific binding,supercoiled DNA binding	DNA replication,DNA topological change,chromatin remodeling,chromosome segregation,circadian rhythm,response to xenobiotic stimulus,programmed cell death,phosphorylation,peptidyl-serine phosphorylation,circadian regulation of gene expression,embryonic cleavage
A_TIG / A_DMSO	0.607541	0.0121539	0.0157775	Q9UKS6	PACSIN3	Protein kinase C and casein kinase substrate in neurons protein 3	PACN3_HUMAN	3	cytoplasm,endosome,plasma membrane,cytosol,extracellular exosome	protein binding,phospholipid binding,cytoskeletal protein binding,lipid binding,calcium channel inhibitor activity,identical protein binding	endocytosis,cytoskeleton organization,regulation of endocytosis,negative regulation of endocytosis,positive regulation of membrane protein ectodomain proteolysis,negative regulation of calcium ion transport,membrane tubulation
A_TIG / A_DMSO	0.608956	0.0623345	0.0477326	P08708	RPS17	40S ribosomal protein S17	RS17_HUMAN	6	nucleoplasm,cytosol,ribosome,focal adhesion,membrane,cytosolic ribosome,cytosolic small ribosomal subunit	RNA binding,structural constituent of ribosome	cytoplasmic translation,rRNA processing,translation,translational initiation,erythrocyte homeostasis,ribosomal small subunit biogenesis
A_TIG / A_DMSO	0.609592	0.000880374	0.00314919	Q9UJZ1	STOML2	Stomatin-like protein 2, mitochondrial	STML2_HUMAN	11	immunological synapse,COP9 signalosome,actin cytoskeleton,T cell receptor complex,mitochondrial inner membrane,mitochondrial intermembrane space,cytoskeleton,extrinsic component of plasma membrane,membrane raft	receptor binding,protein binding,GTPase binding,cardiolipin binding	mitochondrial calcium ion transport,cellular calcium ion homeostasis,mitochondrion organization,lipid localization,positive regulation of mitochondrial membrane potential,positive regulation of interleukin-2 production,mitochondrial protein processing,CD4-positive, alpha-beta T cell activation,mitochondrial ATP synthesis coupled proton transport,T cell receptor signaling pathway,protein oligomeri…
A_TIG / A_DMSO	0.609634	0.00530162	0.0092426	O15439	ABCC4	Multidrug resistance-associated protein 4	MRP4_HUMAN	7	plasma membrane,membrane,integral component of membrane,basolateral plasma membrane,apical plasma membrane,platelet dense granule membrane,external side of apical plasma membrane	guanine nucleotide transmembrane transporter activity,protein binding,ATP binding,xenobiotic-transporting ATPase activity,prostaglandin transmembrane transporter activity,urate transmembrane transporter activity,purine nucleotide transmembrane transporter activity,glutathione S-conjugate-exporting ATPase activity,bile acid-exporting ATPase activity,efflux transmembrane transporter activity,15-hyd…	prostaglandin secretion,cilium morphogenesis,platelet degranulation,inorganic anion transport,bile acid and bile salt transport,prostaglandin transport,urate transport,glutathione transmembrane transport,xenobiotic transport,transmembrane transport,cAMP transport,leukotriene transport,Requires Ontology,guanine nucleotide transmembrane transport
A_TIG / A_DMSO	0.615779	0.00388392	0.00752146	P11310	ACADM	Medium-chain specific acyl-CoA dehydrogenase, mitochondrial	ACADM_HUMAN	5	mitochondrion,nucleus,mitochondrial matrix,axon,mitochondrial membrane	acyl-CoA dehydrogenase activity,identical protein binding,flavin adenine dinucleotide binding,medium-chain-acyl-CoA dehydrogenase activity	liver development,glycogen biosynthetic process,regulation of gluconeogenesis,fatty acid beta-oxidation,response to cold,post-embryonic development,carnitine metabolic process, CoA-linked,fatty acid beta-oxidation using acyl-CoA dehydrogenase,response to starvation,carnitine biosynthetic process,medium-chain fatty acid metabolic process,medium-chain fatty acid catabolic process,cardiac muscle cel…
A_TIG / A_DMSO	0.616395	0.0176642	0.020153	Q07352	ZFP36L1	mRNA decay activator protein ZFP36L1	TISB_HUMAN	4	cytoplasmic mRNA processing body,nucleus,cytoplasm,cytosol,ribonucleoprotein complex	DNA binding,RNA binding,mRNA binding,protein binding,mRNA 3'-UTR AU-rich region binding,metal ion binding,14-3-3 protein binding	regulation of mRNA stability,MAPK cascade,nuclear-transcribed mRNA catabolic process, deadenylation-dependent decay,vasculogenesis,proepicardium development,mRNA processing,apoptotic process,heart development,cell proliferation,response to wounding,regulation of gene expression,regulation of keratinocyte proliferation,phosphatidylinositol 3-kinase signaling,neural tube development,nuclear-transcr…
A_TIG / A_DMSO	0.616911	0.000219809	0.00141211	P19823	ITIH2	Inter-alpha-trypsin inhibitor heavy chain H2	ITIH2_HUMAN	4	Requires Ontology,extracellular region,endoplasmic reticulum lumen,extracellular exosome,blood microparticle	endopeptidase inhibitor activity,serine-type endopeptidase inhibitor activity,protein binding,hyaluronic acid binding	negative regulation of endopeptidase activity,hyaluronan metabolic process
A_TIG / A_DMSO	0.618805	0.00019096	0.00129882	Q8NFW8	CMAS	N-acylneuraminate cytidylyltransferase	NEUA_HUMAN	8	nucleus,nucleoplasm,membrane	N-acylneuraminate cytidylyltransferase activity	N-acetylneuraminate metabolic process
A_TIG / A_DMSO	0.621616	0.000127167	0.00103606	P08697	SERPINF2	Alpha-2-antiplasmin	A2AP_HUMAN	2	extracellular space,extracellular region,cell surface,platelet alpha granule lumen,extracellular exosome,blood microparticle,fibrinogen complex,Requires Ontology	protease binding,endopeptidase inhibitor activity,serine-type endopeptidase inhibitor activity,protein binding,protein homodimerization activity	regulation of blood vessel size by renin-angiotensin,acute-phase response,negative regulation of plasminogen activation,negative regulation of endopeptidase activity,collagen fibril organization,positive regulation of collagen biosynthetic process,fibrinolysis,positive regulation of cell differentiation,positive regulation of transcription from RNA polymerase II promoter,positive regulation of JN…
A_TIG / A_DMSO	0.624456	0.00365126	0.00725751	Q9NR28	DIABLO	Diablo homolog, mitochondrial	DBLOH_HUMAN	7	mitochondrion,mitochondrial intermembrane space,cytosol,cytoplasmic side of plasma membrane,CD40 receptor complex	protein binding	apoptotic process,activation of cysteine-type endopeptidase activity involved in apoptotic process,extrinsic apoptotic signaling pathway via death domain receptors,intrinsic apoptotic signaling pathway in response to oxidative stress,activation of cysteine-type endopeptidase activity involved in apoptotic process by cytochrome c,positive regulation of apoptotic process,neuron apoptotic process,in…
A_TIG / A_DMSO	0.624777	0.0178814	0.0203119	Q8N5N7	MRPL50	39S ribosomal protein L50, mitochondrial	RM50_HUMAN	3	mitochondrion,mitochondrial inner membrane,mitochondrial large ribosomal subunit
A_TIG / A_DMSO	0.63233	0.00688283	0.0108782	P0DPH7;P0DPH8	TUBA3C;TUBA3D	Tubulin alpha-3C chain;Tubulin alpha-3D chain	TBA3C_HUMAN;TBA3D_HUMAN	3	cytoplasm,microtubule,nucleus;cytoplasm,microtubule	GTPase activity,structural constituent of cytoskeleton,GTP binding;GTPase activity,structural constituent of cytoskeleton,protein binding,GTP binding	microtubule cytoskeleton organization,mitotic cell cycle;microtubule cytoskeleton organization,mitotic cell cycle
A_TIG / A_DMSO	0.633553	0.000190437	0.00129728	P43353	ALDH3B1	Aldehyde dehydrogenase family 3 member B1	AL3B1_HUMAN	5	cytoplasm,cytosol,plasma membrane,secretory granule membrane,vesicle,specific granule membrane,extracellular exosome	3-chloroallyl aldehyde dehydrogenase activity,aldehyde dehydrogenase (NAD) activity,aldehyde dehydrogenase [NAD(P)+] activity,protein binding,benzaldehyde dehydrogenase (NADP+) activity,benzaldehyde dehydrogenase (NAD+) activity	response to oxidative stress,cellular response to oxidative stress,aldehyde catabolic process,alcohol metabolic process,ethanol catabolic process,cellular aldehyde metabolic process,lipid metabolic process,sphingolipid biosynthetic process
A_TIG / A_DMSO	0.634297	5.48724e-05	0.000649428	Q08945	SSRP1	FACT complex subunit SSRP1	SSRP1_HUMAN	12	nucleus,nucleoplasm,nucleolus,FACT complex	DNA binding,RNA binding,protein binding,nucleosome binding,histone binding	DNA replication,DNA repair,nucleosome disassembly,regulation of chromatin organization
A_TIG / A_DMSO	0.639589	0.000678052	0.00269395	P21796	VDAC1	Voltage-dependent anion-selective channel protein 1	VDAC1_HUMAN	13	mitochondrial outer membrane,nucleus,mitochondrion,plasma membrane,membrane,mitochondrial membrane,mitochondrial nucleoid,membrane raft,extracellular exosome,mitochondrial permeability transition pore complex,pore complex	protein binding,voltage-gated anion channel activity,porin activity,cholesterol binding,protein kinase binding,phosphatidylcholine binding,ion channel binding,ceramide binding	pyruvate metabolic process,anion transport,apoptotic process,inorganic anion transport,epithelial cell differentiation,negative regulation of apoptotic process,anion transmembrane transport,Requires Ontology,positive regulation of macromitophagy,regulation of mitophagy
A_TIG / A_DMSO	0.646533	1.71401e-05	0.000370394	P17252	PRKCA	Protein kinase C alpha type	KPCA_HUMAN	14	nucleoplasm,cytoplasm,mitochondrion,endoplasmic reticulum,cytosol,plasma membrane,mitochondrial membrane,perinuclear region of cytoplasm,extracellular exosome,alphav-beta3 integrin-PKCalpha complex	protein kinase activity,protein serine/threonine kinase activity,protein kinase C activity,calcium-dependent protein kinase C activity,protein serine/threonine/tyrosine kinase activity,integrin binding,protein binding,ATP binding,zinc ion binding,enzyme binding,histone kinase activity (H3-T6 specific),Requires Ontology	angiogenesis,positive regulation of endothelial cell proliferation,desmosome assembly,protein phosphorylation,mitotic nuclear envelope disassembly,cell adhesion,positive regulation of endothelial cell migration,positive regulation of cardiac muscle hypertrophy,peptidyl-serine phosphorylation,peptidyl-threonine phosphorylation,positive regulation of cell migration,positive regulation of lipopolysa…
A_TIG / A_DMSO	0.64846	0.000155313	0.00115388	P17174	GOT1	Aspartate aminotransferase, cytoplasmic	AATC_HUMAN	17	cytosol,nucleus,nucleoplasm,cytoplasm,extracellular exosome	L-aspartate:2-oxoglutarate aminotransferase activity,phosphatidylserine decarboxylase activity,pyridoxal phosphate binding,L-cysteine:2-oxoglutarate aminotransferase activity	2-oxoglutarate metabolic process,oxaloacetate metabolic process,glycerol biosynthetic process,aspartate metabolic process,aspartate biosynthetic process,aspartate catabolic process,glutamate metabolic process,Notch signaling pathway,glutamate catabolic process to aspartate,glutamate catabolic process to 2-oxoglutarate,cellular response to insulin stimulus,response to glucocorticoid,fatty acid hom…
A_TIG / A_DMSO	0.649687	0.000275933	0.00159842	O75923	DYSF	Dysferlin	DYSF_HUMAN	29	T-tubule,cytoplasmic vesicle,endosome,early endosome,late endosome,plasma membrane,integral component of membrane,endocytic vesicle,cytoplasmic vesicle membrane,centriolar satellite,sarcolemma,extracellular exosome	calcium ion binding,protein binding,phospholipid binding,calcium-dependent phospholipid binding	monocyte activation involved in immune response,macrophage activation involved in immune response,negative regulation of phagocytosis,plasma membrane repair,vesicle fusion,plasma membrane organization,T-tubule organization,membrane fusion
A_TIG / A_DMSO	0.663108	0.0147729	0.0179318	Q86Y79	PTRH1	Probable peptidyl-tRNA hydrolase	PTH_HUMAN	2		RNA binding,aminoacyl-tRNA hydrolase activity,protein binding
A_TIG / A_DMSO	0.664744	0.000239972	0.00146845	P36776	LONP1	Lon protease homolog, mitochondrial	LONM_HUMAN	30	mitochondrial matrix,nucleoplasm,mitochondrion,cytosol,membrane,mitochondrial nucleoid	mitochondrial RNA polymerase regulatory region DNA binding,single-stranded DNA binding,single-stranded RNA binding,ATP-dependent peptidase activity,serine-type endopeptidase activity,protein binding,ATP binding,ATPase activity,identical protein binding,ADP binding,sequence-specific DNA binding,G-quadruplex DNA binding,DNA polymerase binding	mitochondrial genome maintenance,response to hypoxia,misfolded or incompletely synthesized protein catabolic process,mitochondrion organization,mitochondrial DNA metabolic process,cellular response to oxidative stress,chaperone-mediated protein complex assembly,proteolysis involved in cellular protein catabolic process,oxidation-dependent protein catabolic process
A_TIG / A_DMSO	0.667172	0.00108499	0.00351862	P49588	AARS	Alanine--tRNA ligase, cytoplasmic	SYAC_HUMAN	39	mitochondrion,cytoplasm,cytosol,membrane,extracellular exosome	tRNA binding,aminoacyl-tRNA editing activity,Ser-tRNA(Ala) hydrolase activity,alanine-tRNA ligase activity,ATP binding,zinc ion binding,amino acid binding,translation regulator activity	tRNA modification,tRNA aminoacylation for protein translation,alanyl-tRNA aminoacylation,tRNA processing,cerebellar Purkinje cell layer development,negative regulation of neuron apoptotic process,neuromuscular process controlling balance,Requires Ontology
A_TIG / A_DMSO	0.66807	1.42493e-06	9.58793e-05	O14773	TPP1	Tripeptidyl-peptidase 1	TPP1_HUMAN	4	lysosome,Golgi apparatus,melanosome,lysosomal lumen,membrane raft,recycling endosome,extracellular exosome	endopeptidase activity,serine-type endopeptidase activity,protein binding,peptidase activity,serine-type peptidase activity,tripeptidyl-peptidase activity,lysophosphatidic acid binding,peptide binding,metal ion binding,Requires Ontology	proteolysis,lipid metabolic process,lysosome organization,nervous system development,central nervous system development,protein catabolic process,epithelial cell differentiation,peptide catabolic process,bone resorption,neuromuscular process controlling balance,protein localization to chromosome, telomeric region,lysosomal protein catabolic process
A_TIG / A_DMSO	0.668125	0.00493762	0.00884012	Q9P0J1	PDP1	[Pyruvate dehydrogenase [acetyl-transferring]]-phosphatase 1, mitochondrial	PDP1_HUMAN	7	mitochondrion,mitochondrial matrix	protein serine/threonine phosphatase activity,[pyruvate dehydrogenase (lipoamide)] phosphatase activity,protein binding,metal ion binding	protein dephosphorylation,peptidyl-threonine dephosphorylation,positive regulation of pyruvate dehydrogenase activity
A_TIG / A_DMSO	0.673187	0.00315108	0.00663185	O15240	VGF	Neurosecretory protein VGF	VGF_HUMAN	2	extracellular space,endoplasmic reticulum lumen,Golgi apparatus,transport vesicle,secretory granule membrane,cytoplasmic vesicle,neuron projection,neuronal cell body,intracellular membrane-bounded organelle,synapse	molecular_function,hormone activity,neuropeptide hormone activity,growth factor activity	ovarian follicle development,response to dietary excess,generation of precursor metabolites and energy,signal transduction,response to cold,insulin secretion,response to insulin,carbohydrate homeostasis,glucose homeostasis,defense response to bacterium,penile erection,regulation of synaptic plasticity,regulation of neuronal synaptic plasticity,response to cAMP
A_TIG / A_DMSO	0.677579	0.000218598	0.00140921	Q9P0U1	TOMM7	Mitochondrial import receptor subunit TOM7 homolog	TOM7_HUMAN	3	mitochondrion,mitochondrial outer membrane,integral component of membrane,mitochondrial outer membrane translocase complex	protein binding,protein transmembrane transporter activity	protein targeting to mitochondrion,protein import into mitochondrial matrix,regulation of protein stability,mitophagy in response to mitochondrial depolarization,positive regulation of protein targeting to mitochondrion
A_TIG / A_DMSO	0.684252	0.000968623	0.00329985	Q8TD30	GPT2	Alanine aminotransferase 2	ALAT2_HUMAN	4	mitochondrial matrix	L-alanine:2-oxoglutarate aminotransferase activity,pyridoxal phosphate binding	2-oxoglutarate metabolic process,biosynthetic process,L-alanine metabolic process,L-alanine catabolic process
A_TIG / A_DMSO	0.685511	0.000253507	0.00151713	Q8NCG7	DAGLB	Sn1-specific diacylglycerol lipase beta	DGLB_HUMAN	4	postsynaptic membrane,nucleoplasm,lysosomal membrane,plasma membrane,integral component of membrane	triglyceride lipase activity,protein binding,lipase activity,metal ion binding,acylglycerol lipase activity	prostaglandin biosynthetic process,G-protein coupled glutamate receptor signaling pathway,neuroblast proliferation,positive regulation of triglyceride catabolic process,lipid catabolic process,arachidonic acid metabolic process,neurogenesis,neurotransmitter biosynthetic process,regulation of inflammatory response,endocannabinoid signaling pathway,retrograde trans-synaptic signaling by endocannabi…
A_TIG / A_DMSO	0.686095	0.00435075	0.00811431	P41250	GARS	Glycine--tRNA ligase	GARS_HUMAN	28	cytoplasm,mitochondrion,mitochondrial matrix,cytosol,secretory granule,axon,extracellular exosome	bis(5'-nucleosyl)-tetraphosphatase (asymmetrical) activity,glycine-tRNA ligase activity,protein binding,ATP binding,transferase activity,identical protein binding,protein dimerization activity	tRNA aminoacylation for protein translation,glycyl-tRNA aminoacylation,diadenosine tetraphosphate biosynthetic process,mitochondrial glycyl-tRNA aminoacylation
A_TIG / A_DMSO	0.701423	0.000233191	0.00144879	P06737	PYGL	Glycogen phosphorylase, liver form	PYGL_HUMAN	16	cytoplasm,extracellular region,cytosol,secretory granule lumen,extracellular exosome,ficolin-1-rich granule lumen	purine nucleobase binding,protein binding,ATP binding,glucose binding,glycogen phosphorylase activity,AMP binding,vitamin binding,pyridoxal phosphate binding,bile acid binding,identical protein binding,Requires Ontology	glycogen metabolic process,glycogen catabolic process,5-phosphoribose 1-diphosphate biosynthetic process,response to bacterium,glucose homeostasis,necroptotic process
A_TIG / A_DMSO	0.701922	0.0004227	0.00204729	P06865	HEXA	Beta-hexosaminidase subunit alpha	HEXA_HUMAN	8	lysosome,membrane,cytosol,azurophil granule,lysosomal lumen,intracellular membrane-bounded organelle,extracellular exosome,beta-N-acetylhexosaminidase complex	beta-N-acetylhexosaminidase activity,protein binding,acetylglucosaminyltransferase activity,protein heterodimerization activity,Requires Ontology	carbohydrate metabolic process,glycosaminoglycan biosynthetic process,ganglioside catabolic process,glycosaminoglycan metabolic process
A_TIG / A_DMSO	0.724301	0.00327938	0.00680521	P46976	GYG1	Glycogenin-1	GLYG_HUMAN	3	extracellular region,cytosol,membrane,secretory granule lumen,lysosomal lumen,ficolin-1-rich granule lumen	protein binding,glycogenin glucosyltransferase activity,transferase activity, transferring glycosyl groups,manganese ion binding,protein homodimerization activity,Requires Ontology	glycogen biosynthetic process
A_TIG / A_DMSO	0.731875	0.000299786	0.00167174	Q16666	IFI16	Gamma-interferon-inducible protein 16	IF16_HUMAN	15	cytosol,nucleolus,nucleus,nucleoplasm,membrane,nuclear speck	double-stranded DNA binding,RNA binding,protein binding,transcription factor binding	intrinsic apoptotic signaling pathway in response to DNA damage by p53 class mediator,negative regulation of transcription from RNA polymerase II promoter,positive regulation of cytokine production,activation of innate immune response,autophagy,inflammatory response,regulation of autophagy,myeloid cell differentiation,monocyte differentiation,positive regulation of interleukin-1 beta production,c…
A_TIG / A_DMSO	0.737969	8.08079e-07	7.02742e-05	Q9BZQ8	FAM129A	Protein Niban	NIBAN_HUMAN	25	cytoplasm,cytosol,plasma membrane,membrane,extracellular exosome	molecular_function,protein binding	negative regulation of protein phosphorylation,positive regulation of protein phosphorylation,response to endoplasmic reticulum stress,positive regulation of translation
A_TIG / A_DMSO	0.742808	0.00707758	0.0110654	P30825	SLC7A1	High affinity cationic amino acid transporter 1	CTR1_HUMAN	2	plasma membrane,integral component of plasma membrane,membrane,basal plasma membrane,basolateral plasma membrane,apical plasma membrane,macromolecular complex	L-ornithine transmembrane transporter activity,L-histidine transmembrane transporter activity,protein binding,amino acid transmembrane transporter activity,basic amino acid transmembrane transporter activity,L-lysine transmembrane transporter activity,L-arginine transmembrane transporter activity	positive regulation of T cell proliferation,amino acid transport,L-amino acid transport,lysine transport,ornithine transport,amino acid import across plasma membrane,L-arginine import across plasma membrane,Requires Ontology,L-ornithine transmembrane transport,L-lysine transmembrane transport,L-histidine import into cell,arginine transmembrane transport,basic amino acid transmembrane transport
A_TIG / A_DMSO	0.748071	0.015892	0.018803	Q9NX24	NHP2	H/ACA ribonucleoprotein complex subunit 2	NHP2_HUMAN	4	chromosome, telomeric region,nucleoplasm,telomerase holoenzyme complex,small nucleolar ribonucleoprotein complex,box H/ACA snoRNP complex,box H/ACA scaRNP complex,box H/ACA telomerase RNP complex	RNA binding,mRNA 3'-UTR binding,protein binding,U3 snoRNA binding,box H/ACA snoRNA binding,telomerase RNA binding	snoRNA guided rRNA pseudouridine synthesis,cleavage involved in rRNA processing,maturation of LSU-rRNA,telomere maintenance via telomerase,rRNA pseudouridine synthesis,snRNA pseudouridine synthesis,positive regulation of telomerase RNA localization to Cajal body
A_TIG / A_DMSO	0.750333	2.22091e-05	0.000425343	Q2TB90	HKDC1	Putative hexokinase HKDC1	HKDC1_HUMAN	13	mitochondrion,cytosol,mitochondrial membrane	glucokinase activity,ATP binding,glucose binding,fructokinase activity,mannokinase activity	cellular glucose homeostasis,glycolytic process,hexose metabolic process,carbohydrate phosphorylation,glucose 6-phosphate metabolic process
A_TIG / A_DMSO	0.774149	0.000692608	0.00272259	O60832	DKC1	H/ACA ribonucleoprotein complex subunit DKC1	DKC1_HUMAN	7	fibrillar center,nucleus,nucleoplasm,nucleolus,cytoplasm,telomerase holoenzyme complex,box H/ACA snoRNP complex,box H/ACA scaRNP complex,box H/ACA telomerase RNP complex	telomerase activity,RNA binding,protein binding,pseudouridine synthase activity,box H/ACA snoRNA binding,telomerase RNA binding	enzyme-directed rRNA pseudouridine synthesis,box H/ACA snoRNA 3'-end processing,rRNA processing,RNA processing,telomere maintenance via telomerase,rRNA pseudouridine synthesis,snRNA pseudouridine synthesis,positive regulation of telomere maintenance via telomerase,positive regulation of telomerase activity,scaRNA localization to Cajal body,telomerase RNA stabilization,positive regulation of estab…
A_TIG / A_DMSO	0.775484	0.00362984	0.00723057	P07602	PSAP	Prosaposin	SAP_HUMAN	17	extracellular space,lysosome,extracellular region,lysosomal membrane,late endosome,plasma membrane,azurophil granule membrane,lysosomal lumen,intracellular membrane-bounded organelle,Requires Ontology,extracellular exosome	protease binding,protein binding,phospholipid binding,enzyme activator activity,protein homodimerization activity,scaffold protein binding,Requires Ontology	sphingolipid metabolic process,lysosomal transport,adenylate cyclase-inhibiting G-protein coupled receptor signaling pathway,regulation of autophagy,regulation of lipid metabolic process,prostate gland growth,epithelial cell differentiation involved in prostate gland development,positive regulation of beta-galactosidase activity,Requires Ontology
A_TIG / A_DMSO	0.780007	4.76509e-05	0.000614372	P69905	HBA2	Hemoglobin subunit alpha	HBA_HUMAN	4	extracellular region,extracellular space,cytosol,hemoglobin complex,membrane,extracellular exosome,endocytic vesicle lumen,blood microparticle,cytosolic small ribosomal subunit,haptoglobin-hemoglobin complex	peroxidase activity,haptoglobin binding,oxygen transporter activity,iron ion binding,protein binding,oxygen binding,heme binding,organic acid binding	positive regulation of cell death,oxygen transport,nitric oxide transport,response to hydrogen peroxide,hydrogen peroxide catabolic process,cellular oxidant detoxification
A_TIG / A_DMSO	0.788243	0.000235787	0.0014564	Q16881	TXNRD1	Thioredoxin reductase 1, cytoplasmic	TRXR1_HUMAN	19	cytoplasm,mitochondrion,fibrillar center,nucleoplasm,cytosol,extracellular exosome	thioredoxin-disulfide reductase activity,protein binding,flavin adenine dinucleotide binding,glutathione oxidoreductase activity	mesoderm formation,signal transduction,cell proliferation,cell redox homeostasis,cellular oxidant detoxification
A_TIG / A_DMSO	0.799454	0.000421922	0.00204729	Q92974	ARHGEF2	Rho guanine nucleotide exchange factor 2	ARHG2_HUMAN	14	cytoskeleton,ruffle membrane,cytoplasm,Golgi apparatus,spindle,cytosol,microtubule,bicellular tight junction,focal adhesion,cytoplasmic vesicle,vesicle,macromolecular complex	guanyl-nucleotide exchange factor activity,protein binding,microtubule binding,zinc ion binding,small GTPase binding	cell morphogenesis,intracellular protein transport,actin filament organization,negative regulation of microtubule depolymerization,cell cycle,positive regulation of interleukin-6 production,positive regulation of tumor necrosis factor production,regulation of Rho protein signal transduction,intracellular signal transduction,regulation of cell proliferation,innate immune response,positive regulati…
A_TIG / A_DMSO	0.801082	0.00211105	0.00520609	P78330	PSPH	Phosphoserine phosphatase	SERB_HUMAN	7	cytoplasm,cytosol,neuron projection	magnesium ion binding,L-phosphoserine phosphatase activity,identical protein binding,protein homodimerization activity	in utero embryonic development,L-serine metabolic process,L-serine biosynthetic process,response to mechanical stimulus,dephosphorylation,response to nutrient levels,response to testosterone
A_TIG / A_DMSO	0.808318	1.7153e-05	0.000370394	P10253	GAA	Lysosomal alpha-glucosidase	LYAG_HUMAN	13	lysosome,lysosomal membrane,plasma membrane,membrane,azurophil granule membrane,lysosomal lumen,intracellular membrane-bounded organelle,extracellular exosome,tertiary granule membrane,ficolin-1-rich granule membrane	hydrolase activity, hydrolyzing O-glycosyl compounds,alpha-1,4-glucosidase activity,carbohydrate binding,maltose alpha-glucosidase activity,alpha-glucosidase activity	maltose metabolic process,regulation of the force of heart contraction,diaphragm contraction,heart morphogenesis,glycogen catabolic process,sucrose metabolic process,glucose metabolic process,lysosome organization,locomotory behavior,tissue development,vacuolar sequestering,muscle cell cellular homeostasis,neuromuscular process controlling posture,neuromuscular process controlling balance,cardiac…
A_TIG / A_DMSO	0.816092	3.63921e-05	0.000519137	P08243	ASNS	Asparagine synthetase [glutamine-hydrolyzing]	ASNS_HUMAN	13	cytosol	asparagine synthase (glutamine-hydrolyzing) activity,protein binding,ATP binding	asparagine biosynthetic process,glutamine metabolic process,cellular response to glucose starvation,negative regulation of apoptotic process,positive regulation of mitotic cell cycle,L-asparagine biosynthetic process
A_TIG / A_DMSO	0.824991	0.00140869	0.00410241	P45880	VDAC2	Voltage-dependent anion-selective channel protein 2	VDAC2_HUMAN	12	mitochondrial outer membrane,acrosomal vesicle,nucleus,mitochondrion,membrane,mitochondrial membrane,mitochondrial nucleoid,pore complex	nucleotide binding,protein binding,voltage-gated anion channel activity,porin activity,cholesterol binding,phosphatidylcholine binding,ceramide binding	anion transport,binding of sperm to zona pellucida,inorganic anion transport,negative regulation of protein polymerization,mitochondrial outer membrane permeabilization,anion transmembrane transport,negative regulation of intrinsic apoptotic signaling pathway
A_TIG / A_DMSO	0.834987	0.000851253	0.00309437	P23193	TCEA1	Transcription elongation factor A protein 1	TCEA1_HUMAN	10	nucleus,nucleoplasm,nucleolus,transcription factor TFIID complex	DNA binding,protein binding,zinc ion binding	transcription, DNA-templated,transcription from RNA polymerase II promoter,positive regulation of transcription from RNA polymerase II promoter
A_TIG / A_DMSO	0.837714	0.000449671	0.00211948	P55061	TMBIM6	Bax inhibitor 1	BI1_HUMAN	2	nucleus,cytoplasm,endoplasmic reticulum,endoplasmic reticulum membrane,integral component of plasma membrane,membrane,integral component of membrane,mitochondrial membrane	protein binding,enzyme binding,ubiquitin protein ligase binding,endoribonuclease inhibitor activity	negative regulation of calcium ion transport into cytosol,negative regulation of immunoglobulin production,autophagy,negative regulation of protein binding,endoplasmic reticulum calcium ion homeostasis,negative regulation of RNA splicing,cellular response to unfolded protein,negative regulation of apoptotic process,negative regulation of endoribonuclease activity,intrinsic apoptotic signaling pat…
A_TIG / A_DMSO	0.839082	0.00013378	0.0010751	Q9P016	THYN1	Thymocyte nuclear protein 1	THYN1_HUMAN	2	nucleus
A_TIG / A_DMSO	0.839655	3.27563e-05	0.000494322	Q92597	NDRG1	Protein NDRG1	NDRG1_HUMAN	10	cytoplasm,nucleus,centrosome,cytosol,microtubule,plasma membrane,adherens junction,microtubule cytoskeleton,perinuclear region of cytoplasm,recycling endosome membrane,extracellular exosome	protein binding,microtubule binding,small GTPase binding,gamma-tubulin binding,cadherin binding	signal transduction,negative regulation of cell proliferation,response to metal ion,DNA damage response, signal transduction by p53 class mediator,peripheral nervous system myelin maintenance,mast cell activation,cellular response to hypoxia
A_TIG / A_DMSO	0.843557	0.000617902	0.00254048	Q15050	RRS1	Ribosome biogenesis regulatory protein homolog	RRS1_HUMAN	5	nucleolus,condensed nuclear chromosome,nucleoplasm,endoplasmic reticulum,preribosome, large subunit precursor	RNA binding,protein binding,5S rRNA binding	ribosomal large subunit assembly,ribosomal large subunit export from nucleus,endonucleolytic cleavage in ITS1 to separate SSU-rRNA from 5.8S rRNA and LSU-rRNA from tricistronic rRNA transcript (SSU-rRNA, 5.8S rRNA, LSU-rRNA),hematopoietic progenitor cell differentiation,mitotic metaphase plate congression,ribosomal large subunit biogenesis,regulation of signal transduction by p53 class mediator,p…
A_TIG / A_DMSO	0.865041	0.000936179	0.00324214	P01008	SERPINC1	Antithrombin-III	ANT3_HUMAN	3	extracellular space,extracellular region,endoplasmic reticulum lumen,plasma membrane,extracellular exosome,blood microparticle,Requires Ontology	protease binding,serine-type endopeptidase inhibitor activity,protein binding,heparin binding,identical protein binding	blood coagulation,negative regulation of endopeptidase activity,regulation of blood coagulation, intrinsic pathway
A_TIG / A_DMSO	0.88014	0.0641789	0.0487374	P02792	FTL	Ferritin light chain	FRIL_HUMAN	4	cytoplasm,extracellular region,cytosol,membrane,azurophil granule lumen,autolysosome,extracellular exosome,intracellular ferritin complex	iron ion binding,protein binding,ferrous iron binding,ferric iron binding,identical protein binding	iron ion transport,cellular iron ion homeostasis,intracellular sequestering of iron ion,iron ion homeostasis
A_TIG / A_DMSO	0.88171	6.40848e-06	0.000233118	Q08AF3	SLFN5	Schlafen family member 5	SLFN5_HUMAN	8	nucleus	ATP binding	cell differentiation
A_TIG / A_DMSO	0.908209	3.37339e-07	4.46114e-05	P00734	F2	Prothrombin	THRB_HUMAN	4	external side of plasma membrane,Requires Ontology,extracellular space,extracellular region,endoplasmic reticulum lumen,Golgi lumen,plasma membrane,extracellular exosome,blood microparticle	lipopolysaccharide binding,serine-type endopeptidase activity,receptor binding,calcium ion binding,protein binding,growth factor activity,heparin binding,thrombospondin receptor activity	positive regulation of protein phosphorylation,proteolysis,acute-phase response,cell surface receptor signaling pathway,blood coagulation,positive regulation of cell proliferation,regulation of cell shape,response to wounding,negative regulation of platelet activation,positive regulation of phosphatidylinositol 3-kinase signaling,platelet activation,regulation of blood coagulation,positive regula…
A_TIG / A_DMSO	0.91886	0.00916367	0.0130435	P60903	S100A10	Protein S100-A10	S10AA_HUMAN	4	membrane raft,extracellular space,cytoplasm,extracellular region,plasma membrane,extrinsic component of plasma membrane,extracellular exosome,plasma membrane protein complex,Requires Ontology,AnxA2-p11 complex	lipid binding,calcium ion binding,protein binding,protein homodimerization activity,ion channel binding,calcium-dependent protein binding	membrane raft assembly,membrane budding,positive regulation of plasminogen activation,positive regulation of GTPase activity,positive regulation of binding,positive regulation of stress fiber assembly,positive regulation of focal adhesion assembly,protein localization to plasma membrane,positive regulation of substrate adhesion-dependent cell spreading
A_TIG / A_DMSO	0.931538	0.00703985	0.0110377	Q9H3H3	C11orf68	UPF0696 protein C11orf68	CK068_HUMAN	3		RNA binding,protein binding
A_TIG / A_DMSO	0.941449	3.50122e-06	0.000164589	O76021	RSL1D1	Ribosomal L1 domain-containing protein 1	RL1D1_HUMAN	10	chromosome,nucleolus,membrane,90S preribosome	RNA binding,mRNA 3'-UTR binding,cadherin binding,mRNA 5'-UTR binding	regulation of protein localization,maturation of LSU-rRNA,osteoblast differentiation,regulation of apoptotic process,regulation of cellular senescence
A_TIG / A_DMSO	0.970499	0.00114207	0.00361757	Q7Z4H3	HDDC2	HD domain-containing protein 2	HDDC2_HUMAN	4		Requires Ontology,protein binding,metal ion binding	dephosphorylation
A_TIG / A_DMSO	0.980997	0.000969922	0.00329985	O15438	ABCC3	Canalicular multispecific organic anion transporter 2	MRP3_HUMAN	3	membrane,plasma membrane,integral component of plasma membrane,basolateral plasma membrane	ATP binding,xenobiotic-transporting ATPase activity,glucuronoside transmembrane transporter activity,glutathione S-conjugate-exporting ATPase activity,bile acid-exporting ATPase activity,ATPase activity, coupled to transmembrane movement of substances,xenobiotic transporter activity,ATPase-coupled anion transmembrane transporter activity,icosanoid transmembrane transporter activity	drug transmembrane transport,inorganic anion transport,bile acid and bile salt transport,glucuronoside transport,xenobiotic transport,transmembrane transport,leukotriene transport,Requires Ontology
A_TIG / A_DMSO	0.994367	0.0102141	0.0139983	P05386	RPLP1	60S acidic ribosomal protein P1	RLA1_HUMAN	3	cytosol,focal adhesion,cytosolic large ribosomal subunit,cytosolic ribosome	structural constituent of ribosome,protein binding,protein kinase activator activity,ribonucleoprotein complex binding	cytoplasmic translation,translation,translational elongation,regulation of translation,activation of protein kinase activity
A_TIG / A_DMSO	1.01151	0.00511335	0.00901821	P09038	FGF2	Fibroblast growth factor 2	FGF2_HUMAN	2	extracellular space,nucleus,cytoplasm,extracellular region	fibroblast growth factor receptor binding,cytokine activity,integrin binding,protein binding,growth factor activity,heparin binding,chemokine binding,ligand-dependent nuclear receptor transcription coactivator activity,chemoattractant activity,identical protein binding,Requires Ontology	negative regulation of gene expression,negative regulation of fibroblast growth factor receptor signaling pathway,regulation of cell migration involved in sprouting angiogenesis,regulation of blood vessel endothelial cell proliferation involved in sprouting angiogenesis,regulation of endothelial cell chemotaxis to fibroblast growth factor,positive regulation of cell proliferation,fibroblast growt…
A_TIG / A_DMSO	1.01567	0.000138949	0.00109561	P52926	HMGA2	High mobility group protein HMGI-C	HMGA2_HUMAN	2	nucleus,nuclear chromosome,nucleoplasm,senescence-associated heterochromatin focus,protein-DNA complex,SMAD protein complex	transcription regulatory region sequence-specific DNA binding,AT DNA binding,transcription cofactor activity,transcription corepressor activity,DNA-(apurinic or apyrimidinic site) lyase activity,protein binding,DNA binding, bending,nucleosomal DNA binding,cAMP response element binding,MH2 domain binding,MH1 domain binding,SMAD binding,5'-deoxyribose-5-phosphate lyase activity,RNA polymerase II se…	negative regulation of transcription from RNA polymerase II promoter,epithelial to mesenchymal transition,chondrocyte differentiation,mesodermal-endodermal cell signaling,base-excision repair,chromatin organization,regulation of transcription, DNA-templated,mitotic G2 DNA damage checkpoint,response to virus,regulation of cell cycle process,positive regulation of gene expression,chromosome condens…
A_TIG / A_DMSO	1.04373	2.95499e-05	0.000471379	P23381	WARS	Tryptophan--tRNA ligase, cytoplasmic	SYWC_HUMAN	16	cytoplasm,nucleus,cytosol,extracellular exosome,macromolecular complex	tryptophan-tRNA ligase activity,protein binding,ATP binding,kinase inhibitor activity,protein kinase binding,protein domain specific binding,protein homodimerization activity	angiogenesis,negative regulation of protein phosphorylation,translation,tryptophanyl-tRNA aminoacylation,negative regulation of protein kinase activity,negative regulation of cell proliferation,positive regulation of gene expression,regulation of protein ADP-ribosylation,positive regulation of protein complex assembly,regulation of angiogenesis
A_TIG / A_DMSO	1.0986	0.00862111	0.0125021	P07305	H1F0	Histone H1.0	H10_HUMAN	2	nucleus,chromatin,euchromatin,nucleoplasm,Golgi apparatus,actin cytoskeleton,nuclear body,nucleosome,transcriptional repressor complex	AT DNA binding,double-stranded DNA binding,RNA binding,protein binding,chromatin DNA binding,nucleosomal DNA binding	nucleosome assembly,nucleosome positioning,chromosome condensation,heterochromatin assembly,negative regulation of DNA recombination,positive regulation of transcription regulatory region DNA binding
A_TIG / A_DMSO	1.10299	0.000107047	0.00094615	P42126	ECI1	Enoyl-CoA delta isomerase 1, mitochondrial	ECI1_HUMAN	8	mitochondrion,mitochondrial matrix	dodecenoyl-CoA delta-isomerase activity,enoyl-CoA hydratase activity,intramolecular oxidoreductase activity, transposing C=C bonds	fatty acid beta-oxidation
A_TIG / A_DMSO	1.10547	0.000314592	0.00172814	Q01650	SLC7A5	Large neutral amino acids transporter small subunit 1	LAT1_HUMAN	3	lysosomal membrane,cytosol,plasma membrane,basal plasma membrane,membrane,integral component of membrane,basolateral plasma membrane,intracellular membrane-bounded organelle,extracellular exosome,external side of apical plasma membrane,apical plasma membrane,microvillus membrane,amino acid transport complex	protein binding,amino acid transmembrane transporter activity,aromatic amino acid transmembrane transporter activity,neutral amino acid transmembrane transporter activity,L-amino acid transmembrane transporter activity,L-leucine transmembrane transporter activity,L-tryptophan transmembrane transporter activity,thyroid hormone transmembrane transporter activity,peptide antigen binding	positive regulation of cytokine production involved in immune response,negative regulation of gene expression,positive regulation of interferon-gamma production,positive regulation of interleukin-17 production,positive regulation of interleukin-4 production,neutral amino acid transport,phenylalanine transport,xenobiotic transport,thyroid hormone transport,amino acid import across plasma membrane,…
A_TIG / A_DMSO	1.11195	0.00387789	0.00752146	Q13884	SNTB1	Beta-1-syntrophin	SNTB1_HUMAN	2	synapse,cytoplasm,cytoskeleton,focal adhesion,sarcolemma,dystrophin-associated glycoprotein complex,macromolecular complex	actin binding,structural molecule activity,protein binding,calmodulin binding,PDZ domain binding	muscle contraction
A_TIG / A_DMSO	1.13733	0.00243061	0.00567035	Q15388	TOMM20	Mitochondrial import receptor subunit TOM20 homolog	TOM20_HUMAN	2	integral component of mitochondrial outer membrane,mitochondrion,mitochondrial outer membrane,ER-mitochondrion membrane contact site,sperm midpiece,mitochondrial outer membrane translocase complex	protein transmembrane transporter activity,protein binding,P-P-bond-hydrolysis-driven protein transmembrane transporter activity,mitochondrion targeting sequence binding,unfolded protein binding	protein targeting to mitochondrion,response to muscle activity,tRNA import into mitochondrion,protein import into mitochondrial matrix,response to 3,3',5-triiodo-L-thyronine
A_TIG / A_DMSO	1.17905	0.00108796	0.00351862	P07355	ANXA2	Annexin A2	ANXA2_HUMAN	25	membrane raft,Requires Ontology,extracellular space,nucleus,cytoplasm,plasma membrane,vesicle,extracellular region,basement membrane,lysosomal membrane,endosome,lipid particle,adherens junction,cell surface,membrane,basolateral plasma membrane,midbody,late endosome membrane,azurophil granule lumen,melanosome,extracellular exosome,plasma membrane protein complex,PCSK9-AnxA2 complex,AnxA2-p11 compl…	phosphatidylserine binding,protease binding,RNA binding,serine-type endopeptidase inhibitor activity,calcium channel activity,calcium ion binding,protein binding,calcium-dependent phospholipid binding,phosphatidylinositol-4,5-bisphosphate binding,cytoskeletal protein binding,phospholipase A2 inhibitor activity,identical protein binding,S100 protein binding,virion binding,calcium-dependent protein…	angiogenesis,membrane raft assembly,positive regulation of receptor recycling,negative regulation of receptor internalization,membrane budding,positive regulation of plasminogen activation,negative regulation of endopeptidase activity,positive regulation of vesicle fusion,negative regulation of low-density lipoprotein particle receptor catabolic process,osteoclast development,positive regulation …
A_TIG / A_DMSO	1.19691	3.44714e-05	0.000510014	O60814;P06899;P23527;P33778;P57053;P58876;P62807;Q16778;Q5QNW6;Q93079;Q99877;Q99879;Q99880	HIST1H2BK;HIST1H2BJ;HIST1H2BO;HIST1H2BB;H2BFS;HIST1H2BD;HIST1H2BI;HIST2H2BE;HIST2H2BF;HIST1H2BH;HIST1H2BN;HIST1H2BM;HIST1H2BL	Histone H2B type 1-K;Histone H2B type 1-J;Histone H2B type 1-O;Histone H2B type 1-B;Histone H2B type F-S;Histone H2B type 1-D;Histone H2B type 1-C/E/F/G/I;Histone H2B type 2-E;Histone H2B type 2-F;Histone H2B type 1-H;Histone H2B type 1-N;Histone H2B type 1-M;Histone H2B type 1-L	H2B1K_HUMAN;H2B1J_HUMAN;H2B1O_HUMAN;H2B1B_HUMAN;H2BFS_HUMAN;H2B1D_HUMAN;H2B1C_HUMAN;H2B2E_HUMAN;H2B2F_HUMAN;H2B1H_HUMAN;H2B1N_HUMAN;H2B1M_HUMAN;H2B1L_HUMAN	4	extracellular space,nucleus,nucleoplasm,cytosol,nucleosome;plasma membrane,nucleosome,extracellular space,nucleus,nucleoplasm,cytosol,CENP-A containing nucleosome;nucleus,nucleoplasm,cytosol,nucleosome;chromosome, telomeric region,nucleus,nucleoplasm,cytosol,nucleosome;extracellular space,nucleus,nucleoplasm,cytosol,nucleosome;nucleus,nucleoplasm,cytosol,extracellular exosome,nucleosome;extracell…	molecular_function,DNA binding,protein binding,protein heterodimerization activity;lipopolysaccharide binding,DNA binding,protein binding,protein heterodimerization activity;DNA binding,protein binding,protein heterodimerization activity;DNA binding,protein binding,protein heterodimerization activity;DNA binding,protein heterodimerization activity;molecular_function,DNA binding,protein binding,pr…	innate immune response in mucosa,nucleosome assembly,antibacterial humoral response,killing of cells of other organism,defense response to Gram-negative bacterium,defense response to Gram-positive bacterium,Requires Ontology;innate immune response in mucosa,nucleosome assembly,negative regulation of tumor necrosis factor-mediated signaling pathway,antibacterial humoral response,killing of cells o…
A_TIG / A_DMSO	1.264	0.00167338	0.00452859	Q99988	GDF15	Growth/differentiation factor 15	GDF15_HUMAN	2	Requires Ontology,extracellular space,extracellular region,nucleus,cytoplasm,Golgi apparatus,extracellular exosome	cytokine activity,protein binding,growth factor activity,protein homodimerization activity,BMP receptor binding	reduction of food intake in response to dietary excess,signal transduction,transforming growth factor beta receptor signaling pathway,cell-cell signaling,positive regulation of pathway-restricted SMAD protein phosphorylation,BMP signaling pathway,glial cell-derived neurotrophic factor receptor signaling pathway,negative regulation of multicellular organism growth,positive regulation of MAPK casca…
A_TIG / A_DMSO	1.30794	1.47784e-05	0.00033984	O75367	H2AFY	Core histone macro-H2A.1	H2AY_HUMAN	6	nuclear chromosome,chromosome, telomeric region,chromatin,condensed chromosome,sex chromatin,Barr body,nucleus,nucleoplasm,pericentric heterochromatin,nucleolus,extracellular exosome,nucleosome	rDNA binding,transcription regulatory region sequence-specific DNA binding,RNA polymerase II regulatory region sequence-specific DNA binding,RNA polymerase II core promoter sequence-specific DNA binding,DNA binding,protein binding,double-stranded methylated DNA binding,enzyme binding,protein kinase binding,protein serine/threonine kinase inhibitor activity,chromatin DNA binding,nucleosomal DNA bi…	regulation of chromatin silencing at rDNA,dosage compensation,negative regulation of transcription from RNA polymerase II promoter,nucleosome assembly,regulation of lipid metabolic process,heterochromatin assembly,negative regulation of histone phosphorylation,positive regulation of maintenance of mitotic sister chromatid cohesion,regulation of gene expression, epigenetic,positive regulation of k…
A_TIG / A_DMSO	1.31634	6.06068e-05	0.000689386	P02794	FTH1	Ferritin heavy chain	FRIH_HUMAN	5	cytoplasm,extracellular region,nucleus,cytosol,autolysosome,extracellular exosome,tertiary granule lumen,ficolin-1-rich granule lumen,intracellular ferritin complex	ferroxidase activity,iron ion binding,protein binding,ferrous iron binding,ferric iron binding,identical protein binding	iron ion transport,cellular iron ion homeostasis,intracellular sequestering of iron ion,immune response,negative regulation of cell proliferation,negative regulation of fibroblast proliferation
A_TIG / A_DMSO	1.37087	1.80351e-05	0.000381683	P04004	VTN	Vitronectin	VTNC_HUMAN	2	Requires Ontology,extracellular space,extracellular region,endoplasmic reticulum,intracellular membrane-bounded organelle,extracellular exosome,blood microparticle,protein complex involved in cell-matrix adhesion,peptidase inhibitor complex,alphav-beta3 integrin-vitronectin complex	scavenger receptor activity,integrin binding,extracellular matrix structural constituent,protein binding,heparin binding,polysaccharide binding,extracellular matrix binding	endocytosis,immune response,cell adhesion,cell-matrix adhesion,negative regulation of endopeptidase activity,positive regulation of smooth muscle cell migration,cell migration,regulation of cell adhesion,negative regulation of blood coagulation,positive regulation of vascular endothelial growth factor receptor signaling pathway,positive regulation of protein binding,cell adhesion mediated by inte…
A_TIG / A_DMSO	1.37839	3.73909e-06	0.000166846	P08195	SLC3A2	4F2 cell-surface antigen heavy chain	4F2_HUMAN	19	nucleoplasm,lysosomal membrane,plasma membrane,cell surface,membrane,integral component of membrane,melanosome,apical pole of neuron,synapse,extracellular exosome,basal plasma membrane,basolateral plasma membrane,apical plasma membrane,amino acid transport complex	RNA binding,double-stranded RNA binding,catalytic activity,calcium:sodium antiporter activity,protein binding,aromatic amino acid transmembrane transporter activity,neutral amino acid transmembrane transporter activity,L-alanine transmembrane transporter activity,L-leucine transmembrane transporter activity,cadherin binding	response to exogenous dsRNA,carbohydrate metabolic process,calcium ion transport,amino acid transport,leucine transport,phenylalanine transport,tryptophan transport,sodium ion transmembrane transport,viral entry into host cell,leucine import across plasma membrane,L-leucine import into cell,L-alanine import across plasma membrane
A_TIG / A_DMSO	1.44331	5.29229e-06	0.000203158	Q16822	PCK2	Phosphoenolpyruvate carboxykinase [GTP], mitochondrial	PCKGM_HUMAN	13	mitochondrion,cytosol,mitochondrial matrix	phosphoenolpyruvate carboxykinase activity,phosphoenolpyruvate carboxykinase (GTP) activity,protein binding,GTP binding,manganese ion binding	gluconeogenesis,oxaloacetate metabolic process,NADH oxidation,propionate catabolic process,positive regulation of insulin secretion,response to lipopolysaccharide,cellular response to insulin stimulus,response to lipid,response to starvation,glycerol biosynthetic process from pyruvate,hepatocyte differentiation,cellular response to glucose stimulus,cellular response to tumor necrosis factor,cellu…
A_TIG / A_DMSO	1.51764	5.78314e-05	0.000666378	Q16777;Q6FI13	HIST2H2AC;HIST2H2AA4	Histone H2A type 2-C;Histone H2A type 2-A	H2A2C_HUMAN;H2A2A_HUMAN	4	nucleus,extracellular exosome,nucleosome;nucleus,extracellular exosome,nucleosome	molecular_function,DNA binding,protein heterodimerization activity;molecular_function,DNA binding,protein binding,protein heterodimerization activity	biological_process,heterochromatin assembly;biological_process,heterochromatin assembly
A_TIG / A_DMSO	1.59393	0.0045169	0.00830234	P62805	HIST4H4	Histone H4	H4_HUMAN	5	nuclear chromosome,chromosome, telomeric region,nucleosome,extracellular region,nucleus,nucleoplasm,membrane,CENP-A containing nucleosome,extracellular exosome,macromolecular complex	DNA binding,RNA binding,protein binding,protein domain specific binding,protein heterodimerization activity	nucleosome assembly,DNA replication-dependent nucleosome assembly,DNA replication-independent nucleosome assembly,DNA-templated transcription, initiation,telomere organization,negative regulation of megakaryocyte differentiation
A_TIG / A_DMSO	1.81072	0.000413723	0.00202739	O00458	IFRD1	Interferon-related developmental regulator 1	IFRD1_HUMAN	5	nucleus		myoblast fate determination
A_TIG / A_DMSO	1.99759	6.76925e-05	0.000735343	Q92522	H1FX	Histone H1x	H1X_HUMAN	3	nucleus,nucleoplasm,nucleolus,nucleosome	double-stranded DNA binding,RNA binding,nucleosomal DNA binding,cadherin binding	nucleosome assembly,nucleosome positioning,chromosome condensation,negative regulation of DNA recombination

## Sheet: CAKI
Comparison (group1/group2)	AVG Log2 Ratio	Pvalue	Qvalue	UniProtIds	Genes	Protein Descriptions	Protein Names	# Unique Total Peptides	GO Cellular Component	GO Molecular Function	GO Biological Process
C_TIG / C_DMSO	-3.30246	7.49956e-14	2.17937e-10	P09486	SPARC	SPARC	SPRC_HUMAN	7	cytoplasm,mitochondrion,plasma membrane,extracellular space,extracellular region,basement membrane,cell surface,nuclear matrix,platelet alpha granule,platelet alpha granule membrane,platelet alpha granule lumen,intracellular membrane-bounded organelle,Requires Ontology,endocytic vesicle lumen	extracellular matrix structural constituent,calcium ion binding,protein binding,collagen binding,extracellular matrix binding	negative regulation of endothelial cell proliferation,positive regulation of endothelial cell migration,negative regulation of angiogenesis,regulation of cell morphogenesis,anatomical structure development
C_TIG / C_DMSO	-3.27669	7.22508e-07	1.58482e-05	O00762	UBE2C	Ubiquitin-conjugating enzyme E2 C	UBE2C_HUMAN	4	nucleus,nucleoplasm,cytosol,plasma membrane,ubiquitin ligase complex,anaphase-promoting complex	ubiquitin-protein transferase activity,protein binding,ATP binding,ubiquitin-like protein ligase binding,ubiquitin protein ligase activity,ubiquitin conjugating enzyme activity	protein polyubiquitination,ubiquitin-dependent protein catabolic process,exit from mitosis,free ubiquitin chain polymerization,protein ubiquitination,regulation of mitotic metaphase/anaphase transition,anaphase-promoting complex-dependent catabolic process,positive regulation of exit from mitosis,cell division,protein K48-linked ubiquitination,protein K11-linked ubiquitination,positive regulation…
C_TIG / C_DMSO	-2.6863	3.58966e-05	0.00017358	P04183	TK1	Thymidine kinase, cytosolic	KITH_HUMAN	4	cytosol	thymidine kinase activity,protein binding,ATP binding,zinc ion binding,identical protein binding	nucleobase-containing compound metabolic process,deoxyribonucleoside monophosphate biosynthetic process,phosphorylation,thymidine metabolic process,protein homotetramerization,DNA biosynthetic process
C_TIG / C_DMSO	-2.61004	1.84321e-05	0.000112766	O00767	SCD	Acyl-CoA desaturase	ACOD_HUMAN	2	endoplasmic reticulum membrane,integral component of endoplasmic reticulum membrane,nucleolus,endoplasmic reticulum,membrane,integral component of membrane	stearoyl-CoA 9-desaturase activity,iron ion binding,protein binding,oxidoreductase activity,palmitoyl-CoA 9-desaturase activity	unsaturated fatty acid biosynthetic process,response to fatty acid,Requires Ontology,monounsaturated fatty acid biosynthetic process
C_TIG / C_DMSO	-2.58166	5.98367e-06	5.91447e-05	Q9UHG0	DCDC2	Doublecortin domain-containing protein 2	DCDC2_HUMAN	5	microtubule organizing center,microtubule,axoneme,kinocilium,nucleoplasm,cytoplasm,cytosol,cilium,microtubule cytoskeleton,centriolar satellite,mitotic spindle	protein binding,kinesin binding	neuron migration,cellular defense response,sensory perception of sound,regulation of Wnt signaling pathway,intracellular signal transduction,positive regulation of smoothened signaling pathway,dendrite morphogenesis,cilium morphogenesis,regulation of cilium assembly
C_TIG / C_DMSO	-2.44929	8.01696e-06	7.12256e-05	Q16270	IGFBP7	Insulin-like growth factor-binding protein 7	IBP7_HUMAN	5	Requires Ontology,extracellular space,extracellular region,endoplasmic reticulum lumen,extracellular exosome	extracellular matrix structural constituent,protein binding,insulin-like growth factor binding	regulation of cell growth,cell adhesion,embryo implantation,negative regulation of cell proliferation,response to heat,regulation of signal transduction,response to retinoic acid,cellular response to hormone stimulus,regulation of steroid biosynthetic process,response to cortisol
C_TIG / C_DMSO	-2.23723	2.57565e-08	3.25427e-06	P04818	TYMS	Thymidylate synthase	TYSY_HUMAN	9	mitochondrion,cytosol,nucleus,nucleolus,cytoplasm,mitochondrial inner membrane,mitochondrial matrix	translation repressor activity, nucleic acid binding,thymidylate synthase activity,folic acid binding,protein homodimerization activity,sequence-specific mRNA binding	dTMP biosynthetic process,dTTP biosynthetic process,aging,circadian rhythm,response to xenobiotic stimulus,response to toxic substance,negative regulation of translation,uracil metabolic process,methylation,response to progesterone,response to vitamin A,response to cytokine,tetrahydrofolate interconversion,response to ethanol,response to organophosphorus,developmental growth,cartilage development…
C_TIG / C_DMSO	-2.14597	0.00606113	0.00466216	P17936	IGFBP3	Insulin-like growth factor-binding protein 3	IBP3_HUMAN	2	extracellular space,extracellular region,nucleus,endoplasmic reticulum lumen,insulin-like growth factor binding protein complex,insulin-like growth factor ternary complex	fibronectin binding,protein binding,insulin-like growth factor binding,protein tyrosine phosphatase activator activity,insulin-like growth factor I binding,insulin-like growth factor II binding,metal ion binding	negative regulation of protein phosphorylation,protein phosphorylation,negative regulation of cell proliferation,apoptotic process,negative regulation of signal transduction,negative regulation of smooth muscle cell migration,positive regulation of apoptotic process,regulation of insulin-like growth factor receptor signaling pathway,positive regulation of myoblast differentiation,negative regulat…
C_TIG / C_DMSO	-2.11328	1.73696e-07	7.66158e-06	P23921	RRM1	Ribonucleoside-diphosphate reductase large subunit	RIR1_HUMAN	13	mitochondrion,cytosol,ribonucleoside-diphosphate reductase complex	ribonucleoside-diphosphate reductase activity, thioredoxin disulfide as acceptor,protein binding,ATP binding,identical protein binding,ribonucleoside-diphosphate reductase activity,disordered domain specific binding	mitochondrial DNA replication,DNA repair,ribonucleoside diphosphate metabolic process,deoxyribonucleotide biosynthetic process,2'-deoxyribonucleotide biosynthetic process,positive regulation of G2/M transition of mitotic cell cycle,protein heterotetramerization,positive regulation of G0 to G1 transition,positive regulation of G1/S transition of mitotic cell cycle
C_TIG / C_DMSO	-1.98833	8.12635e-06	7.14435e-05	Q16763	UBE2S	Ubiquitin-conjugating enzyme E2 S	UBE2S_HUMAN	2	nucleus,nucleoplasm,cytosol,anaphase-promoting complex	ubiquitin-protein transferase activity,protein binding,ATP binding,anaphase-promoting complex binding,ubiquitin conjugating enzyme activity	protein K11-linked ubiquitination,protein polyubiquitination,cellular protein modification process,ubiquitin-dependent protein catabolic process,exit from mitosis,free ubiquitin chain polymerization,anaphase-promoting complex-dependent catabolic process,protein K29-linked ubiquitination,protein K27-linked ubiquitination,cell division,protein K63-linked ubiquitination,protein K6-linked ubiquitinat…
C_TIG / C_DMSO	-1.90189	0.00214205	0.00224803	Q53SF7	COBLL1	Cordon-bleu protein-like 1	COBL1_HUMAN	3	extracellular exosome	actin monomer binding,cadherin binding
C_TIG / C_DMSO	-1.8977	5.32058e-07	1.34842e-05	Q9Y4K0	LOXL2	Lysyl oxidase homolog 2	LOXL2_HUMAN	5	Requires Ontology,extracellular space,chromatin,basement membrane,nucleus,nucleoplasm,endoplasmic reticulum,membrane	protein-lysine 6-oxidase activity,scavenger receptor activity,copper ion binding,calcium ion binding,protein binding,electron carrier activity,oligosaccharide binding	negative regulation of transcription from RNA polymerase II promoter,response to hypoxia,epithelial to mesenchymal transition,endothelial cell proliferation,sprouting angiogenesis,cellular protein modification process,endocytosis,cell adhesion,aging,positive regulation of epithelial to mesenchymal transition,peptidyl-lysine oxidation,electron transport chain,collagen fibril organization,positive …
C_TIG / C_DMSO	-1.77907	0.000154913	0.0004294	Q9UNN8	PROCR	Endothelial protein C receptor	EPCR_HUMAN	3	extracellular space,extracellular region,centrosome,plasma membrane,integral component of plasma membrane,focal adhesion,cell surface,perinuclear region of cytoplasm,extracellular exosome	protein binding,signaling receptor activity	blood coagulation,negative regulation of coagulation
C_TIG / C_DMSO	-1.68333	5.46391e-08	4.17846e-06	P19320	VCAM1	Vascular cell adhesion protein 1	VCAM1_HUMAN	4	integral component of plasma membrane,podosome,extracellular space,early endosome,endoplasmic reticulum,Golgi apparatus,plasma membrane,microvillus,external side of plasma membrane,cell surface,filopodium,sarcolemma,apical part of cell,extracellular exosome,alpha9-beta1 integrin-vascular cell adhesion molecule-1 complex	integrin binding,primary amine oxidase activity,cell adhesion molecule binding	response to hypoxia,acute inflammatory response,chronic inflammatory response,cell adhesion,heterophilic cell-cell adhesion via plasma membrane cell adhesion molecules,leukocyte cell-cell adhesion,cell-matrix adhesion,aging,response to nutrient,amine metabolic process,response to zinc ion,response to ionizing radiation,membrane to membrane docking,B cell differentiation,response to lipopolysaccha…
C_TIG / C_DMSO	-1.629	0.00110517	0.00144473	P28370	SMARCA1	Probable global transcription activator SNF2L1	SMCA1_HUMAN	2	nucleus,nucleoplasm,NURF complex,intracellular membrane-bounded organelle,CERF complex,ATPase complex	DNA-dependent ATPase activity,Requires Ontology,DNA binding,helicase activity,protein binding,ATP binding,hydrolase activity,nucleosome binding,annealing helicase activity,RNA polymerase II sequence-specific DNA binding transcription factor binding	chromatin remodeling,regulation of transcription, DNA-templated,brain development,neuron differentiation,positive regulation of transcription, DNA-templated,positive regulation of transcription from RNA polymerase II promoter
C_TIG / C_DMSO	-1.57131	4.3929e-09	1.22823e-06	P14635	CCNB1	G2/mitotic-specific cyclin-B1	CCNB1_HUMAN	2	mitochondrial matrix,nucleus,cytoplasm,centrosome,spindle pole,nucleoplasm,cytosol,membrane,cyclin-dependent protein kinase holoenzyme complex,condensed chromosome outer kinetochore,cyclin B1-CDK1 complex	patched binding,protein binding,cyclin-dependent protein serine/threonine kinase regulator activity,protein kinase binding,ubiquitin-like protein ligase binding,cyclin-dependent protein serine/threonine kinase activator activity	regulation of cyclin-dependent protein serine/threonine kinase activity,in utero embryonic development,protein phosphorylation,mitotic spindle organization,mitotic metaphase plate congression,positive regulation of G2/M transition of mitotic cell cycle,mitotic cell cycle phase transition,positive regulation of cyclin-dependent protein serine/threonine kinase activity,positive regulation of mitoti…
C_TIG / C_DMSO	-1.52107	0.000793671	0.00116939	Q9BV57	ADI1	1,2-dihydroxy-3-keto-5-methylthiopentene dioxygenase	MTND_HUMAN	4	nucleus,cytoplasm,cytosol,plasma membrane	iron ion binding,protein binding,acireductone dioxygenase [iron(II)-requiring] activity,oxidoreductase activity	methionine metabolic process,L-methionine biosynthetic process from methylthioadenosine
C_TIG / C_DMSO	-1.51832	9.69655e-05	0.000321035	P35680	HNF1B	Hepatocyte nuclear factor 1-beta	HNF1B_HUMAN	2	nucleus,nucleoplasm,intracellular membrane-bounded organelle,chromatin,transcription factor complex	RNA polymerase II core promoter proximal region sequence-specific DNA binding,RNA polymerase II transcription factor activity, sequence-specific DNA binding,transcription factor activity, sequence-specific DNA binding,protein binding,identical protein binding,macromolecular complex binding	negative regulation of transcription from RNA polymerase II promoter,endodermal cell fate specification,kidney development,inner cell mass cell differentiation,regulation of transcription from RNA polymerase II promoter,Notch signaling pathway,response to xenobiotic stimulus,response to glucose,anterior/posterior pattern specification,positive regulation of gene expression,response to organic cyc…
C_TIG / C_DMSO	-1.51307	7.71677e-09	1.40156e-06	P31350	RRM2	Ribonucleoside-diphosphate reductase subunit M2	RIR2_HUMAN	9	cytosol,nucleus,ribonucleoside-diphosphate reductase complex	ribonucleoside-diphosphate reductase activity, thioredoxin disulfide as acceptor,protein binding,ferric iron binding,protein homodimerization activity	blastocyst development,DNA replication,ribonucleoside diphosphate metabolic process,deoxyribonucleotide biosynthetic process,2'-deoxyribonucleotide biosynthetic process,protein heterotetramerization,positive regulation of G1/S transition of mitotic cell cycle
C_TIG / C_DMSO	-1.49096	0.00495509	0.00402446	Q99959	PKP2	Plakophilin-2	PKP2_HUMAN	2	messenger ribonucleoprotein complex,nucleus,cytoplasm,intermediate filament,plasma membrane,adherens junction,intercalated disc,cornified envelope,nucleoplasm,cell-cell junction,integral component of membrane,cell junction,desmosome	protein kinase C binding,protein binding,sodium channel regulator activity,intermediate filament binding,ion channel binding,alpha-catenin binding,cadherin binding,binding, bridging,cell adhesive protein binding involved in bundle of His cell-Purkinje myocyte communication	desmosome assembly,desmosome organization,cell-cell junction assembly,heart development,positive regulation of sodium ion transport,intermediate filament bundle assembly,maintenance of animal organ identity,ventricular cardiac muscle tissue morphogenesis,protein localization to plasma membrane,cardiac muscle cell action potential involved in contraction,ventricular cardiac muscle cell action pote…
C_TIG / C_DMSO	-1.48979	2.85961e-05	0.000152198	P05121	SERPINE1	Plasminogen activator inhibitor 1	PAI1_HUMAN	13	Requires Ontology,extracellular space,extracellular region,plasma membrane,platelet alpha granule lumen,extracellular exosome,serine protease inhibitor complex,peptidase inhibitor complex	protease binding,serine-type endopeptidase inhibitor activity,receptor binding,protein binding	angiogenesis,regulation of receptor activity,negative regulation of plasminogen activation,negative regulation of endopeptidase activity,negative regulation of smooth muscle cell migration,positive regulation of blood coagulation,negative regulation of blood coagulation,negative regulation of cell migration,positive regulation of interleukin-8 production,negative regulation of cell adhesion media…
C_TIG / C_DMSO	-1.48939	6.66873e-09	1.36032e-06	Q8NBT2	SPC24	Kinetochore protein Spc24	SPC24_HUMAN	3	kinetochore,nucleoplasm,nucleolus,cytosol,Ndc80 complex	microtubule binding,protein binding	chromosome segregation,attachment of spindle microtubules to kinetochore,cell division
C_TIG / C_DMSO	-1.47011	4.74135e-06	5.14595e-05	Q52LW3	ARHGAP29	Rho GTPase-activating protein 29	RHG29_HUMAN	6	cytoplasm,cytosol,macromolecular complex	GTPase activator activity,PDZ domain binding,metal ion binding	Rho protein signal transduction,regulation of small GTPase mediated signal transduction,activation of GTPase activity
C_TIG / C_DMSO	-1.43035	9.77469e-06	7.979e-05	Q9NZU5	LMCD1	LIM and cysteine-rich domains protein 1	LMCD1_HUMAN	4	nucleus,nucleoplasm,cytoplasm	transcription corepressor activity,protein binding,zinc ion binding	negative regulation of transcription from RNA polymerase II promoter,regulation of cardiac muscle hypertrophy,positive regulation of calcineurin-NFAT signaling cascade
C_TIG / C_DMSO	-1.42972	0.000861496	0.00122962	Q9NQW6	ANLN	Anillin	ANLN_HUMAN	9	actomyosin contractile ring,nucleoplasm,cytosol,cell cortex,actin cytoskeleton,midbody,bleb	actin binding,cadherin binding	mitotic cytokinesis,actomyosin contractile ring assembly,septin ring assembly,hematopoietic progenitor cell differentiation,regulation of exit from mitosis,septin ring organization,glomerular visceral epithelial cell migration,positive regulation of bleb assembly
C_TIG / C_DMSO	-1.4224	2.32531e-07	8.44668e-06	Q7Z2K6	ERMP1	Endoplasmic reticulum metallopeptidase 1	ERMP1_HUMAN	2	endoplasmic reticulum,endoplasmic reticulum membrane,membrane,integral component of membrane	protein binding,metalloexopeptidase activity,metal ion binding	endoplasmic reticulum unfolded protein response,proteolysis,cellular response to oxidative stress
C_TIG / C_DMSO	-1.37569	1.1031e-06	2.08198e-05	P02751	FN1	Fibronectin	FINC_HUMAN	49	Requires Ontology,extracellular space,extracellular matrix,extracellular region,fibrinogen complex,basement membrane,endoplasmic reticulum lumen,endoplasmic reticulum-Golgi intermediate compartment,plasma membrane,apical plasma membrane,platelet alpha granule lumen,extracellular exosome,blood microparticle	protease binding,receptor binding,integrin binding,extracellular matrix structural constituent,protein binding,collagen binding,protein C-terminus binding,heparin binding,peptidase activator activity,enzyme binding,identical protein binding,proteoglycan binding,chaperone binding,disordered domain specific binding	angiogenesis,regulation of protein phosphorylation,acute-phase response,cell-substrate junction assembly,cell adhesion,cell-matrix adhesion,calcium-independent cell-matrix adhesion,integrin-mediated signaling pathway,nervous system development,heart development,positive regulation of cell proliferation,regulation of cell shape,response to wounding,positive regulation of gene expression,positive r…
C_TIG / C_DMSO	-1.36389	4.09252e-05	0.000186868	Q8IVL5	P3H2	Prolyl 3-hydroxylase 2	P3H2_HUMAN	3	endoplasmic reticulum,basement membrane,nucleoplasm,endoplasmic reticulum lumen,Golgi apparatus,cytosol,sarcoplasmic reticulum,intracellular membrane-bounded organelle	iron ion binding,procollagen-proline 3-dioxygenase activity,L-ascorbic acid binding	negative regulation of cell proliferation,peptidyl-proline hydroxylation,collagen metabolic process
C_TIG / C_DMSO	-1.35367	0.00106798	0.00141356	Q9NZV1	CRIM1	Cysteine-rich motor neuron 1 protein	CRIM1_HUMAN	2	extracellular region,plasma membrane,integral component of membrane	serine-type endopeptidase inhibitor activity,insulin-like growth factor-activated receptor activity,insulin-like growth factor binding,PDZ domain binding	negative regulation of osteoblast differentiation,negative regulation of BMP signaling pathway,nervous system development,negative regulation of endopeptidase activity,insulin-like growth factor receptor signaling pathway
C_TIG / C_DMSO	-1.33871	3.73733e-07	1.1226e-05	Q6UW63	POGLUT2	Protein O-glucosyltransferase 2	PLGT2_HUMAN	11	endomembrane system,nucleoplasm,endoplasmic reticulum lumen,cytosol	UDP-glucosyltransferase activity,UDP-xylosyltransferase activity,glucosyltransferase activity,Requires Ontology	protein O-linked glycosylation via serine
C_TIG / C_DMSO	-1.32559	0.000562747	0.000943649	Q03169	TNFAIP2	Tumor necrosis factor alpha-induced protein 2	TNAP2_HUMAN	8	extracellular space,exocyst	SNARE binding,protein binding	angiogenesis,exocytosis,cell differentiation,exocyst localization
C_TIG / C_DMSO	-1.3206	0.00024932	0.000572404	Q8NB46	ANKRD52	Serine/threonine-protein phosphatase 6 regulatory ankyrin repeat subunit C	ANR52_HUMAN	2		protein binding
C_TIG / C_DMSO	-1.30287	0.00330673	0.00303326	P02462	COL4A1	Collagen alpha-1(IV) chain	CO4A1_HUMAN	3	Requires Ontology,basement membrane,extracellular space,extracellular matrix,extracellular region,endoplasmic reticulum lumen,collagen type IV trimer	extracellular matrix structural constituent,protein binding,extracellular matrix structural constituent conferring tensile strength,platelet-derived growth factor binding	patterning of blood vessels,brain development,neuromuscular junction development,extracellular matrix organization,epithelial cell differentiation,collagen-activated tyrosine kinase receptor signaling pathway,blood vessel morphogenesis,retinal blood vessel morphogenesis,renal tubule morphogenesis,cellular response to amino acid stimulus,basement membrane organization
C_TIG / C_DMSO	-1.29027	5.35643e-05	0.000220791	P47895	ALDH1A3	Aldehyde dehydrogenase family 1 member A3	AL1A3_HUMAN	3	cytoplasm,cytosol,extracellular exosome	retinal dehydrogenase activity,aldehyde dehydrogenase (NAD) activity,aldehyde dehydrogenase [NAD(P)+] activity,protein homodimerization activity,thyroid hormone binding,NAD+ binding	optic cup morphogenesis involved in camera-type eye development,retinoic acid biosynthetic process,locomotory behavior,nucleus accumbens development,embryonic camera-type eye development,inner ear morphogenesis,retinol metabolic process,retinoic acid metabolic process,retinal metabolic process,positive regulation of apoptotic process,embryonic eye morphogenesis,neuromuscular process controlling b…
C_TIG / C_DMSO	-1.28435	2.89821e-08	3.36888e-06	P07996	THBS1	Thrombospondin-1	TSP1_HUMAN	23	Requires Ontology,extracellular region,extracellular space,endoplasmic reticulum,endoplasmic reticulum lumen,external side of plasma membrane,cell surface,sarcoplasmic reticulum,secretory granule,extracellular matrix,platelet alpha granule,platelet alpha granule lumen,extracellular exosome,fibrinogen complex	phosphatidylserine binding,fibronectin binding,integrin binding,extracellular matrix structural constituent,calcium ion binding,protein binding,heparin binding,fibroblast growth factor binding,low-density lipoprotein particle binding,identical protein binding,laminin binding,proteoglycan binding,transforming growth factor beta binding,fibrinogen binding,collagen V binding	positive regulation of MAP kinase activity,negative regulation of endothelial cell proliferation,negative regulation of cell-matrix adhesion,negative regulation of nitric oxide mediated signal transduction,negative regulation of angiogenesis,negative regulation of endothelial cell chemotaxis,response to hypoxia,sprouting angiogenesis,chronic inflammatory response,negative regulation of antigen pr…
C_TIG / C_DMSO	-1.2739	1.82342e-06	2.81664e-05	Q9NZN4	EHD2	EH domain-containing protein 2	EHD2_HUMAN	18	early endosome,endocytic vesicle,intracellular membrane-bounded organelle,perinuclear region of cytoplasm,recycling endosome membrane,nucleus,cytosol,plasma membrane,caveola,endosome membrane,microtubule cytoskeleton,extrinsic component of membrane,intercellular bridge,extracellular exosome	nucleic acid binding,calcium ion binding,protein binding,ATP binding,GTP binding,hydrolase activity,protein domain specific binding,identical protein binding	endocytosis,endosomal transport,cortical actin cytoskeleton organization,endocytic recycling,cilium morphogenesis,protein localization to plasma membrane,membrane tubulation,positive regulation of myoblast fusion,positive regulation of endocytic recycling
C_TIG / C_DMSO	-1.26958	2.8793e-05	0.000152687	P46013	MKI67	Proliferation marker protein Ki-67	KI67_HUMAN	11	condensed chromosome,nucleus,chromosome,nucleoplasm,nucleolus,membrane,nuclear body	DNA binding,RNA binding,protein binding,ATP binding,protein C-terminus binding	cell proliferation,cell cycle,regulation of mitotic nuclear division,regulation of chromosome segregation,regulation of chromatin organization
C_TIG / C_DMSO	-1.26916	2.20038e-06	3.14991e-05	O15460	P4HA2	Prolyl 4-hydroxylase subunit alpha-2	P4HA2_HUMAN	16	endoplasmic reticulum,nucleoplasm,endoplasmic reticulum lumen,cytosol,intracellular membrane-bounded organelle	procollagen-proline 4-dioxygenase activity,iron ion binding,electron carrier activity,L-ascorbic acid binding	peptidyl-proline hydroxylation to 4-hydroxy-L-proline,electron transport chain
C_TIG / C_DMSO	-1.26495	2.4133e-05	0.000135767	P18858	LIG1	DNA ligase 1	DNLI1_HUMAN	2	nucleus,cytoplasm,mitochondrion,nucleoplasm,intracellular membrane-bounded organelle	DNA binding,DNA ligase activity,DNA ligase (ATP) activity,ATP binding,metal ion binding	V(D)J recombination,DNA ligation,lagging strand elongation,DNA repair,base-excision repair,base-excision repair, gap-filling,mismatch repair,anatomical structure morphogenesis,cell division,DNA biosynthetic process,Okazaki fragment processing involved in mitotic DNA replication
C_TIG / C_DMSO	-1.25464	1.17623e-05	8.73101e-05	Q02241	KIF23	Kinesin-like protein KIF23	KIF23_HUMAN	3	nucleus,microtubule,nucleoplasm,centrosome,spindle,cytosol,focal adhesion,midbody,mitotic spindle,Flemming body,kinesin complex,centralspindlin complex	microtubule motor activity,protein binding,ATP binding,microtubule binding,ATPase activity	mitotic spindle elongation,mitotic cytokinesis,microtubule-based movement,positive regulation of cytokinesis,mitotic spindle midzone assembly
C_TIG / C_DMSO	-1.24641	5.9104e-05	0.000233364	O43854	EDIL3	EGF-like repeat and discoidin I-like domain-containing protein 3	EDIL3_HUMAN	8	Requires Ontology,extracellular exosome,extracellular vesicle	integrin binding,extracellular matrix structural constituent,calcium ion binding	cell adhesion,positive regulation of cell-substrate adhesion
C_TIG / C_DMSO	-1.24601	1.92738e-06	2.93245e-05	P00352	ALDH1A1	Retinal dehydrogenase 1	AL1A1_HUMAN	23	cytoplasm,cytosol,axon,synapse,extracellular exosome	retinal dehydrogenase activity,aldehyde dehydrogenase (NAD) activity,GTPase activator activity,androgen binding,protein binding,benzaldehyde dehydrogenase (NAD+) activity,aminobutyraldehyde dehydrogenase activity,glyceraldehyde-3-phosphate dehydrogenase (NAD+) (non-phosphorylating) activity,NAD binding,Requires Ontology	retinoid metabolic process,cellular aldehyde metabolic process,gamma-aminobutyric acid biosynthetic process,fructosamine catabolic process,maintenance of lens transparency,retinol metabolic process,regulation of catalytic activity,Requires Ontology
C_TIG / C_DMSO	-1.24105	1.7653e-05	0.000108917	P32004	L1CAM	Neural cell adhesion molecule L1	L1CAM_HUMAN	8	plasma membrane,axon,neuronal cell body,focal adhesion,cell surface,integral component of membrane,dendrite,axonal growth cone,Requires Ontology	protein binding,axon guidance receptor activity,protein domain specific binding	chemotaxis,cell adhesion,homophilic cell adhesion via plasma membrane adhesion molecules,cell-matrix adhesion,nervous system development,axon guidance,cell migration,neuron projection development,positive regulation of axon extension,synapse organization,axon development
C_TIG / C_DMSO	-1.22869	0.00220814	0.00229501	P27449	ATP6V0C	V-type proton ATPase 16 kDa proteolipid subunit	VATL_HUMAN	2	integral component of membrane,lysosomal membrane,plasma membrane,focal adhesion,endosome membrane,membrane,phagocytic vesicle membrane,azurophil granule membrane,extracellular exosome,tertiary granule membrane,ficolin-1-rich granule membrane,vacuolar proton-transporting V-type ATPase, V0 domain	protein binding,ubiquitin protein ligase binding,proton-transporting ATP synthase activity, rotational mechanism,proton-transporting ATPase activity, rotational mechanism	ATP synthesis coupled proton transport,regulation of macroautophagy,positive regulation of Wnt signaling pathway
C_TIG / C_DMSO	-1.22705	8.3945e-07	1.76771e-05	O75146	HIP1R	Huntingtin-interacting protein 1-related protein	HIP1R_HUMAN	2	clathrin-coated vesicle,mitochondrion,cytosol,cytoskeleton,plasma membrane,clathrin-coated pit,cell cortex,postsynaptic density,apical plasma membrane,clathrin-coated vesicle membrane,ruffle membrane,dendrite cytoplasm,neuronal cell body,dendritic spine,intracellular membrane-bounded organelle,perinuclear region of cytoplasm,synaptic membrane	protein binding,phosphatidylinositol-4,5-bisphosphate binding,phosphatidylinositol-3,4,5-trisphosphate binding,SH3 domain binding,clathrin binding,clathrin light chain binding,phosphatidylinositol binding,clathrin adaptor activity,identical protein binding,protein homodimerization activity,phosphatidylinositol-3,4-bisphosphate binding,protein heterodimerization activity,actin filament binding,pho…	endocytosis,receptor-mediated endocytosis,apoptotic process,activation of cysteine-type endopeptidase activity involved in apoptotic process,actin filament organization,regulation of endocytosis,negative regulation of actin filament polymerization,positive regulation of protein binding,regulation of actin cytoskeleton organization,negative regulation of Arp2/3 complex-mediated actin nucleation,po…
C_TIG / C_DMSO	-1.22061	0.000163756	0.000442262	P31321	PRKAR1B	cAMP-dependent protein kinase type I-beta regulatory subunit	KAP1_HUMAN	2	cytoplasm,multivesicular body,cytosol,plasma membrane,ciliary base,Requires Ontology,glutamatergic synapse,cAMP-dependent protein kinase complex	cAMP-dependent protein kinase inhibitor activity,protein binding,cAMP-dependent protein kinase regulator activity,cAMP binding,protein kinase A catalytic subunit binding	protein phosphorylation,learning or memory,modulation of synaptic transmission,Requires Ontology,negative regulation of cAMP-dependent protein kinase activity
C_TIG / C_DMSO	-1.20233	2.36978e-06	3.27008e-05	P04181	OAT	Ornithine aminotransferase, mitochondrial	OAT_HUMAN	15	cytoplasm,nucleoplasm,mitochondrion,mitochondrial matrix	ornithine-oxo-acid transaminase activity,protein binding,pyridoxal phosphate binding,identical protein binding,ornithine(lysine) transaminase activity	visual perception,arginine catabolic process to proline via ornithine,arginine catabolic process to glutamate,L-proline biosynthetic process
C_TIG / C_DMSO	-1.2018	1.23759e-06	2.23381e-05	P61812	TGFB2	Transforming growth factor beta-2 proprotein	TGFB2_HUMAN	3	extracellular space,extracellular region,axon,platelet alpha granule lumen,neuronal cell body,Requires Ontology	beta-amyloid binding,receptor binding,type II transforming growth factor beta receptor binding,cytokine activity,transforming growth factor beta receptor binding,protein binding,growth factor activity,type III transforming growth factor beta receptor binding,protein homodimerization activity	regulation of complement-dependent cytotoxicity,cell morphogenesis,skeletal system development,eye development,response to hypoxia,kidney development,epithelial to mesenchymal transition,neural tube closure,hair follicle development,heart morphogenesis,outflow tract septum morphogenesis,membranous septum morphogenesis,heart valve morphogenesis,atrioventricular valve morphogenesis,pulmonary valve …
C_TIG / C_DMSO	-1.2006	0.00113972	0.00147438	Q6VY07	PACS1	Phosphofurin acidic cluster sorting protein 1	PACS1_HUMAN	2	Golgi apparatus,cytosol,COPI-coated vesicle	protein binding,ion channel binding	protein localization to Golgi apparatus,protein localization to plasma membrane
C_TIG / C_DMSO	-1.20052	7.71473e-07	1.64846e-05	P00374	DHFR	Dihydrofolate reductase	DYR_HUMAN	2	mitochondrion,cytosol	translation repressor activity, nucleic acid binding,mRNA binding,dihydrofolate reductase activity,folic acid binding,NADP binding,NADPH binding,sequence-specific mRNA binding	glycine biosynthetic process,tetrahydrobiopterin biosynthetic process,one-carbon metabolic process,negative regulation of translation,axon regeneration,response to methotrexate,dihydrofolate metabolic process,tetrahydrofolate metabolic process,tetrahydrofolate biosynthetic process,folic acid metabolic process,positive regulation of nitric-oxide synthase activity,regulation of removal of superoxid…
C_TIG / C_DMSO	-1.19545	0.00112501	0.00146343	P53602	MVD	Diphosphomevalonate decarboxylase	MVD1_HUMAN	3	peroxisome,cytosol	diphosphomevalonate decarboxylase activity,ATP binding,Hsp70 protein binding,protein homodimerization activity	cholesterol biosynthetic process,positive regulation of cell proliferation,isoprenoid biosynthetic process,isopentenyl diphosphate biosynthetic process, mevalonate pathway
C_TIG / C_DMSO	-1.19379	0.00107206	0.00141566	Q8NEM2	SHCBP1	SHC SH2 domain-binding protein 1	SHCBP_HUMAN	3	cytoplasm,spindle,midbody	protein binding,SH2 domain binding	fibroblast growth factor receptor signaling pathway,regulation of neural precursor cell proliferation
C_TIG / C_DMSO	-1.18162	2.03689e-06	3.03549e-05	P14923	JUP	Junction plakoglobin	PLAK_HUMAN	3	hemidesmosome,adherens junction,cornified envelope,extracellular region,nucleus,cytoplasm,cytosol,cytoskeleton,intermediate filament,plasma membrane,cell-cell junction,zonula adherens,fascia adherens,focal adhesion,cytoplasmic side of plasma membrane,intercalated disc,actin cytoskeleton,apicolateral plasma membrane,lateral plasma membrane,Z disc,desmosome,specific granule lumen,extracellular exos…	transcription coactivator activity,structural molecule activity,protein binding,protein kinase binding,protein phosphatase binding,protein homodimerization activity,macromolecular complex binding,alpha-catenin binding,cadherin binding,cell adhesion molecule binding,cell adhesive protein binding involved in bundle of His cell-Purkinje myocyte communication,Requires Ontology	positive regulation of cell-matrix adhesion,desmosome assembly,cell migration,regulation of cell proliferation,positive regulation of protein import into nucleus,negative regulation of blood vessel endothelial cell migration,skin development,positive regulation of angiogenesis,positive regulation of transcription from RNA polymerase II promoter,detection of mechanical stimulus,positive regulation…
C_TIG / C_DMSO	-1.17883	3.36315e-06	4.12451e-05	P39060	COL18A1	Collagen alpha-1(XVIII) chain	COIA1_HUMAN	4	Requires Ontology,extracellular space,extracellular matrix,extracellular region,basement membrane,endoplasmic reticulum lumen,extracellular exosome,collagen trimer	extracellular matrix structural constituent,extracellular matrix structural constituent conferring tensile strength,metal ion binding	angiogenesis,endothelial cell morphogenesis,cell adhesion,visual perception,negative regulation of cell proliferation,animal organ morphogenesis,extracellular matrix organization
C_TIG / C_DMSO	-1.1777	0.000488045	0.000863213	Q03013	GSTM4	Glutathione S-transferase Mu 4	GSTM4_HUMAN	2	cytoplasm,cytosol,intercellular bridge	glutathione transferase activity,leukotriene-C4 synthase activity,protein binding,enzyme binding,protein homodimerization activity,glutathione binding	glutathione metabolic process,nitrobenzene metabolic process,xenobiotic catabolic process,long-chain fatty acid biosynthetic process
C_TIG / C_DMSO	-1.16834	3.71528e-07	1.1226e-05	Q9NX18	SDHAF2	Succinate dehydrogenase assembly factor 2, mitochondrial	SDHF2_HUMAN	4	mitochondrion,nucleolus,mitochondrial matrix,cytosol	protein binding	protein dephosphorylation,negative regulation of epithelial to mesenchymal transition,negative regulation of canonical Wnt signaling pathway,tricarboxylic acid cycle,mitochondrial electron transport, succinate to ubiquinone,protein-FAD linkage,mitochondrial respiratory chain complex II assembly
C_TIG / C_DMSO	-1.15106	7.11207e-06	6.60309e-05	P13611	VCAN	Versican core protein	CSPG2_HUMAN	12	Requires Ontology,extracellular matrix,photoreceptor outer segment,extracellular region,extracellular space,endoplasmic reticulum lumen,Golgi lumen,membrane,interphotoreceptor matrix,lysosomal lumen	calcium ion binding,protein binding,glycosaminoglycan binding,hyaluronic acid binding,extracellular matrix structural constituent conferring compression resistance,carbohydrate binding	skeletal system development,osteoblast differentiation,cell adhesion,multicellular organism development,central nervous system development,cell recognition
C_TIG / C_DMSO	-1.1458	5.17237e-06	5.42632e-05	P04040	CAT	Catalase	CATA_HUMAN	16	cytoplasm,mitochondrion,peroxisome,extracellular region,mitochondrial intermembrane space,lysosome,peroxisomal membrane,peroxisomal matrix,endoplasmic reticulum,Golgi apparatus,cytosol,plasma membrane,focal adhesion,membrane,secretory granule lumen,intracellular membrane-bounded organelle,Requires Ontology,extracellular exosome,ficolin-1-rich granule lumen,macromolecular complex	peroxisome targeting sequence binding,aminoacylase activity,catalase activity,antioxidant activity,oxidoreductase activity, acting on peroxide as acceptor,enzyme binding,heme binding,identical protein binding,protein homodimerization activity,metal ion binding,NADP binding	response to reactive oxygen species,osteoblast differentiation,ureteric bud development,response to hypoxia,triglyceride metabolic process,aging,cholesterol metabolic process,aerobic respiration,response to xenobiotic stimulus,response to light intensity,UV protection,response to ozone,response to lead ion,positive regulation of phosphatidylinositol 3-kinase signaling,response to activity,respons…
C_TIG / C_DMSO	-1.14505	1.63106e-07	7.66158e-06	P56159	GFRA1	GDNF family receptor alpha-1	GFRA1_HUMAN	6	external side of plasma membrane,multivesicular body,Golgi apparatus,plasma membrane,extrinsic component of membrane,axon,anchored component of membrane,neuronal cell body,extracellular exosome,receptor complex,plasma membrane protein complex	neurotrophin receptor activity,receptor binding,integrin binding,glial cell-derived neurotrophic factor receptor activity,signaling receptor activity	kidney development,cell surface receptor signaling pathway,nervous system development,aging,male gonad development,cell migration,neuron projection development,glial cell-derived neurotrophic factor receptor signaling pathway,neurotrophin signaling pathway,positive regulation of peptidyl-tyrosine phosphorylation
C_TIG / C_DMSO	-1.14019	4.38866e-05	0.000196207	Q96RT1	ERBIN	Erbin	ERBIN_HUMAN	6	basolateral plasma membrane,basement membrane,nucleus,cytoplasm,plasma membrane,basal plasma membrane,nuclear speck,cell junction,hemidesmosome,nuclear membrane,postsynapse,glutamatergic synapse	receptor binding,ErbB-2 class receptor binding,structural constituent of cytoskeleton,protein binding	protein targeting,cell adhesion,signal transduction,epidermal growth factor receptor signaling pathway,integrin-mediated signaling pathway,negative regulation of NF-kappaB transcription factor activity,response to muramyl dipeptide,response to lipopolysaccharide,intermediate filament cytoskeleton organization,basal protein localization,establishment or maintenance of epithelial cell apical/basal …
C_TIG / C_DMSO	-1.12603	0.000106405	0.000339475	O00468	AGRN	Agrin	AGRIN_HUMAN	4	Requires Ontology,extracellular region,basement membrane,Golgi lumen,plasma membrane,integral component of membrane,lysosomal lumen,synapse,extracellular exosome	dystroglycan binding,structural constituent of cytoskeleton,extracellular matrix structural constituent,calcium ion binding,protein binding,sialic acid binding,chondroitin sulfate binding,laminin binding,heparan sulfate proteoglycan binding	cytoskeleton organization,signal transduction,G-protein coupled acetylcholine receptor signaling pathway,neuromuscular junction development,animal organ morphogenesis,tissue development,receptor clustering,positive regulation of GTPase activity,clustering of voltage-gated sodium channels,positive regulation of synaptic growth at neuromuscular junction,positive regulation of transcription from RNA…
C_TIG / C_DMSO	-1.12461	2.04708e-07	7.93175e-06	P42224	STAT1	Signal transducer and activator of transcription 1-alpha/beta	STAT1_HUMAN	34	nucleus,chromatin,nucleoplasm,nucleolus,cytoplasm,cytosol,axon,dendrite,perinuclear region of cytoplasm,ISGF3 complex,RNA polymerase II transcription factor complex,macromolecular complex	RNA polymerase II regulatory region sequence-specific DNA binding,RNA polymerase II core promoter proximal region sequence-specific DNA binding,RNA polymerase II core promoter sequence-specific DNA binding,RNA polymerase II transcription factor activity, sequence-specific DNA binding,transcription corepressor binding,transcription coactivator binding,double-stranded DNA binding,transcription fact…	endothelial cell migration,negative regulation of transcription from RNA polymerase II promoter,negative regulation of endothelial cell proliferation,positive regulation of mesenchymal cell proliferation,positive regulation of defense response to virus by host,negative regulation of mesenchymal to epithelial transition involved in metanephros morphogenesis,defense response,JAK-STAT cascade,respon…
C_TIG / C_DMSO	-1.12116	1.90446e-07	7.71426e-06	P26358	DNMT1	DNA (cytosine-5)-methyltransferase 1	DNMT1_HUMAN	11	nucleus,nucleoplasm,replication fork,pericentric heterochromatin	DNA binding,RNA binding,DNA (cytosine-5-)-methyltransferase activity,protein binding,zinc ion binding,methyl-CpG binding,DNA-methyltransferase activity,promoter-specific chromatin binding	negative regulation of transcription from RNA polymerase II promoter,DNA methylation,methylation-dependent chromatin silencing,Ras protein signal transduction,maintenance of DNA methylation,positive regulation of gene expression,negative regulation of gene expression,DNA methylation involved in embryo development,positive regulation of histone H3-K4 methylation,negative regulation of histone H3-K…
C_TIG / C_DMSO	-1.11104	1.04309e-06	2.03438e-05	Q8NF37	LPCAT1	Lysophosphatidylcholine acyltransferase 1	PCAT1_HUMAN	5	Golgi membrane,endoplasmic reticulum,endoplasmic reticulum membrane,Golgi apparatus,lipid particle,plasma membrane,membrane,integral component of membrane,azurophil granule membrane	1-acylglycerol-3-phosphate O-acyltransferase activity,calcium ion binding,2-acylglycerol-3-phosphate O-acyltransferase activity,1-alkenylglycerophosphocholine O-acyltransferase activity,1-acylglycerophosphocholine O-acyltransferase activity,1-alkylglycerophosphocholine O-acyltransferase activity,1-alkylglycerophosphocholine O-acetyltransferase activity,plasmalogen synthase activity	phosphatidic acid biosynthetic process,phospholipid biosynthetic process,phosphatidylglycerol acyl-chain remodeling,phosphatidylcholine acyl-chain remodeling,surfactant homeostasis,positive regulation of protein catabolic process,retina development in camera-type eye,negative regulation of phosphatidylcholine biosynthetic process
C_TIG / C_DMSO	-1.10927	0.0105382	0.00686789	Q92930	RAB8B	Ras-related protein Rab-8B	RAB8B_HUMAN	2	endosome,plasma membrane,synaptic vesicle,trans-Golgi network transport vesicle,nucleoplasm,peroxisomal membrane,nuclear body,phagocytic vesicle membrane,intracellular membrane-bounded organelle,phagocytic vesicle,perinuclear region of cytoplasm,cell tip,recycling endosome membrane,extracellular exosome	GTPase activity,receptor binding,protein binding,GTP binding,GDP binding,TPR domain binding	cilium morphogenesis,vesicle docking involved in exocytosis,protein secretion,regulation of exocytosis,antigen processing and presentation,positive regulation of cell projection organization,cellular response to insulin stimulus,protein import into peroxisome membrane,Golgi vesicle fusion to target membrane,positive regulation of corticotropin secretion,protein localization to plasma membrane,Req…
C_TIG / C_DMSO	-1.09953	0.00495392	0.00402446	P06400	RB1	Retinoblastoma-associated protein	RB_HUMAN	2	cyclin/CDK positive transcription elongation factor complex,chromatin,nucleus,nucleoplasm,spindle,cytosol,PML body,Rb-E2F complex,chromatin lock complex,transcription factor complex,SWI/SNF complex	RNA polymerase II regulatory region sequence-specific DNA binding,transcription corepressor activity,protein binding,kinase binding,ubiquitin protein ligase binding,identical protein binding,phosphoprotein binding,RNA polymerase II sequence-specific DNA binding transcription factor binding,importin-alpha family protein binding,disordered domain specific binding,Requires Ontology	negative regulation of gene expression,positive regulation of transcription regulatory region DNA binding,negative regulation of transcription from RNA polymerase II promoter,tissue homeostasis,chondrocyte differentiation,aortic valve morphogenesis,chromatin remodeling,regulation of transcription, DNA-templated,negative regulation of protein kinase activity,Ras protein signal transduction,spermat…
C_TIG / C_DMSO	-1.09887	7.93341e-05	0.000282185	Q13443	ADAM9	Disintegrin and metalloproteinase domain-containing protein 9	ADAM9_HUMAN	4	extracellular space,focal adhesion,cell surface,integral component of membrane,intrinsic component of external side of plasma membrane,extracellular exosome	metalloendopeptidase activity,protein kinase C binding,integrin binding,protein binding,collagen binding,metallopeptidase activity,SH3 domain binding,laminin binding,metal ion binding	positive regulation of MAP kinase activity,membrane protein ectodomain proteolysis,membrane protein intracellular domain proteolysis,cell adhesion,cell-matrix adhesion,transforming growth factor beta receptor signaling pathway,integrin-mediated signaling pathway,response to manganese ion,cell migration,keratinocyte differentiation,positive regulation of cell migration,cell adhesion mediated by in…
C_TIG / C_DMSO	-1.09651	0.00563752	0.00442655	O14879	IFIT3	Interferon-induced protein with tetratricopeptide repeats 3	IFIT3_HUMAN	2	cytosol,cytoplasm,mitochondrion	molecular_function,RNA binding,protein binding,identical protein binding	negative regulation of cell proliferation,response to virus,cellular response to interferon-alpha,negative regulation of apoptotic process,innate immune response,defense response to virus
C_TIG / C_DMSO	-1.08724	0.000163726	0.000442262	Q86XE5	HOGA1	4-hydroxy-2-oxoglutarate aldolase, mitochondrial	HOGA1_HUMAN	4	mitochondrion,mitochondrial matrix	protein binding,4-hydroxy-2-oxoglutarate aldolase activity,protein homodimerization activity	glyoxylate catabolic process,4-hydroxyproline catabolic process,oxalate metabolic process,pyruvate biosynthetic process,glyoxylate metabolic process
C_TIG / C_DMSO	-1.08668	2.14741e-05	0.000125814	Q9UDY8	MALT1	Mucosa-associated lymphoid tissue lymphoma translocation protein 1	MALT1_HUMAN	4	fibrillar center,nucleus,cytoplasm,cytosol,perinuclear region of cytoplasm,polkadots,CBM complex,macromolecular complex	kinase activator activity,protease binding,endopeptidase activity,cysteine-type endopeptidase activity,ubiquitin-protein transferase activity,protein binding,peptidase activity,identical protein binding,protein self-association	regulation of apoptotic process,B-1 B cell differentiation,positive regulation of T cell cytokine production,proteolysis,defense response,activation of NF-kappaB-inducing kinase activity,response to fungus,protein ubiquitination,positive regulation of protein ubiquitination,lipopolysaccharide-mediated signaling pathway,positive regulation of interleukin-1 beta production,positive regulation of in…
C_TIG / C_DMSO	-1.08285	1.42865e-05	9.58343e-05	O00264	PGRMC1	Membrane-associated progesterone receptor component 1	PGRC1_HUMAN	4	endomembrane system,membrane,mitochondrial outer membrane,endoplasmic reticulum,plasma membrane,integral component of plasma membrane,smooth endoplasmic reticulum membrane,specific granule membrane,neuron projection,neuronal cell body,cell body,synapse	beta-amyloid binding,steroid binding,protein binding,heme binding,protein homodimerization activity,metal ion binding	heme biosynthetic process,axon guidance,memory,associative learning,modification of synaptic structure,positive regulation of protein localization to plasma membrane,Requires Ontology
C_TIG / C_DMSO	-1.07976	0.0021232	0.00223389	Q13308	PTK7	Inactive tyrosine-protein kinase 7	PTK7_HUMAN	3	plasma membrane,cell-cell junction,integral component of plasma membrane,focal adhesion	protein kinase activity,protein binding,ATP binding,cell adhesion molecule binding,coreceptor activity involved in Wnt signaling pathway, planar cell polarity pathway	establishment of planar polarity,kidney development,ventricular septum development,axis elongation,protein phosphorylation,cell adhesion,signal transduction,positive regulation of neuron projection development,cell migration,actin cytoskeleton reorganization,wound healing,establishment of epithelial cell apical/basal polarity,convergent extension,lung-associated mesenchyme development,regulation …
C_TIG / C_DMSO	-1.07597	0.00512894	0.00413101	Q13546	RIPK1	Receptor-interacting serine/threonine-protein kinase 1	RIPK1_HUMAN	2	mitochondrion,cytosol,plasma membrane,endosome membrane,membrane raft,death-inducing signaling complex,macromolecular complex,receptor complex,ripoptosome	protein kinase activity,protein serine/threonine kinase activity,JUN kinase kinase kinase activity,protein serine/threonine/tyrosine kinase activity,death receptor binding,protein binding,ATP binding,ubiquitin protein ligase binding,identical protein binding,protein homodimerization activity,macromolecular complex binding,death domain binding,Requires Ontology	MAPK cascade,positive regulation of protein phosphorylation,apoptotic process,inflammatory response,cell death,positive regulation of necrotic cell death,positive regulation of interleukin-8 production,positive regulation of tumor necrosis factor production,tumor necrosis factor-mediated signaling pathway,response to tumor necrosis factor,peptidyl-serine autophosphorylation,positive regulation of…
C_TIG / C_DMSO	-1.07299	1.20281e-06	2.21226e-05	Q01581	HMGCS1	Hydroxymethylglutaryl-CoA synthase, cytoplasmic	HMCS1_HUMAN	2	cytosol,cytoplasm	hydroxymethylglutaryl-CoA synthase activity,protein homodimerization activity	acetyl-CoA metabolic process,lipid metabolic process,cholesterol biosynthetic process,farnesyl diphosphate biosynthetic process, mevalonate pathway
C_TIG / C_DMSO	-1.07245	0.00653279	0.00489665	Q86Y39	NDUFA11	NADH dehydrogenase [ubiquinone] 1 alpha subcomplex subunit 11	NDUAB_HUMAN	2	mitochondrion,mitochondrial inner membrane,mitochondrial respiratory chain complex I	protein binding	mitochondrial respiratory chain complex I assembly
C_TIG / C_DMSO	-1.07165	0.00630166	0.00478761	P09669	COX6C	Cytochrome c oxidase subunit 6C	COX6C_HUMAN	2	mitochondrion,mitochondrial inner membrane,mitochondrial respiratory chain complex IV,integral component of membrane,mitochondrial membrane	protein binding	generation of precursor metabolites and energy
C_TIG / C_DMSO	-1.06988	0.00179409	0.0020014	Q9BVA1	TUBB2B	Tubulin beta-2B chain	TBB2B_HUMAN	2	cytoplasm,microtubule,nucleus,microtubule cytoskeleton,Requires Ontology	GTPase activity,structural constituent of cytoskeleton,protein binding,GTP binding,protein heterodimerization activity	microtubule cytoskeleton organization,mitotic cell cycle,neuron migration,microtubule-based process,modulation of synaptic transmission,positive regulation of axon guidance,embryonic brain development
C_TIG / C_DMSO	-1.06961	5.03266e-07	1.32954e-05	O15121	DEGS1	Sphingolipid delta(4)-desaturase DES1	DEGS1_HUMAN	3	mitochondrion,endoplasmic reticulum,endoplasmic reticulum membrane,plasma membrane,integral component of plasma membrane,membrane,mitochondrial membrane,specific granule membrane	protein binding,electron carrier activity,sphingolipid delta-4 desaturase activity,retinol isomerase activity	unsaturated fatty acid biosynthetic process,electron transport chain,sphingolipid biosynthetic process,myelin maintenance,ceramide biosynthetic process
C_TIG / C_DMSO	-1.05646	1.6025e-06	2.58331e-05	P20337	RAB3B	Ras-related protein Rab-3B	RAB3B_HUMAN	3	endosome,plasma membrane,synaptic vesicle,Requires Ontology,anchored component of synaptic vesicle membrane,cytoplasm,Golgi apparatus,cytosol,vesicle,perinuclear region of cytoplasm,extracellular exosome	GTPase activity,protein binding,GTP binding,GDP binding,myosin V binding	vesicle docking involved in exocytosis,protein secretion,regulation of exocytosis,antigen processing and presentation,positive regulation of dopamine uptake involved in synaptic transmission,protein localization to plasma membrane,regulation of vesicle size,Requires Ontology
C_TIG / C_DMSO	-1.04513	0.00208746	0.00220588	Q7Z7L1	SLFN11	Schlafen family member 11	SLN11_HUMAN	2	nucleus,nucleoplasm,cytosol,Requires Ontology	tRNA binding,helicase activity,protein binding,ATP binding,ATPase activity	immune system process,cellular response to DNA damage stimulus,negative regulation of DNA replication,positive regulation of cell death,replication fork arrest,defense response to virus,negative regulation of G1/S transition of mitotic cell cycle
C_TIG / C_DMSO	-1.04062	1.69108e-06	2.64493e-05	Q9Y570	PPME1	Protein phosphatase methylesterase 1	PPME1_HUMAN	9	nucleoplasm	protein phosphatase inhibitor activity,protein binding,protein phosphatase regulator activity,protein kinase binding,protein phosphatase binding,cadherin binding,protein phosphatase 2A binding,protein C-terminal methylesterase activity,protein methylesterase activity	G2/M transition of mitotic cell cycle,protein demethylation,negative regulation of catalytic activity
C_TIG / C_DMSO	-1.03721	3.15155e-07	1.07187e-05	Q9C0H2	TTYH3	Protein tweety homolog 3	TTYH3_HUMAN	4	plasma membrane,extracellular exosome,chloride channel complex	intracellular calcium activated chloride channel activity,chloride channel activity,volume-sensitive chloride channel activity	chloride transport,ion transmembrane transport
C_TIG / C_DMSO	-1.03593	0.0117167	0.0074245	P30260	CDC27	Cell division cycle protein 27 homolog	CDC27_HUMAN	3	cytoplasm,nucleus,nucleoplasm,anaphase-promoting complex,centrosome,spindle,cytosol,mitotic spindle	protein binding,protein phosphatase binding	metaphase/anaphase transition of mitotic cell cycle,protein ubiquitination,anaphase-promoting complex-dependent catabolic process,positive regulation of mitotic metaphase/anaphase transition,cell division,protein K11-linked ubiquitination
C_TIG / C_DMSO	-1.01791	0.00042414	0.000792638	Q00403	GTF2B	Transcription initiation factor IIB	TF2B_HUMAN	3	nucleus,nucleoplasm,chromosome,nuclear body,transcription factor TFIID complex,protein-DNA complex,RNA polymerase II transcription factor complex,transcriptional preinitiation complex	RNA polymerase II core promoter sequence-specific DNA binding,RNA polymerase II core binding,histone acetyltransferase activity,protein binding,zinc ion binding,obsolete general RNA polymerase II transcription factor activity,acetyltransferase activity,TBP-class protein binding,thyroid hormone receptor binding,Requires Ontology,promoter-specific chromatin binding	transcriptional start site selection at RNA polymerase II promoter,DNA-templated transcription, initiation,transcription from RNA polymerase II promoter,transcription initiation from RNA polymerase II promoter,protein acetylation,histone acetylation,viral transcription,RNA polymerase II transcriptional preinitiation complex assembly,positive regulation of core promoter binding,RNA Polymerase II c…
C_TIG / C_DMSO	-1.01572	0.0270833	0.0138126	Q13614	MTMR2	Myotubularin-related protein 2	MTMR2_HUMAN	2	nucleus,cytoplasm,vacuolar membrane,cytosol,synaptic vesicle,postsynaptic density,axon,dendrite,early endosome membrane,dendritic spine,intracellular membrane-bounded organelle,perinuclear region of cytoplasm,extracellular exosome,synaptic membrane	phosphatidylinositol-3-phosphatase activity,protein tyrosine phosphatase activity,protein binding,protein tyrosine/serine/threonine phosphatase activity,identical protein binding,phosphatidylinositol-3,5-bisphosphate 3-phosphatase activity	negative regulation of receptor internalization,protein dephosphorylation,phosphatidylinositol biosynthetic process,negative regulation of myelination,myelin assembly,peptidyl-tyrosine dephosphorylation,negative regulation of endocytosis,inositol phosphate dephosphorylation,phosphatidylinositol dephosphorylation,neuron development,regulation of phosphatidylinositol dephosphorylation,negative regu…
C_TIG / C_DMSO	-1.01147	6.5667e-05	0.000251752	Q9BUT1	BDH2	3-hydroxybutyrate dehydrogenase type 2	BDH2_HUMAN	5	mitochondrion,cytoplasm,cytosol,extracellular exosome	3-hydroxybutyrate dehydrogenase activity,protein binding,oxidoreductase activity,oxidoreductase activity, acting on the CH-OH group of donors, NAD or NADP as acceptor,oxidoreductase activity, acting on the CH-CH group of donors, NAD or NADP as acceptor,NAD binding	fatty acid beta-oxidation,siderophore biosynthetic process,epithelial cell differentiation,heme metabolic process,iron ion homeostasis
C_TIG / C_DMSO	-1.01128	0.00013385	0.000392896	Q6UVY6	MOXD1	DBH-like monooxygenase protein 1	MOXD1_HUMAN	2	extracellular space,secretory granule membrane,integral component of membrane,endoplasmic reticulum membrane	dopamine beta-monooxygenase activity,copper ion binding,protein binding	octopamine biosynthetic process,dopamine catabolic process,norepinephrine biosynthetic process
C_TIG / C_DMSO	-1.00416	0.000162759	0.000440799	Q86XZ4	SPATS2	Spermatogenesis-associated serine-rich protein 2	SPAS2_HUMAN	2	cytoplasm,cytosol	RNA binding
C_TIG / C_DMSO	-0.996703	0.000183198	0.000472382	Q2NKX8	ERCC6L	DNA excision repair protein ERCC-6-like	ERC6L_HUMAN	3	kinetochore,cytosol,membrane	DNA binding,DNA helicase activity,protein binding,ATP binding,DNA translocase activity,ATPase activity	cell cycle,DNA duplex unwinding,cell division
C_TIG / C_DMSO	-0.996662	7.39191e-05	0.000272946	P18827	SDC1	Syndecan-1	SDC1_HUMAN	2	cell surface,Golgi lumen,plasma membrane,integral component of plasma membrane,external side of plasma membrane,lysosomal lumen,extracellular exosome,macromolecular complex	protein binding,protein C-terminus binding,identical protein binding	ureteric bud development,inflammatory response,response to toxic substance,cell migration,wound healing,odontogenesis,response to hydrogen peroxide,myoblast development,response to glucocorticoid,response to cAMP,response to calcium ion,striated muscle cell development,Sertoli cell development,canonical Wnt signaling pathway,positive regulation of exosomal secretion,positive regulation of extrace…
C_TIG / C_DMSO	-0.993814	9.35397e-08	6.17787e-06	Q99661	KIF2C	Kinesin-like protein KIF2C	KIF2C_HUMAN	2	kinetochore,cytoplasmic microtubule,centrosome,spindle,microtubule,chromosome, centromeric region,nucleus,cytosol,microtubule cytoskeleton,membrane,microtubule plus-end,kinesin complex	microtubule motor activity,protein binding,ATP binding,microtubule binding,ATPase activity,centromeric DNA binding,microtubule plus-end binding	microtubule-based movement,microtubule depolymerization,mitotic metaphase plate congression,establishment or maintenance of microtubule cytoskeleton polarity,cell division,metaphase plate congression,attachment of mitotic spindle microtubules to kinetochore,regulation of chromosome segregation
C_TIG / C_DMSO	-0.99361	1.10264e-05	8.45456e-05	Q8NBJ4	GOLM1	Golgi membrane protein 1	GOLM1_HUMAN	3	Golgi apparatus,extracellular space,endoplasmic reticulum lumen,integral component of plasma membrane	protein binding	nucleus organization,regulation of lipid metabolic process
C_TIG / C_DMSO	-0.989666	3.06727e-07	1.07187e-05	Q9UBU8	MORF4L1	Mortality factor 4-like protein 1	MO4L1_HUMAN	3	nucleosome,nucleoplasm,nuclear speck,NuA4 histone acetyltransferase complex,histone acetyltransferase complex,Sin3 complex	chromatin binding,protein binding,protein N-terminus binding	double-strand break repair via homologous recombination,cell proliferation,histone acetylation,histone deacetylation,heterochromatin assembly,regulation of growth,histone H4 acetylation,histone H2A acetylation,regulation of cell cycle,positive regulation of double-strand break repair via homologous recombination
C_TIG / C_DMSO	-0.982996	0.00065158	0.00102616	O00244	ATOX1	Copper transport protein ATOX1	ATOX1_HUMAN	3	cytosol	copper ion binding,protein binding,metallochaperone activity,copper chaperone activity,copper-dependent protein binding,cuprous ion binding	copper ion transport,cellular copper ion homeostasis,response to oxidative stress
C_TIG / C_DMSO	-0.981584	0.000655229	0.00102757	Q5VTR2	RNF20	E3 ubiquitin-protein ligase BRE1A	BRE1A_HUMAN	2	nucleus,nucleoplasm,nucleolus,ubiquitin ligase complex,HULC complex	ubiquitin-protein transferase activity,p53 binding,chromatin binding,transcription coactivator activity,mRNA 3'-UTR binding,protein binding,ubiquitin protein ligase binding,histone binding,identical protein binding,metal ion binding	regulation of mitotic cell cycle,protein polyubiquitination,chromatin organization,regulation of transcription, DNA-templated,ubiquitin-dependent protein catabolic process,histone monoubiquitination,negative regulation of cell migration,positive regulation of histone methylation,histone H2B ubiquitination,positive regulation of transcription, DNA-templated,negative regulation of mRNA polyadenylat…
C_TIG / C_DMSO	-0.980719	1.12959e-05	8.54808e-05	Q02809	PLOD1	Procollagen-lysine,2-oxoglutarate 5-dioxygenase 1	PLOD1_HUMAN	16	endoplasmic reticulum,endoplasmic reticulum membrane,rough endoplasmic reticulum membrane,extracellular exosome,catalytic complex	procollagen glucosyltransferase activity,iron ion binding,protein binding,procollagen-lysine 5-dioxygenase activity,L-ascorbic acid binding	protein O-linked glycosylation,response to hypoxia,epidermis development,peptidyl-lysine hydroxylation
C_TIG / C_DMSO	-0.980226	0.0148195	0.00879822	P46100	ATRX	Transcriptional regulator ATRX	ATRX_HUMAN	2	chromosome, telomeric region,nuclear chromosome,condensed chromosome, centromeric region,heterochromatin,nucleus,nucleoplasm,pericentric heterochromatin,nuclear body,PML body,Requires Ontology	DNA binding,DNA helicase activity,chromatin binding,protein binding,ATP binding,DNA translocase activity,ATPase activity,methylated histone binding,histone binding,metal ion binding,chromo shadow domain binding	meiotic spindle organization,DNA repair,DNA methylation,nucleosome assembly,DNA replication-independent nucleosome assembly,chromatin remodeling,regulation of transcription, DNA-templated,spermatogenesis,positive regulation of nuclear cell cycle DNA replication,DNA damage response, signal transduction by p53 class mediator,forebrain development,replication fork processing,positive regulation of t…
C_TIG / C_DMSO	-0.978188	1.03998e-05	8.27997e-05	Q96KB5	PBK	Lymphokine-activated killer T-cell-originated protein kinase	TOPK_HUMAN	3	nucleus	protein serine/threonine kinase activity,MAP kinase kinase activity,protein tyrosine kinase activity,protein binding,ATP binding,Requires Ontology	MAPK cascade,mitotic cell cycle,negative regulation of protein phosphorylation,peptidyl-tyrosine phosphorylation,negative regulation of proteasomal ubiquitin-dependent protein catabolic process,negative regulation of stress-activated MAPK cascade,cellular response to UV,negative regulation of inflammatory response
C_TIG / C_DMSO	-0.975423	0.000821549	0.00119073	P37268	FDFT1	Squalene synthase	FDFT_HUMAN	2	endoplasmic reticulum membrane,endoplasmic reticulum,integral component of membrane	farnesyl-diphosphate farnesyltransferase activity,protein binding,metal ion binding,squalene synthase activity	steroid biosynthetic process,cholesterol biosynthetic process,farnesyl diphosphate metabolic process
C_TIG / C_DMSO	-0.975139	0.000406553	0.000769669	Q9UMX5	NENF	Neudesin	NENF_HUMAN	2	endomembrane system,membrane,extracellular space,mitochondrion,endoplasmic reticulum	protein binding,growth factor activity,metal ion binding	signal transduction,negative regulation of appetite,positive regulation of MAPK cascade,negative regulation of neuron death
C_TIG / C_DMSO	-0.974363	0.0128431	0.00792907	Q12802	AKAP13	A-kinase anchor protein 13	AKP13_HUMAN	4	actin cytoskeleton,cortical actin cytoskeleton,nucleus,cytosol,cell cortex,membrane,perinuclear region of cytoplasm	cAMP-dependent protein kinase activity,MAP-kinase scaffold activity,guanyl-nucleotide exchange factor activity,protein binding,small GTPase binding,metal ion binding,protein kinase A binding,binding, bridging	protein phosphorylation,G-protein coupled receptor signaling pathway,heart development,regulation of Rho protein signal transduction,positive regulation of Rho protein signal transduction,intracellular signal transduction,positive regulation of I-kappaB kinase/NF-kappaB signaling,positive regulation of MAP kinase activity,regulation of small GTPase mediated signal transduction,nuclear export,card…
C_TIG / C_DMSO	-0.972616	0.000124151	0.0003766	P56559	ARL4C	ADP-ribosylation factor-like protein 4C	ARL4C_HUMAN	3	plasma membrane,nucleus,cytoplasm,cytosol,filopodium	GTPase activity,protein binding,GTP binding,alpha-tubulin binding	intracellular protein transport,vesicle-mediated transport,endocytic recycling
C_TIG / C_DMSO	-0.971572	0.0316266	0.0155694	Q5PRF9	SAMD4B	Protein Smaug homolog 2	SMAG2_HUMAN	2	cytoplasmic mRNA processing body,nucleus,cytosol	RNA binding,mRNA binding,protein binding,translation repressor activity	nuclear-transcribed mRNA poly(A) tail shortening
C_TIG / C_DMSO	-0.966535	0.000190684	0.00047935	O60725	ICMT	Protein-S-isoprenylcysteine O-methyltransferase	ICMT_HUMAN	2	endoplasmic reticulum,endoplasmic reticulum membrane,membrane,integral component of membrane	protein C-terminal carboxyl O-methyltransferase activity,protein C-terminal S-isoprenylcysteine carboxyl O-methyltransferase activity,protein binding	cellular protein modification process,C-terminal protein methylation,protein targeting to membrane,S-adenosylhomocysteine metabolic process,S-adenosylmethioninamine metabolic process
C_TIG / C_DMSO	-0.963778	6.44395e-06	6.24204e-05	Q9Y4P1	ATG4B	Cysteine protease ATG4B	ATG4B_HUMAN	2	cytosol	endopeptidase activity,cysteine-type endopeptidase activity,protein binding,cysteine-type peptidase activity,Atg8-specific protease activity,scaffold protein binding	protein delipidation,macromitophagy,proteolysis,autophagy,protein transport,macroautophagy,lysosomal microautophagy,otolith mineralization completed early in development,protein localization to pre-autophagosomal structure
C_TIG / C_DMSO	-0.959543	1.7928e-07	7.66158e-06	P42330	AKR1C3	Aldo-keto reductase family 1 member C3	AK1C3_HUMAN	10	cytosol,nucleus,cytoplasm,extracellular exosome	retinal dehydrogenase activity,alditol:NADP+ 1-oxidoreductase activity,aldo-keto reductase (NADP) activity,retinol dehydrogenase activity,steroid dehydrogenase activity,oxidoreductase activity, acting on NAD(P)H, quinone or similar compound as acceptor,phenanthrene 9,10-monooxygenase activity,bile acid binding,dihydrotestosterone 17-beta-dehydrogenase activity,prostaglandin H2 endoperoxidase redu…	retinoid metabolic process,prostaglandin metabolic process,G-protein coupled receptor signaling pathway,response to nutrient,steroid metabolic process,positive regulation of cell proliferation,male gonad development,cellular response to starvation,positive regulation of cell death,farnesol catabolic process,cyclooxygenase pathway,keratinocyte differentiation,cellular response to reactive oxygen s…
C_TIG / C_DMSO	-0.95607	0.0029289	0.0027824	Q9BQS8	FYCO1	FYVE and coiled-coil domain-containing protein 1	FYCO1_HUMAN	4	lysosome,late endosome,autophagosome,Golgi apparatus,membrane,intracellular membrane-bounded organelle	protein binding,metal ion binding	plus-end-directed vesicle transport along microtubule,positive regulation of autophagosome maturation
C_TIG / C_DMSO	-0.954984	0.000162117	0.00043947	P10301	RRAS	Ras-related protein R-Ras	RRAS_HUMAN	2	plasma membrane,focal adhesion,extracellular exosome	GTPase activity,protein binding,GTP binding,GDP binding,macromolecular complex binding	leukocyte differentiation,Ras protein signal transduction,positive regulation of endothelial cell migration,negative regulation of cell migration,positive regulation of angiogenesis,regulation of protein kinase B signaling,face morphogenesis,regulation of ERK1 and ERK2 cascade,positive regulation of endothelial cell-matrix adhesion via fibronectin,positive regulation of vasculogenesis
C_TIG / C_DMSO	-0.953483	0.0205357	0.0112301	Q9H814	PHAX	Phosphorylated adapter RNA export protein	PHAX_HUMAN	2	nucleus,nucleoplasm,centrosome,cytosol,Cajal body,neuronal cell body,ribonucleoprotein complex	RNA binding,protein binding,toxic substance binding,Requires Ontology	snRNA export from nucleus,protein transport,RNA stabilization
C_TIG / C_DMSO	-0.948958	0.000823544	0.001193	Q6WKZ4	RAB11FIP1	Rab11 family-interacting protein 1	RFIP1_HUMAN	6	intracellular membrane-bounded organelle,cytosol,phagocytic vesicle membrane,recycling endosome	small GTPase binding	protein transport,regulated exocytosis,negative regulation of adiponectin secretion
C_TIG / C_DMSO	-0.945761	3.86215e-09	1.22823e-06	P06493	CDK1	Cyclin-dependent kinase 1	CDK1_HUMAN	15	mitochondrial matrix,nucleus,chromosome, telomeric region,nucleoplasm,mitochondrion,endoplasmic reticulum membrane,centrosome,cytosol,spindle microtubule,membrane,midbody,extracellular exosome,mitotic spindle,cyclin-dependent protein kinase holoenzyme complex,cytoplasm,cyclin B1-CDK1 complex	virus receptor activity,chromatin binding,protein kinase activity,protein serine/threonine kinase activity,cyclin-dependent protein serine/threonine kinase activity,protein serine/threonine/tyrosine kinase activity,protein binding,ATP binding,RNA polymerase II carboxy-terminal domain kinase activity,cyclin binding,Hsp70 protein binding,histone kinase activity,cyclin-dependent protein kinase activ…	G2/M transition of mitotic cell cycle,microtubule cytoskeleton organization,DNA replication,DNA repair,protein phosphorylation,apoptotic process,mitotic G2 DNA damage checkpoint,centrosome cycle,pronuclear fusion,cell aging,cell proliferation,response to xenobiotic stimulus,response to toxic substance,positive regulation of gene expression,negative regulation of gene expression,positive regulatio…
C_TIG / C_DMSO	-0.944673	2.38801e-05	0.000134857	O00625	PIR	Pirin	PIR_HUMAN	4	nucleus,nucleoplasm,cytoplasm,cytosol	transcription cofactor activity,protein binding,quercetin 2,3-dioxygenase activity,metal ion binding	monocyte differentiation,regulation of transcription, DNA-templated,transcription from RNA polymerase II promoter,digestion
C_TIG / C_DMSO	-0.940777	0.00043669	0.000807193	P10451	SPP1	Osteopontin	OSTP_HUMAN	2	extracellular space,extracellular region,endoplasmic reticulum lumen,Golgi apparatus,cell projection,perinuclear region of cytoplasm,extracellular exosome	cytokine activity,integrin binding,protein binding,extracellular matrix binding	osteoblast differentiation,androgen catabolic process,inflammatory response,cell adhesion,signal transduction,embryo implantation,biomineral tissue development,response to vitamin D,positive regulation of bone resorption,positive regulation of transcription, DNA-templated,decidualization,response to steroid hormone,negative regulation of collateral sprouting of intact axon in response to injury,c…
C_TIG / C_DMSO	-0.937246	1.55695e-05	0.000101446	Q8TCG1	CIP2A	Protein CIP2A	CIP2A_HUMAN	4	cytoplasm,cytosol,plasma membrane,integral component of membrane	protein binding,protein homodimerization activity,cadherin binding
C_TIG / C_DMSO	-0.928923	0.00771083	0.00547999	O95630	STAMBP	STAM-binding protein	STABP_HUMAN	3	endosome,membrane,cleavage furrow,nucleus,nucleoplasm,early endosome,cytosol,plasma membrane,extracellular exosome	thiol-dependent ubiquitin-specific protease activity,protein binding,metallopeptidase activity,protein domain specific binding,metal ion binding,Lys63-specific deubiquitinase activity,isopeptidase activity,ubiquitinyl hydrolase activity	mitotic cytokinesis,protein deubiquitination,JAK-STAT cascade,positive regulation of cell proliferation,negative regulation of phosphatidylinositol 3-kinase signaling,negative regulation of neuron apoptotic process,negative regulation of Ras protein signal transduction,protein K63-linked deubiquitination
C_TIG / C_DMSO	-0.92554	0.0569796	0.0248324	P53814	SMTN	Smoothelin	SMTN_HUMAN	4	microtubule organizing center,cytoplasm,cytoskeleton,actin cytoskeleton,filamentous actin	actin binding,structural constituent of muscle	smooth muscle contraction,muscle organ development,actin cytoskeleton organization
C_TIG / C_DMSO	-0.922407	0.00533571	0.0042516	Q6P3X3	TTC27	Tetratricopeptide repeat protein 27	TTC27_HUMAN	2	cellular_component	molecular_function,protein binding	biological_process
C_TIG / C_DMSO	-0.92237	0.00109522	0.00143534	Q5TC84	OGFRL1	Opioid growth factor receptor-like protein 1	OGRL1_HUMAN	3	membrane	Requires Ontology
C_TIG / C_DMSO	-0.920096	0.00124641	0.00156732	Q92791	P3H4	Endoplasmic reticulum protein SC65	SC65_HUMAN	2	endoplasmic reticulum,condensed nuclear chromosome,synaptonemal complex,nucleolus,intracellular membrane-bounded organelle,catalytic complex	collagen binding	synaptonemal complex assembly,peptidyl-lysine hydroxylation,collagen fibril organization,collagen biosynthetic process,bone remodeling
C_TIG / C_DMSO	-0.919728	3.26106e-07	1.08927e-05	Q15392	DHCR24	Delta(24)-sterol reductase	DHC24_HUMAN	16	cytoplasm,membrane,Golgi membrane,nucleus,endoplasmic reticulum,endoplasmic reticulum membrane,cytosol,cytoskeleton,integral component of membrane	delta24(24-1) sterol reductase activity,protein binding,oxidoreductase activity, acting on the CH-CH group of donors, NAD or NADP as acceptor,enzyme binding,peptide antigen binding,delta24-sterol reductase activity,FAD binding	cholesterol biosynthetic process,apoptotic process,response to oxidative stress,Ras protein signal transduction,protein localization,steroid metabolic process,negative regulation of cell proliferation,response to hormone,tissue development,male genitalia development,plasminogen activation,cholesterol biosynthetic process via desmosterol,cholesterol biosynthetic process via lathosterol,amyloid pre…
C_TIG / C_DMSO	-0.917587	8.64844e-05	0.000298839	P19224	UGT1A6	UDP-glucuronosyltransferase 1-6	UD16_HUMAN	11	endoplasmic reticulum,endoplasmic reticulum membrane,integral component of membrane	retinoic acid binding,glucuronosyltransferase activity,enzyme binding,protein homodimerization activity	xenobiotic metabolic process,cellular glucuronidation,flavonoid glucuronidation,xenobiotic glucuronidation
C_TIG / C_DMSO	-0.916343	0.000613856	0.000986608	Q93099	HGD	Homogentisate 1,2-dioxygenase	HGD_HUMAN	2	cytosol,extracellular exosome	homogentisate 1,2-dioxygenase activity,protein binding,identical protein binding,metal ion binding	L-phenylalanine catabolic process,tyrosine catabolic process
C_TIG / C_DMSO	-0.913766	0.00295695	0.00280173	Q9Y547	HSPB11	Intraflagellar transport protein 25 homolog	IFT25_HUMAN	5	centrosome,cilium,intraciliary transport particle B,ciliary tip	protein binding,metal ion binding	cilium morphogenesis,skeletal system development,kidney development,smoothened signaling pathway,spermatogenesis,heart development,protein transport,cell differentiation,lung development,left/right axis specification
C_TIG / C_DMSO	-0.912988	0.000268667	0.000597357	Q13188	STK3	Serine/threonine-protein kinase 3	STK3_HUMAN	3	cytoplasm,nucleus,cytosol,macromolecular complex	magnesium ion binding,protein kinase activity,protein serine/threonine kinase activity,protein serine/threonine/tyrosine kinase activity,protein binding,ATP binding,identical protein binding,protein serine/threonine kinase activator activity,Requires Ontology	positive regulation of protein binding,protein stabilization,positive regulation of sequence-specific DNA binding transcription factor activity,neural tube formation,endocardium development,protein phosphorylation,protein import into nucleus,apoptotic process,signal transduction,central nervous system development,negative regulation of cell proliferation,hippo signaling,intracellular signal trans…
C_TIG / C_DMSO	-0.910635	0.0242255	0.0127075	Q9Y624	F11R	Junctional adhesion molecule A	JAM1_HUMAN	4	bicellular tight junction,plasma membrane,cell-cell junction,integral component of membrane,cell junction,extracellular exosome,occluding junction,macromolecular complex	virus receptor activity,integrin binding,protein binding,PDZ domain binding,protein homodimerization activity,cadherin binding	regulation of cytokine production,inflammatory response,leukocyte cell-cell adhesion,regulation of cell shape,actomyosin structure organization,regulation of actin cytoskeleton organization,negative regulation of GTPase activity,positive regulation of Rho protein signal transduction,maintenance of blood-brain barrier,memory T cell extravasation,positive regulation of GTPase activity,viral entry i…
C_TIG / C_DMSO	-0.906054	0.000461467	0.000836048	Q16880	UGT8	2-hydroxyacylsphingosine 1-beta-galactosyltransferase	CGT_HUMAN	2	intracellular membrane-bounded organelle,endoplasmic reticulum,plasma membrane,integral component of membrane	2-hydroxyacylsphingosine 1-beta-galactosyltransferase activity,UDP-galactose:glucosylceramide beta-1,4-galactosyltransferase activity,N-acylsphingosine galactosyltransferase activity	protein localization to paranode region of axon,galactosylceramide biosynthetic process,glycosphingolipid metabolic process,cytoskeleton organization,central nervous system development,peripheral nervous system development,paranodal junction assembly,neuron projection morphogenesis
C_TIG / C_DMSO	-0.902336	1.12896e-05	8.54808e-05	Q8NBQ5	HSD17B11	Estradiol 17-beta-dehydrogenase 11	DHB11_HUMAN	3	lipid particle,cytoplasm,endoplasmic reticulum,cytosol	estradiol 17-beta-dehydrogenase activity,protein binding,steroid dehydrogenase activity,oxidoreductase activity, acting on the CH-OH group of donors, NAD or NADP as acceptor,17-beta-hydroxysteroid dehydrogenase (NAD+) activity,17-beta-hydroxysteroid dehydrogenase (NADP+) activity	estrogen biosynthetic process,androgen catabolic process
C_TIG / C_DMSO	-0.900424	0.000316719	0.000663581	Q6RW13	AGTRAP	Type-1 angiotensin II receptor-associated protein	ATRAP_HUMAN	2	plasma membrane,Golgi membrane,endoplasmic reticulum membrane,Golgi apparatus,cell cortex,integral component of membrane,cytoplasmic vesicle membrane,intracellular membrane-bounded organelle	angiotensin type II receptor activity,protein binding	response to hypoxia,regulation of blood pressure,angiotensin-activated signaling pathway
C_TIG / C_DMSO	-0.898774	0.035206	0.0169479	Q9UNI6	DUSP12	Dual specificity protein phosphatase 12	DUS12_HUMAN	2	nucleus,nucleoplasm,cytoplasm,cytosol	protein tyrosine phosphatase activity,protein binding,protein tyrosine/serine/threonine phosphatase activity,zinc ion binding,phosphatase activity,kinase binding,Requires Ontology	cellular protein modification process,protein dephosphorylation,dephosphorylation,positive regulation of glucokinase activity,peptidyl-tyrosine dephosphorylation
C_TIG / C_DMSO	-0.895245	7.77312e-05	0.000279563	Q9UQB8	BAIAP2	Brain-specific angiogenesis inhibitor 1-associated protein 2	BAIP2_HUMAN	5	actin cytoskeleton,nucleoplasm,cytosol,ruffle,cytoplasm,rough endoplasmic reticulum,Golgi apparatus,microtubule,plasma membrane,adherens junction,lamellipodium,secretory granule,filopodium,neuronal cell body,dendritic shaft,neuron projection terminus,excitatory synapse,Requires Ontology,extracellular exosome,synaptic membrane,glutamatergic synapse,presynaptic cytosol,postsynaptic cytosol	transcription cofactor binding,protein binding,protein C-terminus binding,cytoskeletal adaptor activity,PDZ domain binding,identical protein binding,proline-rich region binding,scaffold protein binding,cadherin binding involved in cell-cell adhesion	plasma membrane organization,axonogenesis,brain development,insulin receptor signaling pathway,regulation of cell shape,response to bacterium,dendrite development,positive regulation of actin filament polymerization,regulation of actin cytoskeleton organization,protein localization to synapse,regulation of synaptic plasticity,actin filament bundle assembly,actin crosslink formation,positive regul…
C_TIG / C_DMSO	-0.891511	0.000157243	0.000433098	Q8N3D4	EHBP1L1	EH domain-binding protein 1-like protein 1	EH1L1_HUMAN	5	microtubule organizing center,endosome,membrane,filamentous actin	molecular_function	biological_process,actin cytoskeleton organization
C_TIG / C_DMSO	-0.888358	6.43494e-05	0.000248339	Q13907	IDI1	Isopentenyl-diphosphate Delta-isomerase 1	IDI1_HUMAN	3	cytoplasm,peroxisome,cytosol	isopentenyl-diphosphate delta-isomerase activity,metal ion binding	cholesterol biosynthetic process,isopentenyl diphosphate biosynthetic process,dimethylallyl diphosphate biosynthetic process
C_TIG / C_DMSO	-0.886253	5.42878e-07	1.36e-05	P51571	SSR4	Translocon-associated protein subunit delta	SSRD_HUMAN	4	endomembrane system,endoplasmic reticulum,integral component of membrane,extracellular exosome,Sec61 translocon complex
C_TIG / C_DMSO	-0.884861	5.42044e-05	0.000220797	P61024	CKS1B	Cyclin-dependent kinases regulatory subunit 1	CKS1_HUMAN	2	nucleoplasm,cyclin-dependent protein kinase holoenzyme complex,SCF ubiquitin ligase complex	protein binding,protein kinase binding,histone binding,ubiquitin binding,cyclin-dependent protein serine/threonine kinase activator activity	regulation of transcription, DNA-templated,regulation of mitotic cell cycle,cell proliferation,mitotic cell cycle phase transition,positive regulation of cyclin-dependent protein serine/threonine kinase activity,cell division
C_TIG / C_DMSO	-0.884661	0.00221702	0.00230128	Q9NRF8	CTPS2	CTP synthase 2	PYRG2_HUMAN	2	cytoplasm,cytoophidium,cytosol	CTP synthase activity,protein binding,ATP binding,identical protein binding	pyrimidine nucleotide metabolic process,CTP biosynthetic process,glutamine metabolic process,pyrimidine nucleobase biosynthetic process,'de novo' CTP biosynthetic process
C_TIG / C_DMSO	-0.881279	0.0184643	0.010364	O75122	CLASP2	CLIP-associating protein 2	CLAP2_HUMAN	4	kinetochore,microtubule,focal adhesion,mitotic spindle,microtubule organizing center,spindle microtubule,cytoplasmic microtubule,basal cortex,cytoplasm,Golgi apparatus,trans-Golgi network,kinetochore microtubule,cytosol,plasma membrane,cell cortex,membrane,cell leading edge,ruffle membrane	dystroglycan binding,protein binding,microtubule binding,microtubule plus-end binding	microtubule cytoskeleton organization,vesicle targeting,microtubule nucleation,negative regulation of microtubule depolymerization,Golgi organization,mitotic spindle organization,establishment or maintenance of cell polarity,exit from mitosis,regulation of gastrulation,positive regulation of epithelial cell migration,regulation of epithelial to mesenchymal transition,microtubule organizing center…
C_TIG / C_DMSO	-0.878685	7.80387e-05	0.000279976	O43353	RIPK2	Receptor-interacting serine/threonine-protein kinase 2	RIPK2_HUMAN	2	cytoplasm,cytosol,cytoskeleton,vesicle,macromolecular complex	protein kinase activity,protein serine/threonine kinase activity,JUN kinase kinase kinase activity,protein serine/threonine/tyrosine kinase activity,non-membrane spanning protein tyrosine kinase activity,receptor binding,protein binding,ATP binding,LIM domain binding,identical protein binding,protein homodimerization activity,CARD domain binding,caspase binding,Requires Ontology	toll-like receptor 2 signaling pathway,positive regulation of I-kappaB kinase/NF-kappaB signaling,MAPK cascade,positive regulation of cytokine-mediated signaling pathway,adaptive immune response,positive regulation of T-helper 1 type immune response,apoptotic process,inflammatory response,signal transduction,I-kappaB kinase/NF-kappaB signaling,positive regulation of peptidyl-threonine phosphoryla…
C_TIG / C_DMSO	-0.874452	3.95234e-05	0.000184654	O75506	HSBP1	Heat shock factor-binding protein 1	HSBP1_HUMAN	3	nucleus,cytosol,nucleoplasm,cytoskeleton,axon cytoplasm	transcription corepressor activity,protein binding,identical protein binding	negative regulation of transcription from RNA polymerase II promoter,muscle contraction,axonal transport of mitochondrion,endodermal cell differentiation,cellular heat acclimation
C_TIG / C_DMSO	-0.873056	0.0391751	0.0184185	Q8IZ07	ANKRD13A	Ankyrin repeat domain-containing protein 13A	AN13A_HUMAN	2	cytoplasm,late endosome,plasma membrane,perinuclear region of cytoplasm	Requires Ontology	negative regulation of receptor internalization,Requires Ontology
C_TIG / C_DMSO	-0.873024	2.11296e-07	8.0793e-06	Q8N3V7	SYNPO	Synaptopodin	SYNPO_HUMAN	7	stress fiber,nucleus,actin cytoskeleton,Z disc,spine apparatus,cytosol,bicellular tight junction,postsynaptic density,dendritic spine,perikaryon	actin binding,protein binding	positive regulation of actin filament bundle assembly,modification of dendritic spine,spine apparatus assembly
C_TIG / C_DMSO	-0.86796	6.0058e-07	1.45164e-05	Q53EL6	PDCD4	Programmed cell death protein 4	PDCD4_HUMAN	7	nucleus,cytosol,cytoplasm	RNA binding,protein binding	apoptotic process,cell aging,BMP signaling pathway,negative regulation of apoptotic process,negative regulation of JUN kinase activity,negative regulation of cell cycle,negative regulation of transcription, DNA-templated,positive regulation of inflammatory response,epithelial to mesenchymal transition involved in cardiac fibroblast development,cellular response to lipopolysaccharide,negative regu…
C_TIG / C_DMSO	-0.862057	0.0712448	0.02991	P13929	ENO3	Beta-enolase	ENOB_HUMAN	4	extracellular space,cytosol,plasma membrane,membrane,extracellular exosome,phosphopyruvate hydratase complex	magnesium ion binding,phosphopyruvate hydratase activity	glycolytic process
C_TIG / C_DMSO	-0.856055	1.57663e-07	7.66158e-06	Q9NTJ3	SMC4	Structural maintenance of chromosomes protein 4	SMC4_HUMAN	18	chromosome, centromeric region,nucleus,nucleoplasm,cytosol,nuclear speck,condensin complex	chromatin binding,single-stranded DNA binding,protein binding,ATP binding,ATPase activity	mitotic sister chromatid segregation,mitotic chromosome condensation,meiotic chromosome condensation,meiotic chromosome segregation,cell division,kinetochore organization,Requires Ontology
C_TIG / C_DMSO	-0.852762	4.15534e-05	0.000187798	O95456	PSMG1	Proteasome assembly chaperone 1	PSMG1_HUMAN	4	endoplasmic reticulum,nucleus,nucleoplasm,cytoplasm,Golgi apparatus,cytosol,Requires Ontology	protein binding,binding, bridging,proteasome binding	cerebellar granule cell precursor proliferation,chaperone-mediated protein complex assembly,proteasome core complex assembly
C_TIG / C_DMSO	-0.844826	0.0131578	0.00807362	P03891	MT-ND2	NADH-ubiquinone oxidoreductase chain 2	NU2M_HUMAN	2	mitochondrial inner membrane,mitochondrial respiratory chain complex I,postsynaptic density	protein binding,NADH dehydrogenase (ubiquinone) activity,protein kinase binding,ionotropic glutamate receptor binding	mitochondrial electron transport, NADH to ubiquinone,mitochondrial respiratory chain complex I assembly,reactive oxygen species metabolic process
C_TIG / C_DMSO	-0.843655	0.000316274	0.000663464	O43847	NRDC	Nardilysin	NRDC_HUMAN	18	mitochondrion,cytosol,cell surface	metalloendopeptidase activity,protein binding,metal ion binding,epidermal growth factor binding	proteolysis,positive regulation of membrane protein ectodomain proteolysis,regulation of endopeptidase activity,Requires Ontology
C_TIG / C_DMSO	-0.843253	4.79021e-05	0.000207899	Q9Y4C2	TCAF1	TRPM8 channel-associated factor 1	TCAF1_HUMAN	6	plasma membrane	protein binding,ion channel binding	regulation of anion channel activity,negative regulation of cell migration,positive regulation of protein targeting to membrane,positive regulation of anion channel activity
C_TIG / C_DMSO	-0.84325	0.00228779	0.00235339	Q86YP4	GATAD2A	Transcriptional repressor p66-alpha	P66A_HUMAN	2	nucleus,nucleoplasm,nuclear speck,NuRD complex	protein binding,zinc ion binding,protein binding, bridging,sequence-specific DNA binding	negative regulation of transcription from RNA polymerase II promoter,DNA methylation,chromatin remodeling,histone deacetylation,negative regulation of transcription, DNA-templated
C_TIG / C_DMSO	-0.841185	1.66539e-07	7.66158e-06	P49327	FASN	Fatty acid synthase	FAS_HUMAN	98	cytoplasm,Golgi apparatus,cytosol,plasma membrane,membrane,melanosome,glycogen granule,extracellular exosome	RNA binding,fatty acid synthase activity,[acyl-carrier-protein] S-acetyltransferase activity,[acyl-carrier-protein] S-malonyltransferase activity,3-oxoacyl-[acyl-carrier-protein] synthase activity,3-oxoacyl-[acyl-carrier-protein] reductase (NADPH) activity,3-hydroxypalmitoyl-[acyl-carrier-protein] dehydratase activity,oleoyl-[acyl-carrier-protein] hydrolase activity,protein binding,(3R)-hydroxymy…	osteoblast differentiation,glandular epithelial cell development,fatty acid metabolic process,fatty acid biosynthetic process,inflammatory response,ether lipid biosynthetic process,neutrophil differentiation,monocyte differentiation,mammary gland development,cellular response to interleukin-4,establishment of endothelial intestinal barrier
C_TIG / C_DMSO	-0.840345	0.000325962	0.000674197	Q9UEY8	ADD3	Gamma-adducin	ADDG_HUMAN	6	cytoskeleton,plasma membrane,postsynaptic density,condensed nuclear chromosome,cytosol,brush border,cell-cell junction,cell cortex,membrane	structural constituent of cytoskeleton,calmodulin binding,actin filament binding	cytoskeleton organization,barbed-end actin filament capping
C_TIG / C_DMSO	-0.838853	0.00146782	0.00174814	Q9NYB9	ABI2	Abl interactor 2	ABI2_HUMAN	2	lamellipodium,dendritic spine,nucleus,cytoplasm,cytosol,cytoskeleton,adherens junction,filopodium tip,SCAR complex	small GTPase binding,protein binding,cytoskeletal adaptor activity,SH3 domain binding,kinase binding,ubiquitin protein ligase binding,signaling adaptor activity,identical protein binding,proline-rich region binding	peptidyl-tyrosine phosphorylation,cytoskeleton organization,nervous system development,actin polymerization or depolymerization,positive regulation of lamellipodium assembly,cell migration,Rac protein signal transduction,regulation of dendritic spine morphogenesis,lens fiber cell morphogenesis,positive regulation of Arp2/3 complex-mediated actin nucleation
C_TIG / C_DMSO	-0.838777	0.000112342	0.000353375	P60033	CD81	CD81 antigen	CD81_HUMAN	3	integral component of plasma membrane,immunological synapse,plasma membrane,focal adhesion,membrane,integral component of membrane,basolateral plasma membrane,vesicle,extracellular exosome,tetraspanin-enriched microdomain,basal plasma membrane	virus receptor activity,integrin binding,protein binding,cholesterol binding,MHC class II protein complex binding,MHC class II protein binding,transferrin receptor binding	immunological synapse formation,humoral immune response mediated by circulating immunoglobulin,positive regulation of inflammatory response to antigenic stimulus,protein localization,positive regulation of cell proliferation,myoblast fusion involved in skeletal muscle regeneration,positive regulation of B cell proliferation,receptor internalization,regulation of protein stability,macrophage fusio…
C_TIG / C_DMSO	-0.836938	0.000939361	0.00130799	P31947	SFN	14-3-3 protein sigma	1433S_HUMAN	2	cytoplasm,extracellular space,nucleus,cytosol,extracellular exosome	protein binding,protein kinase C inhibitor activity,protein kinase binding,identical protein binding,cadherin binding,phosphoprotein binding	regulation of cyclin-dependent protein serine/threonine kinase activity,release of cytochrome c from mitochondria,keratinocyte development,negative regulation of protein kinase activity,signal transduction,intrinsic apoptotic signaling pathway in response to DNA damage,regulation of epidermal cell division,negative regulation of keratinocyte proliferation,positive regulation of cell growth,kerati…
C_TIG / C_DMSO	-0.828398	0.00110715	0.0014457	Q969V3	NCLN	Nicalin	NCLN_HUMAN	9	endoplasmic reticulum membrane,membrane,integral component of membrane,macromolecular complex	protein binding,metalloexopeptidase activity,ribosome binding	proteolysis,regulation of signal transduction,regulation of protein complex assembly,protein stabilization,regulation of protein complex stability
C_TIG / C_DMSO	-0.827921	0.0763229	0.0315407	Q9NYV4	CDK12	Cyclin-dependent kinase 12	CDK12_HUMAN	2	nucleus,cyclin K-CDK12 complex,nucleoplasm,nuclear speck,cyclin-dependent protein kinase holoenzyme complex,cyclin/CDK positive transcription elongation factor complex,nuclear cyclin-dependent protein kinase holoenzyme complex	protein kinase activity,cyclin-dependent protein serine/threonine kinase activity,protein serine/threonine/tyrosine kinase activity,protein binding,ATP binding,RNA polymerase II carboxy-terminal domain kinase activity,protein kinase binding,cyclin binding,Requires Ontology	transcription elongation from RNA polymerase II promoter,mRNA processing,protein phosphorylation,RNA splicing,positive regulation of transcription elongation from RNA polymerase II promoter,regulation of MAP kinase activity,regulation of RNA splicing,protein autophosphorylation,regulation of cell cycle,phosphorylation of RNA polymerase II C-terminal domain,negative regulation of stem cell differe…
C_TIG / C_DMSO	-0.82055	0.0033051	0.00303272	Q6IA86	ELP2	Elongator complex protein 2	ELP2_HUMAN	2	nucleoplasm,cytoplasm,cytosol,Elongator holoenzyme complex,transcription elongation factor complex	RNA polymerase II core binding,protein kinase binding	regulation of transcription from RNA polymerase II promoter,transcription elongation from RNA polymerase II promoter,regulation of JAK-STAT cascade
C_TIG / C_DMSO	-0.820127	0.000125458	0.000377821	Q9H553	ALG2	Alpha-1,3/1,6-mannosyltransferase ALG2	ALG2_HUMAN	4	nucleus,cytoplasm,endoplasmic reticulum membrane,cytosol,actin cytoskeleton,membrane,integral component of membrane,perinuclear region of cytoplasm	alpha-1,3-mannosyltransferase activity,GDP-Man:Man1GlcNAc2-PP-Dol alpha-1,3-mannosyltransferase activity,protein binding,protein heterodimerization activity,protein N-terminus binding,calcium-dependent protein binding,Requires Ontology	dolichol-linked oligosaccharide biosynthetic process,oligosaccharide-lipid intermediate biosynthetic process,protein glycosylation in endoplasmic reticulum,response to calcium ion,mannosylation
C_TIG / C_DMSO	-0.817867	0.000280213	0.000613411	P07108	DBI	Acyl-CoA-binding protein	ACBP_HUMAN	4	endoplasmic reticulum lumen,Golgi apparatus,extracellular exosome,protein-lipid complex	lipid binding,benzodiazepine receptor binding,long-chain fatty acyl-CoA binding,identical protein binding	phosphatidylcholine acyl-chain remodeling,negative regulation of protein lipidation,Requires Ontology,positive regulation of phospholipid transport
C_TIG / C_DMSO	-0.817085	0.000571337	0.000950375	P30533	LRPAP1	Alpha-2-macroglobulin receptor-associated protein	AMRP_HUMAN	2	endosome,endoplasmic reticulum-Golgi intermediate compartment,cis-Golgi network,plasma membrane,endomembrane system,rough endoplasmic reticulum lumen,extracellular region,endoplasmic reticulum,Golgi apparatus,Golgi lumen,cell surface,endosome lumen	beta-amyloid binding,receptor binding,protein binding,heparin binding,lipase binding,receptor agonist activity,receptor antagonist activity,low-density lipoprotein particle receptor binding,very-low-density lipoprotein particle receptor binding	negative regulation of receptor internalization,signal transduction,negative regulation of very-low-density lipoprotein particle clearance,negative regulation of protein binding,regulation of receptor-mediated endocytosis,negative regulation of cell death,Requires Ontology,extracellular negative regulation of signal transduction,negative regulation of beta-amyloid clearance,positive regulation of…
C_TIG / C_DMSO	-0.813919	5.49309e-05	0.0002214	Q9NR31	SAR1A	GTP-binding protein SAR1a	SAR1A_HUMAN	5	endoplasmic reticulum exit site,Golgi apparatus,COPII vesicle coat	GTPase activity,protein binding,GTP binding	regulation of COPII vesicle coating,intracellular protein transport,ER to Golgi vesicle-mediated transport,vesicle organization,membrane organization,positive regulation of protein exit from endoplasmic reticulum,cargo loading into COPII-coated vesicle
C_TIG / C_DMSO	-0.813741	0.00566628	0.00444073	Q96ST3	SIN3A	Paired amphipathic helix protein Sin3a	SIN3A_HUMAN	2	chromatin,kinetochore,nucleus,nucleoplasm,nucleolus,histone deacetylase complex,Sin3 complex,transcriptional repressor complex	DNA binding,chromatin binding,transcription coactivator activity,transcription corepressor activity,RNA binding,protein binding,macromolecular complex binding,RNA polymerase II sequence-specific DNA binding transcription factor binding,Requires Ontology	negative regulation of transcription from RNA polymerase II promoter,in utero embryonic development,activation of innate immune response,positive regulation of defense response to virus by host,hematopoietic progenitor cell differentiation,DNA replication,protein deacetylation,aging,regulation of hormone levels,positive regulation of G2/M transition of mitotic cell cycle,histone deacetylation,cer…
C_TIG / C_DMSO	-0.812982	0.00128068	0.00159181	Q8WY22	BRI3BP	BRI3-binding protein	BRI3B_HUMAN	2	mitochondrion,mitochondrial outer membrane,integral component of membrane	protein binding
C_TIG / C_DMSO	-0.810984	0.00119045	0.00152063	Q8WUH6	TMEM263	Transmembrane protein 263	TM263_HUMAN	2	integral component of membrane
C_TIG / C_DMSO	-0.810526	8.98219e-05	0.000306005	Q9NZZ3	CHMP5	Charged multivesicular body protein 5	CHMP5_HUMAN	3	multivesicular body,autophagosome membrane,kinetochore,nuclear pore,lysosomal membrane,kinetochore microtubule,cytosol,plasma membrane,midbody,multivesicular body membrane,extracellular exosome,amphisome membrane	protein binding,cadherin binding	plasma membrane repair,regulation of receptor recycling,membrane budding,autophagy,nucleus organization,mitotic metaphase plate congression,regulation of centrosome duplication,protein transport,nuclear envelope reassembly,late endosome to vacuole transport via multivesicular body sorting pathway,multivesicular body assembly,viral budding via host ESCRT complex,ubiquitin-dependent protein catabol…
C_TIG / C_DMSO	-0.806864	1.36365e-07	7.46965e-06	Q96J84	KIRREL1	Kin of IRRE-like protein 1	KIRR1_HUMAN	5	integral component of plasma membrane,cell-cell junction,plasma membrane,dendritic shaft,perinuclear region of cytoplasm	protein binding,myosin binding,cell adhesion molecule binding	negative regulation of protein phosphorylation,glomerular filtration,excretion,positive regulation of actin filament polymerization,cell-cell junction maintenance,cell-cell adhesion
C_TIG / C_DMSO	-0.806847	0.000154351	0.000428408	Q9Y314	NOSIP	Nitric oxide synthase-interacting protein	NOSIP_HUMAN	4	nucleus,Golgi membrane,nucleoplasm,cytoplasm,cytosol	RNA binding,protein binding,ubiquitin protein ligase activity	protein ubiquitination,negative regulation of catalytic activity,negative regulation of nitric-oxide synthase activity
C_TIG / C_DMSO	-0.805952	7.51954e-05	0.000275211	P09914	IFIT1	Interferon-induced protein with tetratricopeptide repeats 1	IFIT1_HUMAN	3	cytosol,cytoplasm,host cell	RNA binding,protein binding	response to virus,intracellular transport of viral protein in host cell,negative regulation of protein binding,positive regulation of viral genome replication,negative regulation of viral genome replication,regulation of defense response to virus,negative regulation of helicase activity,defense response to virus,cellular response to type I interferon,cellular response to exogenous dsRNA,Requires …
C_TIG / C_DMSO	-0.805846	1.29919e-05	9.17563e-05	Q9BZX2	UCK2	Uridine-cytidine kinase 2	UCK2_HUMAN	5	cellular_component,cytoplasm,cytosol	uridine kinase activity,ATP binding,identical protein binding	phosphorylation,UMP salvage,CTP salvage
C_TIG / C_DMSO	-0.805613	4.78564e-06	5.16991e-05	P00918	CA2	Carbonic anhydrase 2	CAH2_HUMAN	6	cytoplasm,plasma membrane,apical part of cell,cytosol,myelin sheath,extracellular exosome	arylesterase activity,carbonate dehydratase activity,protein binding,zinc ion binding,hydro-lyase activity	morphogenesis of an epithelium,one-carbon metabolic process,carbon dioxide transport,positive regulation of synaptic transmission, GABAergic,positive regulation of cellular pH reduction,angiotensin-activated signaling pathway,regulation of anion transport,secretion,regulation of intracellular pH,positive regulation of dipeptide transmembrane transport,regulation of chloride transport
C_TIG / C_DMSO	-0.80314	0.00550802	0.00435309	P56377	AP1S2	AP-1 complex subunit sigma-2	AP1S2_HUMAN	2	intracellular membrane-bounded organelle,Golgi membrane,lysosomal membrane,Golgi apparatus,cytosol,clathrin-coated pit,cytoplasmic vesicle membrane,trans-Golgi network membrane,AP-type membrane coat adaptor complex	protein binding,clathrin adaptor activity	intracellular protein transport,vesicle-mediated transport
C_TIG / C_DMSO	-0.802104	0.0822541	0.0334917	Q9BPZ3	PAIP2	Polyadenylate-binding protein-interacting protein 2	PAIP2_HUMAN	2	cytoplasm	translation repressor activity, nucleic acid binding,mRNA binding,protein binding,translation repressor activity	spermatogenesis,memory,negative regulation of translation,negative regulation of translational initiation,regulation of long-term synaptic potentiation
C_TIG / C_DMSO	-0.801101	6.66274e-05	0.000253428	O15344	MID1	E3 ubiquitin-protein ligase Midline-1	TRI18_HUMAN	3	cytoplasmic microtubule,spindle,cytosol,microtubule,microtubule associated complex	protein binding,microtubule binding,zinc ion binding,transferase activity,enzyme binding,ubiquitin protein ligase binding,identical protein binding,protein homodimerization activity,phosphoprotein binding	microtubule cytoskeleton organization,negative regulation of microtubule depolymerization,pattern specification process,positive regulation of stress-activated MAPK cascade,protein localization to microtubule
C_TIG / C_DMSO	-0.799777	3.27558e-06	4.06787e-05	O15270	SPTLC2	Serine palmitoyltransferase 2	SPTC2_HUMAN	9	endoplasmic reticulum membrane,integral component of membrane,serine C-palmitoyltransferase complex	serine C-palmitoyltransferase activity,pyridoxal phosphate binding	sphingolipid biosynthetic process,ceramide biosynthetic process,positive regulation of lipophagy,sphingomyelin biosynthetic process,sphinganine biosynthetic process,sphingosine biosynthetic process,adipose tissue development
C_TIG / C_DMSO	-0.798361	0.000103432	0.0003328	P24941	CDK2	Cyclin-dependent kinase 2	CDK2_HUMAN	4	nucleus,cytoplasm,chromosome, telomeric region,condensed chromosome,X chromosome,Y chromosome,nucleoplasm,endosome,centrosome,cytosol,Cajal body,cyclin A2-CDK2 complex,cyclin-dependent protein kinase holoenzyme complex,transcription factor complex,cyclin A1-CDK2 complex,cyclin E1-CDK2 complex,cyclin E2-CDK2 complex	histone kinase activity,magnesium ion binding,protein serine/threonine kinase activity,cyclin-dependent protein serine/threonine kinase activity,protein serine/threonine/tyrosine kinase activity,protein binding,ATP binding,protein domain specific binding,cyclin binding,cyclin-dependent protein kinase activity,Requires Ontology	G1/S transition of mitotic cell cycle,G2/M transition of mitotic cell cycle,negative regulation of transcription from RNA polymerase II promoter,DNA replication,DNA repair,protein phosphorylation,potassium ion transport,centriole replication,signal transduction,Ras protein signal transduction,positive regulation of cell proliferation,regulation of G2/M transition of mitotic cell cycle,regulation …
C_TIG / C_DMSO	-0.793406	1.20912e-05	8.85062e-05	Q9UBM7	DHCR7	7-dehydrocholesterol reductase	DHCR7_HUMAN	2	integral component of endoplasmic reticulum membrane,nuclear outer membrane,endoplasmic reticulum,endoplasmic reticulum membrane,membrane	protein binding,sterol delta7 reductase activity,oxidoreductase activity, acting on the CH-CH group of donors,7-dehydrocholesterol reductase activity,NADP binding	cholesterol biosynthetic process,sterol biosynthetic process,brassinosteroid biosynthetic process,cholesterol biosynthetic process via desmosterol,cholesterol biosynthetic process via lathosterol,regulation of cholesterol biosynthetic process
C_TIG / C_DMSO	-0.793207	0.00451984	0.00376885	Q9Y2V2	CARHSP1	Calcium-regulated heat-stable protein 1	CHSP1_HUMAN	3	cytoplasmic exosome (RNase complex),cytoplasm,cytoplasmic mRNA processing body,cytosol,P granule	mRNA 3'-UTR binding,protein binding,phosphatase binding	intracellular signal transduction,regulation of mRNA stability
C_TIG / C_DMSO	-0.792201	1.10258e-07	6.67522e-06	O14672	ADAM10	Disintegrin and metalloproteinase domain-containing protein 10	ADA10_HUMAN	14	plasma membrane,synaptic membrane,Golgi membrane,nucleus,cytoplasm,endoplasmic reticulum lumen,Golgi apparatus,Golgi-associated vesicle,adherens junction,focal adhesion,cell surface,postsynaptic density,membrane,integral component of membrane,clathrin-coated vesicle,axon,dendrite,specific granule membrane,intracellular membrane-bounded organelle,extracellular exosome,tertiary granule membrane,per…	endopeptidase activity,metalloendopeptidase activity,receptor binding,integrin binding,protein binding,metallopeptidase activity,SH3 domain binding,protein kinase binding,protein homodimerization activity,metal ion binding,metalloendopeptidase activity involved in amyloid precursor protein catabolic process	membrane protein ectodomain proteolysis,negative regulation of gene expression,in utero embryonic development,protein phosphorylation,negative regulation of cell adhesion,Notch signaling pathway,integrin-mediated signaling pathway,cell-cell signaling,positive regulation of cell proliferation,regulation of Notch signaling pathway,positive regulation of T cell chemotaxis,protein processing,extracel…
C_TIG / C_DMSO	-0.783669	3.82618e-05	0.000180795	P00395	MT-CO1	Cytochrome c oxidase subunit 1	COX1_HUMAN	3	mitochondrial inner membrane,mitochondrial respiratory chain complex IV,mitochondrial membrane,mitochondrial respiratory chain complex III,respiratory chain complex IV	cytochrome-c oxidase activity,protein binding,heme binding,metal ion binding	mitochondrial electron transport, cytochrome c to oxygen,response to oxidative stress,aging,aerobic respiration,electron transport coupled proton transport,cerebellum development,respiratory electron transport chain,response to copper ion,response to electrical stimulus
C_TIG / C_DMSO	-0.779544	3.12336e-05	0.000160362	Q15021	NCAPD2	Condensin complex subunit 1	CND1_HUMAN	25	nuclear chromosome,cytoplasm,condensed chromosome, centromeric region,condensed chromosome,nucleus,nucleoplasm,cytosol,membrane,condensin complex	protein binding,histone binding	mitotic chromosome condensation,meiotic chromosome condensation,cell division,Requires Ontology
C_TIG / C_DMSO	-0.77941	5.72821e-06	5.73161e-05	Q9BWD1	ACAT2	Acetyl-CoA acetyltransferase, cytosolic	THIC_HUMAN	9	mitochondrion,cytoplasm,cytosol,extracellular exosome	acetyl-CoA C-acetyltransferase activity,protein binding	lipid metabolic process,fatty acid beta-oxidation
C_TIG / C_DMSO	-0.776503	4.41641e-06	5.01331e-05	P06396	GSN	Gelsolin	GELS_HUMAN	11	nucleus,cortical actin cytoskeleton,extracellular space,cytoplasm,actin cytoskeleton,podosome,extracellular region,cytosol,plasma membrane,focal adhesion,sarcoplasm,lamellipodium,actin cap,secretory granule lumen,phagocytic vesicle,extracellular exosome,blood microparticle,ficolin-1-rich granule lumen	actin binding,calcium ion binding,protein binding,phosphatidylinositol-4,5-bisphosphate binding,phosphatidylinositol 3-kinase catalytic subunit binding,myosin II binding,actin filament binding	extracellular matrix disassembly,phagocytosis, engulfment,central nervous system development,actin polymerization or depolymerization,positive regulation of gene expression,striated muscle atrophy,cell projection assembly,actin filament polymerization,actin filament depolymerization,protein destabilization,response to muscle stretch,sequestering of actin monomers,actin nucleation,negative regulat…
C_TIG / C_DMSO	-0.776461	0.00574079	0.00448099	Q13439	GOLGA4	Golgin subfamily A member 4	GOGA4_HUMAN	3	Golgi apparatus,Golgi membrane,nucleoplasm,cytoplasm,trans-Golgi network,cytosol,plasma membrane,extracellular exosome	protein binding,small GTPase binding,GTPase binding	vesicle-mediated transport,Golgi to plasma membrane protein transport,positive regulation of axon extension,Golgi vesicle transport
C_TIG / C_DMSO	-0.776166	3.97597e-06	4.69285e-05	Q9BRK5	SDF4	45 kDa calcium-binding protein	CAB45_HUMAN	6	plasma membrane,endoplasmic reticulum,cytoplasm,late endosome,Golgi apparatus,Golgi lumen,membrane,bleb,extracellular exosome	calcium ion binding,protein binding,identical protein binding	UV protection,calcium ion regulated exocytosis,cerebellum development,fat cell differentiation,response to ethanol,zymogen granule exocytosis,maintenance of synapse structure
C_TIG / C_DMSO	-0.775695	0.000575329	0.000953739	O75794	CDC123	Cell division cycle protein 123 homolog	CD123_HUMAN	4	cytoplasm		cell cycle,positive regulation of cell proliferation,positive regulation of translational initiation,cell division,regulation of cell cycle,eukaryotic translation initiation factor 2 complex assembly
C_TIG / C_DMSO	-0.767351	6.48548e-09	1.36032e-06	P08240	SRPRA	Signal recognition particle receptor subunit alpha	SRPRA_HUMAN	9	endoplasmic reticulum membrane,membrane,extracellular exosome	RNA binding,GTPase activity,signal recognition particle binding,GTP binding	protein targeting,cotranslational protein targeting to membrane,protein targeting to ER
C_TIG / C_DMSO	-0.766823	0.000655855	0.001028	P42695	NCAPD3	Condensin-2 complex subunit D3	CNDD3_HUMAN	4	condensed chromosome, centromeric region,nucleoplasm,pericentric heterochromatin,membrane,condensin complex	protein binding,methylated histone binding,histone binding	mitotic chromosome condensation,meiotic chromosome condensation,cell division
C_TIG / C_DMSO	-0.766235	0.00124572	0.00156712	P49459	UBE2A	Ubiquitin-conjugating enzyme E2 A	UBE2A_HUMAN	2	chromatin,XY body,nucleoplasm,cytosol,HULC complex	ubiquitin-protein transferase activity,protein binding,ATP binding,ubiquitin protein ligase binding,ubiquitin binding,ubiquitin conjugating enzyme activity	protein polyubiquitination,blastocyst hatching,DNA repair,postreplication repair,chromatin organization,ubiquitin-dependent protein catabolic process,positive regulation of cell proliferation,response to UV,histone ubiquitination,histone H2A ubiquitination,proteasome-mediated ubiquitin-dependent protein catabolic process,protein autoubiquitination,maternal process involved in female pregnancy,pro…
C_TIG / C_DMSO	-0.762607	0.0789615	0.0323916	Q12913	PTPRJ	Receptor-type tyrosine-protein phosphatase eta	PTPRJ_HUMAN	3	immunological synapse,plasma membrane,integral component of plasma membrane,cell-cell junction,cell surface,ruffle membrane,specific granule membrane,extracellular exosome	protein tyrosine phosphatase activity,platelet-derived growth factor receptor binding,protein binding,beta-catenin binding,phosphatase activity,protein kinase binding,gamma-catenin binding,cadherin binding,mitogen-activated protein kinase binding,delta-catenin binding	protein dephosphorylation,negative regulation of cell proliferation,negative regulation of platelet-derived growth factor receptor signaling pathway,cytokine-mediated signaling pathway,regulation of cell adhesion,B cell differentiation,negative regulation of cell growth,negative regulation of cell migration,positive regulation of tumor necrosis factor production,peptidyl-tyrosine dephosphorylatio…
C_TIG / C_DMSO	-0.758672	0.00738961	0.00531803	Q2T9J0	TYSND1	Peroxisomal leader peptide-processing protease	TYSD1_HUMAN	2	peroxisome,peroxisomal matrix,cytosol,membrane	protease binding,serine-type endopeptidase activity	proteolysis,protein processing,regulation of fatty acid beta-oxidation
C_TIG / C_DMSO	-0.751065	0.000213344	0.000515376	Q15800	MSMO1	Methylsterol monooxygenase 1	MSMO1_HUMAN	2	endoplasmic reticulum membrane,membrane,endoplasmic reticulum,plasma membrane,integral component of membrane	C-4 methylsterol oxidase activity,iron ion binding,protein binding,oxidoreductase activity	fatty acid metabolic process,cholesterol biosynthetic process,steroid metabolic process,sterol biosynthetic process
C_TIG / C_DMSO	-0.750798	0.00869452	0.00596325	Q92636	NSMAF	Protein FAN	FAN_HUMAN	2	cytoplasm,cytosol	protein binding,sphingomyelin phosphodiesterase activator activity	ceramide metabolic process,signal transduction,positive regulation of apoptotic process,regulation of catalytic activity
C_TIG / C_DMSO	-0.749347	9.38072e-07	1.89308e-05	P30530	AXL	Tyrosine-protein kinase receptor UFO	UFO_HUMAN	8	integral component of plasma membrane,extracellular space,plasma membrane,cell surface,actin cytoskeleton,intracellular membrane-bounded organelle,extracellular exosome,receptor complex,host cell surface	virus receptor activity,phosphatidylserine binding,protein serine/threonine/tyrosine kinase activity,protein tyrosine kinase activity,transmembrane receptor protein tyrosine kinase activity,protein binding,ATP binding,myosin heavy chain binding,phosphatidylinositol 3-kinase binding	neuron migration,natural killer cell differentiation,positive regulation of cytokine-mediated signaling pathway,blood vessel remodeling,phagocytosis,inflammatory response,signal transduction,transmembrane receptor protein tyrosine kinase signaling pathway,spermatogenesis,nervous system development,cell migration,peptidyl-tyrosine phosphorylation,forebrain cell migration,platelet activation,animal…
C_TIG / C_DMSO	-0.748702	1.08187e-07	6.67522e-06	Q8NBS9	TXNDC5	Thioredoxin domain-containing protein 5	TXND5_HUMAN	12	extracellular region,endoplasmic reticulum,endoplasmic reticulum lumen,azurophil granule lumen,lysosomal lumen,extracellular exosome	protein disulfide isomerase activity,protein binding	negative regulation of apoptotic process,apoptotic cell clearance
C_TIG / C_DMSO	-0.748295	3.60248e-08	3.68113e-06	O14929	HAT1	Histone acetyltransferase type B catalytic subunit	HAT1_HUMAN	10	chromosome, telomeric region,chromatin,nucleus,nucleoplasm,mitochondrion,nuclear matrix,macromolecular complex	histone acetyltransferase activity,protein binding,H4 histone acetyltransferase activity,histone binding	DNA packaging,DNA replication-dependent nucleosome assembly,DNA replication-independent nucleosome assembly,internal protein amino acid acetylation,histone H4 acetylation
C_TIG / C_DMSO	-0.744124	1.38723e-05	9.52491e-05	P78347	GTF2I	General transcription factor II-I	GTF2I_HUMAN	23	nucleus,nucleoplasm,cytoplasm,membrane	RNA polymerase II transcription factor activity, sequence-specific DNA binding,transcriptional activator activity, RNA polymerase II transcription regulatory region sequence-specific binding,DNA binding,transcription factor activity, sequence-specific DNA binding,protein binding,RNA polymerase II sequence-specific DNA binding transcription factor binding	negative regulation of angiogenesis,positive regulation of transcription from RNA polymerase II promoter,positive regulation of DNA repair by transcription from RNA polymerase II promoter
C_TIG / C_DMSO	-0.738896	0.0240884	0.0126653	O75190	DNAJB6	DnaJ homolog subfamily B member 6	DNJB6_HUMAN	2	nucleus,cytoplasm,nucleoplasm,cytosol,membrane,Z disc,perinuclear region of cytoplasm	ATPase activator activity,DNA binding,protein binding,heat shock protein binding,protein binding involved in protein folding,unfolded protein binding,chaperone binding	protein folding,actin cytoskeleton organization,extracellular matrix organization,regulation of protein localization,protein localization to nucleus,negative regulation of cysteine-type endopeptidase activity involved in apoptotic process,intermediate filament organization,negative regulation of transcription, DNA-templated,chorio-allantoic fusion,syncytiotrophoblast cell differentiation involved…
C_TIG / C_DMSO	-0.738437	5.29926e-05	0.000219148	O75718	CRTAP	Cartilage-associated protein	CRTAP_HUMAN	5	endoplasmic reticulum,extracellular space,endoplasmic reticulum lumen,macromolecular complex	collagen binding,protein binding	spermatogenesis,peptidyl-proline hydroxylation to 3-hydroxy-L-proline,collagen fibril organization,protein stabilization,chaperone-mediated protein folding,negative regulation of post-translational protein modification
C_TIG / C_DMSO	-0.738303	0.000681364	0.00105546	Q05655	PRKCD	Protein kinase C delta type	KPCD_HUMAN	4	extracellular region,nucleus,nucleoplasm,cytoplasm,mitochondrion,endoplasmic reticulum,cytosol,plasma membrane,cell-cell junction,nuclear matrix,azurophil granule lumen,endolysosome,perinuclear region of cytoplasm,extracellular exosome	protein kinase activity,protein serine/threonine kinase activity,protein kinase C activity,calcium-dependent protein kinase C activity,calcium-independent protein kinase C activity,protein serine/threonine/tyrosine kinase activity,non-membrane spanning protein tyrosine kinase activity,protein binding,ATP binding,enzyme activator activity,enzyme binding,kinase binding,protein kinase binding,insuli…	protein phosphorylation,apoptotic process,cell cycle,signal transduction,intrinsic apoptotic signaling pathway in response to oxidative stress,regulation of receptor activity,immunoglobulin mediated immune response,histone phosphorylation,peptidyl-serine phosphorylation,peptidyl-threonine phosphorylation,peptidyl-tyrosine phosphorylation,termination of signal transduction,negative regulation of a…
C_TIG / C_DMSO	-0.73745	0.000337315	0.00068858	O15269	SPTLC1	Serine palmitoyltransferase 1	SPTC1_HUMAN	7	endoplasmic reticulum,endoplasmic reticulum membrane,integral component of membrane,serine C-palmitoyltransferase complex,SPOTS complex	serine C-palmitoyltransferase activity,protein binding,pyridoxal phosphate binding	sphingolipid biosynthetic process,ceramide biosynthetic process,positive regulation of lipophagy,sphingolipid metabolic process,sphingomyelin biosynthetic process,sphinganine biosynthetic process,sphingosine biosynthetic process,regulation of fat cell apoptotic process
C_TIG / C_DMSO	-0.735388	0.000485781	0.00086078	Q86XI2	NCAPG2	Condensin-2 complex subunit G2	CNDG2_HUMAN	3	nucleus,nucleoplasm,membrane,nuclear speck,condensin complex	protein binding,enzyme activator activity,transmembrane receptor protein tyrosine kinase inhibitor activity,histone deacetylase regulator activity,methylated histone binding,bHLH transcription factor binding	mitotic sister chromatid segregation,inner cell mass cell proliferation,transcription from RNA polymerase II promoter,erythrocyte differentiation,chromosome condensation,regulation of histone deacetylation,cell division,negative regulation of protein tyrosine kinase activity,negative regulation of receptor activity
C_TIG / C_DMSO	-0.733245	0.00342039	0.00310227	Q99447	PCYT2	Ethanolamine-phosphate cytidylyltransferase	PCY2_HUMAN	6	cellular_component,endoplasmic reticulum membrane	ethanolamine-phosphate cytidylyltransferase activity,protein binding	phosphatidylethanolamine biosynthetic process,phospholipid biosynthetic process
C_TIG / C_DMSO	-0.732595	5.09798e-07	1.33239e-05	O60488	ACSL4	Long-chain-fatty-acid--CoA ligase 4	ACSL4_HUMAN	17	endoplasmic reticulum,lipid particle,plasma membrane,membrane,cytoplasm,mitochondrial outer membrane,peroxisomal membrane,endoplasmic reticulum membrane,integral component of membrane,ER-mitochondrion membrane contact site,extracellular exosome	long-chain fatty acid-CoA ligase activity,ATP binding,very long-chain fatty acid-CoA ligase activity,arachidonate-CoA ligase activity,palmitoyl-CoA ligase activity	long-chain fatty acid metabolic process,lipid metabolic process,fatty acid metabolic process,neuron differentiation,positive regulation of insulin secretion,long-chain fatty-acyl-CoA metabolic process,long-chain fatty-acyl-CoA biosynthetic process,embryonic process involved in female pregnancy
C_TIG / C_DMSO	-0.730308	1.49384e-06	2.48062e-05	Q86VI3	IQGAP3	Ras GTPase-activating-like protein IQGAP3	IQGA3_HUMAN	10	cytoplasm,cytosol,cell-cell junction,lateral plasma membrane	GTPase activator activity,protein binding,calmodulin binding,small GTPase binding,actin filament binding,myosin VI light chain binding	G1/S transition of mitotic cell cycle,positive regulation of protein phosphorylation,Ras protein signal transduction,regulation of cell size,positive regulation of gene expression,negative regulation of gene expression,regulation of actin cytoskeleton organization,positive regulation of mammary gland epithelial cell proliferation,regulation of GTPase activity,positive regulation of MAPK cascade,E…
C_TIG / C_DMSO	-0.729438	0.000598345	0.000974066	Q6PJG6	BRAT1	BRCA1-associated ATM activator 1	BRAT1_HUMAN	5	nucleus,nucleoplasm,cytoplasm,membrane	protein binding	positive regulation of protein phosphorylation,glucose metabolic process,apoptotic process,cellular response to DNA damage stimulus,cell proliferation,response to ionizing radiation,cell migration,positive regulation of cell growth,mitochondrion localization
C_TIG / C_DMSO	-0.729178	0.0070713	0.00516182	Q9NQ48	LZTFL1	Leucine zipper transcription factor-like protein 1	LZTL1_HUMAN	2	cytoplasm,cytosol	protein binding,identical protein binding,macromolecular complex binding	negative regulation of protein localization to cilium,negative regulation of protein localization to ciliary membrane
C_TIG / C_DMSO	-0.728909	0.000272255	0.00060257	O94855	SEC24D	Protein transport protein Sec24D	SC24D_HUMAN	5	endoplasmic reticulum exit site,endoplasmic reticulum membrane,cytosol,ER to Golgi transport vesicle membrane,intracellular membrane-bounded organelle,COPII vesicle coat	SNARE binding,protein binding,zinc ion binding	in utero embryonic development,intracellular protein transport,ER to Golgi vesicle-mediated transport,cargo loading into COPII-coated vesicle
C_TIG / C_DMSO	-0.728462	0.000321088	0.000669239	P50454	SERPINH1	Serpin H1	SERPH_HUMAN	16	Requires Ontology,endoplasmic reticulum,extracellular space,endoplasmic reticulum lumen,endoplasmic reticulum-Golgi intermediate compartment,membrane raft	RNA binding,serine-type endopeptidase inhibitor activity,protein binding,collagen binding,unfolded protein binding	chondrocyte development involved in endochondral bone morphogenesis,response to unfolded protein,negative regulation of endopeptidase activity,collagen fibril organization,collagen biosynthetic process,protein maturation
C_TIG / C_DMSO	-0.728312	0.000728339	0.00110583	O75787	ATP6AP2	Renin receptor	RENR_HUMAN	2	external side of plasma membrane,autophagosome membrane,lysosome,lysosomal membrane,endoplasmic reticulum membrane,plasma membrane,endosome membrane,membrane,integral component of membrane,apical plasma membrane,axon,dendritic spine membrane,cell body,postsynaptic membrane,extracellular exosome,tertiary granule membrane,ficolin-1-rich granule membrane,vacuolar proton-transporting V-type ATPase, V…	protein binding,signaling receptor activity	angiotensin maturation,lysosomal lumen acidification,central nervous system maturation,rostrocaudal neural tube patterning,positive regulation of Wnt signaling pathway,positive regulation of transforming growth factor beta1 production,regulation of MAPK cascade,eye pigmentation,head morphogenesis,positive regulation of canonical Wnt signaling pathway
C_TIG / C_DMSO	-0.727257	5.18042e-05	0.000217327	Q7Z4H8	POGLUT3	Protein O-glucosyltransferase 3	PLGT3_HUMAN	8	cellular_component,endomembrane system,endoplasmic reticulum lumen	UDP-glucosyltransferase activity,UDP-xylosyltransferase activity,glucosyltransferase activity,Requires Ontology	protein O-linked glycosylation via serine
C_TIG / C_DMSO	-0.726328	0.0179938	0.0101534	P49356	FNTB	Protein farnesyltransferase subunit beta	FNTB_HUMAN	2	cytosol,microtubule associated complex,protein farnesyltransferase complex	protein farnesyltransferase activity,protein binding,zinc ion binding	lipid metabolic process,protein prenylation,protein farnesylation
C_TIG / C_DMSO	-0.723545	0.00341358	0.00309706	Q9NX47	2023-03-05	E3 ubiquitin-protein ligase MARCH5	MARH5_HUMAN	2	mitochondrion,mitochondrial outer membrane,endoplasmic reticulum,endoplasmic reticulum membrane,membrane,integral component of membrane	protein binding,zinc ion binding,GTPase binding,ubiquitin protein ligase activity	protein polyubiquitination,protein autoubiquitination,protein localization to mitochondrion,regulation of mitochondrial fission,positive regulation of mitochondrial fission,negative regulation of cell aging
C_TIG / C_DMSO	-0.721592	3.49968e-06	4.25526e-05	P33993	MCM7	DNA replication licensing factor MCM7	MCM7_HUMAN	18	nucleolus,nucleus,chromosome, telomeric region,chromatin,nucleoplasm,cytosol,membrane,MCM complex,CMG complex	DNA binding,DNA helicase activity,single-stranded DNA-dependent ATP-dependent DNA helicase activity,single-stranded DNA binding,protein binding,ATP binding,ATPase activity	double-strand break repair via break-induced replication,DNA replication,DNA unwinding involved in DNA replication,DNA replication initiation,DNA strand elongation involved in DNA replication,cellular response to DNA damage stimulus,cell cycle,cell proliferation,regulation of phosphorylation,cellular response to epidermal growth factor stimulus,cellular response to xenobiotic stimulus
C_TIG / C_DMSO	-0.719257	0.000129641	0.000384424	Q9UJX2	CDC23	Cell division cycle protein 23 homolog	CDC23_HUMAN	2	cytoplasm,nucleoplasm,anaphase-promoting complex,cytosol	ubiquitin-protein transferase activity,protein binding	mitotic cell cycle,ubiquitin-dependent protein catabolic process,mitotic metaphase plate congression,metaphase/anaphase transition of mitotic cell cycle,regulation of exit from mitosis,protein ubiquitination,regulation of mitotic metaphase/anaphase transition,anaphase-promoting complex-dependent catabolic process,positive regulation of mitotic metaphase/anaphase transition,cell division,protein K…
C_TIG / C_DMSO	-0.719119	1.3492e-06	2.34088e-05	P34896	SHMT1	Serine hydroxymethyltransferase, cytosolic	GLYC_HUMAN	6	nucleus,cytoplasm,cytosol,nucleoplasm,extracellular exosome	translation repressor activity, nucleic acid binding,glycine hydroxymethyltransferase activity,protein binding,zinc ion binding,pyridoxal phosphate binding,small molecule binding,identical protein binding,protein homodimerization activity,mRNA 5'-UTR binding,serine binding	dTMP biosynthetic process,glycine metabolic process,L-serine metabolic process,L-serine catabolic process,one-carbon metabolic process,purine nucleobase biosynthetic process,negative regulation of translation,glycine biosynthetic process from serine,tetrahydrofolate interconversion,tetrahydrofolate metabolic process,folic acid metabolic process,protein homotetramerization,cellular response to tet…
C_TIG / C_DMSO	-0.718853	3.30895e-05	0.000164327	P11047	LAMC1	Laminin subunit gamma-1	LAMC1_HUMAN	18	Requires Ontology,basement membrane,extracellular region,extracellular space,endoplasmic reticulum lumen,extracellular exosome,laminin-1 complex,laminin-10 complex,laminin-11 complex	extracellular matrix structural constituent,extracellular matrix constituent conferring elasticity	maintenance of blood-brain barrier,cell adhesion,endoderm development,animal organ morphogenesis,tissue development,cell migration,extracellular matrix disassembly,hemidesmosome assembly,substrate adhesion-dependent cell spreading,positive regulation of epithelial cell proliferation,macromolecular complex assembly
C_TIG / C_DMSO	-0.717841	0.0231551	0.0122745	P63261	ACTG1	Actin, cytoplasmic 2	ACTG_HUMAN	2	actin filament,extracellular space,nucleus,cytosol,cytoskeleton,plasma membrane,cell-cell junction,focal adhesion,membrane,myofibril,apical junction complex,calyx of Held,phagocytic vesicle,extracellular exosome,blood microparticle,dense body,Requires Ontology,postsynaptic actin cytoskeleton,filamentous actin	structural constituent of cytoskeleton,protein binding,profilin binding,ATP binding,ubiquitin protein ligase binding,identical protein binding,structural constituent of postsynaptic actin cytoskeleton	maintenance of blood-brain barrier,angiogenesis,morphogenesis of a polarized epithelium,retina homeostasis,response to mechanical stimulus,positive regulation of gene expression,positive regulation of cell migration,sarcomere organization,synaptic vesicle endocytosis,regulation of stress fiber assembly,response to calcium ion,regulation of focal adhesion assembly,platelet aggregation,cellular res…
C_TIG / C_DMSO	-0.717647	0.00030662	0.000651454	Q15555	MAPRE2	Microtubule-associated protein RP/EB family member 2	MARE2_HUMAN	3	microtubule organizing center,cytoplasmic microtubule,microtubule plus-end,spindle midzone,cytoplasm,focal adhesion,microtubule cytoskeleton	protein binding,microtubule binding,protein kinase binding,identical protein binding,microtubule plus-end binding	regulation of microtubule polymerization or depolymerization,positive regulation of ARF protein signal transduction,positive regulation of GTPase activity,spindle assembly,cell division,positive regulation of keratinocyte migration,Requires Ontology,protein localization to microtubule plus-end
C_TIG / C_DMSO	-0.717541	0.00774237	0.00549533	Q0ZGT2	NEXN	Nexilin	NEXN_HUMAN	3	plasma membrane,axon,adherens junction,focal adhesion,actin cytoskeleton,Z disc	structural constituent of muscle,actin filament binding,protein binding involved in cell-cell adhesion	homophilic cell adhesion via plasma membrane adhesion molecules,axon guidance,regulation of cell migration,regulation of cytoskeleton organization,dendrite self-avoidance
C_TIG / C_DMSO	-0.715995	0.0187026	0.01047	Q9H6E4	CCDC134	Coiled-coil domain-containing protein 134	CC134_HUMAN	3	extracellular region,nucleus,endoplasmic reticulum,membrane	protein binding	angiogenesis,placenta development,ventricular system development,embryonic hemopoiesis,embryonic liver development
C_TIG / C_DMSO	-0.715974	1.60901e-06	2.58331e-05	P62256	UBE2H	Ubiquitin-conjugating enzyme E2 H	UBE2H_HUMAN	2	nucleus,cytosol	ubiquitin-protein transferase activity,protein binding,ATP binding,ubiquitin conjugating enzyme activity	protein polyubiquitination,ubiquitin-dependent protein catabolic process,proteasome-mediated ubiquitin-dependent protein catabolic process,protein K48-linked ubiquitination,protein K11-linked ubiquitination
C_TIG / C_DMSO	-0.715778	0.0310718	0.0153523	Q9NUY8	TBC1D23	TBC1 domain family member 23	TBC23_HUMAN	3	WASH complex,trans-Golgi network,Golgi apparatus,cytosol,cytoplasmic vesicle	protein binding	brain development,vesicle-mediated transport,neuron projection development,retrograde transport, endosome to Golgi,vesicle tethering to Golgi,embryonic brain development
C_TIG / C_DMSO	-0.715442	0.00161474	0.00186281	Q96P48	ARAP1	Arf-GAP with Rho-GAP domain, ANK repeat and PH domain-containing protein 1	ARAP1_HUMAN	3	trans-Golgi network,plasma membrane,cytoplasmic vesicle,nucleoplasm,Golgi apparatus,cytosol,Golgi cisterna membrane,intracellular membrane-bounded organelle	GTPase activator activity,protein binding,phosphatidylinositol-3,4,5-trisphosphate binding,metal ion binding	signal transduction,regulation of cell shape,actin filament reorganization involved in cell cycle,positive regulation of GTPase activity,regulation of small GTPase mediated signal transduction,regulation of cellular component movement,positive regulation of filopodium assembly,negative regulation of stress fiber assembly
C_TIG / C_DMSO	-0.714257	0.00111251	0.00145171	O95810	CAVIN2	Caveolae-associated protein 2	CAVN2_HUMAN	5	cytoplasm,caveola,nucleoplasm,cytosol,plasma membrane,membrane raft	phosphatidylserine binding,protein kinase C binding,protein binding,phospholipid binding	membrane tubulation
C_TIG / C_DMSO	-0.710657	0.0043075	0.00364626	O43504	LAMTOR5	Ragulator complex protein LAMTOR5	LTOR5_HUMAN	3	lysosome,lysosomal membrane,cytosol,Ragulator complex,macromolecular complex	guanyl-nucleotide exchange factor activity,binding, bridging,protein binding	positive regulation of gene expression,Requires Ontology,positive regulation of NF-kappaB transcription factor activity,regulation of cell size,response to virus,viral genome replication,positive regulation of TOR signaling,positive regulation of interleukin-8 production,positive regulation of I-kappaB kinase/NF-kappaB signaling,negative regulation of cysteine-type endopeptidase activity involved…
C_TIG / C_DMSO	-0.710377	0.00104276	0.00139131	O60885	BRD4	Bromodomain-containing protein 4	BRD4_HUMAN	2	chromatin,nucleus,condensed nuclear chromosome,nucleoplasm	p53 binding,chromatin binding,transcription cofactor activity,transcription coactivator activity,protein binding,RNA polymerase II carboxy-terminal domain kinase activity,enzyme binding,nucleosomal histone binding,lysine-acetylated histone binding,Requires Ontology	regulation of transcription involved in G1/S transition of mitotic cell cycle,positive regulation of G2/M transition of mitotic cell cycle,positive regulation of transcription elongation from RNA polymerase II promoter,chromatin remodeling,regulation of transcription, DNA-templated,protein phosphorylation,cellular response to DNA damage stimulus,positive regulation of I-kappaB kinase/NF-kappaB si…
C_TIG / C_DMSO	-0.707633	0.00827656	0.00576779	Q15155	NOMO1	Nodal modulator 1	NOMO1_HUMAN	2	endoplasmic reticulum membrane,membrane,integral component of membrane	protein binding,carbohydrate binding,ribosome binding	biological_process
C_TIG / C_DMSO	-0.705396	0.00160149	0.00185113	Q96S52	PIGS	GPI transamidase component PIG-S	PIGS_HUMAN	3	endoplasmic reticulum membrane,membrane,GPI-anchor transamidase complex	protein binding	attachment of GPI anchor to protein
C_TIG / C_DMSO	-0.705063	0.0247606	0.0129135	P23142	FBLN1	Fibulin-1	FBLN1_HUMAN	3	Requires Ontology,extracellular region,basement membrane,extracellular space,extracellular matrix,extracellular exosome,elastic fiber	fibronectin binding,integrin binding,extracellular matrix structural constituent,calcium ion binding,protein C-terminus binding,peptidase activator activity,identical protein binding,macromolecular complex binding,fibrinogen binding	integrin-mediated signaling pathway,negative regulation of protein phosphorylation,negative regulation of cell adhesion,embryo implantation,positive regulation of peptidase activity,extracellular matrix organization,negative regulation of ERK1 and ERK2 cascade,blood coagulation, fibrin clot formation,negative regulation of substrate adhesion-dependent cell spreading,negative regulation of cell mo…
C_TIG / C_DMSO	-0.704956	2.04911e-05	0.000121525	Q15582	TGFBI	Transforming growth factor-beta-induced protein ig-h3	BGH3_HUMAN	14	Requires Ontology,extracellular space,extracellular matrix,extracellular region,basement membrane,trans-Golgi network,plasma membrane,extracellular exosome	integrin binding,extracellular matrix structural constituent,protein binding,collagen binding,identical protein binding,cell adhesion molecule binding,extracellular matrix binding	angiogenesis,chondrocyte differentiation,cell adhesion,negative regulation of cell adhesion,visual perception,cell proliferation,extracellular matrix organization,response to stimulus
C_TIG / C_DMSO	-0.704893	9.90305e-05	0.000325178	O14908	GIPC1	PDZ domain-containing protein GIPC1	GIPC1_HUMAN	6	cytoplasm,cytosol,cell cortex,synaptic vesicle,vesicle membrane,membrane,cytoplasmic vesicle,dendritic spine,dendritic shaft,extracellular exosome,Requires Ontology,glutamatergic synapse	actin binding,receptor binding,protein binding,myosin binding,identical protein binding,cadherin binding	protein targeting,G-protein coupled receptor signaling pathway,chemical synaptic transmission,glutamate secretion,positive regulation of transforming growth factor beta receptor signaling pathway,regulation of protein stability,negative regulation of proteasomal ubiquitin-dependent protein catabolic process,positive regulation of cytokinesis,endothelial cell migration,positive regulation of melan…
C_TIG / C_DMSO	-0.704227	0.000729566	0.00110711	Q9BT09	CNPY3	Protein canopy homolog 3	CNPY3_HUMAN	2	endoplasmic reticulum lumen	receptor binding,protein binding	innate immune response
C_TIG / C_DMSO	-0.703653	0.00124363	0.00156518	P29083	GTF2E1	General transcription factor IIE subunit 1	T2EA_HUMAN	2	nucleus,nucleoplasm,cytosol,transcription factor TFIID complex,transcription factor TFIIE complex,transcriptional preinitiation complex	protein binding,obsolete general RNA polymerase II transcription factor activity,metal ion binding	transcriptional open complex formation at RNA polymerase II promoter,transcription from RNA polymerase II promoter,transcription initiation from RNA polymerase II promoter
C_TIG / C_DMSO	-0.703107	0.00014305	0.00040848	Q6KB66	KRT80	Keratin, type II cytoskeletal 80	K2C80_HUMAN	4	cytosol,intermediate filament cytoskeleton	protein binding
C_TIG / C_DMSO	-0.702318	0.00878752	0.00601284	Q8NHV4	NEDD1	Protein NEDD1	NEDD1_HUMAN	2	pericentriolar material,spindle pole,centriole,ciliary basal body,nucleoplasm,centrosome,cytosol,plasma membrane,apical part of cell	protein binding	cell cycle,cell division,protein localization to centrosome
C_TIG / C_DMSO	-0.701758	1.05417e-05	8.35063e-05	Q32P28	P3H1	Prolyl 3-hydroxylase 1	P3H1_HUMAN	9	Requires Ontology,endoplasmic reticulum,endoplasmic reticulum lumen,membrane,extracellular exosome,macromolecular complex	collagen binding,molecular_function,iron ion binding,protein binding,procollagen-proline 3-dioxygenase activity,L-ascorbic acid binding	protein folding,negative regulation of cell proliferation,positive regulation of neuron projection development,protein hydroxylation,peptidyl-proline hydroxylation,collagen metabolic process,regulation of protein secretion,protein stabilization,bone development,chaperone-mediated protein folding,negative regulation of post-translational protein modification
C_TIG / C_DMSO	-0.701733	0.000116613	0.000361704	O15498	YKT6	Synaptobrevin homolog YKT6	YKT6_HUMAN	5	Golgi membrane,cytoplasm,mitochondrion,endosome,endoplasmic reticulum,Golgi apparatus,cytosol,integral component of plasma membrane,transport vesicle,cytoplasmic vesicle membrane,endoplasmic reticulum-Golgi intermediate compartment membrane,neuronal cell body,apical dendrite,basilar dendrite,SNARE complex	SNAP receptor activity,protein-cysteine S-palmitoyltransferase activity,cadherin binding	ER to Golgi vesicle-mediated transport,vesicle targeting,vesicle docking involved in exocytosis,protein transport,retrograde transport, endosome to Golgi,membrane fusion
C_TIG / C_DMSO	-0.700308	7.12149e-05	0.000265662	Q9UBB4	ATXN10	Ataxin-10	ATX10_HUMAN	13	cytosol,extracellular space,cytoplasm,plasma membrane,membrane,dendrite,neuronal cell body,perinuclear region of cytoplasm	protein binding	nervous system development,neuron projection development,cilium morphogenesis
C_TIG / C_DMSO	-0.698592	0.0168978	0.00967014	P28340	POLD1	DNA polymerase delta catalytic subunit	DPOD1_HUMAN	2	chromosome, telomeric region,nucleus,nucleoplasm,cytosol,membrane,aggresome,delta DNA polymerase complex,nucleotide-excision repair complex	nucleotide binding,DNA binding,chromatin binding,damaged DNA binding,DNA-directed DNA polymerase activity,protein binding,3'-5'-exodeoxyribonuclease activity,enzyme binding,metal ion binding,4 iron, 4 sulfur cluster binding	DNA synthesis involved in DNA repair,DNA replication,DNA-dependent DNA replication,DNA repair,base-excision repair, gap-filling,nucleotide-excision repair, DNA gap filling,response to UV,cellular response to UV,DNA replication proofreading,fatty acid homeostasis,error-free translesion synthesis,DNA biosynthetic process,nucleic acid phosphodiester bond hydrolysis
C_TIG / C_DMSO	-0.698023	0.0265147	0.013587	P49840	GSK3A	Glycogen synthase kinase-3 alpha	GSK3A_HUMAN	2	nucleus,cytoplasm,cytosol,axon,mitochondrion,neuronal cell body,apical dendrite,postsynapse,proximal dendrite,beta-catenin destruction complex	protein serine/threonine kinase activity,protein serine/threonine/tyrosine kinase activity,receptor binding,protein binding,ATP binding,protein kinase A catalytic subunit binding,tau protein binding,tau-protein kinase activity,Requires Ontology	regulation of systemic arterial blood pressure,cardiac left ventricle morphogenesis,glycogen metabolic process,protein phosphorylation,signal transduction,dopamine receptor signaling pathway,nervous system development,insulin receptor signaling pathway,positive regulation of autophagy,positive regulation of gene expression,negative regulation of UDP-glucose catabolic process,regulation of neuron …
C_TIG / C_DMSO	-0.696713	9.80619e-05	0.000322499	P49736	MCM2	DNA replication licensing factor MCM2	MCM2_HUMAN	20	nucleolus,nucleus,chromosome, telomeric region,chromatin,nucleoplasm,cytoplasm,MCM complex,CMG complex,nuclear origin of replication recognition complex	single-stranded DNA-dependent ATP-dependent DNA helicase activity,3'-5' DNA helicase activity,DNA binding,DNA replication origin binding,single-stranded DNA binding,protein binding,ATP binding,ATPase activity,enzyme binding,histone binding,metal ion binding	double-strand break repair via break-induced replication,DNA replication,DNA unwinding involved in DNA replication,DNA replication initiation,nucleosome assembly,apoptotic process,cellular response to interleukin-4,cochlea development,mitotic DNA replication initiation,Requires Ontology
C_TIG / C_DMSO	-0.696639	0.0138399	0.00838063	Q9Y2V7	COG6	Conserved oligomeric Golgi complex subunit 6	COG6_HUMAN	3	Golgi membrane,trans-Golgi network membrane,Golgi transport complex	protein binding	retrograde transport, vesicle recycling within Golgi,intra-Golgi vesicle-mediated transport,Golgi organization,protein transport,glycosylation
C_TIG / C_DMSO	-0.696406	0.0100403	0.0066493	P0CG30	GSTT2B	Glutathione S-transferase theta-2B	GSTT2_HUMAN	2	cytoplasm,nucleoplasm,cytosol,extracellular exosome	glutathione transferase activity	glutathione metabolic process
C_TIG / C_DMSO	-0.694442	3.32499e-05	0.000164327	Q15003	NCAPH	Condensin complex subunit 2	CND2_HUMAN	5	nucleoplasm,cytosol,membrane,condensin complex	chromatin binding,protein binding	mitotic chromosome condensation,meiotic chromosome condensation,cell division,female meiosis chromosome separation,Requires Ontology
C_TIG / C_DMSO	-0.694435	9.83271e-08	6.34975e-06	Q8IX03	WWC1	Protein KIBRA	KIBRA_HUMAN	5	cytoplasm,nucleus,cytosol,ruffle membrane,perinuclear region of cytoplasm,macromolecular complex	transcription coactivator activity,protein binding,kinase binding,binding, bridging	negative regulation of transcription from RNA polymerase II promoter,regulation of transcription, DNA-templated,cell migration,establishment of cell polarity,regulation of intracellular transport,regulation of hippo signaling,negative regulation of hippo signaling,positive regulation of MAPK cascade,positive regulation of transcription, DNA-templated,negative regulation of organ growth
C_TIG / C_DMSO	-0.694413	0.00952973	0.0063957	Q8NEU8	APPL2	DCC-interacting protein 13-beta	DP13B_HUMAN	6	endosome membrane,ruffle,nucleus,endosome,plasma membrane,membrane,cytoplasmic vesicle,early endosome membrane,vesicle,early phagosome,ruffle membrane,early phagosome membrane,macropinosome,extracellular exosome	phosphatidylserine binding,protein binding,phosphatidylinositol binding,identical protein binding,protein homodimerization activity,macromolecular complex binding	diet induced thermogenesis,protein import into nucleus,cell cycle,signal transduction,transforming growth factor beta receptor signaling pathway,cold acclimation,regulation of fibroblast migration,signaling,adiponectin-activated signaling pathway,regulation of toll-like receptor 4 signaling pathway,cellular response to hepatocyte growth factor stimulus,glucose homeostasis,regulation of innate imm…
C_TIG / C_DMSO	-0.694153	0.0399795	0.018691	Q9H3Q1	CDC42EP4	Cdc42 effector protein 4	BORG4_HUMAN	3	cytoplasm,cytoskeleton,plasma membrane,cytosol,adherens junction,endomembrane system,actin cytoskeleton,microtubule cytoskeleton,phagocytic vesicle	RNA binding,protein binding,small GTPase binding	Rho protein signal transduction,regulation of cell shape,positive regulation of actin filament polymerization,positive regulation of pseudopodium assembly,cellular response to interferon-gamma
C_TIG / C_DMSO	-0.69376	0.00468088	0.00386879	Q9UNF1	MAGED2	Melanoma-associated antigen D2	MAGD2_HUMAN	11	nucleus,extracellular region,nucleoplasm,nucleolus,cytosol,membrane,platelet alpha granule lumen	protein binding	negative regulation of transcription from RNA polymerase II promoter,female pregnancy,renal sodium ion absorption
C_TIG / C_DMSO	-0.693689	0.00244238	0.00246186	Q7L5N7	LPCAT2	Lysophosphatidylcholine acyltransferase 2	PCAT2_HUMAN	3	Golgi membrane,endoplasmic reticulum,endoplasmic reticulum membrane,Golgi stack,lipid particle,plasma membrane,integral component of membrane	1-acylglycerol-3-phosphate O-acyltransferase activity,calcium ion binding,protein binding,2-acylglycerol-3-phosphate O-acyltransferase activity,1-alkenylglycerophosphocholine O-acyltransferase activity,1-acylglycerophosphocholine O-acyltransferase activity,1-alkylglycerophosphocholine O-acetyltransferase activity,plasmalogen synthase activity	platelet activating factor biosynthetic process,phosphatidylcholine acyl-chain remodeling,membrane organization
C_TIG / C_DMSO	-0.693675	0.000107444	0.000341986	Q12789	GTF3C1	General transcription factor 3C polypeptide 1	TF3C1_HUMAN	4	nucleoplasm,nucleolus,membrane,transcription factor TFIIIC complex,ribonucleoprotein complex	DNA binding,protein binding	transcription from RNA polymerase III promoter,transcription initiation from RNA polymerase III promoter,rRNA transcription,tRNA transcription,5S class rRNA transcription from RNA polymerase III type 1 promoter,tRNA transcription from RNA polymerase III promoter
C_TIG / C_DMSO	-0.691978	0.000437255	0.000807193	P60604	UBE2G2	Ubiquitin-conjugating enzyme E2 G2	UB2G2_HUMAN	2	endoplasmic reticulum,cytosol,lipid particle	ubiquitin-protein transferase activity,protein binding,ATP binding,identical protein binding,ubiquitin conjugating enzyme activity	cellular protein catabolic process,protein polyubiquitination,ubiquitin-dependent protein catabolic process,ER-associated ubiquitin-dependent protein catabolic process,cellular response to interferon-beta,protein K48-linked ubiquitination,negative regulation of retrograde protein transport, ER to cytosol
C_TIG / C_DMSO	-0.69191	0.000171882	0.000451477	P24844	MYL9	Myosin regulatory light polypeptide 9	MYL9_HUMAN	2	stress fiber,cytosol,cell cortex,Z disc,muscle myosin complex	calcium ion binding,structural constituent of muscle,myosin heavy chain binding	regulation of muscle contraction,platelet aggregation
C_TIG / C_DMSO	-0.691756	0.000236386	0.000554507	P02795	MT2A	Metallothionein-2	MT2_HUMAN	3	nucleus,cytoplasm,cytosol	protein binding,zinc ion binding,metal ion binding	cellular copper ion homeostasis,cellular zinc ion homeostasis,detoxification of copper ion,cellular response to interleukin-3,cellular response to erythropoietin,negative regulation of growth,cellular response to cadmium ion,cellular response to copper ion,cellular response to zinc ion
C_TIG / C_DMSO	-0.691686	9.30141e-06	7.72805e-05	Q7L1Q6	BZW1	Basic leucine zipper and W2 domain-containing protein 1	BZW1_HUMAN	9	cytoplasm,membrane	RNA binding,cadherin binding	regulation of translational initiation
C_TIG / C_DMSO	-0.690799	0.000102519	0.000331759	P36405	ARL3	ADP-ribosylation factor-like protein 3	ARL3_HUMAN	8	cilium,cytoplasm,microtubule cytoskeleton,Golgi membrane,nucleus,nucleoplasm,Golgi apparatus,centrosome,spindle microtubule,cytoplasmic microtubule,midbody,photoreceptor connecting cilium,extracellular exosome	magnesium ion binding,GTPase activity,protein binding,GTP binding,microtubule binding,GDP binding,GTPase activating protein binding	post-Golgi vesicle-mediated transport,mitotic cytokinesis,kidney development,Golgi to plasma membrane transport,smoothened signaling pathway,small GTPase mediated signal transduction,protein transport,positive regulation of microtubule polymerization,intraciliary transport,photoreceptor cell development,cilium morphogenesis,protein localization to cilium,protein localization to ciliary membrane
C_TIG / C_DMSO	-0.690126	0.000132967	0.000391096	Q8TED1	GPX8	Probable glutathione peroxidase 8	GPX8_HUMAN	3	endoplasmic reticulum lumen,integral component of membrane	peroxidase activity,glutathione peroxidase activity,protein binding	cellular response to oxidative stress,cellular oxidant detoxification
C_TIG / C_DMSO	-0.689227	9.5132e-07	1.90658e-05	P33992	MCM5	DNA replication licensing factor MCM5	MCM5_HUMAN	8	nucleus,chromosome, telomeric region,nucleoplasm,cytosol,membrane,MCM complex,CMG complex	single-stranded DNA-dependent ATP-dependent DNA helicase activity,3'-5' DNA helicase activity,DNA replication origin binding,single-stranded DNA binding,protein binding,ATP binding,ATPase activity	double-strand break repair via break-induced replication,DNA replication,DNA unwinding involved in DNA replication,DNA replication initiation,cell cycle
C_TIG / C_DMSO	-0.689129	7.67708e-07	1.64846e-05	P52292	KPNA2	Importin subunit alpha-1	IMA1_HUMAN	16	nucleus,nucleoplasm,extrinsic component of postsynaptic specialization membrane,glutamatergic synapse,Golgi membrane,cytoplasm,endoplasmic reticulum membrane,cytosol,membrane,NLS-dependent protein nuclear import complex,host cell	RNA binding,protein binding,nuclear localization sequence binding,histone deacetylase binding,nuclear import signal receptor activity	entry of viral genome into host nucleus through nuclear pore complex via importin,positive regulation of viral life cycle,regulation of DNA recombination,DNA metabolic process,NLS-bearing protein import into nucleus,postsynapse to nucleus signaling pathway
C_TIG / C_DMSO	-0.688936	8.35672e-05	0.000292939	Q9BTE3	MCMBP	Mini-chromosome maintenance complex-binding protein	MCMBP_HUMAN	6	MCM complex,nucleus,nucleoplasm,cytosol,cell junction	chromatin binding,protein binding	DNA-dependent DNA replication,sister chromatid cohesion,cell division
C_TIG / C_DMSO	-0.688547	8.51521e-05	0.00029635	O75674	TOM1L1	TOM1-like protein 1	TM1L1_HUMAN	4	endosome,membrane,cytoplasm,lysosome,Golgi stack,cytosol,endosome membrane,extracellular exosome	protein binding,SH3 domain binding,protein kinase binding,clathrin binding,protein kinase activator activity,phosphatidylinositol binding,ubiquitin binding	regulation of DNA biosynthetic process,signal transduction,protein transport,positive regulation of protein autophosphorylation,activation of protein kinase activity,ubiquitin-dependent protein catabolic process via the multivesicular body sorting pathway,negative regulation of mitotic nuclear division
C_TIG / C_DMSO	-0.688359	4.84619e-05	0.000208947	Q86TG7	PEG10	Retrotransposon-derived protein PEG10	PEG10_HUMAN	5	cytosol,extracellular vesicle,nucleoplasm,cytoplasm	DNA binding,RNA binding,mRNA binding,protein binding,zinc ion binding	apoptotic process,cell differentiation,negative regulation of transforming growth factor beta receptor signaling pathway,mRNA transport,protein homooligomerization,Requires Ontology
C_TIG / C_DMSO	-0.688023	8.34321e-06	7.2442e-05	Q12965	MYO1E	Unconventional myosin-Ie	MYO1E_HUMAN	15	clathrin-coated endocytic vesicle,cytoplasm,plasma membrane,microvillus,actin cytoskeleton,vesicle,cytoskeleton,brush border,adherens junction,cuticular plate,extracellular exosome,myosin complex	microfilament motor activity,protein binding,calmodulin binding,ATP binding,ATPase activity,phosphatidylinositol binding,actin filament binding	vasculogenesis,in utero embryonic development,glomerular filtration,nitrogen compound metabolic process,endocytosis,actin filament organization,vesicle transport along actin filament,glomerular basement membrane development,post-embryonic hemopoiesis,platelet-derived growth factor receptor signaling pathway,glomerular visceral epithelial cell development
C_TIG / C_DMSO	-0.687796	0.0188526	0.0105281	Q7RTP6	MICAL3	[F-actin]-monooxygenase MICAL3	MICA3_HUMAN	2	nucleus,nucleoplasm,spindle,cytosol,plasma membrane,cell cortex,cell projection,intercellular bridge,Flemming body	actin binding,oxidoreductase activity, acting on paired donors, with incorporation or reduction of molecular oxygen, NAD(P)H as one donor, and incorporation of one atom of oxygen,small GTPase binding,metal ion binding,FAD binding	exocytosis,cytoskeleton organization,cell cycle,actin filament depolymerization,cell division
C_TIG / C_DMSO	-0.686688	0.000263933	0.000590902	O15294	OGT	UDP-N-acetylglucosamine--peptide N-acetylglucosaminyltransferase 110 kDa subunit	OGT1_HUMAN	7	nucleus,nucleoplasm,cytosol,plasma membrane,mitochondrial membrane,cell projection,NSL complex,histone acetyltransferase complex,protein N-acetylglucosaminyltransferase complex,macromolecular complex	protein binding,phosphatidylinositol-3,4,5-trisphosphate binding,acetylglucosaminyltransferase activity,protein N-acetylglucosaminyltransferase activity,protein O-GlcNAc transferase activity	regulation of glycolytic process,regulation of gluconeogenesis,chromatin organization,regulation of transcription from RNA polymerase II promoter,protein O-linked glycosylation,apoptotic process,signal transduction,response to nutrient,protein processing,negative regulation of protein ubiquitination,negative regulation of proteasomal ubiquitin-dependent protein catabolic process,response to insul…
C_TIG / C_DMSO	-0.686521	6.94293e-07	1.58482e-05	Q68CZ2	TNS3	Tensin-3	TENS3_HUMAN	12	cytosol,focal adhesion	protein binding,phosphatase activity	dephosphorylation
C_TIG / C_DMSO	-0.686163	0.00494558	0.00401898	Q9H1C4	UNC93B1	Protein unc-93 homolog B1	UN93B_HUMAN	3	lysosome,endosome,Golgi membrane,endoplasmic reticulum,endoplasmic reticulum membrane,integral component of membrane,early phagosome	protein binding,Toll-like receptor binding	adaptive immune response,intracellular protein transport,toll-like receptor 3 signaling pathway,toll-like receptor 7 signaling pathway,toll-like receptor 9 signaling pathway,innate immune response,defense response to virus
C_TIG / C_DMSO	-0.683572	0.0485803	0.0218739	Q9NNW7	TXNRD2	Thioredoxin reductase 2, mitochondrial	TRXR2_HUMAN	4	cytoplasm,mitochondrion,mitochondrial matrix,cytosol,axon,dendrite,neuronal cell body,intracellular membrane-bounded organelle	thioredoxin-disulfide reductase activity,protein binding,protein homodimerization activity,macromolecular complex binding,flavin adenine dinucleotide binding	response to oxygen radical,response to xenobiotic stimulus,response to selenium ion,cell redox homeostasis,response to hyperoxia,cellular oxidant detoxification
C_TIG / C_DMSO	-0.677406	0.0330588	0.0161298	Q9Y4P3	TBL2	Transducin beta-like protein 2	TBL2_HUMAN	3	endoplasmic reticulum,integral component of endoplasmic reticulum membrane	RNA binding,protein kinase binding,translation initiation factor binding,phosphoprotein binding	endoplasmic reticulum unfolded protein response,cellular response to glucose starvation,cellular response to hypoxia
C_TIG / C_DMSO	-0.674761	7.84526e-05	0.000280422	Q15746	MYLK	Myosin light chain kinase, smooth muscle	MYLK_HUMAN	14	stress fiber,cytoplasm,lamellipodium,cleavage furrow,cytosol,plasma membrane,actin cytoskeleton	actin binding,protein kinase activity,myosin light chain kinase activity,protein binding,calmodulin binding,ATP binding,metal ion binding	protein phosphorylation,smooth muscle contraction,tonic smooth muscle contraction,positive regulation of cell migration,bleb assembly,positive regulation of calcium ion transport,aorta smooth muscle tissue morphogenesis,cellular hypotonic response,positive regulation of wound healing
C_TIG / C_DMSO	-0.67093	0.0435481	0.0200334	P46778	RPL21	60S ribosomal protein L21	RL21_HUMAN	3	endoplasmic reticulum,cytosol,membrane,cytosolic large ribosomal subunit,cytosolic ribosome	RNA binding,structural constituent of ribosome,protein binding	cytoplasmic translation,translation
C_TIG / C_DMSO	-0.670871	8.31157e-05	0.000291708	O15116	LSM1	U6 snRNA-associated Sm-like protein LSm1	LSM1_HUMAN	3	cytoplasmic mRNA processing body,nucleus,cytoplasm,cytosol,Lsm1-7-Pat1 complex	RNA cap binding,RNA binding,protein binding	deadenylation-dependent decapping of nuclear-transcribed mRNA,RNA splicing, via transesterification reactions,mRNA processing,RNA splicing,RNA metabolic process,stem cell population maintenance,negative regulation of neuron differentiation,histone mRNA catabolic process
C_TIG / C_DMSO	-0.670016	0.0410216	0.0190646	Q9BS40	LXN	Latexin	LXN_HUMAN	2	extracellular space,cytoplasm	protein binding,metalloendopeptidase inhibitor activity,heparin binding	inflammatory response,negative regulation of endopeptidase activity,detection of temperature stimulus involved in sensory perception of pain
C_TIG / C_DMSO	-0.669586	0.00014381	0.000408515	Q9BPX6	MICU1	Calcium uptake protein 1, mitochondrial	MICU1_HUMAN	4	intracellular,mitochondrion,mitochondrial inner membrane,mitochondrial intermembrane space,integral component of mitochondrial membrane,uniplex complex,calcium channel complex	calcium ion binding,protein binding,identical protein binding,protein heterodimerization activity	mitochondrial calcium ion transport,defense response,calcium ion transmembrane import into mitochondrion,protein homooligomerization,mitochondrial calcium ion homeostasis,positive regulation of mitochondrial calcium ion concentration,calcium ion import,regulation of cellular hyperosmotic salinity response
C_TIG / C_DMSO	-0.669531	0.000156123	0.000430857	Q9Y287	ITM2B	Integral membrane protein 2B	ITM2B_HUMAN	6	Golgi apparatus,plasma membrane,Golgi membrane,extracellular region,extracellular space,endosome membrane,membrane,Golgi-associated vesicle membrane,integral component of organelle membrane,intracellular membrane-bounded organelle,extracellular exosome	beta-amyloid binding,protein binding,ATP binding	nervous system development,negative regulation of amyloid precursor protein biosynthetic process
C_TIG / C_DMSO	-0.669017	0.00148119	0.0017576	Q96EK5	KIF1BP	KIF1-binding protein	KBP_HUMAN	8	mitochondrion,cytoskeleton	protein binding,kinesin binding	in utero embryonic development,mitochondrial transport,nervous system development,cell differentiation
C_TIG / C_DMSO	-0.667898	3.37573e-06	4.12451e-05	P48449	LSS	Lanosterol synthase	ERG7_HUMAN	2	lipid particle,endoplasmic reticulum membrane,membrane	lanosterol synthase activity,protein binding,beta-amyrin synthase activity	steroid biosynthetic process,cholesterol biosynthetic process,triterpenoid biosynthetic process,regulation of protein stability
C_TIG / C_DMSO	-0.666162	0.00187038	0.00204952	Q9NSC5	HOMER3	Homer protein homolog 3	HOME3_HUMAN	2	cellular_component,cytoplasm,plasma membrane,postsynaptic density,dendrite,cytosol	protein binding,G-protein coupled glutamate receptor binding,identical protein binding	protein targeting,G-protein coupled glutamate receptor signaling pathway,negative regulation of interleukin-2 production,negative regulation of calcineurin-NFAT signaling cascade,regulation of store-operated calcium entry
C_TIG / C_DMSO	-0.666043	0.000331315	0.000680426	P52630	STAT2	Signal transducer and activator of transcription 2	STAT2_HUMAN	7	nucleoplasm,cytosol,plasma membrane,ISGF3 complex,chromatin	RNA polymerase II core promoter proximal region sequence-specific DNA binding,RNA polymerase II transcription factor activity, sequence-specific DNA binding,protein binding,identical protein binding,ubiquitin-like protein ligase binding	regulation of protein phosphorylation,regulation of transcription from RNA polymerase II promoter,defense response,JAK-STAT cascade,cytokine-mediated signaling pathway,regulation of cell proliferation,response to peptide hormone,positive regulation of transcription from RNA polymerase II promoter,defense response to virus,type I interferon signaling pathway,negative regulation of type I interfero…
C_TIG / C_DMSO	-0.664769	1.43125e-05	9.58343e-05	Q96P47	AGAP3	Arf-GAP with GTPase, ANK repeat and PH domain-containing protein 3	AGAP3_HUMAN	2	nucleus,cytoplasm,cell periphery	GTPase activity,GTPase activator activity,GTP binding,polyubiquitin binding,metal ion binding	cellular response to reactive oxygen species,proteasome-mediated ubiquitin-dependent protein catabolic process,regulation of catalytic activity
C_TIG / C_DMSO	-0.663417	0.00591204	0.00458012	Q9NRW3	APOBEC3C	DNA dC->dU-editing enzyme APOBEC-3C	ABC3C_HUMAN	4	cytoplasmic mRNA processing body,nucleus,cytoplasm	RNA binding,cytidine deaminase activity,protein binding,zinc ion binding,deoxycytidine deaminase activity	cytidine deamination,negative regulation of transposition,cytidine to uridine editing,negative regulation of viral genome replication,innate immune response,negative regulation of single stranded viral RNA replication via double stranded DNA intermediate,defense response to virus,DNA cytosine deamination,DNA demethylation
C_TIG / C_DMSO	-0.662746	3.27933e-05	0.000163838	Q15036	SNX17	Sorting nexin-17	SNX17_HUMAN	4	early endosome,endosome,Golgi apparatus,cytosol,endosome membrane,membrane,cytoplasmic vesicle,intracellular membrane-bounded organelle,macromolecular complex	receptor binding,protein binding,protein C-terminus binding,phosphatidylinositol binding,low-density lipoprotein particle receptor binding	kidney development,cardiac septum development,cholesterol catabolic process,intracellular protein transport,receptor-mediated endocytosis,signal transduction,endosomal transport,regulation of endocytosis,endocytic recycling,aorta development,coronary vasculature development
C_TIG / C_DMSO	-0.662068	0.00140342	0.00169478	P78324	SIRPA	Tyrosine-protein phosphatase non-receptor type substrate 1	SHPS1_HUMAN	3	plasma membrane,integral component of plasma membrane,cell surface,membrane,extracellular exosome,tertiary granule membrane,ficolin-1-rich granule membrane	SH3 domain binding,protein phosphatase binding,GTPase regulator activity,protein binding involved in heterotypic cell-cell adhesion,protein binding involved in cell-cell adhesion,protein antigen binding,protein tyrosine kinase binding	negative regulation of protein phosphorylation,cell adhesion,regulation of gene expression,cell migration,regulation of interferon-gamma production,regulation of interleukin-1 beta production,regulation of interleukin-6 production,regulation of tumor necrosis factor production,negative regulation of interferon-beta production,negative regulation of interleukin-6 production,negative regulation of …
C_TIG / C_DMSO	-0.660516	0.0609487	0.0263047	Q9Y6M4	CSNK1G3	Casein kinase I isoform gamma-3	KC1G3_HUMAN	2	nucleus,cytoplasm,plasma membrane	protein kinase activity,protein serine/threonine kinase activity,protein serine/threonine/tyrosine kinase activity,ATP binding,Requires Ontology	cellular protein modification process,endocytosis,signal transduction,Wnt signaling pathway,peptidyl-serine phosphorylation,positive regulation of canonical Wnt signaling pathway
C_TIG / C_DMSO	-0.660395	0.00209458	0.00221179	P55058	PLTP	Phospholipid transfer protein	PLTP_HUMAN	2	extracellular space,extracellular region,nucleus,high-density lipoprotein particle	high-density lipoprotein particle binding,phosphatidylethanolamine binding,phosphatidylcholine transporter activity,phosphatidylinositol transporter activity,diacylglycerol binding,low-density lipoprotein particle binding,phosphatidylcholine binding,very-low-density lipoprotein particle binding,phosphatidic acid binding,ceramide binding,Requires Ontology,phosphatidylglycerol binding,phosphatidyle…	lipid metabolic process,lipid transport,vitamin E biosynthetic process,positive regulation of cholesterol efflux,phospholipid transport,sterol transport,flagellated sperm motility,high-density lipoprotein particle remodeling,ceramide transport,glycolipid transport,Requires Ontology
C_TIG / C_DMSO	-0.660081	0.0319303	0.0156845	Q9NXH8	TOR4A	Torsin-4A	TOR4A_HUMAN	2	nuclear envelope,endoplasmic reticulum lumen,extracellular region,integral component of membrane,platelet alpha granule lumen	ATP binding
C_TIG / C_DMSO	-0.65987	0.00470405	0.00388131	O14727	APAF1	Apoptotic protease-activating factor 1	APAF_HUMAN	4	extracellular region,nucleus,cytosol,secretory granule lumen,apoptosome,extracellular exosome,ficolin-1-rich granule lumen,macromolecular complex	nucleotide binding,protein binding,ATP binding,cysteine-type endopeptidase activator activity involved in apoptotic process,heat shock protein binding,identical protein binding,ADP binding	response to hypoxia,kidney development,neural tube closure,apoptotic process,activation of cysteine-type endopeptidase activity involved in apoptotic process,nervous system development,aging,response to nutrient,activation of cysteine-type endopeptidase activity involved in apoptotic process by cytochrome c,cardiac muscle cell apoptotic process,cell differentiation,forebrain development,regulatio…
C_TIG / C_DMSO	-0.659843	4.12478e-05	0.000187389	P11908	PRPS2	Ribose-phosphate pyrophosphokinase 2	PRPS2_HUMAN	5	cytoplasm,ribose phosphate diphosphokinase complex	magnesium ion binding,ribose phosphate diphosphokinase activity,protein binding,ATP binding,AMP binding,kinase activity,GDP binding,carbohydrate binding,identical protein binding,protein homodimerization activity,ADP binding	5-phosphoribose 1-diphosphate biosynthetic process,nucleobase-containing compound metabolic process,purine nucleotide biosynthetic process,AMP biosynthetic process,nucleoside metabolic process,phosphorylation,animal organ regeneration
C_TIG / C_DMSO	-0.659597	6.67875e-06	6.41109e-05	P35222	CTNNB1	Catenin beta-1	CTNB1_HUMAN	20	adherens junction,euchromatin,spindle pole,nucleus,nucleoplasm,cytoplasm,centrosome,cytosol,plasma membrane,cell-cell junction,fascia adherens,bicellular tight junction,focal adhesion,cell cortex,membrane,basolateral plasma membrane,apicolateral plasma membrane,lateral plasma membrane,Z disc,lamellipodium,cell junction,microvillus membrane,presynaptic membrane,apical part of cell,synapse,postsyna…	transcription cofactor binding,chromatin binding,transcription coactivator activity,protein binding,beta-catenin binding,protein C-terminus binding,ligand-dependent nuclear receptor binding,enzyme binding,kinase binding,protein kinase binding,protein phosphatase binding,estrogen receptor binding,ion channel binding,alpha-catenin binding,cadherin binding,SMAD binding,RNA polymerase II sequence-spe…	positive regulation of telomere maintenance via telomerase,positive regulation of telomerase activity,positive regulation of epithelial to mesenchymal transition,negative regulation of transcription from RNA polymerase II promoter,protein polyubiquitination,embryonic axis specification,cell morphogenesis involved in differentiation,patterning of blood vessels,branching involved in ureteric bud mo…
C_TIG / C_DMSO	-0.658387	0.00250039	0.0024956	Q7L7V1	DHX32	Putative pre-mRNA-splicing factor ATP-dependent RNA helicase DHX32	DHX32_HUMAN	2	mitochondrion,spliceosomal complex	RNA binding,RNA helicase activity,protein binding,ATP binding,ATPase activity
C_TIG / C_DMSO	-0.65296	0.0586534	0.0254653	Q9GZV1	ANKRD2	Ankyrin repeat domain-containing protein 2	ANKR2_HUMAN	3	I band,nucleus,euchromatin,cytosol,PML body,intracellular membrane-bounded organelle	protein binding,structural constituent of muscle,protein kinase B binding,RNA polymerase II sequence-specific DNA binding transcription factor binding	negative regulation of transcription from RNA polymerase II promoter,regulation of transcription from RNA polymerase II promoter in response to oxidative stress,regulation of transcription from RNA polymerase II promoter,muscle contraction,muscle organ development,negative regulation of myoblast differentiation
C_TIG / C_DMSO	-0.652208	1.88148e-05	0.000114145	Q9H694	BICC1	Protein bicaudal C homolog 1	BICC1_HUMAN	9	cytoplasm	RNA binding	kidney development,determination of left/right symmetry,heart development,negative regulation of canonical Wnt signaling pathway
C_TIG / C_DMSO	-0.650488	0.00384014	0.00336501	Q9Y3R5	DOP1B	Protein dopey-2	DOP2_HUMAN	10	endosome,trans-Golgi network,Golgi membrane,cytosol,early endosome membrane,extracellular exosome	molecular_function,protein binding	Golgi to endosome transport,endoplasmic reticulum organization,embryonic pattern specification,protein transport,cognition
C_TIG / C_DMSO	-0.649687	0.00473041	0.00389421	Q99471	PFDN5	Prefoldin subunit 5	PFD5_HUMAN	4	cytoplasm,nucleus,cytosol,intermediate filament cytoskeleton,prefoldin complex	beta-amyloid binding,transcription corepressor activity,protein binding,unfolded protein binding	regulation of transcription, DNA-templated,protein folding,negative regulation of transcription, DNA-templated,retina development in camera-type eye,negative regulation of canonical Wnt signaling pathway,Requires Ontology
C_TIG / C_DMSO	-0.649174	1.3361e-06	2.34088e-05	Q9Y5B8	NME7	Nucleoside diphosphate kinase 7	NDK7_HUMAN	5	centrosome,cytosol	nucleoside diphosphate kinase activity,protein binding,ATP binding,metal ion binding	nucleoside diphosphate phosphorylation,GTP biosynthetic process,UTP biosynthetic process,CTP biosynthetic process
C_TIG / C_DMSO	-0.648753	0.0163178	0.00943675	Q9BVA0	KATNB1	Katanin p80 WD40 repeat-containing subunit B1	KTNB1_HUMAN	2	spindle pole,nucleus,cytoplasm,centrosome,spindle,cytosol,microtubule,plasma membrane,microtubule cytoskeleton,membrane,growth cone,midbody,neuronal cell body,katanin complex	protein binding,microtubule binding,protein heterodimerization activity,ATPase regulator activity,dynein complex binding	protein targeting,microtubule depolymerization,negative regulation of microtubule depolymerization,mitotic chromosome movement towards spindle pole,positive regulation of cell death,positive regulation of neuron projection development,positive regulation of microtubule depolymerization,microtubule severing,cell division
C_TIG / C_DMSO	-0.647865	0.000516662	0.000894546	Q9UDY2	TJP2	Tight junction protein ZO-2	ZO2_HUMAN	7	plasma membrane,bicellular tight junction,nucleus,nucleoplasm,cytosol,adherens junction,cell-cell contact zone	guanylate kinase activity,protein binding,protein domain specific binding,protein binding, bridging,cadherin binding,cell adhesion molecule binding,protein tyrosine kinase binding	homotypic cell-cell adhesion,maintenance of blood-brain barrier,cell-cell junction organization,GMP metabolic process,GDP metabolic process,intestinal absorption,establishment of endothelial intestinal barrier,regulation of membrane permeability,cell-cell adhesion,Requires Ontology
C_TIG / C_DMSO	-0.646039	4.12219e-07	1.18605e-05	P12109	COL6A1	Collagen alpha-1(VI) chain	CO6A1_HUMAN	7	Requires Ontology,extracellular space,extracellular region,lysosomal membrane,endoplasmic reticulum lumen,membrane,sarcolemma,extracellular exosome,collagen type VI trimer,macromolecular complex	collagen binding,extracellular matrix structural constituent conferring tensile strength,platelet-derived growth factor binding	osteoblast differentiation,cell adhesion,endodermal cell differentiation,cellular response to amino acid stimulus
C_TIG / C_DMSO	-0.643524	0.00042979	0.000799166	Q96FL9	GALNT14	Polypeptide N-acetylgalactosaminyltransferase 14	GLT14_HUMAN	5	Golgi apparatus,Golgi membrane,integral component of membrane	polypeptide N-acetylgalactosaminyltransferase activity,carbohydrate binding,metal ion binding	O-glycan processing
C_TIG / C_DMSO	-0.641716	0.00774376	0.00549533	Q460N5	PARP14	Protein mono-ADP-ribosyltransferase PARP14	PAR14_HUMAN	5	nucleus,cytoplasm,cytosol,plasma membrane,membrane	transcription corepressor activity,NAD+ ADP-ribosyltransferase activity,protein binding,enzyme binding,protein ADP-ribosylase activity	protein ADP-ribosylation,negative regulation of gene expression,positive regulation of tyrosine phosphorylation of STAT protein,negative regulation of tyrosine phosphorylation of STAT protein,innate immune response,negative regulation of transcription, DNA-templated,negative regulation of interferon-gamma-mediated signaling pathway,protein poly-ADP-ribosylation,Requires Ontology,positive regulati…
C_TIG / C_DMSO	-0.641649	0.0137378	0.00833796	Q9NNW5	WDR6	WD repeat-containing protein 6	WDR6_HUMAN	2	COP9 signalosome,cytoplasm,cytosol,plasma membrane	RNA binding,protein binding	G1 to G0 transition,negative regulation of cell proliferation,negative regulation of autophagy,tRNA methylation
C_TIG / C_DMSO	-0.641592	0.000224134	0.000533442	P07942	LAMB1	Laminin subunit beta-1	LAMB1_HUMAN	22	Requires Ontology,extracellular region,basement membrane,extracellular space,endoplasmic reticulum lumen,perinuclear region of cytoplasm,extracellular exosome,laminin-1 complex,laminin-2 complex,laminin complex,laminin-8 complex,laminin-10 complex	integrin binding,structural molecule activity,extracellular matrix structural constituent,protein binding	cell adhesion,animal organ morphogenesis,tissue development,cell migration,neuronal-glial interaction involved in cerebral cortex radial glia guided migration,positive regulation of cell migration,neuron projection development,substrate adhesion-dependent cell spreading,endodermal cell differentiation,odontogenesis,positive regulation of epithelial cell proliferation,basement membrane assembly
C_TIG / C_DMSO	-0.640782	0.000574567	0.000953021	O60547	GMDS	GDP-mannose 4,6 dehydratase	GMDS_HUMAN	2	cytoplasm,cytosol,extracellular exosome	protein binding,GDP-mannose 4,6-dehydratase activity,identical protein binding,NADP+ binding	Notch signaling pathway,GDP-mannose metabolic process,'de novo' GDP-L-fucose biosynthetic process
C_TIG / C_DMSO	-0.63974	3.19383e-06	3.98338e-05	Q07352	ZFP36L1	mRNA decay activator protein ZFP36L1	TISB_HUMAN	4	cytoplasmic mRNA processing body,nucleus,cytoplasm,cytosol,ribonucleoprotein complex	DNA binding,RNA binding,mRNA binding,protein binding,mRNA 3'-UTR AU-rich region binding,metal ion binding,14-3-3 protein binding	regulation of mRNA stability,MAPK cascade,nuclear-transcribed mRNA catabolic process, deadenylation-dependent decay,vasculogenesis,proepicardium development,mRNA processing,apoptotic process,heart development,cell proliferation,response to wounding,regulation of gene expression,regulation of keratinocyte proliferation,phosphatidylinositol 3-kinase signaling,neural tube development,nuclear-transcr…
C_TIG / C_DMSO	-0.632562	1.10332e-06	2.08198e-05	P04843	RPN1	Dolichyl-diphosphooligosaccharide--protein glycosyltransferase subunit 1	RPN1_HUMAN	26	endoplasmic reticulum,endoplasmic reticulum membrane,rough endoplasmic reticulum,cytosol,oligosaccharyltransferase complex,membrane,integral component of membrane,melanosome	dolichyl-diphosphooligosaccharide-protein glycotransferase activity,RNA binding,protein binding	cellular protein modification process,protein N-linked glycosylation,protein N-linked glycosylation via asparagine
C_TIG / C_DMSO	-0.63185	1.58419e-05	0.000102196	Q9H173	SIL1	Nucleotide exchange factor SIL1	SIL1_HUMAN	3	extracellular space,endoplasmic reticulum,endoplasmic reticulum lumen	adenyl-nucleotide exchange factor activity,protein binding,identical protein binding,unfolded protein binding	protein folding,cotranslational protein targeting to membrane,intracellular protein transport
C_TIG / C_DMSO	-0.631459	3.95197e-05	0.000184654	P08581	MET	Hepatocyte growth factor receptor	MET_HUMAN	18	integral component of plasma membrane,basal plasma membrane,extracellular region,plasma membrane,cell surface,integral component of membrane,receptor complex	protein serine/threonine/tyrosine kinase activity,protein tyrosine kinase activity,transmembrane receptor protein tyrosine kinase activity,hepatocyte growth factor-activated receptor activity,protein binding,ATP binding,semaphorin receptor activity,protein phosphatase binding,identical protein binding	endothelial cell morphogenesis,liver development,phagocytosis,signal transduction,cell surface receptor signaling pathway,transmembrane receptor protein tyrosine kinase signaling pathway,nervous system development,negative regulation of autophagy,cell migration,peptidyl-tyrosine phosphorylation,neuron differentiation,pancreas development,positive regulation of microtubule polymerization,positive …
C_TIG / C_DMSO	-0.629785	0.000417604	0.000784965	O95817	BAG3	BAG family molecular chaperone regulator 3	BAG3_HUMAN	13	nucleus,cytoplasm,cytosol,membrane,stress fiber,plasma membrane,aggresome,Z disc,neuron projection,Requires Ontology	adenyl-nucleotide exchange factor activity,protein binding,macromolecular complex binding,cadherin binding,dynein intermediate chain binding,chaperone binding,Requires Ontology	protein transport along microtubule,extrinsic apoptotic signaling pathway via death domain receptors,autophagosome assembly,protein folding,brain development,negative regulation of striated muscle cell apoptotic process,spinal cord development,cellular response to heat,cellular response to unfolded protein,positive regulation of protein import into nucleus,negative regulation of apoptotic process…
C_TIG / C_DMSO	-0.628399	0.00012154	0.000371784	Q7Z4S6	KIF21A	Kinesin-like protein KIF21A	KI21A_HUMAN	7	microtubule,cytosol,plasma membrane,axon,dendrite,kinesin complex	microtubule motor activity,protein binding,ATP binding,microtubule binding,ATPase activity,ankyrin repeat binding	microtubule-based movement
C_TIG / C_DMSO	-0.628322	0.00483556	0.00395635	Q9HA64	FN3KRP	Ketosamine-3-kinase	KT3K_HUMAN	2	cytosol	ATP binding,kinase activity,Requires Ontology	phosphorylation,post-translational protein modification
C_TIG / C_DMSO	-0.62786	0.000727203	0.00110526	Q14353	GAMT	Guanidinoacetate N-methyltransferase	GAMT_HUMAN	5	nucleus,cytoplasm,cytosol	protein binding,methyltransferase activity,S-adenosylmethionine-dependent methyltransferase activity,guanidinoacetate N-methyltransferase activity	creatine metabolic process,creatine biosynthetic process,muscle contraction,spermatogenesis,animal organ morphogenesis,methylation,regulation of multicellular organism growth
C_TIG / C_DMSO	-0.627407	1.32079e-06	2.34038e-05	Q96AY3	FKBP10	Peptidyl-prolyl cis-trans isomerase FKBP10	FKB10_HUMAN	15	mitochondrial intermembrane space,endoplasmic reticulum,endoplasmic reticulum lumen,membrane	peptidyl-prolyl cis-trans isomerase activity,calcium ion binding,protein binding,FK506 binding	protein peptidyl-prolyl isomerization,in utero embryonic development,peptidyl-lysine hydroxylation,peptidyl-proline modification,collagen fibril organization,aorta morphogenesis,wound healing,extracellular matrix assembly
C_TIG / C_DMSO	-0.625171	0.0356918	0.017141	Q13153	PAK1	Serine/threonine-protein kinase PAK 1	PAK1_HUMAN	2	cytoplasm,ruffle,nucleoplasm,chromosome,microtubule organizing center,cytosol,actin filament,plasma membrane,cell-cell junction,focal adhesion,intercalated disc,Z disc,lamellipodium,axon,dendrite,nuclear membrane,ruffle membrane,macromolecular complex	small GTPase binding,protein kinase activity,protein serine/threonine kinase activity,protein serine/threonine/tyrosine kinase activity,protein binding,collagen binding,ATP binding,gamma-tubulin binding,Requires Ontology	MAPK cascade,cell migration,actin cytoskeleton reorganization,positive regulation of protein phosphorylation,stimulatory C-type lectin receptor signaling pathway,chromatin remodeling,protein phosphorylation,exocytosis,apoptotic process,cellular response to DNA damage stimulus,positive regulation of cell proliferation,phosphorylation,positive regulation of cell migration,positive regulation of mic…
C_TIG / C_DMSO	-0.624865	1.1883e-07	6.77101e-06	P40763	STAT3	Signal transducer and activator of transcription 3	STAT3_HUMAN	16	chromatin,nucleus,nucleoplasm,cytoplasm,cytosol,plasma membrane,RNA polymerase II transcription factor complex,transcription factor complex	transcription regulatory region sequence-specific DNA binding,RNA polymerase II core promoter proximal region sequence-specific DNA binding,RNA polymerase II transcription factor activity, sequence-specific DNA binding,transcriptional activator activity, RNA polymerase II transcription regulatory region sequence-specific binding,DNA binding,transcription factor activity, sequence-specific DNA bin…	positive regulation of interleukin-1 beta production,positive regulation of interleukin-10 production,positive regulation of interleukin-8 production,positive regulation of tumor necrosis factor production,negative regulation of transcription from RNA polymerase II promoter,temperature homeostasis,eye photoreceptor cell differentiation,regulation of transcription, DNA-templated,regulation of tran…
C_TIG / C_DMSO	-0.623609	0.00322672	0.00298154	P50150	GNG4	Guanine nucleotide-binding protein G(I)/G(S)/G(O) subunit gamma-4	GBG4_HUMAN	3	plasma membrane,extracellular exosome,heterotrimeric G-protein complex	protein binding,G-protein beta-subunit binding	G-protein coupled receptor signaling pathway,regulation of G-protein coupled receptor protein signaling pathway,negative regulation of cell growth
C_TIG / C_DMSO	-0.623339	6.17063e-06	6.07859e-05	P33991	MCM4	DNA replication licensing factor MCM4	MCM4_HUMAN	20	nucleus,chromosome, telomeric region,nucleoplasm,membrane,MCM complex,CMG complex	DNA helicase activity,single-stranded DNA-dependent ATP-dependent DNA helicase activity,single-stranded DNA binding,protein binding,ATP binding,ATPase activity	double-strand break repair via break-induced replication,DNA replication,DNA unwinding involved in DNA replication,DNA strand elongation involved in DNA replication,mitotic DNA replication initiation
C_TIG / C_DMSO	-0.622273	0.0145769	0.00869393	P24390	KDELR1	ER lumen protein-retaining receptor 1	ERD21_HUMAN	4	COPI-coated vesicle membrane,endoplasmic reticulum,cis-Golgi network,Golgi membrane,endoplasmic reticulum membrane,endoplasmic reticulum-Golgi intermediate compartment,integral component of membrane,transport vesicle,endoplasmic reticulum-Golgi intermediate compartment membrane	KDEL sequence binding,protein binding,ER retention sequence binding	protein retention in ER lumen,ER to Golgi vesicle-mediated transport,retrograde vesicle-mediated transport, Golgi to ER,protein transport,T cell differentiation,T cell apoptotic process
C_TIG / C_DMSO	-0.622227	0.02719	0.01385	Q9ULX6	AKAP8L	A-kinase anchor protein 8-like	AKP8L_HUMAN	2	nucleus,nuclear matrix,chromatin,cytoplasm,PML body,nuclear speck,ribonucleoprotein complex	DNA binding,RNA binding,protein binding,lamin binding,DEAD/H-box RNA helicase binding,protein kinase A regulatory subunit binding,histone deacetylase binding,metal ion binding	mRNA processing,mitotic chromosome condensation,RNA splicing,regulation of mRNA export from nucleus,positive regulation of histone deacetylation,regulation of histone phosphorylation,cell cycle G2/M phase transition,positive regulation of transcription from RNA polymerase II promoter,nuclear envelope disassembly
C_TIG / C_DMSO	-0.621267	0.00360415	0.00322763	P40938	RFC3	Replication factor C subunit 3	RFC3_HUMAN	3	nucleus,nucleoplasm,DNA replication factor C complex,Ctf18 RFC-like complex	DNA binding,DNA clamp loader activity,single-stranded DNA-dependent ATP-dependent DNA helicase activity,protein binding,DNA-dependent ATPase activity	DNA synthesis involved in DNA repair,DNA replication,DNA-dependent DNA replication,DNA strand elongation involved in DNA replication,DNA repair,DNA duplex unwinding,response to organophosphorus,positive regulation of DNA-directed DNA polymerase activity
C_TIG / C_DMSO	-0.62068	6.93961e-05	0.000260886	P27701	CD82	CD82 antigen	CD82_HUMAN	3	integral component of plasma membrane,plasma membrane,extracellular exosome	protein binding
C_TIG / C_DMSO	-0.620668	0.00018578	0.000476924	Q14566	MCM6	DNA replication licensing factor MCM6	MCM6_HUMAN	21	nucleus,chromosome, telomeric region,nucleoplasm,MCM complex,CMG complex	DNA helicase activity,single-stranded DNA-dependent ATP-dependent DNA helicase activity,single-stranded DNA-dependent ATP-dependent 3'-5' DNA helicase activity,single-stranded DNA binding,protein binding,ATP binding,ATPase activity,identical protein binding	double-strand break repair via break-induced replication,DNA replication,DNA unwinding involved in DNA replication,DNA replication initiation,mitotic DNA replication
C_TIG / C_DMSO	-0.620191	0.00137654	0.00167513	Q9ULU4	ZMYND8	Protein kinase C-binding protein 1	PKCB1_HUMAN	2	nucleus,nucleoplasm,cytoplasm,Golgi apparatus	transcription corepressor activity,protein binding,zinc ion binding,protein domain specific binding,methylated histone binding,lysine-acetylated histone binding,Requires Ontology	negative regulation of cell migration,negative regulation of transcription, DNA-templated
C_TIG / C_DMSO	-0.61957	0.00119848	0.00152701	Q5UIP0	RIF1	Telomere-associated protein RIF1	RIF1_HUMAN	10	nucleus,Requires Ontology,chromatin,condensed chromosome,female pronucleus,male pronucleus,nucleoplasm,cytoplasm,plasma membrane,nuclear body,nuclear membrane,site of double-strand break,spindle midzone	protein binding	negative regulation of transcription from RNA polymerase II promoter,telomere maintenance,DNA repair,cellular response to DNA damage stimulus,cell cycle,stem cell population maintenance,telomeric heterochromatin assembly,telomere maintenance in response to DNA damage,negative regulation of gene expression, epigenetic,positive regulation of isotype switching,positive regulation of histone H3-K9 me…
C_TIG / C_DMSO	-0.619424	0.0399334	0.0186785	Q7LGA3	HS2ST1	Heparan sulfate 2-O-sulfotransferase 1	HS2ST_HUMAN	4	Golgi membrane,membrane,integral component of membrane	heparan sulfate 2-O-sulfotransferase activity,sulfotransferase activity	glycosaminoglycan biosynthetic process,heparan sulfate proteoglycan biosynthetic process, polysaccharide chain biosynthetic process,heparan sulfate proteoglycan biosynthetic process, enzymatic modification
C_TIG / C_DMSO	-0.617283	0.00097138	0.00133177	Q5VZK9	CARMIL1	F-actin-uncapping protein LRRC16A	CARL1_HUMAN	7	nucleoplasm,cytosol,plasma membrane,nuclear speck,lamellipodium,cell leading edge,macropinosome,extracellular exosome,filamentous actin	protein binding,macromolecular complex binding	actin filament organization,cell migration,lamellipodium assembly,positive regulation of cell migration,positive regulation of actin filament polymerization,ruffle organization,macropinocytosis,urate metabolic process,positive regulation of stress fiber assembly,barbed-end actin filament uncapping,actin filament network formation,positive regulation of substrate adhesion-dependent cell spreading,…
C_TIG / C_DMSO	-0.617082	0.0132171	0.00809804	Q8WWI5	SLC44A1	Choline transporter-like protein 1	CTL1_HUMAN	3	plasma membrane,membrane,nucleoplasm,mitochondrion,mitochondrial outer membrane,cytosol,integral component of membrane,extracellular exosome	choline transmembrane transporter activity,transmembrane transporter activity	phosphatidylcholine biosynthetic process,choline transport,choline catabolic process,transmembrane transport,Requires Ontology
C_TIG / C_DMSO	-0.61665	0.113596	0.0434811	P04150	NR3C1	Glucocorticoid receptor	GCR_HUMAN	4	nucleus,nucleoplasm,cytoplasm,mitochondrial matrix,microtubule organizing center,spindle,cytosol,nuclear speck,chromatin,macromolecular complex	RNA polymerase II regulatory region sequence-specific DNA binding,RNA polymerase II core promoter proximal region sequence-specific DNA binding,RNA polymerase II transcription factor activity, sequence-specific DNA binding,core promoter sequence-specific DNA binding,transcriptional repressor activity, RNA polymerase II transcription regulatory region sequence-specific binding,transcriptional acti…	negative regulation of transcription from RNA polymerase II promoter,chromatin organization,regulation of transcription, DNA-templated,regulation of transcription from RNA polymerase II promoter,apoptotic process,cell cycle,chromosome segregation,signal transduction,intracellular steroid hormone receptor signaling pathway,glucocorticoid receptor signaling pathway,glucocorticoid mediated signaling…
C_TIG / C_DMSO	-0.615677	1.28101e-05	9.11928e-05	Q86SF2	GALNT7	N-acetylgalactosaminyltransferase 7	GALT7_HUMAN	13	Golgi apparatus,Golgi membrane,membrane,integral component of membrane,extracellular exosome	polypeptide N-acetylgalactosaminyltransferase activity,carbohydrate binding,metal ion binding	carbohydrate metabolic process,protein O-linked glycosylation,O-glycan processing
C_TIG / C_DMSO	-0.614423	2.84174e-05	0.000151803	P36639	NUDT1	7,8-dihydro-8-oxoguanine triphosphatase	8ODP_HUMAN	5	cytoplasm,acrosomal vesicle,extracellular space,nucleus,mitochondrion,mitochondrial matrix,cytosol,plasma membrane,nuclear membrane	m7G(5')pppN diphosphatase activity,protein binding,8-oxo-7,8-dihydroguanosine triphosphate pyrophosphatase activity,dATP pyrophosphohydrolase activity,hydrolase activity, acting on acid anhydrides, in phosphorus-containing anhydrides,snoRNA binding,8-oxo-7,8-dihydrodeoxyguanosine triphosphate pyrophosphatase activity,metal ion binding,ATP diphosphatase activity,Requires Ontology	purine nucleoside catabolic process,DNA repair,response to oxidative stress,aging,male gonad development,DNA protection,response to cadmium ion
C_TIG / C_DMSO	-0.611996	6.44688e-05	0.00024847	Q08426	EHHADH	Peroxisomal bifunctional enzyme	ECHP_HUMAN	6	peroxisome,peroxisomal matrix,cytosol	3-hydroxyacyl-CoA dehydrogenase activity,dodecenoyl-CoA delta-isomerase activity,enoyl-CoA hydratase activity,protein binding,long-chain-enoyl-CoA hydratase activity,long-chain-3-hydroxyacyl-CoA dehydrogenase activity,intramolecular oxidoreductase activity, transposing C=C bonds,enzyme binding,NAD+ binding	fatty acid beta-oxidation,fatty acid beta-oxidation using acyl-CoA oxidase
C_TIG / C_DMSO	-0.611897	9.14032e-05	0.000309578	Q9Y6B6	SAR1B	GTP-binding protein SAR1b	SAR1B_HUMAN	8	endoplasmic reticulum exit site,endoplasmic reticulum membrane,cytosol,ER to Golgi transport vesicle membrane,Golgi cisterna membrane,COPII vesicle coat	GTPase activity,protein binding,GTP binding,metal ion binding	antigen processing and presentation of peptide antigen via MHC class I,regulation of COPII vesicle coating,intracellular protein transport,ER to Golgi vesicle-mediated transport,vesicle organization,regulation of lipid transport,lipoprotein transport,lipid homeostasis,membrane organization,positive regulation of protein exit from endoplasmic reticulum
C_TIG / C_DMSO	-0.611436	0.000143657	0.00040848	Q96EK9	KTI12	Protein KTI12 homolog	KTI12_HUMAN	4		protein binding,ATP binding	tRNA wobble uridine modification,regulation of transcription from RNA polymerase II promoter
C_TIG / C_DMSO	-0.610056	0.00370365	0.00328334	O95302	FKBP9	Peptidyl-prolyl cis-trans isomerase FKBP9	FKBP9_HUMAN	5	endoplasmic reticulum	peptidyl-prolyl cis-trans isomerase activity,calcium ion binding	protein peptidyl-prolyl isomerization,protein folding
C_TIG / C_DMSO	-0.60952	0.00412425	0.00354693	Q01628	IFITM3	Interferon-induced transmembrane protein 3	IFM3_HUMAN	2	plasma membrane,lysosomal membrane,integral component of membrane,early endosome membrane,late endosome membrane,perinuclear region of cytoplasm,macromolecular complex	protein binding	immune response,response to virus,negative regulation of viral transcription,response to interferon-gamma,response to interferon-alpha,response to interferon-beta,negative regulation of viral genome replication,negative regulation of viral entry into host cell,defense response to virus,type I interferon signaling pathway
C_TIG / C_DMSO	-0.608344	0.000825788	0.00119449	Q5JVS0	HABP4	Intracellular hyaluronan-binding protein 4	HABP4_HUMAN	2	nucleus,cytoplasm,extracellular region,nucleoplasm,nucleolus,Golgi apparatus,cytosol,cytoplasmic stress granule,Cajal body,sarcoplasm,nuclear speck,sarcomere,Gemini of coiled bodies	RNA binding,protein binding,SUMO binding	mRNA processing,RNA splicing,PML body organization,positive regulation of RNA splicing,negative regulation of DNA binding,positive regulation of translational initiation,cellular response to mechanical stimulus
C_TIG / C_DMSO	-0.607933	3.89677e-06	4.62205e-05	P01130	LDLR	Low-density lipoprotein receptor	LDLR_HUMAN	2	early endosome,plasma membrane,lysosome,late endosome,Golgi apparatus,integral component of plasma membrane,clathrin-coated pit,external side of plasma membrane,cell surface,endosome membrane,membrane,basolateral plasma membrane,clathrin-coated endocytic vesicle membrane,endolysosome membrane,somatodendritic compartment,apical part of cell,sorting endosome,PCSK9-LDLR complex,low-density lipoprote…	beta-amyloid binding,virus receptor activity,protease binding,low-density lipoprotein receptor activity,calcium ion binding,protein binding,low-density lipoprotein particle binding,very-low-density lipoprotein particle receptor activity,clathrin heavy chain binding,identical protein binding,lipoprotein particle binding	negative regulation of receptor recycling,lipid metabolic process,endocytosis,receptor-mediated endocytosis,phagocytosis,long-term memory,cholesterol metabolic process,positive regulation of gene expression,negative regulation of gene expression,positive regulation of triglyceride biosynthetic process,regulation of phosphatidylcholine catabolic process,negative regulation of low-density lipoprote…
C_TIG / C_DMSO	-0.606283	2.7674e-05	0.000150038	Q53EP0	FNDC3B	Fibronectin type III domain-containing protein 3B	FND3B_HUMAN	5	integral component of membrane	RNA binding
C_TIG / C_DMSO	-0.605994	0.00126999	0.00158208	O75391	SPAG7	Sperm-associated antigen 7	SPAG7_HUMAN	3	nucleus	nucleic acid binding,protein binding
C_TIG / C_DMSO	-0.605911	0.0852412	0.0344473	Q7Z7E8	UBE2Q1	Ubiquitin-conjugating enzyme E2 Q1	UB2Q1_HUMAN	3	nucleus,cytosol,filopodium	protein binding,ATP binding,ubiquitin conjugating enzyme activity	protein polyubiquitination,suckling behavior,embryo implantation,mating behavior,fertilization,reproductive system development,prolactin secretion
C_TIG / C_DMSO	-0.604016	0.00173351	0.00195657	P51003	PAPOLA	Poly(A) polymerase alpha	PAPOA_HUMAN	2	nucleus,nucleoplasm,cytoplasm	magnesium ion binding,RNA binding,polynucleotide adenylyltransferase activity,protein binding,ATP binding,manganese ion binding	mRNA polyadenylation,mRNA 3'-end processing,regulation of mRNA 3'-end processing,RNA polyadenylation
C_TIG / C_DMSO	-0.603999	4.97986e-07	1.32766e-05	P13674	P4HA1	Prolyl 4-hydroxylase subunit alpha-1	P4HA1_HUMAN	15	endoplasmic reticulum,mitochondrion,endoplasmic reticulum lumen,membrane,intracellular membrane-bounded organelle,procollagen-proline 4-dioxygenase complex	procollagen-proline 4-dioxygenase activity,iron ion binding,protein binding,L-ascorbic acid binding,identical protein binding	peptidyl-proline hydroxylation to 4-hydroxy-L-proline,collagen fibril organization
C_TIG / C_DMSO	-0.603965	0.00217591	0.00227126	P50225	SULT1A1	Sulfotransferase 1A1	ST1A1_HUMAN	4	cytoplasm,cytosol	aryl sulfotransferase activity,protein binding,sulfotransferase activity,flavonol 3-sulfotransferase activity,steroid sulfotransferase activity,3'-phosphoadenosine 5'-phosphosulfate binding	sulfation,ethanol catabolic process,catecholamine metabolic process,xenobiotic metabolic process,estrogen metabolic process,amine metabolic process,flavonoid metabolic process,3'-phosphoadenosine 5'-phosphosulfate metabolic process
C_TIG / C_DMSO	-0.603764	0.000174239	0.00045575	Q9UHY1	NRBP1	Nuclear receptor-binding protein	NRBP_HUMAN	7	cytoplasm,endomembrane system,nucleoplasm,cell cortex,membrane,lamellipodium	protein serine/threonine kinase activity,protein binding,ATP binding,protein homodimerization activity	protein phosphorylation,ER to Golgi vesicle-mediated transport,intracellular signal transduction
C_TIG / C_DMSO	-0.602745	0.00898901	0.00611615	Q15629	TRAM1	Translocating chain-associated membrane protein 1	TRAM1_HUMAN	3	integral component of endoplasmic reticulum membrane,endoplasmic reticulum,integral component of membrane	protein binding,signaling receptor activity	cotranslational protein targeting to membrane,SRP-dependent cotranslational protein targeting to membrane, translocation,response to unfolded protein,protein insertion into ER membrane
C_TIG / C_DMSO	-0.601254	0.0257463	0.013294	O95801	TTC4	Tetratricopeptide repeat protein 4	TTC4_HUMAN	2	nucleus,nucleoplasm,cytoplasm	protein binding,Hsp90 protein binding	innate immune response,defense response to virus
[truncated: 310 more rows]

## Sheet: 786O
Comparison (group1/group2)	AVG Log2 Ratio	Pvalue	Qvalue	UniProtIds	Genes	Protein Descriptions	Protein Names	# Unique Total Peptides	GO Cellular Component	GO Molecular Function	GO Biological Process
7_TIG / 7_DMSO	-3.09863	0.00528008	0.00542426	P20962	PTMS	Parathymosin	PTMS_HUMAN	2	nucleus		immune system process,DNA replication
[truncated: 583 more rows]
